# Supplementary material for: Mechanistic model of radiotherapy-induced lung fibrosis using coupled 3D agent-based and Monte Carlo simulations
Source: Commun Med (Lond). 2024 Feb 9;4:16. doi: 10.1038/s43856-024-00442-w (PMC10858213; doi:10.1038/s43856-024-00442-w)
Supplement: Supplementary file 4 — Supplementary Data 1 [file 43856_2024_442_MOESM4_ESM.xlsx]

## Sheet: Sheet1
Parameter number	Name	Value	Source
1	damaged_to_senescent_rate	0.25 [day-1]	1
2	sim_time_step	20 [s]	/
3	sub_resolution	4	/
4	ECM_saturation	1e-2 [g cm-3]	1
5		1	1
6		3.65e+3	Estimated
7	MMP_ECM_binding	2.59e+7 [cm3 g-1 day-1]	1
8	MMP_TIMP_binding	1.04e+9 [cm3 g-1 day-1]	1
9	TIMP_MMP_binding	4.98e+8 [cm3 g-1 day-1]	1
10	ECM_flat_conc	3.26e-3 [g cm-3]	1
11	FGF2_flat_conc	0.00 [g cm-3]	2
12	IL13_flat_conc	3.20e-8 [g cm-3]	1
13	MCP1_flat_conc	0.00 [g cm-3]	1
14	MMP_flat_conc	0.37e-7 [g cm-3]	1
15	PDGF_flat_conc	0.35e-8 [g cm-3]	1
16	TGFb_ac_flat_conc	2.51e-12 [g cm-3]	1
17	TGFb_in_flat_conc	2.51e-12 [g cm-3]	Estimated
18	TIMP_flat_conc	5.74e-10 [g cm-3]	1
19	TNFa_flat_conc	2.50e-8 [g cm-3]	1
20	flat_conc	0.0 [g cm-3]	/
21	ECM_D	0.0 [µm2 day-1]	1
22	FGF2_D	5.62e+6 [µm2 day-1]	3
23	IL13_D	1.08e+6 [µm2day-1]	1
24	MCP1_D	1.73e+7 [µm2 day-1]	1
25	MMP_D	4.32e+6 [µm2 day-1]	1
26	PDGF_D	8.64e+6 [µm2 day-1]	1
27	TGFb_ac_D	4.32e+6 [µm2 day-1]	1
28	TGFb_in_D	4.32e+6 [µm2 day-1]	Estimated
29	TIMP_D	4.32e+6 [µm2 day-1]	1
30	TNFa_D	1.29e+6 [µm2 day-1]	1
31	ECM_d	3.70e-1 [day-1]	1
32	FGF2_d	1.66 [day-1]	4
33	IL13_d	1.25e+1 [day-1]	1
34	MCP1_d	1.73 [day-1]	1
35	MMP_d	4.32 [day-1]	1
36	PDGF_d	3.84 [day-1]	1
37	TGFb_ac_d	3.33e+2 [day-1]	1
38	TGFb_in_d	1.10e+1 [day-1]	Estimated
39	TIMP_d	2.16e+1 [day-1]	1
40	TNFa_d	5.55e+1 [day-1]	1
41	k_FGF2	1.72e-9 [g cm-3]	5
42	k_IL13	2.00e-7 [g cm-3]	1
43	k_MCP1	5.00e-9 [g cm-3]	1
44	k_PDGF	1.50e-8 [g cm-3]	1
45	k_TGFb_ac	1.00e-10 [g cm-3]	1
46	k_TGFb_in	1.00e-10 [g cm-3]	Estimated
47		3.00e-10 [g cm-3]	6
48	k_TNFa	5.00e-7 [g cm-3]	1
49	AEC2_proliferation	2.63e-2 [day-1]	Estimated
50	F_proliferation_IL13_TGFb	2.50e-1 [day-1]	Estimated
51		1.99 [day-1]	Estimated
52	M0_basic_prob_production	4.38e-2 [day-1]	Estimated
53	AEC2_AEC1_differentiation	9.80e-3 [day-1]	Estimated
54	F_MF_PDGF_differentiation	1.20e-1 [day-1]	Estimated
55	F_MF_TGFb_ac_differentiation	1.20e-1 [day-1]	Estimated
56	M1_M2_differentiation	1.52e-2 [day-1]	Estimated
57	M2_M1_TNFa_differentiation	5.00e-3 [day-1]	1
58	AEC1_apoptosis	1.65e-2 [day-1]	Estimated
59	AEC2_apoptosis	1.65e-2 [day-1]	1
60	Senescent_AEC2_apoptosis	0.0 [day-1]	Estimated
61	F_apoptosis	1.66e-2 [day-1]	1
62	M1_apoptosis	2.00e-2 [day-1]	1
63	M2_apoptosis	1.50e-2 [day-1]	1
64	MF_apoptosis	1.66e-2 [day-1]	1
65	AEC2_FGF2_secretion	1.93e-14 [g day-1]	Estimated
66	AEC2_MCP1_secretion	5.60e-14 [g day-1]	Estimated
67	AEC2_TNFa_secretion	2.29e-11 [g day-1]	Estimated
68	F_TGFb_secretion	6.30e-17 [g day-1]	Estimated
69	F_ECM_secretion	3.50e-11 [g day-1]	Estimated
70	MF_ECM_secretion	7.00e-11 [g day-1]	Estimated
71	M1_TNFa_secretion	1.30e-15 [g day-1]	Estimated
72	M2_IL13_secretion	2.87e-14 [g day-1]	Estimated
73	M2_MMP_secretion	1.44e-12 [g day-1]	Estimated
74	M2_PDGF_secretion	1.24-13 [g day-1]	Estimated
75	M2_TGFb_secretion	9.99e-15 [g day-1]	Estimated
76	M2_TIMP_secretion	2.87e-13 [g day-1]	Estimated
77	K_damage_prob	4.18 [day-1]	7
78	Infection_radius	110.00 [µm]	Estimated
79	NeighboursThreshold	2	Estimated
80	Phagocytic_fraction	1	Estimated
81	Phagocytic_index	1	8 & Estimated
82	Apoptosis_prob_after_damage	0.00 [day-1]	Estimated
83	damage_distance	23.18 [µm]	Estimated
84	phagocytic_distance	15.17 [µm]	Estimated
85	mesenchymal_speed	240.00 [µm day-1]	9
86	macrophage_speed	5760.00 [µm day-1]	10
87	AEC1_speed	60.00 [µm day-1]	Estimated
88	AEC2_speed	600.00 [µm day-1]	11
89	fibr_to_center	121.49 [µm]	Estimated
90	macrophage_to_center	96.21 [µm]	Estimated
91	alveolus_radius	110.00 [µm]	12
92	int_cells_volume	774.00 [µm3]	13
93	alv_macr_diam	16.00 [µm]	14
94	ep_2_volume	815.00 [µm3]	13
95	ep_1_volume	2391.00 [µm3]	13
References
1.	Hao, W., Marsh, C. & Friedman, A. A mathematical model of idiopathic pulmonary fibrosis. PLoS One 10, 1–19 (2015).
2.	Li, C. M., Khosla, J., Pagan, I., Hoyle, P. & Sannes, P. L. TGF-β1 and fibroblast growth factor-1 modify fibroblast growth factor-2 production in type II cells. Am. J. Physiol. - Lung Cell. Mol. Physiol. 279, 1038–1046 (2000).
3.	Kołodziej, M. et al. Scale up of a chromatographic capture step for a clarified bacterial homogenate – Influence of mass transport limitation and competitive adsorption of impurities. J. Chromatogr. A 1618, (2020).
4.	Dvorak, P. et al. Computer-assisted engineering of hyperstable fibroblast growth factor 2. Biotechnol. Bioeng. 115, 850–862 (2018).
5.	Grazul-Bilska, A. T. et al. Effects of basic fibroblast growth factor (FGF-2) on proliferation of human skin fibroblasts in type II diabetes mellitus. Exp. Clin. Endocrinol. Diabetes 110, 176–181 (2002).
6.	Xiao, L. TGF-beta 1 induced fibroblast proliferation is mediated by the FGF-2/ERK pathway. Front. Biosci. 17, 2667 (2012).
7.	McMahon, S. J. et al. A Kinetic-Based Model of Radiation-Induced Intercellular Signalling. PLoS One 8, 15–18 (2013).
8.	Hu, B., Sonstein, J., Christensen, P. J., Punturieri, A. & Curtis, J. L. Deficient In Vitro and In Vivo Phagocytosis of Apoptotic T Cells by Resident Murine Alveolar Macrophages. J. Immunol. 165, 2124–2133 (2000).
9.	Rikard, S. M. et al. Multiscale Coupling of an Agent-Based Model of Tissue Fibrosis and a Logic-Based Model of Intracellular Signaling. Front. Physiol. 10, (2019).
10.	Pollmächer, J. & Figge, M. T. Agent-based model of human alveoli predicts chemotactic signaling by epithelial cells during early Aspergillus fumigatus infection. PLoS One 9, e111630 (2014).
11.	Legrand, C. et al. Airway epithelial cell migration dynamics: MMP-9 role in cell- extracellular matrix remodeling. J. Cell Biol. 146, 517–529 (1999).
12.	Ochs, M. et al. The Number of Alveoli in the Human Lung. Am. J. Respir. Crit. Care Med. 169, 120–124 (2004).
13.	Stone, K. C., Mercer, R. R., Gehr, P., Stockstill, B. & Crapo, J. D. Allometric relationships of cell numbers and size in the mammalian lung. Am. J. Respir. Cell Mol. Biol. 6, 235–243 (1992).
14.	Fathi, M. et al. Functional and morphological differences between human alveolar and interstitial macrophages. Exp. Mol. Pathol. 70, 77–82 (2001).
