# Supplementary material for: Mechanistic model of radiotherapy-induced lung fibrosis using coupled 3D agent-based and Monte Carlo simulations
Source: Commun Med (Lond). 2024 Feb 9;4:16. doi: 10.1038/s43856-024-00442-w (PMC10858213; doi:10.1038/s43856-024-00442-w)
Supplement: Supplementary file 5 — Supplementary Data 2 [file 43856_2024_442_MOESM5_ESM.xlsx]

## Sheet: Figure 4
Subfigure a			Subfigure b			Subfigure c
Dose/Dose_max (%)	Frequency		Dose/Dose_max (%)	Frequency		Dose/Dose_max (%)	Frequency
gamma 4 fields 1keV, 40M histories, 10 experiments			gamma 4 fields 10keV, 40M histories, 10 experiments			gamma 4 fields 0.1MeV, 40M histories, 10 experiments
0.01	0		0.01	0		0.01	0.085
0.03	0		0.03	0		0.03	0.074
0.05	0.001		0.05	0		0.05	0.058
0.07	0.001		0.07	0		0.07	0.056
0.09	0.001		0.09	0		0.09	0.061
0.11	0.001		0.11	0		0.11	0.047
0.13	0.002		0.13	0		0.13	0.054
0.15	0.003		0.15	0		0.15	0.051
0.17	0.004		0.17	0		0.17	0.057
0.19	0.004		0.19	0		0.19	0.065
0.21	0.004		0.21	0		0.21	0.074
0.23	0.006		0.23	0		0.23	0.094
0.25	0.007		0.25	0		0.25	0.049
0.27	0.013		0.27	0		0.27	0.025
0.29	0.013		0.29	0		0.29	0.02
0.31	0.016		0.31	0		0.31	0.017
0.33	0.018		0.33	0		0.33	0.016
0.35	0.021		0.35	0.001		0.35	0.014
0.37	0.028		0.37	0.001		0.37	0.014
0.39	0.028		0.39	0.003		0.39	0.011
0.41	0.028		0.41	0.003		0.41	0.009
0.43	0.033		0.43	0.008		0.43	0.012
0.45	0.035		0.45	0.007		0.45	0.009
0.47	0.036		0.47	0.022		0.47	0.007
0.49	0.048		0.49	0.023		0.49	0.004
0.51	0.058		0.51	0.039		0.51	0.002
0.53	0.057		0.53	0.06		0.53	0.002
0.55	0.048		0.55	0.037		0.55	0.003
0.57	0.053		0.57	0.091		0.57	0.002
0.59	0.051		0.59	0.05		0.59	0.002
0.61	0.049		0.61	0.113		0.61	0.002
0.63	0.046		0.63	0.055		0.63	0.002
0.65	0.043		0.65	0.108		0.65	0.001
0.67	0.042		0.67	0.089		0.67	0.001
0.69	0.037		0.69	0.054		0.69	0.001
0.71	0.035		0.71	0.076		0.71	0
0.73	0.033		0.73	0.032		0.73	0
0.75	0.028		0.75	0.049		0.75	0
0.77	0.018		0.77	0.016		0.77	0
0.79	0.014		0.79	0.026		0.79	0
0.81	0.011		0.81	0.009		0.81	0
0.83	0.008		0.83	0.014		0.83	0
0.85	0.006		0.85	0.008		0.85	0
0.87	0.005		0.87	0.002		0.87	0
0.89	0.003		0.89	0.002		0.89	0
0.91	0.002		0.91	0.001		0.91	0
0.93	0.002		0.93	0.001		0.93	0
0.95	0.001		0.95	0		0.95	0
0.97	0		0.97	0		0.97	0
0.99	0		0.99	0		0.99	0
Subfigure d			Subfigure e			Subfigure f
Dose/Dose_max(%)	Frequency		Dose/Dose_max(%)	Frequency		Dose/Dose_max(%)	Frequency
gamma 4 fields 1MeV, 40M histories, 10 experiments			gamma 4 fields 6MeV, 40M histories, 10 experiments			gamma isotropic field 1keV, 40M histories, 10 experiments
0.01	0.541		0.01	0.749		0.01	0.072
0.03	0.241		0.03	0.184		0.03	0.054
0.05	0.086		0.05	0.037		0.05	0.057
0.07	0.034		0.07	0.011		0.07	0.092
0.09	0.018		0.09	0.006		0.09	0.126
0.11	0.01		0.11	0.003		0.11	0.094
0.13	0.004		0.13	0.002		0.13	0.076
0.15	0.007		0.15	0.001		0.15	0.067
0.17	0.003		0.17	0		0.17	0.063
0.19	0.002		0.19	0.001		0.19	0.048
0.21	0.003		0.21	0.002		0.21	0.043
0.23	0.002		0.23	0		0.23	0.03
0.25	0.003		0.25	0		0.25	0.028
0.27	0.002		0.27	0		0.27	0.023
0.29	0.002		0.29	0		0.29	0.018
0.31	0.002		0.31	0		0.31	0.014
0.33	0.003		0.33	0		0.33	0.011
0.35	0.001		0.35	0.001		0.35	0.006
0.37	0.002		0.37	0		0.37	0.007
0.39	0.001		0.39	0		0.39	0.005
0.41	0.002		0.41	0		0.41	0.004
0.43	0.001		0.43	0		0.43	0.005
0.45	0.002		0.45	0		0.45	0.005
0.47	0.002		0.47	0		0.47	0.004
0.49	0.001		0.49	0		0.49	0.005
0.51	0.002		0.51	0		0.51	0.003
0.53	0.001		0.53	0		0.53	0.004
0.55	0.002		0.55	0		0.55	0.004
0.57	0.001		0.57	0		0.57	0.002
0.59	0.001		0.59	0		0.59	0.003
0.61	0.001		0.61	0		0.61	0.003
0.63	0.001		0.63	0		0.63	0.002
0.65	0.001		0.65	0		0.65	0.002
0.67	0.001		0.67	0		0.67	0.002
0.69	0.001		0.69	0		0.69	0.003
0.71	0.002		0.71	0		0.71	0.001
0.73	0.001		0.73	0		0.73	0.002
0.75	0.002		0.75	0		0.75	0.002
0.77	0.001		0.77	0		0.77	0.002
0.79	0.001		0.79	0		0.79	0.002
0.81	0.001		0.81	0		0.81	0.001
0.83	0.002		0.83	0		0.83	0.002
0.85	0.001		0.85	0		0.85	0.001
0.87	0.001		0.87	0		0.87	0.001
0.89	0.001		0.89	0		0.89	0.001
0.91	0.002		0.91	0		0.91	0.001
0.93	0.001		0.93	0		0.93	0.001
0.95	0		0.95	0		0.95	0
0.97	0		0.97	0		0.97	0
0.99	0		0.99	0		0.99	0

## Sheet: Figure 5
Subfigure a				Subfigure b				Subfigure c				Subfigure d
Dose (Gy)	Delta ECM concentration (g/cm^3)	Standard Error of the Mean (g/cm^3)		Dose (Gy)	Delta ECM concentration (g/cm^3)	Standard Error of the Mean (g/cm^3)		Dose (Gy)	Survival (%)	Standard Error of the Mean (%)		Dose (Gy)	RILI severity index (g^{1/2})	Standard Error of the Mean (g^{1/2})
ABM				ABM				ABM				ABM
0.6	0.0005602	3.521e-05		0.6	0.0002009	9.12e-05		0.6	100	0		0.6	0	0
1.2	0.000634	6.138e-05		1.2	4.666e-05	3.003e-05		1.2	100	0		1.2	0	0
2.3	0.001268	0.0001082		2.3	0.0001427	4.556e-05		2.3	100	0		2.3	0	0
3.3	0.002838	0.0004126		3.3	0.0003083	0.0001147		3.3	94.444	2.869		3.3	4.146e-05	1.842e-05
4.3	0.004067	0.0001985		4.3	0.000218	7.6e-05		4.3	95.37	1.707		4.3	3.182e-05	1.142e-05
5.3	0.005727	0.0002299		5.3	0.0005619	7.487e-05		5.3	86.111	1.242		5.3	8.849e-05	9.853e-06
6.4	0.006864	0.0002974		6.4	0.0002337	8.126e-05		6.4	95.37	1.707		6.4	3.295e-05	1.18e-05
7.7	0.007492	0.0001442		7.7	0.0004929	0.0001645		7.7	88.889	2.869		7.7	7.413e-05	2.194e-05
9.3	0.007797	0.0002064		9.3	0.0004837	0.0001452		9.3	84.259	4.162		9.3	8.741e-05	2.468e-05
10.3	0.008428	0.0001873		10.3	0.001036	0.0001731		10.3	71.296	5.254		10.3	0.0001727	3.024e-05
11.6	0.008867	0.0001302		11.6	0.001288	9.284e-05		11.6	62.963	3.415		11.6	0.0002188	1.797e-05
13.7	0.009074	9.757e-05		13.7	0.002257	0.0002079		13.7	32.407	4.402		13.7	0.0003913	3.076e-05
15	0.009415	0.0001784		15	0.002752	0.0001553		15	20.37	3.972		15	0.000469	2.493e-05
16	0.009729	0.000144		16	0.002893	9.161e-05		16	10.185	2.651		16	0.0005107	1.562e-05
17.6	0.009372	0.000195		17.6	0.003354	7.961e-05		17.6	0	0		17.6	0.0005801	6.885e-06
ABM + MC, E_gamma = 1keV				ABM + MC, E_gamma = 1keV				ABM + MC, E_gamma = 1keV				ABM + MC, E_gamma = 1keV
2.5	0.0008937	3.218e-05		2.5	0.0002037	4.292e-05		2.5	100	0		2.5	0	0
5.5	0.002701	0.0001681		5.5	8.644e-05	4.346e-05		5.5	99.444	0.556		5.5	6.942e-06	5.216e-06
7.5	0.003929	9.025e-05		7.5	0.000168	3.937e-05		7.5	99.444	0.556		7.5	9.678e-06	5.973e-06
10.5	0.005876	0.0001133		10.5	0.0002415	0.0001036		10.5	95	2.103		10.5	3.481e-05	1.479e-05
12.5	0.006749	0.0001344		12.5	0.0004365	9.871e-05		12.5	89.444	2.103		12.5	6.8e-05	1.446e-05
14.5	0.007242	7.506e-05		14.5	0.0008498	0.0001266		14.5	76.667	3.591		14.5	0.0001411	2.136e-05
17.5	0.007717	9.714e-05		17.5	0.001542	0.0001643		17.5	53.333	3.813		17.5	0.0002687	2.53e-05
20	0.007911	0.0001101		20	0.001678	0.0001192		20	45.833	3.106		20	0.0003021	1.938e-05
25	0.008174	0.0001444		25	0.002673	0.0001155		25	18.333	2.625		25	0.0004681	1.764e-05
30	0.008184	0.0001226		30	0.002839	0.0001449		30	13.333	3.009		30	0.000497	2.13e-05
ABM + MC, E_gamma = 10keV				ABM + MC, E_gamma = 10keV				ABM + MC, E_gamma = 10keV				ABM + MC, E_gamma = 10keV
2.5	0.0007871	6.785e-05		2.5	0.0001448	3.961e-05		2.5	100	0		2.5	0	0
5.5	0.002775	8.766e-05		5.5	0.0001849	4.629e-05		5.5	98.889	0.741		5.5	1.436e-05	6.584e-06
7.5	0.004248	0.0001336		7.5	0.0001504	4.277e-05		7.5	100	0		7.5	0	0
10.5	0.005892	0.000116		10.5	0.0001279	4.259e-05		10.5	95.556	1.386		10.5	2.388e-05	7.7e-06
12.5	0.006943	0.0001387		12.5	0.000686	0.0001121		12.5	80.556	3.44		12.5	0.0001157	1.968e-05
14.5	0.007543	0.0001257		14.5	0.001092	0.0001401		14.5	66.667	3.415		14.5	0.0001911	2.205e-05
17.5	0.007667	8.771e-05		17.5	0.002205	0.0001633		17.5	31.667	4.761		17.5	0.0003888	2.795e-05
20	0.008164	0.0001883		20	0.002521	0.0001121		20	20	2.512		20	0.0004499	1.706e-05
25	0.008324	0.000124		25	0.003027	9.593e-05		25	4.444	1.111		25	0.0005388	1.167e-05

## Sheet: Figure 6
Subfigure a				Subfigure b				Subfigure c
Dose (Gy)	Delta ECM concentration (g/cm^3)	Standard Error of the Mean (g/cm^3)		Dose (Gy)	Survival (%)	Standard Error of the Mean (%)		Dose (Gy)	RILI severity index (g^{1/2})	Standard Error of the Mean (g^{1/2})
gamma 1 fraction				gamma 1 fraction				gamma 1 fraction
2.5	0.0001448	3.961e-05		2.5	100	0		2.5	0	0
5.5	0.0001849	4.629e-05		5.5	98.889	0.741		5.5	1.436e-05	6.584e-06
7.5	0.0001504	4.277e-05		7.5	100	0		7.5	0	0
10.5	0.0001279	4.259e-05		10.5	95.556	1.386		10.5	2.388e-05	7.7e-06
12.5	0.000686	0.0001121		12.5	80.556	3.44		12.5	0.0001157	1.968e-05
14.5	0.001092	0.0001401		14.5	66.667	3.415		14.5	0.0001911	2.205e-05
17.5	0.002205	0.0001633		17.5	31.667	4.761		17.5	0.0003888	2.795e-05
20	0.002521	0.0001121		20	20	2.512		20	0.0004499	1.706e-05
25	0.003027	9.593e-05		25	4.444	1.111		25	0.0005388	1.167e-05
gamma 5 fractions				gamma 5 fractions				gamma 5 fractions
2.5	0.000125	4.144e-05		2.5	100	0		2.5	0	0
5.5	0.0001516	4.33e-05		5.5	100	0		5.5	0	0
7.5	0.0001937	4.672e-05		7.5	98.333	1.186		7.5	1.8e-05	8.574e-06
10	0.0001274	4.107e-05		10	98.889	0.741		10	1.192e-05	5.894e-06
20	0.0006923	5.928e-05		20	80.556	1.493		20	0.0001162	9.438e-06
25	0.001717	8.141e-05		25	47.222	2.899		25	0.0003015	1.543e-05
30	0.002675	0.0001123		30	19.444	2.778		30	0.000465	1.778e-05
35	0.002972	9.401e-05		35	10	2.457		35	0.0005181	1.527e-05
42.5	0.003092	7.131e-05		42.5	2.222	0.907		42.5	0.0005508	8.907e-06

## Sheet: Figure 7
Subfigure a				Subfigure b				Subfigure c
Dose (Gy)	Delta ECM concentration (g/cm^3)	Standard Error of the Mean (g/cm^3)		Dose (Gy)	Survival (%)	Standard Error of the Mean (%)		Dose (Gy)	RILI severity index (g^{1/2})	Standard Error of the Mean (g^{1/2})
gamma 1 fraction				gamma 1 fraction				gamma 1 fraction
2.5	0.0001448	3.961e-05		2.5	100	0		2.5	0	0
5.5	0.0001849	4.629e-05		5.5	98.889	0.741		5.5	1.436e-05	6.584e-06
7.5	0.0001504	4.277e-05		7.5	100	0		7.5	0	0
10.5	0.0001279	4.259e-05		10.5	95.556	1.386		10.5	2.388e-05	7.7e-06
12.5	0.000686	0.0001121		12.5	80.556	3.44		12.5	0.0001157	1.968e-05
14.5	0.001092	0.0001401		14.5	66.667	3.415		14.5	0.0001911	2.205e-05
17.5	0.002205	0.0001633		17.5	31.667	4.761		17.5	0.0003888	2.795e-05
20	0.002521	0.0001121		20	20	2.512		20	0.0004499	1.706e-05
25	0.003027	9.593e-05		25	4.444	1.111		25	0.0005388	1.167e-05
gamma 1 fraction - bys. th. 1				gamma 1 fraction - bys. th. 1				gamma 1 fraction - bys. th. 1
2.5	0.0004242	7.331e-05		2.5	88.889	1.656		2.5	6.878e-05	1.107e-05
5.5	0.0006408	0.0001119		5.5	81.667	3.519		5.5	0.0001086	1.99e-05
7.5	0.0009132	0.0001036		7.5	71.667	2.26		7.5	0.0001611	1.557e-05
10.5	0.001744	0.0001467		10.5	50	4.141		10.5	0.0002958	2.469e-05
12.5	0.00228	0.0001181		12.5	27.222	4.01		12.5	0.0004081	2.181e-05
14.5	0.002753	0.0001362		14.5	13.889	2.651		14.5	0.0004877	1.958e-05
17.5	0.002924	0.0001036		17.5	7.222	2.625		17.5	0.0005218	1.663e-05
20	0.003116	4.758e-05		20	1.111	0.741		20	0.0005561	6.329e-06
25	0.003163	8.414e-05		25	0	0		25	0.0005634	7.494e-06
gamma 1 fraction - low damToSenRate				gamma 1 fraction - low damToSenRate				gamma 1 fraction - low damToSenRate
2.5	8.955e-05	3.008e-05		2.5	100	0		2.5	0	0
5.5	0.0001471	4.371e-05		5.5	100	0		5.5	0	0
7.5	0.0001624	4.352e-05		7.5	97.778	1.481		7.5	1.903e-05	8.894e-06
10.5	0.0003365	5.874e-05		10.5	93.333	2.16		10.5	4.745e-05	1.183e-05
12.5	0.0004512	9.259e-05		12.5	87.222	2.199		12.5	7.606e-05	1.435e-05
14.5	0.0009829	9.679e-05		14.5	71.667	2.802		14.5	0.0001672	1.65e-05
17.5	0.001917	0.0001165		17.5	41.667	3.538		17.5	0.000335	2.034e-05
20	0.00265	0.0001705		20	18.889	4.074		20	0.0004645	2.661e-05
25	0.002941	9.627e-05		25	6.667	1.386		25	0.0005248	1.249e-05
gamma 1 fraction - low radiosensitivity				gamma 1 fraction - low radiosensitivity				gamma 1 fraction - low radiosensitivity
2.5	0.0001678	4.093e-05		2.5	100	0		2.5	0	0
5.5	0.0001437	5.111e-05		5.5	99.444	0.556		5.5	8.95e-06	6.067e-06
7.5	0.0001683	4.21e-05		7.5	97.222	1.242		7.5	2.166e-05	7.553e-06
10.5	0.0002611	5.631e-05		10.5	95	1.538		10.5	3.619e-05	9.471e-06
12.5	0.0003879	8.537e-05		12.5	90	2.457		12.5	6.239e-05	1.453e-05
14.5	0.0007966	7.936e-05		14.5	76.667	4.04		14.5	0.0001366	1.863e-05
17.5	0.001653	0.0001651		17.5	49.444	4.861		17.5	0.0002896	2.838e-05
20	0.00233	0.0001101		20	23.333	3.954		20	0.0004234	2.092e-05
25	0.002842	9.937e-05		25	10.556	1.933		25	0.0005051	1.429e-05

## Sheet: Figure 8
Dose/Dose_max (%)	Frequency
p+: external beam
0.01	0
0.01	0
0.03	0
0.03	0
0.04	0
0.06	0
0.07	0
0.08	0
0.09	0
0.1	0
0.11	0
0.12	0
0.12	0
0.14	0
0.15	0
0.15	0
0.17	0
0.18	0
0.18	0
0.2	0
0.21	0
0.21	0
0.23	0
0.24	0
0.24	0
0.26	0
0.27	0
0.28	0
0.29	0
0.29	0
0.3	0
0.32	0
0.33	0
0.34	0
0.35	0
0.36	0
0.36	0
0.38	0
0.39	0
0.4	0
0.41	0
0.42	0
0.42	0
0.43	0
0.45	0
0.46	0
0.47	0
0.48	0
0.48	0
0.49	0
0.51	0
0.52	0
0.53	0.001
0.54	0
0.55	0.001
0.56	0.001
0.57	0.001
0.58	0.001
0.58	0.001
0.59	0.001
0.6	0.001
0.61	0.003
0.62	0.002
0.64	0.003
0.65	0.005
0.66	0.007
0.67	0.007
0.68	0.012
0.69	0.017
0.7	0.021
0.71	0.028
0.71	0.034
0.72	0.042
0.73	0.054
0.74	0.056
0.76	0.065
0.77	0.065
0.78	0.066
0.79	0.067
0.8	0.064
0.81	0.062
0.82	0.057
0.83	0.055
0.84	0.043
0.84	0.038
0.85	0.031
0.86	0.024
0.88	0.018
0.89	0.014
0.9	0.009
0.91	0.007
0.92	0.005
0.93	0.003
0.94	0.002
0.95	0.002
0.96	0
0.96	0
0.97	0
0.98	0
0.99	0

## Sheet: Figure 9
Subfigure a				Subfigure b				Subfigure c
Dose (Gy)	Delta ECM concentration (g/cm^3)	Standard Error of the Mean (g/cm^3)		Dose (Gy)	Survival (%)	Standard Error of the Mean (%)		Dose (Gy)	RILI severity index (g^{1/2})	Standard Error of the Mean (g^{1/2})
gamma 1 fraction				gamma 1 fraction				gamma 1 fraction
2.5	0.0001448	3.961e-05		2.5	100	0		2.5	0	0
5.5	0.0001849	4.629e-05		5.5	98.889	0.741		5.5	1.436e-05	6.584e-06
7.5	0.0001504	4.277e-05		7.5	100	0		7.5	0	0
10.5	0.0001279	4.259e-05		10.5	95.556	1.386		10.5	2.388e-05	7.7e-06
12.5	0.000686	0.0001121		12.5	80.556	3.44		12.5	0.0001157	1.968e-05
14.5	0.001092	0.0001401		14.5	66.667	3.415		14.5	0.0001911	2.205e-05
17.5	0.002205	0.0001633		17.5	31.667	4.761		17.5	0.0003888	2.795e-05
20	0.002521	0.0001121		20	20	2.512		20	0.0004499	1.706e-05
25	0.003027	9.593e-05		25	4.444	1.111		25	0.0005388	1.167e-05
p+ 1 fraction				p+ 1 fraction				p+ 1 fraction
2.5	0.0001077	2.492e-05		2.5	100	0		2.5	0	0
5.5	7.929e-05	3.48e-05		5.5	100	0		5.5	0	0
7.5	0.000167	3.397e-05		7.5	97.778	1.697		7.5	1.93e-05	9.332e-06
10.5	0.0003191	8.209e-05		10.5	90.556	2.199		10.5	5.499e-05	1.348e-05
12.5	0.0009197	0.000137		12.5	72.778	4.095		12.5	0.0001585	2.373e-05
14.5	0.001765	0.0001893		14.5	45.556	3.867		14.5	0.0003105	2.768e-05
17.5	0.002618	9.004e-05		17.5	20.556	2.753		17.5	0.0004568	1.577e-05
20	0.003051	8.902e-05		20	7.222	1.446		20	0.000533	1.193e-05

## Sheet: Figure S3
Subfigure a				Subfigure b
Dose (Gy)	Survival (%)	Standard Error of the Mean (%)		Dose (Gy)	Survival (%)	Standard Error of the Mean (%)
2.5	100	0		2.5	100	0
5.5	98.889	0.741		5.5	100	0
7.5	100	0		7.5	97.778	1.697
10.5	95.556	1.386		10.5	90.556	2.199
12.5	80.556	3.44		12.5	72.778	4.095
14.5	66.667	3.415		14.5	45.556	3.867
17.5	31.667	4.761		17.5	20.556	2.753
20	20	2.512		20	7.222	1.446
25	4.444	1.111
