# Supplementary material for: Mechanistic model of radiotherapy-induced lung fibrosis using coupled 3D agent-based and Monte Carlo simulations
Source: Commun Med (Lond). 2024 Feb 9;4:16. doi: 10.1038/s43856-024-00442-w (PMC10858213; doi:10.1038/s43856-024-00442-w)
Supplement: Supplementary file 6 — Supplementary Data 3 [file 43856_2024_442_MOESM6_ESM.txt]

Dose (Gy)	Time (hours)	MCP-1 (g/cm^3)	TNFalpha (g/cm^3)	PDGF (g/cm^3)	MMP (g/cm^3)	ECM (g/cm^3)	TIMP (g/cm^3)	TGFbeta active (g/cm^3)	IL13 (g/cm^3)	FGF2 (g/cm^3)
2.50	0	6.53e-10	1.18e-08	3.78e-09	3.55e-08	2.29e-03	5.83e-10	2.68e-12	3.30e-08	2.39e-10
2.50	1	6.83e-10	1.21e-08	3.77e-09	3.54e-08	2.34e-03	5.71e-10	2.45e-12	3.29e-08	2.50e-10
2.50	2	7.15e-10	1.24e-08	3.78e-09	3.54e-08	2.38e-03	5.71e-10	2.45e-12	3.29e-08	2.61e-10
2.50	3	7.43e-10	1.25e-08	3.78e-09	3.54e-08	2.42e-03	5.70e-10	2.44e-12	3.29e-08	2.70e-10
2.50	4	7.77e-10	1.31e-08	3.79e-09	3.54e-08	2.45e-03	5.70e-10	2.45e-12	3.29e-08	2.82e-10
2.50	4	8.09e-10	1.35e-08	3.79e-09	3.54e-08	2.49e-03	5.70e-10	2.45e-12	3.28e-08	2.94e-10
2.50	6	8.40e-10	1.38e-08	3.80e-09	3.55e-08	2.52e-03	5.70e-10	2.45e-12	3.28e-08	3.05e-10
2.50	6	8.69e-10	1.39e-08	3.80e-09	3.55e-08	2.55e-03	5.70e-10	2.44e-12	3.28e-08	3.14e-10
2.50	8	8.98e-10	1.40e-08	3.80e-09	3.54e-08	2.58e-03	5.69e-10	2.44e-12	3.28e-08	3.24e-10
2.50	9	9.24e-10	1.41e-08	3.80e-09	3.55e-08	2.61e-03	5.70e-10	2.45e-12	3.28e-08	3.32e-10
2.50	9	9.50e-10	1.42e-08	3.81e-09	3.55e-08	2.64e-03	5.71e-10	2.45e-12	3.28e-08	3.41e-10
2.50	11	9.74e-10	1.43e-08	3.81e-09	3.55e-08	2.66e-03	5.72e-10	2.46e-12	3.29e-08	3.49e-10
2.50	12	9.98e-10	1.44e-08	3.81e-09	3.55e-08	2.69e-03	5.71e-10	2.45e-12	3.28e-08	3.57e-10
2.50	13	1.02e-09	1.46e-08	3.82e-09	3.55e-08	2.71e-03	5.71e-10	2.45e-12	3.28e-08	3.65e-10
2.50	13	1.04e-09	1.47e-08	3.82e-09	3.56e-08	2.73e-03	5.71e-10	2.45e-12	3.28e-08	3.72e-10
2.50	15	1.07e-09	1.50e-08	3.82e-09	3.56e-08	2.75e-03	5.70e-10	2.45e-12	3.28e-08	3.80e-10
2.50	16	1.09e-09	1.54e-08	3.82e-09	3.56e-08	2.77e-03	5.70e-10	2.45e-12	3.28e-08	3.89e-10
2.50	16	1.11e-09	1.56e-08	3.82e-09	3.56e-08	2.79e-03	5.70e-10	2.45e-12	3.28e-08	3.97e-10
2.50	18	1.13e-09	1.56e-08	3.82e-09	3.56e-08	2.81e-03	5.70e-10	2.45e-12	3.28e-08	4.03e-10
2.50	19	1.15e-09	1.55e-08	3.82e-09	3.56e-08	2.82e-03	5.70e-10	2.45e-12	3.28e-08	4.09e-10
2.50	19	1.17e-09	1.57e-08	3.82e-09	3.55e-08	2.84e-03	5.69e-10	2.45e-12	3.28e-08	4.16e-10
2.50	21	1.19e-09	1.63e-08	3.82e-09	3.55e-08	2.85e-03	5.69e-10	2.45e-12	3.28e-08	4.25e-10
2.50	22	1.22e-09	1.67e-08	3.82e-09	3.55e-08	2.87e-03	5.69e-10	2.45e-12	3.28e-08	4.34e-10
2.50	22	1.24e-09	1.70e-08	3.82e-09	3.55e-08	2.88e-03	5.70e-10	2.45e-12	3.28e-08	4.42e-10
2.50	24	1.26e-09	1.70e-08	3.82e-09	3.55e-08	2.89e-03	5.69e-10	2.45e-12	3.28e-08	4.49e-10
2.50	24	1.28e-09	1.69e-08	3.82e-09	3.55e-08	2.90e-03	5.70e-10	2.45e-12	3.28e-08	4.54e-10
2.50	26	1.30e-09	1.71e-08	3.82e-09	3.56e-08	2.91e-03	5.70e-10	2.45e-12	3.28e-08	4.61e-10
2.50	27	1.32e-09	1.73e-08	3.82e-09	3.56e-08	2.92e-03	5.70e-10	2.45e-12	3.28e-08	4.67e-10
2.50	27	1.34e-09	1.77e-08	3.82e-09	3.56e-08	2.94e-03	5.71e-10	2.45e-12	3.28e-08	4.76e-10
2.50	29	1.36e-09	1.81e-08	3.82e-09	3.56e-08	2.95e-03	5.71e-10	2.46e-12	3.29e-08	4.84e-10
2.50	30	1.38e-09	1.81e-08	3.82e-09	3.56e-08	2.96e-03	5.70e-10	2.45e-12	3.28e-08	4.90e-10
2.50	30	1.40e-09	1.81e-08	3.82e-09	3.56e-08	2.96e-03	5.70e-10	2.45e-12	3.28e-08	4.96e-10
2.50	32	1.41e-09	1.80e-08	3.83e-09	3.56e-08	2.97e-03	5.71e-10	2.46e-12	3.28e-08	5.01e-10
2.50	33	1.43e-09	1.81e-08	3.83e-09	3.56e-08	2.98e-03	5.71e-10	2.45e-12	3.28e-08	5.06e-10
2.50	33	1.45e-09	1.82e-08	3.83e-09	3.56e-08	2.99e-03	5.71e-10	2.46e-12	3.28e-08	5.12e-10
2.50	35	1.46e-09	1.84e-08	3.83e-09	3.56e-08	3.00e-03	5.71e-10	2.46e-12	3.28e-08	5.17e-10
2.50	36	1.48e-09	1.87e-08	3.83e-09	3.56e-08	3.00e-03	5.71e-10	2.46e-12	3.28e-08	5.23e-10
2.50	36	1.50e-09	1.89e-08	3.83e-09	3.56e-08	3.01e-03	5.71e-10	2.46e-12	3.28e-08	5.30e-10
2.50	38	1.51e-09	1.90e-08	3.83e-09	3.56e-08	3.02e-03	5.71e-10	2.46e-12	3.28e-08	5.35e-10
2.50	39	1.52e-09	1.88e-08	3.83e-09	3.57e-08	3.02e-03	5.72e-10	2.46e-12	3.28e-08	5.38e-10
2.50	39	1.53e-09	1.87e-08	3.83e-09	3.57e-08	3.03e-03	5.71e-10	2.45e-12	3.28e-08	5.42e-10
2.50	41	1.55e-09	1.88e-08	3.83e-09	3.57e-08	3.03e-03	5.71e-10	2.46e-12	3.28e-08	5.46e-10
2.50	42	1.56e-09	1.88e-08	3.83e-09	3.57e-08	3.04e-03	5.71e-10	2.46e-12	3.28e-08	5.49e-10
2.50	42	1.57e-09	1.89e-08	3.83e-09	3.57e-08	3.04e-03	5.71e-10	2.45e-12	3.28e-08	5.53e-10
2.50	44	1.58e-09	1.89e-08	3.83e-09	3.57e-08	3.05e-03	5.71e-10	2.46e-12	3.28e-08	5.57e-10
2.50	45	1.59e-09	1.88e-08	3.83e-09	3.57e-08	3.05e-03	5.71e-10	2.45e-12	3.28e-08	5.59e-10
2.50	45	1.59e-09	1.88e-08	3.83e-09	3.57e-08	3.06e-03	5.71e-10	2.45e-12	3.28e-08	5.62e-10
2.50	47	1.60e-09	1.86e-08	3.83e-09	3.56e-08	3.06e-03	5.70e-10	2.45e-12	3.28e-08	5.63e-10
2.50	48	1.61e-09	1.87e-08	3.83e-09	3.56e-08	3.06e-03	5.69e-10	2.45e-12	3.28e-08	5.65e-10
2.50	49	1.61e-09	1.88e-08	3.83e-09	3.56e-08	3.07e-03	5.69e-10	2.45e-12	3.28e-08	5.68e-10
2.50	49	1.62e-09	1.86e-08	3.83e-09	3.56e-08	3.07e-03	5.69e-10	2.45e-12	3.28e-08	5.68e-10
2.50	51	1.62e-09	1.85e-08	3.83e-09	3.56e-08	3.07e-03	5.70e-10	2.45e-12	3.28e-08	5.70e-10
2.50	52	1.62e-09	1.85e-08	3.83e-09	3.56e-08	3.08e-03	5.70e-10	2.45e-12	3.28e-08	5.70e-10
2.50	52	1.63e-09	1.84e-08	3.83e-09	3.56e-08	3.08e-03	5.70e-10	2.45e-12	3.28e-08	5.71e-10
2.50	54	1.63e-09	1.83e-08	3.83e-09	3.56e-08	3.08e-03	5.70e-10	2.45e-12	3.28e-08	5.71e-10
2.50	55	1.63e-09	1.83e-08	3.82e-09	3.56e-08	3.08e-03	5.69e-10	2.45e-12	3.28e-08	5.72e-10
2.50	55	1.63e-09	1.82e-08	3.82e-09	3.55e-08	3.09e-03	5.69e-10	2.44e-12	3.28e-08	5.72e-10
2.50	57	1.63e-09	1.82e-08	3.82e-09	3.55e-08	3.09e-03	5.69e-10	2.44e-12	3.28e-08	5.73e-10
2.50	58	1.63e-09	1.81e-08	3.82e-09	3.55e-08	3.09e-03	5.68e-10	2.44e-12	3.28e-08	5.72e-10
2.50	58	1.63e-09	1.79e-08	3.82e-09	3.55e-08	3.09e-03	5.69e-10	2.44e-12	3.28e-08	5.71e-10
2.50	60	1.63e-09	1.79e-08	3.82e-09	3.55e-08	3.09e-03	5.69e-10	2.45e-12	3.28e-08	5.71e-10
2.50	61	1.63e-09	1.80e-08	3.82e-09	3.56e-08	3.10e-03	5.70e-10	2.45e-12	3.28e-08	5.72e-10
2.50	61	1.63e-09	1.81e-08	3.82e-09	3.55e-08	3.10e-03	5.70e-10	2.45e-12	3.28e-08	5.72e-10
2.50	63	1.63e-09	1.81e-08	3.82e-09	3.56e-08	3.10e-03	5.70e-10	2.45e-12	3.28e-08	5.72e-10
2.50	64	1.63e-09	1.82e-08	3.82e-09	3.56e-08	3.10e-03	5.71e-10	2.45e-12	3.29e-08	5.73e-10
2.50	64	1.63e-09	1.82e-08	3.82e-09	3.56e-08	3.10e-03	5.71e-10	2.45e-12	3.28e-08	5.73e-10
2.50	66	1.63e-09	1.82e-08	3.82e-09	3.56e-08	3.11e-03	5.70e-10	2.45e-12	3.28e-08	5.73e-10
2.50	67	1.63e-09	1.83e-08	3.82e-09	3.56e-08	3.11e-03	5.70e-10	2.45e-12	3.28e-08	5.74e-10
2.50	67	1.63e-09	1.82e-08	3.82e-09	3.56e-08	3.11e-03	5.70e-10	2.45e-12	3.29e-08	5.75e-10
2.50	69	1.63e-09	1.82e-08	3.82e-09	3.56e-08	3.11e-03	5.70e-10	2.45e-12	3.29e-08	5.75e-10
2.50	70	1.63e-09	1.80e-08	3.82e-09	3.56e-08	3.11e-03	5.70e-10	2.45e-12	3.29e-08	5.73e-10
2.50	70	1.63e-09	1.79e-08	3.83e-09	3.56e-08	3.11e-03	5.70e-10	2.45e-12	3.29e-08	5.73e-10
2.50	72	1.63e-09	1.77e-08	3.83e-09	3.56e-08	3.11e-03	5.70e-10	2.45e-12	3.29e-08	5.72e-10
2.50	73	1.63e-09	1.77e-08	3.83e-09	3.56e-08	3.12e-03	5.71e-10	2.46e-12	3.29e-08	5.70e-10
2.50	73	1.62e-09	1.76e-08	3.83e-09	3.56e-08	3.12e-03	5.71e-10	2.46e-12	3.29e-08	5.69e-10
2.50	75	1.62e-09	1.75e-08	3.83e-09	3.57e-08	3.12e-03	5.71e-10	2.46e-12	3.29e-08	5.68e-10
2.50	76	1.61e-09	1.72e-08	3.83e-09	3.57e-08	3.12e-03	5.71e-10	2.46e-12	3.29e-08	5.65e-10
2.50	76	1.61e-09	1.71e-08	3.83e-09	3.57e-08	3.12e-03	5.72e-10	2.46e-12	3.29e-08	5.63e-10
2.50	78	1.60e-09	1.70e-08	3.84e-09	3.57e-08	3.12e-03	5.72e-10	2.47e-12	3.29e-08	5.62e-10
2.50	79	1.60e-09	1.70e-08	3.84e-09	3.57e-08	3.12e-03	5.72e-10	2.46e-12	3.29e-08	5.60e-10
2.50	79	1.60e-09	1.72e-08	3.84e-09	3.57e-08	3.12e-03	5.72e-10	2.47e-12	3.29e-08	5.60e-10
2.50	81	1.59e-09	1.72e-08	3.84e-09	3.57e-08	3.13e-03	5.72e-10	2.47e-12	3.29e-08	5.59e-10
2.50	82	1.59e-09	1.71e-08	3.84e-09	3.57e-08	3.13e-03	5.72e-10	2.46e-12	3.29e-08	5.57e-10
2.50	82	1.59e-09	1.72e-08	3.84e-09	3.57e-08	3.13e-03	5.71e-10	2.46e-12	3.29e-08	5.57e-10
2.50	84	1.59e-09	1.73e-08	3.84e-09	3.57e-08	3.13e-03	5.71e-10	2.46e-12	3.29e-08	5.57e-10
2.50	85	1.58e-09	1.72e-08	3.84e-09	3.57e-08	3.13e-03	5.71e-10	2.46e-12	3.29e-08	5.56e-10
2.50	85	1.58e-09	1.71e-08	3.84e-09	3.57e-08	3.13e-03	5.71e-10	2.46e-12	3.29e-08	5.55e-10
2.50	87	1.58e-09	1.72e-08	3.84e-09	3.57e-08	3.13e-03	5.71e-10	2.46e-12	3.29e-08	5.54e-10
2.50	88	1.58e-09	1.72e-08	3.84e-09	3.57e-08	3.13e-03	5.71e-10	2.46e-12	3.29e-08	5.54e-10
2.50	88	1.57e-09	1.72e-08	3.84e-09	3.57e-08	3.13e-03	5.70e-10	2.46e-12	3.29e-08	5.53e-10
2.50	90	1.57e-09	1.70e-08	3.84e-09	3.57e-08	3.13e-03	5.70e-10	2.46e-12	3.29e-08	5.52e-10
2.50	91	1.57e-09	1.70e-08	3.84e-09	3.57e-08	3.13e-03	5.70e-10	2.46e-12	3.29e-08	5.51e-10
2.50	91	1.57e-09	1.70e-08	3.83e-09	3.57e-08	3.13e-03	5.70e-10	2.46e-12	3.28e-08	5.50e-10
2.50	93	1.56e-09	1.70e-08	3.84e-09	3.57e-08	3.13e-03	5.71e-10	2.46e-12	3.29e-08	5.50e-10
2.50	94	1.56e-09	1.69e-08	3.84e-09	3.57e-08	3.13e-03	5.71e-10	2.46e-12	3.29e-08	5.48e-10
2.50	94	1.56e-09	1.69e-08	3.84e-09	3.57e-08	3.13e-03	5.71e-10	2.46e-12	3.29e-08	5.48e-10
2.50	96	1.56e-09	1.69e-08	3.83e-09	3.57e-08	3.13e-03	5.70e-10	2.46e-12	3.29e-08	5.47e-10
2.50	96	1.55e-09	1.67e-08	3.83e-09	3.57e-08	3.13e-03	5.71e-10	2.46e-12	3.29e-08	5.45e-10
2.50	98	1.55e-09	1.67e-08	3.84e-09	3.57e-08	3.13e-03	5.72e-10	2.46e-12	3.29e-08	5.44e-10
2.50	99	1.55e-09	1.67e-08	3.84e-09	3.57e-08	3.13e-03	5.72e-10	2.47e-12	3.29e-08	5.43e-10
2.50	99	1.54e-09	1.68e-08	3.84e-09	3.57e-08	3.13e-03	5.73e-10	2.47e-12	3.29e-08	5.43e-10
2.50	101	1.54e-09	1.67e-08	3.84e-09	3.58e-08	3.13e-03	5.72e-10	2.47e-12	3.29e-08	5.42e-10
2.50	102	1.54e-09	1.66e-08	3.84e-09	3.58e-08	3.13e-03	5.72e-10	2.47e-12	3.28e-08	5.40e-10
2.50	102	1.54e-09	1.66e-08	3.84e-09	3.58e-08	3.14e-03	5.73e-10	2.47e-12	3.29e-08	5.40e-10
2.50	104	1.53e-09	1.66e-08	3.85e-09	3.58e-08	3.14e-03	5.73e-10	2.47e-12	3.29e-08	5.39e-10
2.50	105	1.53e-09	1.66e-08	3.85e-09	3.58e-08	3.14e-03	5.73e-10	2.47e-12	3.29e-08	5.38e-10
2.50	105	1.53e-09	1.64e-08	3.85e-09	3.59e-08	3.14e-03	5.74e-10	2.48e-12	3.28e-08	5.36e-10
2.50	107	1.53e-09	1.66e-08	3.85e-09	3.59e-08	3.14e-03	5.74e-10	2.48e-12	3.29e-08	5.36e-10
2.50	108	1.52e-09	1.66e-08	3.86e-09	3.59e-08	3.14e-03	5.74e-10	2.48e-12	3.29e-08	5.36e-10
2.50	108	1.52e-09	1.67e-08	3.86e-09	3.59e-08	3.14e-03	5.74e-10	2.48e-12	3.29e-08	5.36e-10
2.50	110	1.52e-09	1.66e-08	3.86e-09	3.59e-08	3.14e-03	5.74e-10	2.48e-12	3.28e-08	5.35e-10
2.50	111	1.52e-09	1.66e-08	3.86e-09	3.59e-08	3.14e-03	5.74e-10	2.48e-12	3.28e-08	5.34e-10
2.50	111	1.52e-09	1.64e-08	3.86e-09	3.60e-08	3.14e-03	5.74e-10	2.48e-12	3.28e-08	5.32e-10
2.50	113	1.51e-09	1.61e-08	3.86e-09	3.60e-08	3.14e-03	5.74e-10	2.48e-12	3.28e-08	5.30e-10
2.50	114	1.51e-09	1.61e-08	3.87e-09	3.60e-08	3.14e-03	5.75e-10	2.48e-12	3.29e-08	5.29e-10
2.50	114	1.50e-09	1.59e-08	3.87e-09	3.60e-08	3.15e-03	5.74e-10	2.48e-12	3.28e-08	5.26e-10
2.50	116	1.50e-09	1.59e-08	3.87e-09	3.60e-08	3.15e-03	5.74e-10	2.48e-12	3.28e-08	5.25e-10
2.50	117	1.49e-09	1.59e-08	3.87e-09	3.60e-08	3.15e-03	5.74e-10	2.48e-12	3.28e-08	5.23e-10
2.50	117	1.49e-09	1.61e-08	3.87e-09	3.60e-08	3.15e-03	5.74e-10	2.48e-12	3.28e-08	5.23e-10
2.50	119	1.49e-09	1.61e-08	3.87e-09	3.60e-08	3.15e-03	5.74e-10	2.48e-12	3.29e-08	5.23e-10
2.50	120	1.49e-09	1.62e-08	3.87e-09	3.60e-08	3.15e-03	5.74e-10	2.48e-12	3.28e-08	5.22e-10
2.50	120	1.48e-09	1.60e-08	3.87e-09	3.60e-08	3.15e-03	5.74e-10	2.48e-12	3.28e-08	5.21e-10
2.50	122	1.48e-09	1.59e-08	3.87e-09	3.60e-08	3.15e-03	5.74e-10	2.48e-12	3.28e-08	5.19e-10
2.50	123	1.47e-09	1.59e-08	3.87e-09	3.60e-08	3.15e-03	5.74e-10	2.48e-12	3.29e-08	5.18e-10
2.50	123	1.47e-09	1.57e-08	3.87e-09	3.60e-08	3.15e-03	5.74e-10	2.48e-12	3.28e-08	5.16e-10
2.50	125	1.46e-09	1.53e-08	3.87e-09	3.60e-08	3.15e-03	5.75e-10	2.49e-12	3.28e-08	5.12e-10
2.50	126	1.45e-09	1.51e-08	3.87e-09	3.60e-08	3.15e-03	5.75e-10	2.48e-12	3.28e-08	5.09e-10
2.50	126	1.45e-09	1.49e-08	3.87e-09	3.60e-08	3.15e-03	5.74e-10	2.48e-12	3.29e-08	5.06e-10
2.50	128	1.44e-09	1.49e-08	3.87e-09	3.60e-08	3.15e-03	5.74e-10	2.48e-12	3.28e-08	5.04e-10
2.50	129	1.43e-09	1.48e-08	3.87e-09	3.60e-08	3.15e-03	5.74e-10	2.48e-12	3.28e-08	5.01e-10
2.50	129	1.42e-09	1.48e-08	3.87e-09	3.60e-08	3.15e-03	5.74e-10	2.48e-12	3.28e-08	4.99e-10
2.50	131	1.42e-09	1.46e-08	3.87e-09	3.60e-08	3.16e-03	5.74e-10	2.48e-12	3.28e-08	4.96e-10
2.50	132	1.41e-09	1.46e-08	3.87e-09	3.60e-08	3.16e-03	5.73e-10	2.48e-12	3.28e-08	4.94e-10
2.50	132	1.40e-09	1.47e-08	3.87e-09	3.60e-08	3.15e-03	5.73e-10	2.47e-12	3.28e-08	4.92e-10
2.50	134	1.40e-09	1.49e-08	3.87e-09	3.60e-08	3.16e-03	5.74e-10	2.48e-12	3.28e-08	4.92e-10
2.50	135	1.40e-09	1.48e-08	3.87e-09	3.60e-08	3.16e-03	5.74e-10	2.48e-12	3.28e-08	4.90e-10
2.50	135	1.39e-09	1.48e-08	3.87e-09	3.60e-08	3.16e-03	5.75e-10	2.48e-12	3.28e-08	4.88e-10
2.50	137	1.39e-09	1.48e-08	3.87e-09	3.60e-08	3.16e-03	5.74e-10	2.48e-12	3.29e-08	4.87e-10
2.50	138	1.39e-09	1.50e-08	3.87e-09	3.60e-08	3.16e-03	5.75e-10	2.48e-12	3.29e-08	4.87e-10
2.50	138	1.38e-09	1.50e-08	3.87e-09	3.60e-08	3.16e-03	5.75e-10	2.49e-12	3.29e-08	4.87e-10
2.50	140	1.38e-09	1.49e-08	3.87e-09	3.60e-08	3.16e-03	5.75e-10	2.48e-12	3.29e-08	4.86e-10
2.50	141	1.38e-09	1.48e-08	3.87e-09	3.60e-08	3.16e-03	5.74e-10	2.48e-12	3.29e-08	4.84e-10
2.50	141	1.37e-09	1.46e-08	3.87e-09	3.60e-08	3.16e-03	5.74e-10	2.48e-12	3.28e-08	4.82e-10
2.50	143	1.37e-09	1.46e-08	3.87e-09	3.61e-08	3.16e-03	5.75e-10	2.49e-12	3.29e-08	4.81e-10
2.50	144	1.36e-09	1.42e-08	3.88e-09	3.61e-08	3.16e-03	5.75e-10	2.49e-12	3.28e-08	4.78e-10
2.50	144	1.36e-09	1.42e-08	3.88e-09	3.61e-08	3.16e-03	5.76e-10	2.49e-12	3.29e-08	4.75e-10
2.50	146	1.35e-09	1.42e-08	3.88e-09	3.61e-08	3.16e-03	5.76e-10	2.49e-12	3.28e-08	4.74e-10
2.50	147	1.35e-09	1.41e-08	3.88e-09	3.61e-08	3.16e-03	5.76e-10	2.50e-12	3.28e-08	4.72e-10
2.50	147	1.34e-09	1.40e-08	3.88e-09	3.61e-08	3.16e-03	5.76e-10	2.49e-12	3.28e-08	4.69e-10
2.50	149	1.33e-09	1.40e-08	3.88e-09	3.61e-08	3.16e-03	5.76e-10	2.50e-12	3.28e-08	4.68e-10
2.50	150	1.33e-09	1.39e-08	3.89e-09	3.62e-08	3.16e-03	5.76e-10	2.50e-12	3.28e-08	4.65e-10
2.50	150	1.32e-09	1.39e-08	3.89e-09	3.62e-08	3.16e-03	5.77e-10	2.50e-12	3.28e-08	4.64e-10
2.50	152	1.32e-09	1.40e-08	3.89e-09	3.62e-08	3.16e-03	5.77e-10	2.50e-12	3.28e-08	4.63e-10
2.50	153	1.31e-09	1.39e-08	3.89e-09	3.62e-08	3.16e-03	5.77e-10	2.50e-12	3.28e-08	4.61e-10
2.50	153	1.31e-09	1.37e-08	3.89e-09	3.62e-08	3.16e-03	5.77e-10	2.50e-12	3.29e-08	4.58e-10
2.50	155	1.30e-09	1.36e-08	3.89e-09	3.62e-08	3.16e-03	5.77e-10	2.50e-12	3.29e-08	4.56e-10
2.50	156	1.30e-09	1.35e-08	3.90e-09	3.63e-08	3.16e-03	5.78e-10	2.51e-12	3.29e-08	4.54e-10
2.50	156	1.29e-09	1.34e-08	3.90e-09	3.63e-08	3.16e-03	5.78e-10	2.51e-12	3.29e-08	4.52e-10
2.50	158	1.28e-09	1.33e-08	3.90e-09	3.63e-08	3.16e-03	5.78e-10	2.51e-12	3.29e-08	4.50e-10
2.50	159	1.28e-09	1.33e-08	3.90e-09	3.63e-08	3.16e-03	5.78e-10	2.51e-12	3.29e-08	4.48e-10
2.50	159	1.27e-09	1.32e-08	3.91e-09	3.64e-08	3.17e-03	5.79e-10	2.52e-12	3.29e-08	4.46e-10
2.50	161	1.27e-09	1.32e-08	3.91e-09	3.64e-08	3.17e-03	5.79e-10	2.51e-12	3.29e-08	4.44e-10
2.50	162	1.26e-09	1.31e-08	3.91e-09	3.64e-08	3.17e-03	5.79e-10	2.51e-12	3.29e-08	4.41e-10
2.50	162	1.25e-09	1.30e-08	3.91e-09	3.64e-08	3.17e-03	5.79e-10	2.52e-12	3.29e-08	4.40e-10
2.50	164	1.24e-09	1.27e-08	3.92e-09	3.65e-08	3.17e-03	5.80e-10	2.52e-12	3.29e-08	4.36e-10
2.50	165	1.24e-09	1.26e-08	3.92e-09	3.65e-08	3.17e-03	5.80e-10	2.52e-12	3.29e-08	4.33e-10
2.50	165	1.23e-09	1.26e-08	3.92e-09	3.65e-08	3.17e-03	5.80e-10	2.52e-12	3.28e-08	4.31e-10
2.50	167	1.22e-09	1.26e-08	3.93e-09	3.65e-08	3.17e-03	5.81e-10	2.53e-12	3.29e-08	4.29e-10
2.50	168	1.22e-09	1.27e-08	3.93e-09	3.66e-08	3.17e-03	5.81e-10	2.53e-12	3.29e-08	4.27e-10
2.50	168	1.21e-09	1.26e-08	3.93e-09	3.66e-08	3.17e-03	5.81e-10	2.53e-12	3.29e-08	4.26e-10
2.50	170	1.21e-09	1.26e-08	3.93e-09	3.66e-08	3.17e-03	5.82e-10	2.53e-12	3.29e-08	4.24e-10
2.50	171	1.20e-09	1.26e-08	3.94e-09	3.66e-08	3.17e-03	5.81e-10	2.53e-12	3.28e-08	4.22e-10
2.50	171	1.20e-09	1.26e-08	3.94e-09	3.67e-08	3.17e-03	5.83e-10	2.54e-12	3.29e-08	4.21e-10
2.50	173	1.19e-09	1.26e-08	3.95e-09	3.67e-08	3.18e-03	5.83e-10	2.54e-12	3.29e-08	4.20e-10
2.50	174	1.19e-09	1.25e-08	3.95e-09	3.68e-08	3.18e-03	5.83e-10	2.54e-12	3.29e-08	4.18e-10
2.50	174	1.19e-09	1.25e-08	3.95e-09	3.68e-08	3.18e-03	5.84e-10	2.55e-12	3.29e-08	4.16e-10
2.50	176	1.18e-09	1.24e-08	3.96e-09	3.68e-08	3.18e-03	5.83e-10	2.55e-12	3.29e-08	4.14e-10
2.50	177	1.18e-09	1.23e-08	3.96e-09	3.68e-08	3.18e-03	5.83e-10	2.54e-12	3.29e-08	4.13e-10
2.50	177	1.17e-09	1.22e-08	3.96e-09	3.69e-08	3.18e-03	5.83e-10	2.55e-12	3.29e-08	4.11e-10
2.50	179	1.17e-09	1.23e-08	3.96e-09	3.69e-08	3.18e-03	5.84e-10	2.55e-12	3.29e-08	4.09e-10
2.50	180	1.16e-09	1.22e-08	3.97e-09	3.69e-08	3.18e-03	5.85e-10	2.56e-12	3.29e-08	4.08e-10
2.50	180	1.16e-09	1.21e-08	3.97e-09	3.70e-08	3.18e-03	5.85e-10	2.56e-12	3.29e-08	4.06e-10
2.50	182	1.15e-09	1.20e-08	3.97e-09	3.70e-08	3.18e-03	5.85e-10	2.56e-12	3.29e-08	4.04e-10
2.50	183	1.15e-09	1.20e-08	3.98e-09	3.70e-08	3.19e-03	5.85e-10	2.56e-12	3.29e-08	4.02e-10
2.50	183	1.14e-09	1.19e-08	3.98e-09	3.71e-08	3.19e-03	5.85e-10	2.56e-12	3.29e-08	4.00e-10
2.50	185	1.14e-09	1.18e-08	3.98e-09	3.71e-08	3.19e-03	5.85e-10	2.56e-12	3.29e-08	3.98e-10
2.50	186	1.13e-09	1.18e-08	3.98e-09	3.70e-08	3.19e-03	5.84e-10	2.55e-12	3.29e-08	3.96e-10
2.50	186	1.12e-09	1.17e-08	3.98e-09	3.70e-08	3.19e-03	5.83e-10	2.55e-12	3.29e-08	3.95e-10
2.50	188	1.12e-09	1.17e-08	3.98e-09	3.70e-08	3.19e-03	5.84e-10	2.55e-12	3.29e-08	3.93e-10
2.50	189	1.11e-09	1.16e-08	3.98e-09	3.71e-08	3.19e-03	5.84e-10	2.56e-12	3.29e-08	3.91e-10
2.50	189	1.11e-09	1.14e-08	3.98e-09	3.71e-08	3.19e-03	5.85e-10	2.56e-12	3.29e-08	3.88e-10
2.50	191	1.10e-09	1.13e-08	3.99e-09	3.71e-08	3.19e-03	5.85e-10	2.56e-12	3.29e-08	3.86e-10
2.50	192	1.10e-09	1.13e-08	3.99e-09	3.71e-08	3.19e-03	5.86e-10	2.56e-12	3.29e-08	3.84e-10
2.50	193	1.09e-09	1.12e-08	3.99e-09	3.72e-08	3.20e-03	5.86e-10	2.56e-12	3.29e-08	3.82e-10
2.50	193	1.08e-09	1.12e-08	3.99e-09	3.72e-08	3.20e-03	5.85e-10	2.56e-12	3.29e-08	3.80e-10
2.50	195	1.08e-09	1.11e-08	3.99e-09	3.72e-08	3.20e-03	5.86e-10	2.56e-12	3.29e-08	3.78e-10
2.50	196	1.07e-09	1.11e-08	4.00e-09	3.72e-08	3.20e-03	5.86e-10	2.57e-12	3.29e-08	3.76e-10
2.50	196	1.07e-09	1.10e-08	4.00e-09	3.72e-08	3.20e-03	5.87e-10	2.57e-12	3.29e-08	3.74e-10
2.50	198	1.06e-09	1.09e-08	4.01e-09	3.73e-08	3.20e-03	5.88e-10	2.58e-12	3.29e-08	3.72e-10
2.50	199	1.05e-09	1.07e-08	4.01e-09	3.73e-08	3.20e-03	5.88e-10	2.58e-12	3.29e-08	3.69e-10
2.50	199	1.05e-09	1.06e-08	4.01e-09	3.74e-08	3.20e-03	5.89e-10	2.58e-12	3.29e-08	3.66e-10
2.50	201	1.04e-09	1.04e-08	4.02e-09	3.74e-08	3.21e-03	5.89e-10	2.58e-12	3.29e-08	3.63e-10
2.50	202	1.03e-09	1.03e-08	4.02e-09	3.74e-08	3.21e-03	5.88e-10	2.58e-12	3.29e-08	3.60e-10
2.50	202	1.02e-09	1.02e-08	4.02e-09	3.74e-08	3.21e-03	5.88e-10	2.59e-12	3.29e-08	3.58e-10
2.50	204	1.01e-09	1.01e-08	4.02e-09	3.75e-08	3.21e-03	5.89e-10	2.59e-12	3.29e-08	3.54e-10
2.50	205	1.01e-09	9.95e-09	4.03e-09	3.75e-08	3.21e-03	5.88e-10	2.59e-12	3.29e-08	3.51e-10
2.50	205	9.98e-10	9.97e-09	4.03e-09	3.75e-08	3.21e-03	5.89e-10	2.59e-12	3.29e-08	3.49e-10
2.50	207	9.91e-10	9.97e-09	4.03e-09	3.75e-08	3.21e-03	5.89e-10	2.59e-12	3.29e-08	3.47e-10
2.50	208	9.85e-10	1.00e-08	4.03e-09	3.75e-08	3.21e-03	5.89e-10	2.59e-12	3.29e-08	3.45e-10
2.50	208	9.80e-10	1.00e-08	4.03e-09	3.76e-08	3.21e-03	5.89e-10	2.59e-12	3.29e-08	3.43e-10
2.50	210	9.74e-10	9.96e-09	4.04e-09	3.76e-08	3.22e-03	5.89e-10	2.59e-12	3.29e-08	3.41e-10
2.50	211	9.67e-10	9.81e-09	4.04e-09	3.76e-08	3.22e-03	5.90e-10	2.60e-12	3.29e-08	3.39e-10
2.50	211	9.61e-10	9.77e-09	4.04e-09	3.76e-08	3.22e-03	5.90e-10	2.60e-12	3.29e-08	3.37e-10
2.50	213	9.55e-10	9.68e-09	4.04e-09	3.76e-08	3.22e-03	5.90e-10	2.60e-12	3.29e-08	3.34e-10
2.50	214	9.49e-10	9.70e-09	4.05e-09	3.77e-08	3.22e-03	5.90e-10	2.60e-12	3.29e-08	3.33e-10
2.50	214	9.45e-10	9.76e-09	4.05e-09	3.77e-08	3.22e-03	5.90e-10	2.60e-12	3.29e-08	3.31e-10
2.50	216	9.40e-10	9.71e-09	4.05e-09	3.77e-08	3.22e-03	5.91e-10	2.60e-12	3.29e-08	3.30e-10
2.50	217	9.37e-10	9.83e-09	4.06e-09	3.77e-08	3.22e-03	5.92e-10	2.61e-12	3.29e-08	3.29e-10
2.50	217	9.33e-10	9.78e-09	4.06e-09	3.78e-08	3.23e-03	5.92e-10	2.61e-12	3.29e-08	3.28e-10
2.50	219	9.28e-10	9.69e-09	4.06e-09	3.78e-08	3.23e-03	5.92e-10	2.61e-12	3.29e-08	3.26e-10
2.50	220	9.24e-10	9.60e-09	4.06e-09	3.78e-08	3.23e-03	5.92e-10	2.61e-12	3.29e-08	3.24e-10
2.50	220	9.20e-10	9.57e-09	4.07e-09	3.78e-08	3.23e-03	5.92e-10	2.61e-12	3.29e-08	3.23e-10
2.50	222	9.16e-10	9.58e-09	4.07e-09	3.78e-08	3.23e-03	5.91e-10	2.61e-12	3.29e-08	3.22e-10
2.50	223	9.12e-10	9.53e-09	4.07e-09	3.78e-08	3.23e-03	5.91e-10	2.61e-12	3.29e-08	3.20e-10
2.50	223	9.07e-10	9.43e-09	4.07e-09	3.79e-08	3.23e-03	5.92e-10	2.62e-12	3.29e-08	3.18e-10
2.50	225	9.01e-10	9.24e-09	4.07e-09	3.79e-08	3.23e-03	5.92e-10	2.62e-12	3.29e-08	3.16e-10
2.50	226	8.97e-10	9.28e-09	4.07e-09	3.79e-08	3.23e-03	5.92e-10	2.62e-12	3.29e-08	3.15e-10
2.50	226	8.93e-10	9.24e-09	4.08e-09	3.79e-08	3.23e-03	5.92e-10	2.62e-12	3.29e-08	3.13e-10
2.50	228	8.87e-10	9.11e-09	4.08e-09	3.79e-08	3.23e-03	5.92e-10	2.62e-12	3.29e-08	3.11e-10
2.50	229	8.82e-10	8.99e-09	4.08e-09	3.79e-08	3.24e-03	5.93e-10	2.62e-12	3.29e-08	3.09e-10
2.50	229	8.75e-10	8.86e-09	4.08e-09	3.80e-08	3.24e-03	5.93e-10	2.62e-12	3.29e-08	3.07e-10
2.50	231	8.69e-10	8.70e-09	4.08e-09	3.80e-08	3.24e-03	5.93e-10	2.62e-12	3.29e-08	3.04e-10
2.50	232	8.60e-10	8.43e-09	4.09e-09	3.80e-08	3.24e-03	5.93e-10	2.62e-12	3.29e-08	3.00e-10
2.50	232	8.53e-10	8.37e-09	4.09e-09	3.80e-08	3.24e-03	5.93e-10	2.63e-12	3.29e-08	2.98e-10
2.50	234	8.45e-10	8.28e-09	4.09e-09	3.80e-08	3.24e-03	5.93e-10	2.62e-12	3.29e-08	2.95e-10
2.50	235	8.36e-10	8.12e-09	4.09e-09	3.80e-08	3.24e-03	5.93e-10	2.63e-12	3.29e-08	2.92e-10
2.50	235	8.28e-10	7.97e-09	4.09e-09	3.81e-08	3.24e-03	5.93e-10	2.63e-12	3.29e-08	2.89e-10
2.50	237	8.20e-10	8.00e-09	4.10e-09	3.81e-08	3.24e-03	5.95e-10	2.64e-12	3.29e-08	2.87e-10
2.50	238	8.14e-10	8.00e-09	4.10e-09	3.81e-08	3.24e-03	5.95e-10	2.64e-12	3.29e-08	2.84e-10
2.50	238	8.07e-10	8.02e-09	4.10e-09	3.82e-08	3.24e-03	5.95e-10	2.64e-12	3.29e-08	2.82e-10
2.50	240	8.02e-10	8.06e-09	4.10e-09	3.81e-08	3.24e-03	5.94e-10	2.63e-12	3.29e-08	2.81e-10
2.50	241	7.96e-10	7.96e-09	4.10e-09	3.81e-08	3.24e-03	5.94e-10	2.63e-12	3.29e-08	2.79e-10
2.50	241	7.90e-10	7.92e-09	4.10e-09	3.82e-08	3.24e-03	5.94e-10	2.64e-12	3.29e-08	2.77e-10
2.50	243	7.84e-10	7.89e-09	4.10e-09	3.82e-08	3.24e-03	5.95e-10	2.64e-12	3.29e-08	2.75e-10
2.50	244	7.78e-10	7.80e-09	4.11e-09	3.82e-08	3.24e-03	5.94e-10	2.64e-12	3.29e-08	2.73e-10
2.50	244	7.72e-10	7.73e-09	4.11e-09	3.82e-08	3.24e-03	5.94e-10	2.64e-12	3.29e-08	2.70e-10
2.50	246	7.66e-10	7.59e-09	4.11e-09	3.82e-08	3.24e-03	5.94e-10	2.64e-12	3.29e-08	2.68e-10
2.50	247	7.59e-10	7.53e-09	4.11e-09	3.82e-08	3.24e-03	5.95e-10	2.64e-12	3.29e-08	2.66e-10
2.50	247	7.53e-10	7.49e-09	4.11e-09	3.82e-08	3.24e-03	5.95e-10	2.64e-12	3.29e-08	2.64e-10
2.50	249	7.48e-10	7.45e-09	4.11e-09	3.83e-08	3.25e-03	5.96e-10	2.64e-12	3.29e-08	2.62e-10
2.50	250	7.41e-10	7.29e-09	4.11e-09	3.83e-08	3.25e-03	5.95e-10	2.64e-12	3.29e-08	2.59e-10
2.50	250	7.34e-10	7.24e-09	4.12e-09	3.83e-08	3.25e-03	5.96e-10	2.64e-12	3.29e-08	2.57e-10
2.50	252	7.27e-10	7.07e-09	4.12e-09	3.83e-08	3.25e-03	5.95e-10	2.64e-12	3.29e-08	2.54e-10
2.50	253	7.20e-10	6.99e-09	4.12e-09	3.83e-08	3.25e-03	5.95e-10	2.64e-12	3.29e-08	2.52e-10
2.50	253	7.13e-10	6.95e-09	4.12e-09	3.83e-08	3.25e-03	5.95e-10	2.64e-12	3.29e-08	2.49e-10
2.50	255	7.06e-10	6.83e-09	4.12e-09	3.83e-08	3.25e-03	5.94e-10	2.64e-12	3.29e-08	2.47e-10
2.50	256	6.98e-10	6.68e-09	4.12e-09	3.83e-08	3.25e-03	5.95e-10	2.64e-12	3.29e-08	2.44e-10
2.50	256	6.91e-10	6.63e-09	4.12e-09	3.83e-08	3.25e-03	5.95e-10	2.64e-12	3.29e-08	2.41e-10
2.50	258	6.85e-10	6.61e-09	4.12e-09	3.83e-08	3.25e-03	5.96e-10	2.65e-12	3.29e-08	2.39e-10
2.50	259	6.78e-10	6.57e-09	4.13e-09	3.84e-08	3.25e-03	5.99e-10	2.66e-12	3.29e-08	2.37e-10
2.50	259	6.72e-10	6.55e-09	4.13e-09	3.85e-08	3.26e-03	5.99e-10	2.67e-12	3.29e-08	2.35e-10
2.50	261	6.67e-10	6.65e-09	4.14e-09	3.85e-08	3.26e-03	6.00e-10	2.67e-12	3.29e-08	2.34e-10
2.50	262	6.63e-10	6.67e-09	4.14e-09	3.86e-08	3.26e-03	6.00e-10	2.67e-12	3.29e-08	2.32e-10
2.50	262	6.59e-10	6.69e-09	4.15e-09	3.86e-08	3.26e-03	6.00e-10	2.67e-12	3.29e-08	2.31e-10
2.50	264	6.55e-10	6.67e-09	4.15e-09	3.86e-08	3.26e-03	6.00e-10	2.67e-12	3.29e-08	2.30e-10
2.50	265	6.51e-10	6.66e-09	4.16e-09	3.87e-08	3.27e-03	6.00e-10	2.68e-12	3.29e-08	2.29e-10
2.50	265	6.47e-10	6.60e-09	4.16e-09	3.87e-08	3.27e-03	6.01e-10	2.68e-12	3.29e-08	2.27e-10
2.50	267	6.43e-10	6.53e-09	4.16e-09	3.87e-08	3.27e-03	6.00e-10	2.68e-12	3.29e-08	2.26e-10
2.50	268	6.39e-10	6.52e-09	4.16e-09	3.87e-08	3.27e-03	6.00e-10	2.67e-12	3.29e-08	2.24e-10
2.50	268	6.34e-10	6.41e-09	4.16e-09	3.87e-08	3.27e-03	5.99e-10	2.67e-12	3.29e-08	2.22e-10
2.50	270	6.30e-10	6.37e-09	4.16e-09	3.87e-08	3.27e-03	5.99e-10	2.67e-12	3.29e-08	2.21e-10
2.50	271	6.26e-10	6.36e-09	4.16e-09	3.87e-08	3.27e-03	5.99e-10	2.67e-12	3.29e-08	2.20e-10
2.50	271	6.23e-10	6.41e-09	4.17e-09	3.87e-08	3.27e-03	5.99e-10	2.67e-12	3.29e-08	2.19e-10
2.50	273	6.19e-10	6.28e-09	4.17e-09	3.88e-08	3.27e-03	6.00e-10	2.68e-12	3.29e-08	2.17e-10
2.50	274	6.14e-10	6.19e-09	4.17e-09	3.88e-08	3.28e-03	6.00e-10	2.68e-12	3.29e-08	2.15e-10
2.50	274	6.10e-10	6.15e-09	4.17e-09	3.88e-08	3.28e-03	6.01e-10	2.68e-12	3.29e-08	2.14e-10
2.50	276	6.07e-10	6.21e-09	4.18e-09	3.89e-08	3.28e-03	6.01e-10	2.68e-12	3.29e-08	2.13e-10
2.50	277	6.04e-10	6.22e-09	4.18e-09	3.89e-08	3.28e-03	6.02e-10	2.69e-12	3.29e-08	2.12e-10
2.50	277	6.01e-10	6.24e-09	4.18e-09	3.89e-08	3.28e-03	6.02e-10	2.69e-12	3.29e-08	2.11e-10
2.50	279	5.99e-10	6.28e-09	4.19e-09	3.89e-08	3.28e-03	6.02e-10	2.69e-12	3.29e-08	2.11e-10
2.50	280	5.96e-10	6.27e-09	4.19e-09	3.89e-08	3.28e-03	6.01e-10	2.69e-12	3.29e-08	2.10e-10
2.50	280	5.93e-10	6.18e-09	4.19e-09	3.89e-08	3.28e-03	6.01e-10	2.69e-12	3.29e-08	2.09e-10
2.50	282	5.91e-10	6.16e-09	4.19e-09	3.89e-08	3.28e-03	6.00e-10	2.68e-12	3.29e-08	2.08e-10
2.50	283	5.88e-10	6.12e-09	4.19e-09	3.89e-08	3.29e-03	6.01e-10	2.69e-12	3.29e-08	2.07e-10
2.50	283	5.83e-10	5.94e-09	4.19e-09	3.89e-08	3.29e-03	6.01e-10	2.69e-12	3.29e-08	2.05e-10
2.50	285	5.78e-10	5.76e-09	4.19e-09	3.89e-08	3.29e-03	6.01e-10	2.69e-12	3.29e-08	2.02e-10
2.50	286	5.73e-10	5.66e-09	4.19e-09	3.90e-08	3.29e-03	6.02e-10	2.69e-12	3.29e-08	2.00e-10
2.50	286	5.68e-10	5.58e-09	4.19e-09	3.90e-08	3.29e-03	6.01e-10	2.69e-12	3.29e-08	1.99e-10
2.50	288	5.63e-10	5.53e-09	4.19e-09	3.90e-08	3.29e-03	6.01e-10	2.69e-12	3.29e-08	1.97e-10
2.50	289	5.58e-10	5.48e-09	4.19e-09	3.90e-08	3.29e-03	6.01e-10	2.69e-12	3.29e-08	1.95e-10
2.50	289	5.54e-10	5.47e-09	4.19e-09	3.90e-08	3.29e-03	6.01e-10	2.69e-12	3.29e-08	1.94e-10
2.50	291	5.50e-10	5.47e-09	4.19e-09	3.90e-08	3.29e-03	6.01e-10	2.69e-12	3.29e-08	1.92e-10
2.50	292	5.45e-10	5.41e-09	4.20e-09	3.90e-08	3.29e-03	6.02e-10	2.70e-12	3.29e-08	1.91e-10
2.50	292	5.42e-10	5.48e-09	4.20e-09	3.90e-08	3.29e-03	6.02e-10	2.70e-12	3.29e-08	1.90e-10
2.50	294	5.39e-10	5.55e-09	4.20e-09	3.91e-08	3.29e-03	6.02e-10	2.70e-12	3.29e-08	1.89e-10
2.50	295	5.37e-10	5.55e-09	4.20e-09	3.91e-08	3.29e-03	6.02e-10	2.69e-12	3.29e-08	1.88e-10
2.50	295	5.34e-10	5.53e-09	4.20e-09	3.91e-08	3.29e-03	6.01e-10	2.69e-12	3.29e-08	1.88e-10
2.50	297	5.30e-10	5.42e-09	4.20e-09	3.91e-08	3.29e-03	6.01e-10	2.69e-12	3.29e-08	1.86e-10
2.50	298	5.27e-10	5.35e-09	4.20e-09	3.91e-08	3.29e-03	6.01e-10	2.69e-12	3.29e-08	1.85e-10
2.50	298	5.23e-10	5.33e-09	4.20e-09	3.90e-08	3.29e-03	6.01e-10	2.69e-12	3.29e-08	1.84e-10
2.50	300	5.19e-10	5.23e-09	4.20e-09	3.91e-08	3.29e-03	6.02e-10	2.70e-12	3.29e-08	1.82e-10
2.50	301	5.16e-10	5.18e-09	4.21e-09	3.91e-08	3.29e-03	6.03e-10	2.70e-12	3.29e-08	1.81e-10
2.50	301	5.11e-10	5.07e-09	4.21e-09	3.92e-08	3.29e-03	6.05e-10	2.71e-12	3.29e-08	1.79e-10
2.50	303	5.07e-10	5.01e-09	4.21e-09	3.92e-08	3.29e-03	6.04e-10	2.71e-12	3.29e-08	1.77e-10
2.50	304	5.02e-10	4.93e-09	4.21e-09	3.92e-08	3.30e-03	6.03e-10	2.70e-12	3.29e-08	1.76e-10
2.50	304	4.99e-10	4.97e-09	4.21e-09	3.92e-08	3.30e-03	6.03e-10	2.70e-12	3.29e-08	1.75e-10
2.50	306	4.96e-10	4.97e-09	4.22e-09	3.92e-08	3.30e-03	6.04e-10	2.71e-12	3.29e-08	1.74e-10
2.50	307	4.92e-10	4.95e-09	4.22e-09	3.92e-08	3.30e-03	6.04e-10	2.71e-12	3.29e-08	1.72e-10
2.50	307	4.88e-10	4.85e-09	4.22e-09	3.93e-08	3.30e-03	6.05e-10	2.71e-12	3.29e-08	1.71e-10
2.50	309	4.84e-10	4.82e-09	4.22e-09	3.93e-08	3.30e-03	6.05e-10	2.72e-12	3.29e-08	1.70e-10
2.50	310	4.80e-10	4.77e-09	4.23e-09	3.93e-08	3.30e-03	6.05e-10	2.72e-12	3.29e-08	1.68e-10
2.50	310	4.76e-10	4.71e-09	4.23e-09	3.93e-08	3.30e-03	6.05e-10	2.72e-12	3.29e-08	1.67e-10
2.50	312	4.71e-10	4.57e-09	4.23e-09	3.94e-08	3.31e-03	6.05e-10	2.72e-12	3.29e-08	1.65e-10
2.50	313	4.67e-10	4.53e-09	4.23e-09	3.94e-08	3.31e-03	6.05e-10	2.72e-12	3.29e-08	1.63e-10
2.50	313	4.63e-10	4.55e-09	4.23e-09	3.94e-08	3.31e-03	6.04e-10	2.71e-12	3.29e-08	1.62e-10
2.50	315	4.58e-10	4.45e-09	4.23e-09	3.94e-08	3.31e-03	6.04e-10	2.71e-12	3.29e-08	1.60e-10
2.50	316	4.54e-10	4.41e-09	4.23e-09	3.94e-08	3.31e-03	6.05e-10	2.72e-12	3.29e-08	1.59e-10
2.50	316	4.50e-10	4.37e-09	4.24e-09	3.94e-08	3.31e-03	6.05e-10	2.71e-12	3.29e-08	1.57e-10
2.50	318	4.46e-10	4.39e-09	4.23e-09	3.94e-08	3.31e-03	6.04e-10	2.71e-12	3.29e-08	1.56e-10
2.50	319	4.42e-10	4.36e-09	4.23e-09	3.94e-08	3.31e-03	6.04e-10	2.71e-12	3.29e-08	1.55e-10
2.50	319	4.39e-10	4.32e-09	4.24e-09	3.94e-08	3.31e-03	6.05e-10	2.72e-12	3.29e-08	1.54e-10
2.50	321	4.35e-10	4.33e-09	4.24e-09	3.94e-08	3.31e-03	6.05e-10	2.72e-12	3.29e-08	1.53e-10
2.50	322	4.33e-10	4.38e-09	4.24e-09	3.95e-08	3.31e-03	6.06e-10	2.73e-12	3.29e-08	1.52e-10
2.50	322	4.30e-10	4.39e-09	4.25e-09	3.95e-08	3.31e-03	6.07e-10	2.73e-12	3.29e-08	1.51e-10
2.50	324	4.28e-10	4.40e-09	4.25e-09	3.95e-08	3.31e-03	6.07e-10	2.73e-12	3.29e-08	1.50e-10
2.50	325	4.25e-10	4.34e-09	4.25e-09	3.96e-08	3.31e-03	6.07e-10	2.73e-12	3.29e-08	1.49e-10
2.50	325	4.22e-10	4.29e-09	4.26e-09	3.96e-08	3.31e-03	6.08e-10	2.74e-12	3.29e-08	1.48e-10
2.50	327	4.19e-10	4.17e-09	4.26e-09	3.96e-08	3.32e-03	6.08e-10	2.74e-12	3.29e-08	1.47e-10
2.50	328	4.16e-10	4.13e-09	4.26e-09	3.96e-08	3.32e-03	6.08e-10	2.74e-12	3.29e-08	1.46e-10
2.50	328	4.13e-10	4.13e-09	4.26e-09	3.97e-08	3.32e-03	6.08e-10	2.74e-12	3.29e-08	1.45e-10
2.50	330	4.10e-10	4.11e-09	4.27e-09	3.97e-08	3.32e-03	6.08e-10	2.74e-12	3.29e-08	1.44e-10
2.50	331	4.07e-10	4.08e-09	4.27e-09	3.97e-08	3.32e-03	6.08e-10	2.74e-12	3.29e-08	1.43e-10
2.50	331	4.04e-10	4.05e-09	4.27e-09	3.97e-08	3.32e-03	6.09e-10	2.74e-12	3.29e-08	1.42e-10
2.50	333	4.00e-10	3.95e-09	4.27e-09	3.98e-08	3.32e-03	6.09e-10	2.75e-12	3.29e-08	1.40e-10
2.50	334	3.97e-10	3.94e-09	4.28e-09	3.98e-08	3.33e-03	6.09e-10	2.75e-12	3.29e-08	1.39e-10
2.50	334	3.94e-10	3.94e-09	4.28e-09	3.98e-08	3.33e-03	6.10e-10	2.75e-12	3.29e-08	1.38e-10
2.50	336	3.91e-10	3.91e-09	4.28e-09	3.99e-08	3.33e-03	6.10e-10	2.76e-12	3.29e-08	1.37e-10
2.50	337	3.88e-10	3.87e-09	4.29e-09	3.99e-08	3.33e-03	6.11e-10	2.76e-12	3.29e-08	1.36e-10
2.50	337	3.86e-10	3.87e-09	4.29e-09	3.99e-08	3.33e-03	6.12e-10	2.77e-12	3.29e-08	1.35e-10
2.50	339	3.84e-10	3.90e-09	4.30e-09	4.00e-08	3.33e-03	6.12e-10	2.77e-12	3.29e-08	1.35e-10
2.50	340	3.81e-10	3.90e-09	4.30e-09	4.00e-08	3.34e-03	6.12e-10	2.77e-12	3.29e-08	1.34e-10
2.50	340	3.80e-10	3.91e-09	4.30e-09	4.00e-08	3.34e-03	6.12e-10	2.77e-12	3.29e-08	1.33e-10
2.50	342	3.77e-10	3.87e-09	4.31e-09	4.01e-08	3.34e-03	6.12e-10	2.77e-12	3.29e-08	1.32e-10
2.50	343	3.75e-10	3.81e-09	4.31e-09	4.01e-08	3.34e-03	6.13e-10	2.78e-12	3.29e-08	1.32e-10
2.50	343	3.72e-10	3.75e-09	4.31e-09	4.01e-08	3.35e-03	6.12e-10	2.78e-12	3.29e-08	1.30e-10
2.50	345	3.69e-10	3.72e-09	4.32e-09	4.02e-08	3.35e-03	6.13e-10	2.78e-12	3.29e-08	1.30e-10
2.50	346	3.67e-10	3.69e-09	4.32e-09	4.02e-08	3.35e-03	6.13e-10	2.78e-12	3.29e-08	1.29e-10
2.50	346	3.65e-10	3.67e-09	4.32e-09	4.02e-08	3.35e-03	6.14e-10	2.78e-12	3.29e-08	1.28e-10
2.50	348	3.62e-10	3.65e-09	4.33e-09	4.03e-08	3.35e-03	6.14e-10	2.78e-12	3.29e-08	1.27e-10
2.50	349	3.60e-10	3.61e-09	4.33e-09	4.03e-08	3.35e-03	6.14e-10	2.79e-12	3.29e-08	1.26e-10
2.50	349	3.58e-10	3.66e-09	4.34e-09	4.03e-08	3.36e-03	6.15e-10	2.79e-12	3.29e-08	1.26e-10
2.50	351	3.56e-10	3.64e-09	4.34e-09	4.04e-08	3.36e-03	6.16e-10	2.80e-12	3.29e-08	1.25e-10
2.50	352	3.53e-10	3.56e-09	4.34e-09	4.04e-08	3.36e-03	6.15e-10	2.80e-12	3.29e-08	1.24e-10
2.50	352	3.51e-10	3.54e-09	4.34e-09	4.04e-08	3.36e-03	6.14e-10	2.79e-12	3.29e-08	1.23e-10
2.50	354	3.48e-10	3.45e-09	4.35e-09	4.04e-08	3.36e-03	6.14e-10	2.79e-12	3.29e-08	1.22e-10
2.50	355	3.45e-10	3.42e-09	4.35e-09	4.04e-08	3.36e-03	6.14e-10	2.79e-12	3.29e-08	1.21e-10
2.50	355	3.43e-10	3.44e-09	4.35e-09	4.04e-08	3.36e-03	6.14e-10	2.79e-12	3.29e-08	1.20e-10
2.50	357	3.41e-10	3.45e-09	4.35e-09	4.04e-08	3.36e-03	6.14e-10	2.79e-12	3.29e-08	1.19e-10
2.50	358	3.38e-10	3.41e-09	4.35e-09	4.05e-08	3.36e-03	6.14e-10	2.80e-12	3.29e-08	1.19e-10
2.50	358	3.36e-10	3.41e-09	4.35e-09	4.05e-08	3.36e-03	6.14e-10	2.79e-12	3.29e-08	1.18e-10
2.50	360	3.35e-10	3.44e-09	4.35e-09	4.05e-08	3.37e-03	6.14e-10	2.80e-12	3.29e-08	1.17e-10
2.50	361	3.32e-10	3.36e-09	4.35e-09	4.05e-08	3.37e-03	6.15e-10	2.80e-12	3.29e-08	1.16e-10
2.50	361	3.30e-10	3.34e-09	4.36e-09	4.05e-08	3.37e-03	6.16e-10	2.80e-12	3.29e-08	1.16e-10
2.50	363	3.28e-10	3.37e-09	4.36e-09	4.06e-08	3.37e-03	6.16e-10	2.81e-12	3.29e-08	1.15e-10
2.50	364	3.27e-10	3.37e-09	4.37e-09	4.06e-08	3.37e-03	6.17e-10	2.81e-12	3.29e-08	1.15e-10
2.50	364	3.25e-10	3.37e-09	4.37e-09	4.06e-08	3.37e-03	6.17e-10	2.81e-12	3.29e-08	1.14e-10
2.50	366	3.24e-10	3.37e-09	4.37e-09	4.07e-08	3.37e-03	6.18e-10	2.82e-12	3.29e-08	1.14e-10
2.50	367	3.22e-10	3.32e-09	4.38e-09	4.07e-08	3.37e-03	6.19e-10	2.82e-12	3.29e-08	1.13e-10
2.50	367	3.20e-10	3.30e-09	4.38e-09	4.08e-08	3.37e-03	6.18e-10	2.82e-12	3.29e-08	1.13e-10
2.50	369	3.19e-10	3.34e-09	4.38e-09	4.08e-08	3.37e-03	6.18e-10	2.82e-12	3.29e-08	1.12e-10
2.50	370	3.18e-10	3.30e-09	4.38e-09	4.08e-08	3.37e-03	6.18e-10	2.82e-12	3.29e-08	1.12e-10
2.50	370	3.16e-10	3.24e-09	4.39e-09	4.08e-08	3.37e-03	6.18e-10	2.82e-12	3.29e-08	1.11e-10
2.50	372	3.14e-10	3.23e-09	4.39e-09	4.08e-08	3.38e-03	6.18e-10	2.82e-12	3.29e-08	1.10e-10
2.50	373	3.12e-10	3.19e-09	4.39e-09	4.08e-08	3.38e-03	6.18e-10	2.82e-12	3.29e-08	1.10e-10
2.50	373	3.10e-10	3.18e-09	4.39e-09	4.09e-08	3.38e-03	6.19e-10	2.83e-12	3.29e-08	1.09e-10
2.50	375	3.08e-10	3.10e-09	4.40e-09	4.09e-08	3.38e-03	6.19e-10	2.83e-12	3.29e-08	1.08e-10
2.50	376	3.05e-10	3.00e-09	4.40e-09	4.09e-08	3.38e-03	6.19e-10	2.83e-12	3.29e-08	1.07e-10
2.50	376	3.02e-10	2.93e-09	4.40e-09	4.09e-08	3.38e-03	6.19e-10	2.83e-12	3.29e-08	1.06e-10
2.50	378	3.00e-10	2.96e-09	4.40e-09	4.09e-08	3.38e-03	6.18e-10	2.83e-12	3.29e-08	1.05e-10
2.50	379	2.98e-10	2.94e-09	4.40e-09	4.09e-08	3.38e-03	6.19e-10	2.83e-12	3.29e-08	1.04e-10
2.50	379	2.95e-10	2.94e-09	4.41e-09	4.10e-08	3.38e-03	6.20e-10	2.83e-12	3.29e-08	1.03e-10
2.50	381	2.93e-10	2.94e-09	4.41e-09	4.10e-08	3.39e-03	6.19e-10	2.83e-12	3.29e-08	1.03e-10
2.50	382	2.92e-10	2.98e-09	4.41e-09	4.10e-08	3.39e-03	6.18e-10	2.83e-12	3.29e-08	1.02e-10
2.50	382	2.90e-10	2.93e-09	4.41e-09	4.10e-08	3.39e-03	6.19e-10	2.83e-12	3.29e-08	1.02e-10
2.50	384	2.88e-10	2.92e-09	4.41e-09	4.10e-08	3.39e-03	6.19e-10	2.83e-12	3.29e-08	1.01e-10
2.50	384	2.86e-10	2.89e-09	4.41e-09	4.10e-08	3.39e-03	6.19e-10	2.83e-12	3.29e-08	1.00e-10
2.50	386	2.84e-10	2.82e-09	4.41e-09	4.10e-08	3.39e-03	6.19e-10	2.83e-12	3.29e-08	9.93e-11
2.50	387	2.82e-10	2.84e-09	4.42e-09	4.11e-08	3.39e-03	6.20e-10	2.84e-12	3.29e-08	9.88e-11
2.50	387	2.80e-10	2.84e-09	4.42e-09	4.11e-08	3.39e-03	6.21e-10	2.85e-12	3.29e-08	9.82e-11
2.50	389	2.78e-10	2.82e-09	4.42e-09	4.11e-08	3.40e-03	6.20e-10	2.84e-12	3.29e-08	9.76e-11
2.50	390	2.77e-10	2.83e-09	4.42e-09	4.11e-08	3.40e-03	6.20e-10	2.84e-12	3.29e-08	9.72e-11
2.50	390	2.75e-10	2.83e-09	4.42e-09	4.11e-08	3.40e-03	6.20e-10	2.84e-12	3.29e-08	9.67e-11
2.50	392	2.74e-10	2.84e-09	4.43e-09	4.12e-08	3.40e-03	6.20e-10	2.84e-12	3.29e-08	9.63e-11
2.50	393	2.72e-10	2.78e-09	4.43e-09	4.12e-08	3.40e-03	6.21e-10	2.85e-12	3.29e-08	9.56e-11
2.50	393	2.71e-10	2.76e-09	4.43e-09	4.12e-08	3.40e-03	6.21e-10	2.85e-12	3.29e-08	9.50e-11
2.50	395	2.69e-10	2.73e-09	4.43e-09	4.12e-08	3.40e-03	6.21e-10	2.85e-12	3.29e-08	9.43e-11
2.50	396	2.66e-10	2.62e-09	4.43e-09	4.12e-08	3.41e-03	6.21e-10	2.85e-12	3.29e-08	9.32e-11
2.50	396	2.64e-10	2.57e-09	4.44e-09	4.12e-08	3.41e-03	6.21e-10	2.85e-12	3.29e-08	9.23e-11
2.50	398	2.61e-10	2.53e-09	4.44e-09	4.13e-08	3.41e-03	6.22e-10	2.85e-12	3.29e-08	9.13e-11
2.50	399	2.59e-10	2.49e-09	4.44e-09	4.13e-08	3.41e-03	6.22e-10	2.86e-12	3.29e-08	9.03e-11
2.50	399	2.57e-10	2.51e-09	4.44e-09	4.13e-08	3.41e-03	6.22e-10	2.86e-12	3.29e-08	8.97e-11
2.50	401	2.54e-10	2.47e-09	4.44e-09	4.13e-08	3.41e-03	6.21e-10	2.85e-12	3.29e-08	8.88e-11
2.50	402	2.52e-10	2.44e-09	4.44e-09	4.13e-08	3.42e-03	6.22e-10	2.86e-12	3.29e-08	8.80e-11
2.50	402	2.49e-10	2.38e-09	4.45e-09	4.13e-08	3.42e-03	6.22e-10	2.85e-12	3.29e-08	8.70e-11
2.50	404	2.47e-10	2.38e-09	4.45e-09	4.13e-08	3.42e-03	6.22e-10	2.86e-12	3.29e-08	8.62e-11
2.50	405	2.44e-10	2.38e-09	4.45e-09	4.14e-08	3.42e-03	6.23e-10	2.86e-12	3.29e-08	8.55e-11
2.50	405	2.42e-10	2.38e-09	4.45e-09	4.14e-08	3.42e-03	6.23e-10	2.86e-12	3.29e-08	8.48e-11
2.50	407	2.41e-10	2.38e-09	4.45e-09	4.14e-08	3.42e-03	6.22e-10	2.86e-12	3.29e-08	8.42e-11
2.50	408	2.39e-10	2.37e-09	4.45e-09	4.14e-08	3.43e-03	6.23e-10	2.86e-12	3.29e-08	8.37e-11
2.50	408	2.37e-10	2.38e-09	4.46e-09	4.14e-08	3.43e-03	6.22e-10	2.86e-12	3.29e-08	8.31e-11
2.50	410	2.35e-10	2.31e-09	4.46e-09	4.14e-08	3.43e-03	6.23e-10	2.86e-12	3.29e-08	8.22e-11
2.50	411	2.33e-10	2.30e-09	4.46e-09	4.14e-08	3.43e-03	6.22e-10	2.86e-12	3.29e-08	8.16e-11
2.50	411	2.31e-10	2.27e-09	4.46e-09	4.14e-08	3.43e-03	6.23e-10	2.86e-12	3.29e-08	8.09e-11
2.50	413	2.29e-10	2.28e-09	4.46e-09	4.15e-08	3.43e-03	6.24e-10	2.87e-12	3.29e-08	8.04e-11
2.50	414	2.28e-10	2.27e-09	4.47e-09	4.15e-08	3.43e-03	6.25e-10	2.88e-12	3.29e-08	7.98e-11
2.50	414	2.26e-10	2.30e-09	4.47e-09	4.16e-08	3.43e-03	6.25e-10	2.88e-12	3.29e-08	7.95e-11
2.50	416	2.25e-10	2.30e-09	4.47e-09	4.16e-08	3.44e-03	6.25e-10	2.88e-12	3.30e-08	7.91e-11
2.50	417	2.24e-10	2.31e-09	4.47e-09	4.16e-08	3.44e-03	6.24e-10	2.87e-12	3.29e-08	7.88e-11
2.50	417	2.23e-10	2.28e-09	4.47e-09	4.16e-08	3.44e-03	6.24e-10	2.87e-12	3.29e-08	7.82e-11
2.50	419	2.21e-10	2.25e-09	4.47e-09	4.16e-08	3.44e-03	6.24e-10	2.88e-12	3.29e-08	7.77e-11
2.50	420	2.20e-10	2.22e-09	4.48e-09	4.16e-08	3.44e-03	6.24e-10	2.88e-12	3.29e-08	7.71e-11
2.50	420	2.18e-10	2.20e-09	4.48e-09	4.16e-08	3.44e-03	6.25e-10	2.88e-12	3.29e-08	7.66e-11
2.50	422	2.17e-10	2.17e-09	4.48e-09	4.17e-08	3.44e-03	6.26e-10	2.89e-12	3.29e-08	7.60e-11
2.50	423	2.15e-10	2.16e-09	4.49e-09	4.17e-08	3.44e-03	6.26e-10	2.89e-12	3.29e-08	7.54e-11
2.50	423	2.14e-10	2.16e-09	4.49e-09	4.17e-08	3.45e-03	6.26e-10	2.89e-12	3.29e-08	7.50e-11
2.50	425	2.12e-10	2.15e-09	4.49e-09	4.17e-08	3.45e-03	6.25e-10	2.89e-12	3.29e-08	7.46e-11
2.50	426	2.11e-10	2.10e-09	4.49e-09	4.17e-08	3.45e-03	6.24e-10	2.88e-12	3.29e-08	7.38e-11
2.50	426	2.09e-10	2.09e-09	4.49e-09	4.17e-08	3.45e-03	6.25e-10	2.88e-12	3.29e-08	7.33e-11
2.50	428	2.08e-10	2.09e-09	4.49e-09	4.17e-08	3.45e-03	6.25e-10	2.88e-12	3.29e-08	7.29e-11
2.50	429	2.07e-10	2.12e-09	4.49e-09	4.17e-08	3.45e-03	6.24e-10	2.88e-12	3.29e-08	7.26e-11
2.50	429	2.06e-10	2.10e-09	4.49e-09	4.17e-08	3.45e-03	6.24e-10	2.88e-12	3.29e-08	7.22e-11
2.50	431	2.04e-10	2.08e-09	4.49e-09	4.17e-08	3.45e-03	6.25e-10	2.88e-12	3.29e-08	7.17e-11
2.50	432	2.03e-10	2.06e-09	4.49e-09	4.17e-08	3.45e-03	6.25e-10	2.88e-12	3.29e-08	7.12e-11
2.50	432	2.02e-10	2.06e-09	4.49e-09	4.17e-08	3.45e-03	6.25e-10	2.88e-12	3.29e-08	7.09e-11
2.50	434	2.00e-10	2.03e-09	4.49e-09	4.18e-08	3.45e-03	6.26e-10	2.89e-12	3.29e-08	7.04e-11
2.50	435	1.99e-10	2.01e-09	4.49e-09	4.18e-08	3.45e-03	6.25e-10	2.88e-12	3.29e-08	6.99e-11
2.50	435	1.98e-10	1.99e-09	4.49e-09	4.18e-08	3.45e-03	6.25e-10	2.88e-12	3.29e-08	6.93e-11
2.50	437	1.96e-10	1.99e-09	4.49e-09	4.18e-08	3.46e-03	6.25e-10	2.88e-12	3.29e-08	6.89e-11
2.50	438	1.95e-10	1.96e-09	4.49e-09	4.17e-08	3.46e-03	6.24e-10	2.88e-12	3.29e-08	6.83e-11
2.50	438	1.94e-10	1.95e-09	4.49e-09	4.17e-08	3.46e-03	6.23e-10	2.87e-12	3.29e-08	6.79e-11
2.50	440	1.92e-10	1.94e-09	4.49e-09	4.17e-08	3.46e-03	6.23e-10	2.87e-12	3.29e-08	6.75e-11
2.50	441	1.91e-10	1.92e-09	4.49e-09	4.17e-08	3.46e-03	6.23e-10	2.88e-12	3.29e-08	6.69e-11
2.50	441	1.89e-10	1.88e-09	4.49e-09	4.17e-08	3.46e-03	6.24e-10	2.88e-12	3.29e-08	6.64e-11
2.50	443	1.87e-10	1.81e-09	4.49e-09	4.17e-08	3.46e-03	6.25e-10	2.89e-12	3.29e-08	6.55e-11
2.50	444	1.84e-10	1.68e-09	4.49e-09	4.18e-08	3.46e-03	6.26e-10	2.89e-12	3.29e-08	6.42e-11
2.50	444	1.82e-10	1.67e-09	4.49e-09	4.18e-08	3.46e-03	6.26e-10	2.89e-12	3.29e-08	6.34e-11
2.50	446	1.80e-10	1.66e-09	4.49e-09	4.18e-08	3.46e-03	6.25e-10	2.89e-12	3.29e-08	6.27e-11
2.50	447	1.78e-10	1.65e-09	4.49e-09	4.18e-08	3.46e-03	6.25e-10	2.88e-12	3.29e-08	6.20e-11
2.50	447	1.75e-10	1.61e-09	4.49e-09	4.18e-08	3.46e-03	6.25e-10	2.88e-12	3.29e-08	6.11e-11
2.50	449	1.74e-10	1.63e-09	4.50e-09	4.18e-08	3.46e-03	6.25e-10	2.89e-12	3.29e-08	6.06e-11
2.50	450	1.72e-10	1.63e-09	4.50e-09	4.18e-08	3.46e-03	6.25e-10	2.88e-12	3.29e-08	6.00e-11
2.50	450	1.70e-10	1.63e-09	4.50e-09	4.18e-08	3.46e-03	6.25e-10	2.88e-12	3.29e-08	5.95e-11
2.50	452	1.69e-10	1.64e-09	4.49e-09	4.17e-08	3.46e-03	6.24e-10	2.88e-12	3.29e-08	5.90e-11
2.50	453	1.67e-10	1.62e-09	4.49e-09	4.17e-08	3.46e-03	6.23e-10	2.87e-12	3.29e-08	5.84e-11
2.50	453	1.65e-10	1.60e-09	4.49e-09	4.17e-08	3.46e-03	6.23e-10	2.87e-12	3.29e-08	5.79e-11
2.50	455	1.64e-10	1.60e-09	4.49e-09	4.17e-08	3.46e-03	6.23e-10	2.87e-12	3.29e-08	5.74e-11
2.50	456	1.62e-10	1.57e-09	4.49e-09	4.17e-08	3.46e-03	6.25e-10	2.88e-12	3.29e-08	5.68e-11
2.50	456	1.61e-10	1.62e-09	4.49e-09	4.17e-08	3.46e-03	6.25e-10	2.88e-12	3.29e-08	5.66e-11
2.50	458	1.60e-10	1.63e-09	4.49e-09	4.17e-08	3.46e-03	6.25e-10	2.88e-12	3.29e-08	5.64e-11
2.50	459	1.60e-10	1.63e-09	4.49e-09	4.18e-08	3.46e-03	6.25e-10	2.89e-12	3.29e-08	5.61e-11
2.50	459	1.59e-10	1.64e-09	4.49e-09	4.18e-08	3.46e-03	6.25e-10	2.88e-12	3.29e-08	5.58e-11
2.50	461	1.58e-10	1.60e-09	4.49e-09	4.18e-08	3.46e-03	6.25e-10	2.88e-12	3.29e-08	5.54e-11
2.50	462	1.56e-10	1.57e-09	4.50e-09	4.18e-08	3.47e-03	6.26e-10	2.89e-12	3.29e-08	5.49e-11
2.50	462	1.55e-10	1.57e-09	4.50e-09	4.18e-08	3.47e-03	6.26e-10	2.89e-12	3.29e-08	5.45e-11
2.50	464	1.54e-10	1.50e-09	4.50e-09	4.18e-08	3.47e-03	6.26e-10	2.89e-12	3.30e-08	5.38e-11
2.50	465	1.52e-10	1.46e-09	4.50e-09	4.18e-08	3.47e-03	6.26e-10	2.89e-12	3.29e-08	5.32e-11
2.50	465	1.51e-10	1.46e-09	4.50e-09	4.18e-08	3.47e-03	6.25e-10	2.89e-12	3.30e-08	5.27e-11
2.50	467	1.49e-10	1.46e-09	4.50e-09	4.18e-08	3.47e-03	6.26e-10	2.89e-12	3.29e-08	5.23e-11
2.50	468	1.48e-10	1.43e-09	4.50e-09	4.18e-08	3.47e-03	6.26e-10	2.89e-12	3.30e-08	5.17e-11
2.50	468	1.47e-10	1.44e-09	4.50e-09	4.19e-08	3.47e-03	6.26e-10	2.89e-12	3.29e-08	5.14e-11
2.50	470	1.46e-10	1.46e-09	4.51e-09	4.19e-08	3.47e-03	6.27e-10	2.90e-12	3.30e-08	5.11e-11
2.50	471	1.45e-10	1.45e-09	4.51e-09	4.19e-08	3.47e-03	6.27e-10	2.90e-12	3.30e-08	5.08e-11
2.50	471	1.43e-10	1.39e-09	4.51e-09	4.19e-08	3.47e-03	6.27e-10	2.90e-12	3.30e-08	5.01e-11
2.50	473	1.42e-10	1.38e-09	4.51e-09	4.20e-08	3.47e-03	6.28e-10	2.90e-12	3.30e-08	4.97e-11
2.50	474	1.41e-10	1.38e-09	4.52e-09	4.20e-08	3.47e-03	6.28e-10	2.90e-12	3.30e-08	4.93e-11
2.50	474	1.40e-10	1.38e-09	4.52e-09	4.20e-08	3.47e-03	6.27e-10	2.90e-12	3.30e-08	4.89e-11
2.50	476	1.39e-10	1.38e-09	4.52e-09	4.20e-08	3.47e-03	6.28e-10	2.91e-12	3.30e-08	4.86e-11
2.50	477	1.38e-10	1.38e-09	4.52e-09	4.20e-08	3.47e-03	6.27e-10	2.90e-12	3.30e-08	4.83e-11
2.50	477	1.37e-10	1.38e-09	4.52e-09	4.20e-08	3.47e-03	6.27e-10	2.90e-12	3.30e-08	4.80e-11
2.50	479	1.36e-10	1.35e-09	4.52e-09	4.20e-08	3.47e-03	6.27e-10	2.90e-12	3.30e-08	4.76e-11
2.50	480	1.35e-10	1.35e-09	4.52e-09	4.20e-08	3.47e-03	6.28e-10	2.91e-12	3.30e-08	4.73e-11
2.50	480	1.34e-10	1.35e-09	4.53e-09	4.21e-08	3.47e-03	6.29e-10	2.91e-12	3.30e-08	4.70e-11
2.50	482	1.33e-10	1.35e-09	4.53e-09	4.21e-08	3.47e-03	6.29e-10	2.92e-12	3.30e-08	4.67e-11
2.50	483	1.32e-10	1.32e-09	4.53e-09	4.21e-08	3.47e-03	6.29e-10	2.92e-12	3.30e-08	4.63e-11
2.50	483	1.31e-10	1.31e-09	4.54e-09	4.22e-08	3.47e-03	6.30e-10	2.93e-12	3.30e-08	4.60e-11
2.50	485	1.30e-10	1.31e-09	4.54e-09	4.22e-08	3.48e-03	6.30e-10	2.92e-12	3.30e-08	4.57e-11
2.50	486	1.30e-10	1.34e-09	4.54e-09	4.23e-08	3.48e-03	6.31e-10	2.93e-12	3.30e-08	4.56e-11
2.50	486	1.29e-10	1.35e-09	4.55e-09	4.23e-08	3.48e-03	6.31e-10	2.93e-12	3.30e-08	4.55e-11
2.50	488	1.29e-10	1.35e-09	4.55e-09	4.23e-08	3.48e-03	6.31e-10	2.93e-12	3.30e-08	4.53e-11
2.50	489	1.28e-10	1.34e-09	4.55e-09	4.23e-08	3.48e-03	6.31e-10	2.93e-12	3.30e-08	4.51e-11
2.50	489	1.28e-10	1.34e-09	4.55e-09	4.23e-08	3.48e-03	6.31e-10	2.93e-12	3.30e-08	4.50e-11
2.50	491	1.28e-10	1.38e-09	4.56e-09	4.24e-08	3.48e-03	6.31e-10	2.93e-12	3.30e-08	4.50e-11
2.50	492	1.28e-10	1.42e-09	4.56e-09	4.24e-08	3.48e-03	6.30e-10	2.93e-12	3.30e-08	4.52e-11
2.50	492	1.28e-10	1.42e-09	4.56e-09	4.24e-08	3.48e-03	6.31e-10	2.93e-12	3.30e-08	4.52e-11
2.50	494	1.28e-10	1.42e-09	4.56e-09	4.24e-08	3.48e-03	6.31e-10	2.93e-12	3.30e-08	4.52e-11
2.50	495	1.28e-10	1.42e-09	4.56e-09	4.24e-08	3.48e-03	6.30e-10	2.93e-12	3.30e-08	4.53e-11
2.50	495	1.28e-10	1.42e-09	4.56e-09	4.24e-08	3.48e-03	6.31e-10	2.93e-12	3.30e-08	4.53e-11
2.50	497	1.28e-10	1.42e-09	4.57e-09	4.24e-08	3.48e-03	6.32e-10	2.94e-12	3.30e-08	4.53e-11
2.50	498	1.28e-10	1.42e-09	4.57e-09	4.25e-08	3.48e-03	6.32e-10	2.94e-12	3.30e-08	4.53e-11
2.50	498	1.28e-10	1.42e-09	4.57e-09	4.25e-08	3.49e-03	6.33e-10	2.95e-12	3.30e-08	4.53e-11
2.50	500	1.28e-10	1.39e-09	4.58e-09	4.26e-08	3.49e-03	6.33e-10	2.95e-12	3.30e-08	4.51e-11
2.50	501	1.28e-10	1.38e-09	4.58e-09	4.26e-08	3.49e-03	6.33e-10	2.94e-12	3.30e-08	4.50e-11
2.50	501	1.27e-10	1.35e-09	4.58e-09	4.26e-08	3.49e-03	6.33e-10	2.95e-12	3.30e-08	4.47e-11
2.50	503	1.26e-10	1.29e-09	4.59e-09	4.27e-08	3.49e-03	6.34e-10	2.95e-12	3.30e-08	4.43e-11
2.50	504	1.25e-10	1.28e-09	4.59e-09	4.27e-08	3.49e-03	6.34e-10	2.95e-12	3.30e-08	4.40e-11
2.50	504	1.24e-10	1.25e-09	4.59e-09	4.27e-08	3.49e-03	6.34e-10	2.96e-12	3.29e-08	4.35e-11
2.50	506	1.23e-10	1.24e-09	4.60e-09	4.28e-08	3.49e-03	6.35e-10	2.96e-12	3.29e-08	4.32e-11
2.50	507	1.23e-10	1.24e-09	4.60e-09	4.28e-08	3.49e-03	6.35e-10	2.96e-12	3.29e-08	4.30e-11
2.50	507	1.22e-10	1.24e-09	4.60e-09	4.28e-08	3.49e-03	6.35e-10	2.96e-12	3.29e-08	4.28e-11
2.50	509	1.21e-10	1.23e-09	4.61e-09	4.28e-08	3.50e-03	6.35e-10	2.96e-12	3.29e-08	4.25e-11
2.50	510	1.20e-10	1.20e-09	4.61e-09	4.29e-08	3.50e-03	6.36e-10	2.97e-12	3.29e-08	4.21e-11
2.50	510	1.19e-10	1.20e-09	4.62e-09	4.29e-08	3.50e-03	6.36e-10	2.97e-12	3.29e-08	4.19e-11
2.50	512	1.19e-10	1.20e-09	4.62e-09	4.29e-08	3.50e-03	6.36e-10	2.97e-12	3.30e-08	4.17e-11
2.50	513	1.18e-10	1.20e-09	4.62e-09	4.30e-08	3.50e-03	6.37e-10	2.97e-12	3.30e-08	4.14e-11
2.50	513	1.17e-10	1.18e-09	4.62e-09	4.30e-08	3.50e-03	6.36e-10	2.97e-12	3.30e-08	4.11e-11
2.50	515	1.16e-10	1.17e-09	4.63e-09	4.30e-08	3.50e-03	6.36e-10	2.97e-12	3.30e-08	4.08e-11
2.50	516	1.16e-10	1.17e-09	4.63e-09	4.30e-08	3.50e-03	6.37e-10	2.98e-12	3.30e-08	4.05e-11
2.50	516	1.15e-10	1.17e-09	4.63e-09	4.31e-08	3.50e-03	6.37e-10	2.98e-12	3.30e-08	4.03e-11
2.50	518	1.14e-10	1.17e-09	4.63e-09	4.31e-08	3.50e-03	6.36e-10	2.98e-12	3.30e-08	4.01e-11
2.50	519	1.14e-10	1.17e-09	4.63e-09	4.31e-08	3.51e-03	6.36e-10	2.98e-12	3.30e-08	4.00e-11
2.50	519	1.13e-10	1.17e-09	4.64e-09	4.31e-08	3.51e-03	6.37e-10	2.98e-12	3.30e-08	3.98e-11
2.50	521	1.13e-10	1.17e-09	4.64e-09	4.31e-08	3.51e-03	6.37e-10	2.98e-12	3.30e-08	3.96e-11
2.50	522	1.12e-10	1.17e-09	4.64e-09	4.32e-08	3.51e-03	6.37e-10	2.98e-12	3.29e-08	3.95e-11
2.50	522	1.12e-10	1.18e-09	4.64e-09	4.32e-08	3.51e-03	6.38e-10	2.98e-12	3.29e-08	3.94e-11
2.50	524	1.12e-10	1.20e-09	4.65e-09	4.32e-08	3.51e-03	6.38e-10	2.99e-12	3.29e-08	3.94e-11
2.50	525	1.12e-10	1.20e-09	4.65e-09	4.33e-08	3.51e-03	6.39e-10	2.99e-12	3.29e-08	3.94e-11
2.50	525	1.11e-10	1.20e-09	4.66e-09	4.33e-08	3.51e-03	6.39e-10	2.99e-12	3.30e-08	3.93e-11
2.50	527	1.11e-10	1.20e-09	4.66e-09	4.33e-08	3.51e-03	6.39e-10	3.00e-12	3.29e-08	3.92e-11
2.50	528	1.11e-10	1.15e-09	4.66e-09	4.33e-08	3.51e-03	6.39e-10	3.00e-12	3.29e-08	3.89e-11
2.50	528	1.10e-10	1.13e-09	4.66e-09	4.34e-08	3.51e-03	6.39e-10	3.00e-12	3.30e-08	3.86e-11
2.50	530	1.10e-10	1.13e-09	4.67e-09	4.34e-08	3.52e-03	6.39e-10	3.00e-12	3.30e-08	3.84e-11
2.50	531	1.09e-10	1.09e-09	4.67e-09	4.34e-08	3.52e-03	6.38e-10	3.00e-12	3.30e-08	3.81e-11
2.50	531	1.08e-10	1.08e-09	4.67e-09	4.34e-08	3.52e-03	6.39e-10	3.00e-12	3.30e-08	3.78e-11
2.50	533	1.07e-10	1.06e-09	4.67e-09	4.34e-08	3.52e-03	6.39e-10	3.00e-12	3.30e-08	3.75e-11
2.50	534	1.06e-10	1.06e-09	4.67e-09	4.34e-08	3.52e-03	6.39e-10	3.00e-12	3.30e-08	3.72e-11
2.50	534	1.06e-10	1.06e-09	4.67e-09	4.34e-08	3.52e-03	6.39e-10	3.00e-12	3.30e-08	3.70e-11
2.50	536	1.05e-10	1.08e-09	4.67e-09	4.34e-08	3.52e-03	6.38e-10	2.99e-12	3.30e-08	3.69e-11
2.50	537	1.05e-10	1.10e-09	4.67e-09	4.34e-08	3.52e-03	6.37e-10	2.99e-12	3.30e-08	3.69e-11
2.50	537	1.06e-10	1.19e-09	4.67e-09	4.33e-08	3.52e-03	6.37e-10	2.99e-12	3.30e-08	3.73e-11
2.50	539	1.06e-10	1.20e-09	4.66e-09	4.33e-08	3.52e-03	6.36e-10	2.99e-12	3.30e-08	3.75e-11
2.50	540	1.06e-10	1.18e-09	4.66e-09	4.33e-08	3.52e-03	6.36e-10	2.98e-12	3.30e-08	3.74e-11
2.50	540	1.06e-10	1.14e-09	4.66e-09	4.33e-08	3.52e-03	6.36e-10	2.98e-12	3.29e-08	3.72e-11
2.50	542	1.05e-10	1.13e-09	4.66e-09	4.33e-08	3.52e-03	6.36e-10	2.98e-12	3.29e-08	3.71e-11
2.50	543	1.04e-10	1.07e-09	4.66e-09	4.33e-08	3.52e-03	6.37e-10	2.99e-12	3.29e-08	3.67e-11
2.50	543	1.04e-10	1.06e-09	4.66e-09	4.33e-08	3.52e-03	6.37e-10	2.99e-12	3.30e-08	3.64e-11
2.50	545	1.03e-10	1.03e-09	4.66e-09	4.33e-08	3.52e-03	6.37e-10	2.99e-12	3.30e-08	3.61e-11
2.50	546	1.02e-10	1.02e-09	4.66e-09	4.33e-08	3.53e-03	6.37e-10	2.99e-12	3.29e-08	3.58e-11
2.50	546	1.02e-10	1.02e-09	4.66e-09	4.33e-08	3.53e-03	6.37e-10	2.99e-12	3.30e-08	3.56e-11
2.50	548	1.01e-10	9.89e-10	4.66e-09	4.33e-08	3.53e-03	6.37e-10	2.99e-12	3.29e-08	3.53e-11
2.50	549	1.00e-10	9.84e-10	4.66e-09	4.33e-08	3.53e-03	6.37e-10	2.99e-12	3.30e-08	3.50e-11
2.50	549	9.93e-11	9.85e-10	4.66e-09	4.33e-08	3.53e-03	6.37e-10	2.99e-12	3.30e-08	3.48e-11
2.50	551	9.87e-11	9.85e-10	4.66e-09	4.33e-08	3.53e-03	6.37e-10	2.99e-12	3.30e-08	3.46e-11
2.50	552	9.81e-11	9.84e-10	4.66e-09	4.33e-08	3.53e-03	6.38e-10	2.99e-12	3.30e-08	3.44e-11
2.50	552	9.75e-11	9.85e-10	4.66e-09	4.33e-08	3.53e-03	6.38e-10	2.99e-12	3.30e-08	3.42e-11
2.50	554	9.66e-11	9.55e-10	4.66e-09	4.33e-08	3.53e-03	6.38e-10	2.99e-12	3.30e-08	3.38e-11
2.50	555	9.59e-11	9.51e-10	4.66e-09	4.33e-08	3.53e-03	6.38e-10	3.00e-12	3.30e-08	3.36e-11
2.50	555	9.53e-11	9.51e-10	4.67e-09	4.34e-08	3.53e-03	6.38e-10	3.00e-12	3.30e-08	3.34e-11
2.50	557	9.47e-11	9.50e-10	4.67e-09	4.34e-08	3.54e-03	6.39e-10	3.00e-12	3.30e-08	3.32e-11
2.50	558	9.41e-11	9.51e-10	4.67e-09	4.34e-08	3.54e-03	6.40e-10	3.01e-12	3.30e-08	3.30e-11
2.50	558	9.36e-11	9.52e-10	4.67e-09	4.34e-08	3.54e-03	6.39e-10	3.00e-12	3.30e-08	3.29e-11
2.50	560	9.31e-11	9.52e-10	4.67e-09	4.34e-08	3.54e-03	6.39e-10	3.00e-12	3.30e-08	3.27e-11
2.50	561	9.24e-11	9.19e-10	4.68e-09	4.34e-08	3.54e-03	6.39e-10	3.00e-12	3.30e-08	3.24e-11
2.50	561	9.17e-11	9.06e-10	4.68e-09	4.35e-08	3.54e-03	6.39e-10	3.01e-12	3.30e-08	3.21e-11
2.50	563	9.08e-11	8.80e-10	4.68e-09	4.35e-08	3.54e-03	6.40e-10	3.01e-12	3.30e-08	3.17e-11
2.50	564	9.01e-11	8.79e-10	4.68e-09	4.35e-08	3.54e-03	6.39e-10	3.01e-12	3.30e-08	3.15e-11
2.50	564	8.94e-11	8.80e-10	4.68e-09	4.35e-08	3.54e-03	6.39e-10	3.00e-12	3.30e-08	3.13e-11
2.50	566	8.87e-11	8.80e-10	4.68e-09	4.35e-08	3.54e-03	6.39e-10	3.00e-12	3.30e-08	3.11e-11
2.50	567	8.82e-11	8.81e-10	4.68e-09	4.35e-08	3.54e-03	6.40e-10	3.01e-12	3.30e-08	3.09e-11
2.50	567	8.76e-11	8.80e-10	4.68e-09	4.35e-08	3.55e-03	6.39e-10	3.00e-12	3.30e-08	3.07e-11
2.50	569	8.68e-11	8.52e-10	4.68e-09	4.35e-08	3.55e-03	6.39e-10	3.00e-12	3.30e-08	3.04e-11
2.50	570	8.58e-11	8.12e-10	4.68e-09	4.35e-08	3.55e-03	6.39e-10	3.00e-12	3.30e-08	3.00e-11
2.50	570	8.49e-11	8.10e-10	4.68e-09	4.35e-08	3.55e-03	6.38e-10	3.00e-12	3.30e-08	2.97e-11
2.50	572	8.42e-11	8.10e-10	4.68e-09	4.34e-08	3.55e-03	6.37e-10	3.00e-12	3.30e-08	2.94e-11
2.50	573	8.35e-11	8.10e-10	4.68e-09	4.34e-08	3.55e-03	6.37e-10	2.99e-12	3.29e-08	2.92e-11
2.50	573	8.28e-11	8.06e-10	4.67e-09	4.34e-08	3.55e-03	6.36e-10	2.99e-12	3.29e-08	2.90e-11
2.50	575	8.22e-11	8.07e-10	4.67e-09	4.34e-08	3.55e-03	6.37e-10	2.99e-12	3.29e-08	2.88e-11
2.50	576	8.13e-11	7.82e-10	4.67e-09	4.34e-08	3.55e-03	6.37e-10	2.99e-12	3.29e-08	2.84e-11
2.50	576	8.05e-11	7.72e-10	4.67e-09	4.34e-08	3.55e-03	6.38e-10	3.00e-12	3.29e-08	2.82e-11
2.50	578	7.99e-11	7.73e-10	4.67e-09	4.34e-08	3.55e-03	6.37e-10	2.99e-12	3.29e-08	2.79e-11
2.50	579	7.92e-11	7.72e-10	4.67e-09	4.34e-08	3.55e-03	6.37e-10	2.99e-12	3.29e-08	2.77e-11
2.50	579	7.86e-11	7.72e-10	4.67e-09	4.33e-08	3.55e-03	6.37e-10	2.99e-12	3.29e-08	2.75e-11
2.50	581	7.81e-11	7.72e-10	4.66e-09	4.33e-08	3.55e-03	6.36e-10	2.99e-12	3.29e-08	2.74e-11
2.50	582	7.75e-11	7.73e-10	4.66e-09	4.33e-08	3.55e-03	6.37e-10	2.99e-12	3.29e-08	2.72e-11
2.50	582	7.71e-11	7.72e-10	4.66e-09	4.33e-08	3.55e-03	6.37e-10	2.99e-12	3.29e-08	2.71e-11
2.50	584	7.66e-11	7.72e-10	4.66e-09	4.33e-08	3.56e-03	6.37e-10	2.99e-12	3.29e-08	2.69e-11
2.50	585	7.62e-11	7.74e-10	4.66e-09	4.33e-08	3.56e-03	6.37e-10	2.99e-12	3.29e-08	2.68e-11
2.50	585	7.58e-11	7.73e-10	4.66e-09	4.33e-08	3.56e-03	6.37e-10	2.99e-12	3.29e-08	2.66e-11
2.50	587	7.54e-11	7.74e-10	4.66e-09	4.33e-08	3.56e-03	6.37e-10	2.99e-12	3.29e-08	2.65e-11
2.50	588	7.50e-11	7.64e-10	4.66e-09	4.33e-08	3.56e-03	6.37e-10	2.99e-12	3.29e-08	2.64e-11
2.50	588	7.44e-11	7.41e-10	4.66e-09	4.33e-08	3.56e-03	6.38e-10	3.00e-12	3.29e-08	2.61e-11
2.50	590	7.37e-11	7.18e-10	4.67e-09	4.33e-08	3.56e-03	6.39e-10	3.00e-12	3.29e-08	2.58e-11
2.50	591	7.30e-11	7.05e-10	4.67e-09	4.34e-08	3.56e-03	6.39e-10	3.00e-12	3.29e-08	2.55e-11
2.50	591	7.24e-11	7.05e-10	4.67e-09	4.34e-08	3.56e-03	6.40e-10	3.01e-12	3.29e-08	2.53e-11
2.50	593	7.18e-11	7.02e-10	4.67e-09	4.34e-08	3.57e-03	6.40e-10	3.01e-12	3.29e-08	2.52e-11
2.50	594	7.13e-11	7.02e-10	4.68e-09	4.34e-08	3.57e-03	6.40e-10	3.01e-12	3.29e-08	2.50e-11
2.50	594	7.08e-11	7.03e-10	4.68e-09	4.35e-08	3.57e-03	6.40e-10	3.01e-12	3.29e-08	2.48e-11
2.50	596	6.99e-11	6.66e-10	4.68e-09	4.35e-08	3.57e-03	6.40e-10	3.01e-12	3.29e-08	2.44e-11
2.50	597	6.89e-11	6.35e-10	4.68e-09	4.35e-08	3.57e-03	6.39e-10	3.00e-12	3.29e-08	2.40e-11
2.50	597	6.82e-11	6.33e-10	4.68e-09	4.35e-08	3.57e-03	6.39e-10	3.00e-12	3.29e-08	2.38e-11
2.50	599	6.74e-11	6.33e-10	4.68e-09	4.35e-08	3.57e-03	6.39e-10	3.00e-12	3.29e-08	2.35e-11
2.50	600	6.68e-11	6.33e-10	4.68e-09	4.35e-08	3.58e-03	6.41e-10	3.02e-12	3.29e-08	2.33e-11
2.50	600	6.58e-11	6.01e-10	4.69e-09	4.36e-08	3.58e-03	6.41e-10	3.02e-12	3.29e-08	2.29e-11
2.50	602	6.50e-11	5.98e-10	4.69e-09	4.36e-08	3.58e-03	6.41e-10	3.02e-12	3.29e-08	2.27e-11
2.50	603	6.43e-11	5.97e-10	4.69e-09	4.36e-08	3.58e-03	6.41e-10	3.02e-12	3.29e-08	2.24e-11
2.50	603	6.36e-11	5.99e-10	4.70e-09	4.37e-08	3.58e-03	6.42e-10	3.02e-12	3.29e-08	2.22e-11
2.50	605	6.30e-11	5.98e-10	4.70e-09	4.37e-08	3.58e-03	6.41e-10	3.02e-12	3.29e-08	2.20e-11
2.50	606	6.24e-11	5.98e-10	4.70e-09	4.37e-08	3.58e-03	6.42e-10	3.03e-12	3.29e-08	2.18e-11
2.50	606	6.19e-11	5.98e-10	4.70e-09	4.37e-08	3.59e-03	6.41e-10	3.02e-12	3.29e-08	2.17e-11
2.50	608	6.13e-11	5.98e-10	4.70e-09	4.37e-08	3.59e-03	6.41e-10	3.02e-12	3.29e-08	2.15e-11
2.50	609	6.09e-11	5.98e-10	4.70e-09	4.37e-08	3.59e-03	6.41e-10	3.02e-12	3.29e-08	2.14e-11
2.50	609	6.04e-11	5.98e-10	4.70e-09	4.37e-08	3.59e-03	6.41e-10	3.02e-12	3.29e-08	2.12e-11
2.50	611	6.00e-11	5.99e-10	4.71e-09	4.37e-08	3.59e-03	6.41e-10	3.02e-12	3.29e-08	2.11e-11
2.50	612	5.97e-11	5.99e-10	4.71e-09	4.37e-08	3.59e-03	6.41e-10	3.02e-12	3.29e-08	2.10e-11
2.50	612	5.88e-11	5.47e-10	4.71e-09	4.37e-08	3.59e-03	6.41e-10	3.02e-12	3.29e-08	2.06e-11
2.50	614	5.80e-11	5.28e-10	4.71e-09	4.38e-08	3.59e-03	6.41e-10	3.02e-12	3.29e-08	2.02e-11
2.50	615	5.73e-11	5.27e-10	4.71e-09	4.37e-08	3.59e-03	6.41e-10	3.02e-12	3.29e-08	2.00e-11
2.50	615	5.67e-11	5.26e-10	4.71e-09	4.37e-08	3.59e-03	6.41e-10	3.02e-12	3.29e-08	1.98e-11
2.50	617	5.64e-11	5.59e-10	4.71e-09	4.37e-08	3.59e-03	6.40e-10	3.02e-12	3.29e-08	1.98e-11
2.50	618	5.61e-11	5.64e-10	4.71e-09	4.37e-08	3.59e-03	6.40e-10	3.02e-12	3.29e-08	1.97e-11
2.50	618	5.57e-11	5.64e-10	4.71e-09	4.37e-08	3.59e-03	6.40e-10	3.02e-12	3.29e-08	1.96e-11
2.50	620	5.54e-11	5.64e-10	4.71e-09	4.37e-08	3.59e-03	6.41e-10	3.02e-12	3.29e-08	1.95e-11
2.50	621	5.52e-11	5.64e-10	4.71e-09	4.37e-08	3.60e-03	6.41e-10	3.02e-12	3.29e-08	1.94e-11
2.50	621	5.46e-11	5.36e-10	4.71e-09	4.37e-08	3.60e-03	6.41e-10	3.02e-12	3.29e-08	1.92e-11
2.50	623	5.41e-11	5.30e-10	4.71e-09	4.38e-08	3.60e-03	6.41e-10	3.03e-12	3.29e-08	1.90e-11
2.50	624	5.37e-11	5.29e-10	4.71e-09	4.38e-08	3.60e-03	6.42e-10	3.03e-12	3.29e-08	1.88e-11
2.50	624	5.33e-11	5.29e-10	4.71e-09	4.38e-08	3.60e-03	6.42e-10	3.03e-12	3.30e-08	1.87e-11
2.50	626	5.30e-11	5.29e-10	4.72e-09	4.38e-08	3.60e-03	6.42e-10	3.03e-12	3.29e-08	1.86e-11
2.50	627	5.26e-11	5.30e-10	4.72e-09	4.38e-08	3.60e-03	6.42e-10	3.03e-12	3.29e-08	1.85e-11
2.50	627	5.23e-11	5.30e-10	4.72e-09	4.38e-08	3.60e-03	6.42e-10	3.03e-12	3.29e-08	1.84e-11
2.50	629	5.20e-11	5.30e-10	4.72e-09	4.38e-08	3.60e-03	6.42e-10	3.03e-12	3.29e-08	1.83e-11
2.50	630	5.18e-11	5.30e-10	4.72e-09	4.39e-08	3.61e-03	6.42e-10	3.03e-12	3.29e-08	1.82e-11
2.50	630	5.15e-11	5.31e-10	4.72e-09	4.39e-08	3.61e-03	6.43e-10	3.04e-12	3.29e-08	1.81e-11
2.50	632	5.13e-11	5.31e-10	4.72e-09	4.39e-08	3.61e-03	6.43e-10	3.04e-12	3.29e-08	1.81e-11
2.50	633	5.11e-11	5.31e-10	4.73e-09	4.39e-08	3.61e-03	6.43e-10	3.04e-12	3.29e-08	1.80e-11
2.50	633	5.09e-11	5.31e-10	4.73e-09	4.39e-08	3.61e-03	6.44e-10	3.04e-12	3.29e-08	1.79e-11
2.50	635	5.07e-11	5.31e-10	4.73e-09	4.40e-08	3.61e-03	6.44e-10	3.04e-12	3.29e-08	1.79e-11
2.50	636	5.05e-11	5.31e-10	4.73e-09	4.40e-08	3.61e-03	6.44e-10	3.04e-12	3.29e-08	1.78e-11
2.50	636	5.03e-11	5.31e-10	4.74e-09	4.40e-08	3.62e-03	6.45e-10	3.05e-12	3.29e-08	1.77e-11
2.50	638	5.02e-11	5.30e-10	4.74e-09	4.40e-08	3.62e-03	6.44e-10	3.05e-12	3.29e-08	1.77e-11
2.50	639	5.00e-11	5.30e-10	4.74e-09	4.41e-08	3.62e-03	6.45e-10	3.05e-12	3.29e-08	1.76e-11
2.50	639	4.99e-11	5.31e-10	4.74e-09	4.41e-08	3.62e-03	6.45e-10	3.05e-12	3.29e-08	1.76e-11
2.50	641	4.98e-11	5.30e-10	4.74e-09	4.41e-08	3.62e-03	6.45e-10	3.05e-12	3.29e-08	1.76e-11
2.50	642	4.97e-11	5.30e-10	4.75e-09	4.41e-08	3.62e-03	6.45e-10	3.05e-12	3.29e-08	1.75e-11
2.50	642	4.96e-11	5.30e-10	4.75e-09	4.41e-08	3.62e-03	6.45e-10	3.06e-12	3.29e-08	1.75e-11
2.50	644	4.95e-11	5.30e-10	4.75e-09	4.42e-08	3.62e-03	6.46e-10	3.06e-12	3.29e-08	1.74e-11
2.50	645	4.92e-11	5.10e-10	4.76e-09	4.42e-08	3.63e-03	6.46e-10	3.06e-12	3.29e-08	1.73e-11
2.50	645	4.89e-11	4.96e-10	4.76e-09	4.42e-08	3.63e-03	6.46e-10	3.06e-12	3.29e-08	1.72e-11
2.50	647	4.86e-11	4.95e-10	4.76e-09	4.43e-08	3.63e-03	6.46e-10	3.06e-12	3.29e-08	1.71e-11
2.50	648	4.83e-11	4.95e-10	4.76e-09	4.43e-08	3.63e-03	6.46e-10	3.06e-12	3.29e-08	1.70e-11
2.50	648	4.81e-11	4.95e-10	4.77e-09	4.43e-08	3.63e-03	6.47e-10	3.07e-12	3.29e-08	1.69e-11
2.50	650	4.79e-11	4.94e-10	4.77e-09	4.43e-08	3.63e-03	6.47e-10	3.07e-12	3.29e-08	1.68e-11
2.50	651	4.75e-11	4.84e-10	4.77e-09	4.43e-08	3.63e-03	6.47e-10	3.07e-12	3.29e-08	1.67e-11
2.50	651	4.71e-11	4.60e-10	4.77e-09	4.44e-08	3.63e-03	6.46e-10	3.07e-12	3.29e-08	1.65e-11
2.50	653	4.67e-11	4.58e-10	4.78e-09	4.44e-08	3.64e-03	6.47e-10	3.07e-12	3.29e-08	1.63e-11
2.50	654	4.64e-11	4.59e-10	4.78e-09	4.44e-08	3.64e-03	6.47e-10	3.07e-12	3.29e-08	1.62e-11
2.50	654	4.62e-11	4.67e-10	4.78e-09	4.44e-08	3.64e-03	6.47e-10	3.07e-12	3.29e-08	1.62e-11
2.50	656	4.58e-11	4.59e-10	4.78e-09	4.44e-08	3.64e-03	6.46e-10	3.07e-12	3.29e-08	1.61e-11
2.50	657	4.56e-11	4.58e-10	4.78e-09	4.44e-08	3.64e-03	6.46e-10	3.07e-12	3.29e-08	1.60e-11
2.50	657	4.53e-11	4.58e-10	4.78e-09	4.44e-08	3.64e-03	6.46e-10	3.07e-12	3.29e-08	1.59e-11
2.50	659	4.50e-11	4.58e-10	4.78e-09	4.44e-08	3.64e-03	6.46e-10	3.07e-12	3.29e-08	1.58e-11
2.50	660	4.48e-11	4.58e-10	4.78e-09	4.44e-08	3.64e-03	6.46e-10	3.07e-12	3.29e-08	1.57e-11
2.50	660	4.46e-11	4.57e-10	4.78e-09	4.44e-08	3.64e-03	6.46e-10	3.06e-12	3.29e-08	1.57e-11
2.50	662	4.44e-11	4.58e-10	4.78e-09	4.44e-08	3.64e-03	6.46e-10	3.07e-12	3.29e-08	1.56e-11
2.50	663	4.42e-11	4.58e-10	4.78e-09	4.44e-08	3.64e-03	6.46e-10	3.07e-12	3.29e-08	1.55e-11
2.50	663	4.40e-11	4.58e-10	4.78e-09	4.44e-08	3.64e-03	6.46e-10	3.07e-12	3.29e-08	1.55e-11
2.50	665	4.39e-11	4.58e-10	4.78e-09	4.44e-08	3.64e-03	6.46e-10	3.07e-12	3.29e-08	1.54e-11
2.50	666	4.37e-11	4.58e-10	4.78e-09	4.44e-08	3.64e-03	6.47e-10	3.07e-12	3.29e-08	1.54e-11
2.50	666	4.36e-11	4.58e-10	4.78e-09	4.44e-08	3.64e-03	6.46e-10	3.07e-12	3.29e-08	1.53e-11
2.50	668	4.37e-11	4.84e-10	4.78e-09	4.44e-08	3.64e-03	6.46e-10	3.07e-12	3.29e-08	1.54e-11
2.50	669	4.38e-11	4.94e-10	4.78e-09	4.44e-08	3.64e-03	6.46e-10	3.07e-12	3.29e-08	1.55e-11
2.50	669	4.39e-11	4.96e-10	4.78e-09	4.44e-08	3.64e-03	6.46e-10	3.07e-12	3.29e-08	1.55e-11
2.50	671	4.40e-11	4.95e-10	4.78e-09	4.44e-08	3.64e-03	6.46e-10	3.07e-12	3.29e-08	1.56e-11
2.50	672	4.40e-11	4.94e-10	4.78e-09	4.44e-08	3.64e-03	6.46e-10	3.07e-12	3.29e-08	1.56e-11
2.50	672	4.41e-11	4.95e-10	4.78e-09	4.44e-08	3.64e-03	6.47e-10	3.07e-12	3.29e-08	1.56e-11
2.50	674	4.42e-11	4.96e-10	4.78e-09	4.44e-08	3.64e-03	6.46e-10	3.07e-12	3.29e-08	1.56e-11
2.50	675	4.42e-11	4.96e-10	4.78e-09	4.44e-08	3.64e-03	6.46e-10	3.07e-12	3.29e-08	1.56e-11
2.50	675	4.43e-11	4.96e-10	4.78e-09	4.44e-08	3.64e-03	6.46e-10	3.07e-12	3.29e-08	1.57e-11
2.50	677	4.43e-11	4.96e-10	4.78e-09	4.44e-08	3.64e-03	6.46e-10	3.07e-12	3.29e-08	1.57e-11
2.50	678	4.44e-11	4.95e-10	4.78e-09	4.44e-08	3.64e-03	6.47e-10	3.07e-12	3.29e-08	1.57e-11
2.50	678	4.44e-11	4.95e-10	4.78e-09	4.44e-08	3.64e-03	6.46e-10	3.07e-12	3.29e-08	1.57e-11
2.50	680	4.44e-11	4.96e-10	4.78e-09	4.44e-08	3.64e-03	6.46e-10	3.06e-12	3.29e-08	1.57e-11
2.50	681	4.41e-11	4.64e-10	4.78e-09	4.44e-08	3.65e-03	6.45e-10	3.06e-12	3.29e-08	1.55e-11
2.50	681	4.40e-11	4.61e-10	4.78e-09	4.44e-08	3.65e-03	6.45e-10	3.06e-12	3.29e-08	1.54e-11
2.50	683	4.38e-11	4.60e-10	4.78e-09	4.43e-08	3.65e-03	6.45e-10	3.06e-12	3.29e-08	1.54e-11
2.50	684	4.37e-11	4.60e-10	4.77e-09	4.43e-08	3.65e-03	6.44e-10	3.05e-12	3.29e-08	1.53e-11
2.50	684	4.35e-11	4.60e-10	4.77e-09	4.43e-08	3.65e-03	6.44e-10	3.06e-12	3.29e-08	1.53e-11
2.50	686	4.34e-11	4.59e-10	4.77e-09	4.43e-08	3.65e-03	6.45e-10	3.06e-12	3.29e-08	1.53e-11
2.50	687	4.33e-11	4.60e-10	4.77e-09	4.43e-08	3.65e-03	6.45e-10	3.06e-12	3.29e-08	1.52e-11
2.50	687	4.32e-11	4.59e-10	4.77e-09	4.43e-08	3.65e-03	6.45e-10	3.06e-12	3.29e-08	1.52e-11
2.50	689	4.31e-11	4.60e-10	4.77e-09	4.43e-08	3.65e-03	6.45e-10	3.06e-12	3.29e-08	1.52e-11
2.50	690	4.26e-11	4.26e-10	4.77e-09	4.43e-08	3.65e-03	6.44e-10	3.05e-12	3.29e-08	1.49e-11
2.50	690	4.23e-11	4.25e-10	4.76e-09	4.42e-08	3.65e-03	6.44e-10	3.05e-12	3.29e-08	1.48e-11
2.50	692	4.21e-11	4.25e-10	4.76e-09	4.42e-08	3.65e-03	6.43e-10	3.05e-12	3.29e-08	1.47e-11
2.50	693	4.18e-11	4.25e-10	4.76e-09	4.42e-08	3.65e-03	6.43e-10	3.04e-12	3.29e-08	1.47e-11
2.50	693	4.16e-11	4.26e-10	4.76e-09	4.42e-08	3.65e-03	6.42e-10	3.04e-12	3.29e-08	1.46e-11
2.50	695	4.14e-11	4.25e-10	4.75e-09	4.41e-08	3.65e-03	6.43e-10	3.04e-12	3.29e-08	1.45e-11
2.50	696	4.12e-11	4.26e-10	4.75e-09	4.41e-08	3.65e-03	6.43e-10	3.05e-12	3.29e-08	1.45e-11
2.50	696	4.10e-11	4.25e-10	4.75e-09	4.41e-08	3.65e-03	6.43e-10	3.05e-12	3.29e-08	1.44e-11
2.50	698	4.08e-11	4.25e-10	4.75e-09	4.41e-08	3.65e-03	6.43e-10	3.05e-12	3.29e-08	1.43e-11
2.50	699	4.07e-11	4.26e-10	4.75e-09	4.41e-08	3.65e-03	6.43e-10	3.04e-12	3.29e-08	1.43e-11
2.50	699	4.05e-11	4.26e-10	4.75e-09	4.41e-08	3.65e-03	6.43e-10	3.04e-12	3.29e-08	1.43e-11
2.50	701	4.04e-11	4.25e-10	4.75e-09	4.41e-08	3.65e-03	6.43e-10	3.05e-12	3.29e-08	1.42e-11
2.50	702	4.02e-11	4.26e-10	4.75e-09	4.41e-08	3.65e-03	6.44e-10	3.05e-12	3.29e-08	1.42e-11
2.50	702	4.01e-11	4.26e-10	4.75e-09	4.41e-08	3.66e-03	6.43e-10	3.05e-12	3.29e-08	1.41e-11
2.50	704	4.00e-11	4.25e-10	4.75e-09	4.41e-08	3.66e-03	6.42e-10	3.04e-12	3.29e-08	1.41e-11
2.50	705	3.95e-11	3.93e-10	4.74e-09	4.40e-08	3.66e-03	6.42e-10	3.04e-12	3.29e-08	1.38e-11
2.50	705	3.92e-11	3.91e-10	4.74e-09	4.40e-08	3.66e-03	6.42e-10	3.04e-12	3.29e-08	1.37e-11
2.50	707	3.90e-11	3.91e-10	4.74e-09	4.40e-08	3.66e-03	6.43e-10	3.04e-12	3.29e-08	1.37e-11
2.50	708	3.87e-11	3.91e-10	4.74e-09	4.40e-08	3.66e-03	6.42e-10	3.04e-12	3.29e-08	1.36e-11
2.50	708	3.85e-11	3.91e-10	4.74e-09	4.40e-08	3.66e-03	6.42e-10	3.04e-12	3.29e-08	1.35e-11
2.50	710	3.83e-11	3.91e-10	4.74e-09	4.40e-08	3.66e-03	6.42e-10	3.04e-12	3.29e-08	1.34e-11
2.50	711	3.81e-11	3.91e-10	4.74e-09	4.40e-08	3.66e-03	6.43e-10	3.04e-12	3.29e-08	1.34e-11
2.50	711	3.79e-11	3.91e-10	4.74e-09	4.40e-08	3.66e-03	6.43e-10	3.04e-12	3.29e-08	1.33e-11
2.50	713	3.77e-11	3.91e-10	4.74e-09	4.41e-08	3.66e-03	6.44e-10	3.05e-12	3.29e-08	1.32e-11
2.50	714	3.75e-11	3.91e-10	4.75e-09	4.41e-08	3.66e-03	6.45e-10	3.05e-12	3.29e-08	1.32e-11
2.50	714	3.71e-11	3.64e-10	4.75e-09	4.41e-08	3.66e-03	6.45e-10	3.05e-12	3.29e-08	1.30e-11
2.50	716	3.67e-11	3.54e-10	4.75e-09	4.41e-08	3.67e-03	6.45e-10	3.05e-12	3.29e-08	1.28e-11
2.50	717	3.64e-11	3.54e-10	4.75e-09	4.41e-08	3.67e-03	6.44e-10	3.05e-12	3.29e-08	1.27e-11
2.50	717	3.61e-11	3.54e-10	4.75e-09	4.41e-08	3.67e-03	6.45e-10	3.05e-12	3.29e-08	1.26e-11
2.50	719	3.58e-11	3.54e-10	4.75e-09	4.42e-08	3.67e-03	6.45e-10	3.06e-12	3.29e-08	1.26e-11
2.50	720	3.56e-11	3.54e-10	4.75e-09	4.42e-08	3.67e-03	6.45e-10	3.06e-12	3.29e-08	1.25e-11
2.50	720	3.53e-11	3.55e-10	4.76e-09	4.42e-08	3.67e-03	6.45e-10	3.05e-12	3.29e-08	1.24e-11
2.50	722	3.51e-11	3.54e-10	4.76e-09	4.42e-08	3.67e-03	6.44e-10	3.05e-12	3.29e-08	1.23e-11
2.50	723	3.49e-11	3.54e-10	4.76e-09	4.42e-08	3.67e-03	6.44e-10	3.05e-12	3.29e-08	1.23e-11
2.50	723	3.47e-11	3.54e-10	4.76e-09	4.42e-08	3.67e-03	6.44e-10	3.05e-12	3.29e-08	1.22e-11
2.50	725	3.45e-11	3.54e-10	4.75e-09	4.42e-08	3.67e-03	6.44e-10	3.05e-12	3.29e-08	1.21e-11
2.50	726	3.44e-11	3.55e-10	4.76e-09	4.42e-08	3.67e-03	6.44e-10	3.05e-12	3.29e-08	1.21e-11
2.50	726	3.42e-11	3.55e-10	4.76e-09	4.42e-08	3.67e-03	6.45e-10	3.05e-12	3.29e-08	1.20e-11
2.50	728	3.41e-11	3.55e-10	4.76e-09	4.42e-08	3.67e-03	6.45e-10	3.05e-12	3.29e-08	1.20e-11
2.50	729	3.39e-11	3.54e-10	4.76e-09	4.42e-08	3.67e-03	6.45e-10	3.06e-12	3.29e-08	1.19e-11
2.50	729	3.38e-11	3.55e-10	4.76e-09	4.42e-08	3.67e-03	6.46e-10	3.06e-12	3.29e-08	1.19e-11
2.50	731	3.37e-11	3.54e-10	4.76e-09	4.43e-08	3.67e-03	6.46e-10	3.06e-12	3.29e-08	1.19e-11
2.50	732	3.36e-11	3.54e-10	4.77e-09	4.43e-08	3.67e-03	6.46e-10	3.06e-12	3.29e-08	1.18e-11
2.50	732	3.35e-11	3.55e-10	4.77e-09	4.43e-08	3.67e-03	6.46e-10	3.06e-12	3.29e-08	1.18e-11
2.50	734	3.34e-11	3.55e-10	4.77e-09	4.43e-08	3.68e-03	6.47e-10	3.07e-12	3.29e-08	1.18e-11
2.50	735	3.33e-11	3.55e-10	4.77e-09	4.43e-08	3.68e-03	6.46e-10	3.06e-12	3.29e-08	1.17e-11
2.50	735	3.32e-11	3.55e-10	4.77e-09	4.43e-08	3.68e-03	6.46e-10	3.07e-12	3.29e-08	1.17e-11
2.50	737	3.31e-11	3.55e-10	4.77e-09	4.44e-08	3.68e-03	6.46e-10	3.07e-12	3.29e-08	1.17e-11
2.50	738	3.31e-11	3.56e-10	4.77e-09	4.43e-08	3.68e-03	6.46e-10	3.06e-12	3.29e-08	1.17e-11
2.50	738	3.30e-11	3.56e-10	4.77e-09	4.43e-08	3.68e-03	6.45e-10	3.06e-12	3.29e-08	1.16e-11
2.50	740	3.29e-11	3.56e-10	4.77e-09	4.43e-08	3.68e-03	6.45e-10	3.06e-12	3.29e-08	1.16e-11
2.50	741	3.29e-11	3.55e-10	4.77e-09	4.43e-08	3.68e-03	6.46e-10	3.06e-12	3.29e-08	1.16e-11
2.50	741	3.28e-11	3.55e-10	4.78e-09	4.44e-08	3.68e-03	6.46e-10	3.07e-12	3.29e-08	1.16e-11
2.50	743	3.28e-11	3.54e-10	4.78e-09	4.44e-08	3.68e-03	6.45e-10	3.06e-12	3.29e-08	1.16e-11
2.50	744	3.27e-11	3.54e-10	4.77e-09	4.43e-08	3.68e-03	6.44e-10	3.06e-12	3.29e-08	1.15e-11
2.50	744	3.27e-11	3.54e-10	4.77e-09	4.43e-08	3.68e-03	6.44e-10	3.06e-12	3.29e-08	1.15e-11
2.50	746	3.26e-11	3.54e-10	4.77e-09	4.43e-08	3.68e-03	6.44e-10	3.05e-12	3.29e-08	1.15e-11
2.50	747	3.26e-11	3.53e-10	4.77e-09	4.43e-08	3.68e-03	6.44e-10	3.05e-12	3.29e-08	1.15e-11
2.50	747	3.26e-11	3.53e-10	4.77e-09	4.42e-08	3.68e-03	6.43e-10	3.05e-12	3.29e-08	1.15e-11
2.50	749	3.25e-11	3.53e-10	4.76e-09	4.42e-08	3.67e-03	6.44e-10	3.05e-12	3.29e-08	1.15e-11
2.50	750	3.25e-11	3.53e-10	4.76e-09	4.42e-08	3.67e-03	6.44e-10	3.05e-12	3.29e-08	1.15e-11
2.50	750	3.25e-11	3.53e-10	4.77e-09	4.43e-08	3.67e-03	6.45e-10	3.06e-12	3.29e-08	1.15e-11
2.50	752	3.21e-11	3.24e-10	4.77e-09	4.43e-08	3.67e-03	6.46e-10	3.07e-12	3.29e-08	1.13e-11
2.50	753	3.19e-11	3.20e-10	4.77e-09	4.43e-08	3.68e-03	6.46e-10	3.06e-12	3.29e-08	1.12e-11
2.50	753	3.17e-11	3.20e-10	4.77e-09	4.43e-08	3.68e-03	6.46e-10	3.06e-12	3.29e-08	1.11e-11
2.50	755	3.15e-11	3.19e-10	4.77e-09	4.43e-08	3.67e-03	6.45e-10	3.06e-12	3.29e-08	1.10e-11
2.50	756	3.13e-11	3.19e-10	4.77e-09	4.43e-08	3.67e-03	6.44e-10	3.06e-12	3.29e-08	1.10e-11
2.50	756	3.12e-11	3.19e-10	4.77e-09	4.43e-08	3.67e-03	6.45e-10	3.06e-12	3.29e-08	1.09e-11
2.50	758	3.10e-11	3.20e-10	4.77e-09	4.43e-08	3.68e-03	6.45e-10	3.06e-12	3.29e-08	1.09e-11
2.50	759	3.09e-11	3.20e-10	4.77e-09	4.43e-08	3.68e-03	6.46e-10	3.06e-12	3.29e-08	1.08e-11
2.50	759	3.07e-11	3.20e-10	4.77e-09	4.43e-08	3.68e-03	6.46e-10	3.06e-12	3.29e-08	1.08e-11
2.50	761	3.06e-11	3.20e-10	4.77e-09	4.43e-08	3.67e-03	6.45e-10	3.06e-12	3.29e-08	1.08e-11
2.50	762	3.05e-11	3.20e-10	4.77e-09	4.43e-08	3.67e-03	6.46e-10	3.06e-12	3.29e-08	1.07e-11
2.50	762	3.04e-11	3.20e-10	4.77e-09	4.43e-08	3.67e-03	6.46e-10	3.06e-12	3.29e-08	1.07e-11
2.50	764	3.03e-11	3.20e-10	4.77e-09	4.43e-08	3.68e-03	6.46e-10	3.07e-12	3.29e-08	1.06e-11
2.50	765	3.02e-11	3.20e-10	4.78e-09	4.44e-08	3.68e-03	6.46e-10	3.07e-12	3.29e-08	1.06e-11
2.50	765	3.01e-11	3.21e-10	4.78e-09	4.44e-08	3.68e-03	6.46e-10	3.07e-12	3.29e-08	1.06e-11
2.50	767	3.00e-11	3.21e-10	4.78e-09	4.44e-08	3.68e-03	6.46e-10	3.07e-12	3.29e-08	1.06e-11
2.50	768	2.99e-11	3.21e-10	4.78e-09	4.44e-08	3.68e-03	6.46e-10	3.07e-12	3.29e-08	1.05e-11
2.50	769	2.99e-11	3.21e-10	4.78e-09	4.44e-08	3.68e-03	6.45e-10	3.06e-12	3.29e-08	1.05e-11
2.50	769	2.98e-11	3.21e-10	4.78e-09	4.44e-08	3.68e-03	6.46e-10	3.07e-12	3.29e-08	1.05e-11
2.50	771	2.97e-11	3.20e-10	4.78e-09	4.44e-08	3.68e-03	6.46e-10	3.07e-12	3.29e-08	1.05e-11
2.50	772	2.97e-11	3.20e-10	4.78e-09	4.44e-08	3.68e-03	6.47e-10	3.07e-12	3.29e-08	1.05e-11
2.50	772	2.96e-11	3.20e-10	4.78e-09	4.44e-08	3.68e-03	6.46e-10	3.07e-12	3.29e-08	1.04e-11
2.50	774	2.96e-11	3.20e-10	4.78e-09	4.44e-08	3.68e-03	6.45e-10	3.07e-12	3.29e-08	1.04e-11
2.50	775	2.95e-11	3.20e-10	4.78e-09	4.44e-08	3.68e-03	6.45e-10	3.06e-12	3.29e-08	1.04e-11
2.50	775	2.95e-11	3.21e-10	4.78e-09	4.43e-08	3.68e-03	6.44e-10	3.06e-12	3.29e-08	1.04e-11
2.50	777	2.94e-11	3.21e-10	4.78e-09	4.43e-08	3.68e-03	6.44e-10	3.06e-12	3.29e-08	1.04e-11
2.50	778	2.94e-11	3.21e-10	4.77e-09	4.43e-08	3.68e-03	6.44e-10	3.06e-12	3.29e-08	1.04e-11
2.50	778	2.94e-11	3.21e-10	4.77e-09	4.43e-08	3.67e-03	6.44e-10	3.06e-12	3.29e-08	1.04e-11
2.50	780	2.93e-11	3.21e-10	4.77e-09	4.43e-08	3.67e-03	6.44e-10	3.06e-12	3.29e-08	1.03e-11
2.50	781	2.93e-11	3.21e-10	4.77e-09	4.43e-08	3.67e-03	6.44e-10	3.06e-12	3.29e-08	1.03e-11
2.50	781	2.93e-11	3.21e-10	4.77e-09	4.43e-08	3.67e-03	6.45e-10	3.06e-12	3.29e-08	1.03e-11
2.50	783	2.93e-11	3.22e-10	4.77e-09	4.43e-08	3.67e-03	6.45e-10	3.06e-12	3.29e-08	1.03e-11
2.50	784	2.92e-11	3.21e-10	4.77e-09	4.43e-08	3.67e-03	6.45e-10	3.06e-12	3.29e-08	1.03e-11
2.50	784	2.92e-11	3.21e-10	4.77e-09	4.43e-08	3.67e-03	6.45e-10	3.06e-12	3.29e-08	1.03e-11
2.50	786	2.92e-11	3.20e-10	4.77e-09	4.43e-08	3.67e-03	6.44e-10	3.06e-12	3.29e-08	1.03e-11
2.50	787	2.92e-11	3.20e-10	4.76e-09	4.42e-08	3.67e-03	6.43e-10	3.05e-12	3.29e-08	1.03e-11
2.50	787	2.91e-11	3.20e-10	4.76e-09	4.42e-08	3.67e-03	6.44e-10	3.05e-12	3.29e-08	1.03e-11
2.50	789	2.91e-11	3.19e-10	4.76e-09	4.42e-08	3.67e-03	6.44e-10	3.06e-12	3.29e-08	1.03e-11
2.50	790	2.91e-11	3.20e-10	4.77e-09	4.42e-08	3.67e-03	6.45e-10	3.06e-12	3.29e-08	1.03e-11
2.50	790	2.91e-11	3.19e-10	4.77e-09	4.43e-08	3.68e-03	6.46e-10	3.07e-12	3.29e-08	1.03e-11
2.50	792	2.91e-11	3.19e-10	4.77e-09	4.43e-08	3.68e-03	6.46e-10	3.06e-12	3.29e-08	1.03e-11
2.50	793	2.91e-11	3.18e-10	4.77e-09	4.43e-08	3.68e-03	6.45e-10	3.07e-12	3.29e-08	1.02e-11
2.50	793	2.91e-11	3.19e-10	4.77e-09	4.43e-08	3.68e-03	6.45e-10	3.06e-12	3.29e-08	1.02e-11
2.50	795	2.90e-11	3.19e-10	4.77e-09	4.43e-08	3.68e-03	6.45e-10	3.06e-12	3.29e-08	1.02e-11
2.50	796	2.90e-11	3.19e-10	4.77e-09	4.43e-08	3.68e-03	6.45e-10	3.06e-12	3.29e-08	1.02e-11
2.50	796	2.90e-11	3.19e-10	4.77e-09	4.43e-08	3.68e-03	6.45e-10	3.06e-12	3.29e-08	1.02e-11
2.50	798	2.90e-11	3.19e-10	4.77e-09	4.43e-08	3.68e-03	6.46e-10	3.07e-12	3.29e-08	1.02e-11
2.50	799	2.90e-11	3.20e-10	4.77e-09	4.44e-08	3.68e-03	6.46e-10	3.07e-12	3.29e-08	1.02e-11
2.50	799	2.90e-11	3.20e-10	4.77e-09	4.43e-08	3.68e-03	6.45e-10	3.07e-12	3.29e-08	1.02e-11
2.50	801	2.90e-11	3.20e-10	4.77e-09	4.43e-08	3.68e-03	6.46e-10	3.07e-12	3.29e-08	1.02e-11
2.50	802	2.86e-11	2.88e-10	4.78e-09	4.44e-08	3.68e-03	6.46e-10	3.07e-12	3.29e-08	1.00e-11
2.50	802	2.84e-11	2.86e-10	4.78e-09	4.44e-08	3.68e-03	6.47e-10	3.07e-12	3.29e-08	9.94e-12
2.50	804	2.82e-11	2.86e-10	4.78e-09	4.44e-08	3.68e-03	6.47e-10	3.08e-12	3.29e-08	9.88e-12
2.50	805	2.81e-11	2.86e-10	4.78e-09	4.44e-08	3.69e-03	6.47e-10	3.08e-12	3.29e-08	9.83e-12
2.50	805	2.79e-11	2.85e-10	4.78e-09	4.44e-08	3.69e-03	6.47e-10	3.08e-12	3.29e-08	9.77e-12
2.50	807	2.77e-11	2.85e-10	4.79e-09	4.45e-08	3.69e-03	6.47e-10	3.08e-12	3.29e-08	9.73e-12
2.50	808	2.76e-11	2.86e-10	4.79e-09	4.45e-08	3.69e-03	6.48e-10	3.08e-12	3.29e-08	9.69e-12
2.50	808	2.75e-11	2.86e-10	4.79e-09	4.45e-08	3.69e-03	6.48e-10	3.09e-12	3.29e-08	9.65e-12
2.50	810	2.73e-11	2.86e-10	4.79e-09	4.45e-08	3.69e-03	6.48e-10	3.09e-12	3.29e-08	9.61e-12
2.50	811	2.72e-11	2.86e-10	4.80e-09	4.46e-08	3.69e-03	6.48e-10	3.09e-12	3.29e-08	9.57e-12
2.50	811	2.71e-11	2.86e-10	4.80e-09	4.46e-08	3.69e-03	6.48e-10	3.09e-12	3.29e-08	9.54e-12
2.50	813	2.70e-11	2.86e-10	4.80e-09	4.46e-08	3.69e-03	6.48e-10	3.08e-12	3.29e-08	9.51e-12
2.50	814	2.66e-11	2.56e-10	4.80e-09	4.46e-08	3.69e-03	6.47e-10	3.08e-12	3.29e-08	9.30e-12
2.50	814	2.63e-11	2.52e-10	4.79e-09	4.45e-08	3.69e-03	6.46e-10	3.08e-12	3.29e-08	9.19e-12
2.50	816	2.61e-11	2.51e-10	4.79e-09	4.45e-08	3.69e-03	6.46e-10	3.08e-12	3.29e-08	9.10e-12
2.50	817	2.58e-11	2.51e-10	4.79e-09	4.45e-08	3.70e-03	6.47e-10	3.08e-12	3.29e-08	9.02e-12
2.50	817	2.56e-11	2.51e-10	4.79e-09	4.45e-08	3.70e-03	6.47e-10	3.08e-12	3.29e-08	8.95e-12
2.50	819	2.54e-11	2.51e-10	4.80e-09	4.45e-08	3.70e-03	6.48e-10	3.08e-12	3.29e-08	8.88e-12
2.50	820	2.52e-11	2.50e-10	4.80e-09	4.46e-08	3.70e-03	6.48e-10	3.08e-12	3.29e-08	8.81e-12
2.50	820	2.50e-11	2.50e-10	4.80e-09	4.45e-08	3.70e-03	6.47e-10	3.08e-12	3.29e-08	8.76e-12
2.50	822	2.48e-11	2.50e-10	4.80e-09	4.45e-08	3.70e-03	6.47e-10	3.08e-12	3.30e-08	8.70e-12
2.50	823	2.46e-11	2.51e-10	4.80e-09	4.45e-08	3.70e-03	6.47e-10	3.08e-12	3.30e-08	8.65e-12
2.50	823	2.45e-11	2.50e-10	4.80e-09	4.45e-08	3.70e-03	6.47e-10	3.08e-12	3.30e-08	8.60e-12
2.50	825	2.44e-11	2.50e-10	4.80e-09	4.45e-08	3.70e-03	6.47e-10	3.08e-12	3.30e-08	8.55e-12
2.50	826	2.42e-11	2.50e-10	4.80e-09	4.45e-08	3.70e-03	6.47e-10	3.08e-12	3.30e-08	8.52e-12
2.50	826	2.41e-11	2.50e-10	4.80e-09	4.45e-08	3.70e-03	6.47e-10	3.08e-12	3.30e-08	8.47e-12
2.50	828	2.40e-11	2.50e-10	4.80e-09	4.45e-08	3.70e-03	6.47e-10	3.08e-12	3.30e-08	8.44e-12
2.50	829	2.39e-11	2.50e-10	4.79e-09	4.45e-08	3.70e-03	6.47e-10	3.08e-12	3.30e-08	8.40e-12
2.50	829	2.38e-11	2.50e-10	4.79e-09	4.45e-08	3.70e-03	6.47e-10	3.08e-12	3.30e-08	8.37e-12
2.50	831	2.37e-11	2.50e-10	4.79e-09	4.45e-08	3.70e-03	6.47e-10	3.08e-12	3.30e-08	8.34e-12
2.50	832	2.36e-11	2.51e-10	4.79e-09	4.45e-08	3.70e-03	6.47e-10	3.08e-12	3.30e-08	8.32e-12
2.50	832	2.35e-11	2.51e-10	4.80e-09	4.45e-08	3.70e-03	6.47e-10	3.08e-12	3.30e-08	8.29e-12
2.50	834	2.35e-11	2.51e-10	4.80e-09	4.45e-08	3.70e-03	6.47e-10	3.08e-12	3.30e-08	8.27e-12
2.50	835	2.34e-11	2.51e-10	4.80e-09	4.45e-08	3.70e-03	6.47e-10	3.08e-12	3.30e-08	8.25e-12
2.50	835	2.33e-11	2.51e-10	4.80e-09	4.46e-08	3.70e-03	6.48e-10	3.08e-12	3.30e-08	8.23e-12
2.50	837	2.33e-11	2.51e-10	4.80e-09	4.46e-08	3.70e-03	6.47e-10	3.08e-12	3.30e-08	8.21e-12
2.50	838	2.32e-11	2.52e-10	4.80e-09	4.45e-08	3.70e-03	6.47e-10	3.08e-12	3.30e-08	8.19e-12
2.50	838	2.32e-11	2.51e-10	4.80e-09	4.46e-08	3.70e-03	6.48e-10	3.08e-12	3.30e-08	8.17e-12
2.50	840	2.31e-11	2.51e-10	4.80e-09	4.46e-08	3.70e-03	6.47e-10	3.08e-12	3.29e-08	8.16e-12
2.50	841	2.31e-11	2.51e-10	4.80e-09	4.46e-08	3.70e-03	6.47e-10	3.08e-12	3.30e-08	8.14e-12
2.50	841	2.30e-11	2.50e-10	4.80e-09	4.46e-08	3.70e-03	6.48e-10	3.09e-12	3.29e-08	8.12e-12
2.50	843	2.30e-11	2.50e-10	4.80e-09	4.46e-08	3.70e-03	6.49e-10	3.09e-12	3.30e-08	8.11e-12
2.50	844	2.30e-11	2.50e-10	4.80e-09	4.46e-08	3.70e-03	6.48e-10	3.09e-12	3.29e-08	8.10e-12
2.50	844	2.29e-11	2.50e-10	4.81e-09	4.47e-08	3.70e-03	6.49e-10	3.09e-12	3.30e-08	8.09e-12
2.50	846	2.29e-11	2.49e-10	4.81e-09	4.47e-08	3.70e-03	6.49e-10	3.09e-12	3.30e-08	8.08e-12
2.50	847	2.29e-11	2.50e-10	4.81e-09	4.47e-08	3.70e-03	6.50e-10	3.10e-12	3.30e-08	8.07e-12
2.50	847	2.28e-11	2.49e-10	4.81e-09	4.47e-08	3.70e-03	6.49e-10	3.10e-12	3.30e-08	8.06e-12
2.50	849	2.28e-11	2.49e-10	4.81e-09	4.47e-08	3.70e-03	6.49e-10	3.10e-12	3.30e-08	8.05e-12
2.50	850	2.28e-11	2.49e-10	4.81e-09	4.47e-08	3.70e-03	6.49e-10	3.09e-12	3.30e-08	8.04e-12
2.50	850	2.28e-11	2.49e-10	4.81e-09	4.47e-08	3.70e-03	6.48e-10	3.09e-12	3.29e-08	8.03e-12
2.50	852	2.28e-11	2.50e-10	4.81e-09	4.47e-08	3.70e-03	6.48e-10	3.09e-12	3.29e-08	8.03e-12
2.50	853	2.27e-11	2.50e-10	4.81e-09	4.47e-08	3.70e-03	6.48e-10	3.09e-12	3.29e-08	8.02e-12
2.50	853	2.27e-11	2.50e-10	4.81e-09	4.47e-08	3.70e-03	6.48e-10	3.09e-12	3.29e-08	8.02e-12
2.50	855	2.27e-11	2.50e-10	4.81e-09	4.47e-08	3.70e-03	6.49e-10	3.09e-12	3.29e-08	8.01e-12
2.50	856	2.27e-11	2.51e-10	4.82e-09	4.47e-08	3.70e-03	6.49e-10	3.10e-12	3.29e-08	8.01e-12
2.50	856	2.27e-11	2.50e-10	4.82e-09	4.47e-08	3.70e-03	6.49e-10	3.09e-12	3.29e-08	8.00e-12
2.50	858	2.27e-11	2.50e-10	4.82e-09	4.47e-08	3.70e-03	6.49e-10	3.10e-12	3.30e-08	8.00e-12
2.50	859	2.26e-11	2.50e-10	4.82e-09	4.47e-08	3.70e-03	6.49e-10	3.10e-12	3.29e-08	7.99e-12
2.50	859	2.26e-11	2.50e-10	4.82e-09	4.48e-08	3.70e-03	6.49e-10	3.09e-12	3.29e-08	7.99e-12
2.50	861	2.26e-11	2.51e-10	4.82e-09	4.48e-08	3.70e-03	6.49e-10	3.09e-12	3.29e-08	7.99e-12
2.50	862	2.26e-11	2.51e-10	4.82e-09	4.48e-08	3.70e-03	6.49e-10	3.09e-12	3.29e-08	7.99e-12
2.50	862	2.26e-11	2.51e-10	4.82e-09	4.48e-08	3.70e-03	6.49e-10	3.09e-12	3.29e-08	7.98e-12
2.50	864	2.26e-11	2.51e-10	4.82e-09	4.47e-08	3.70e-03	6.48e-10	3.09e-12	3.29e-08	7.98e-12
2.50	865	2.26e-11	2.50e-10	4.82e-09	4.47e-08	3.70e-03	6.48e-10	3.09e-12	3.29e-08	7.97e-12
2.50	865	2.26e-11	2.50e-10	4.82e-09	4.47e-08	3.70e-03	6.48e-10	3.09e-12	3.29e-08	7.97e-12
2.50	867	2.26e-11	2.50e-10	4.82e-09	4.47e-08	3.70e-03	6.49e-10	3.09e-12	3.29e-08	7.97e-12
2.50	868	2.26e-11	2.51e-10	4.82e-09	4.47e-08	3.70e-03	6.48e-10	3.09e-12	3.30e-08	7.97e-12
2.50	868	2.26e-11	2.50e-10	4.82e-09	4.47e-08	3.71e-03	6.49e-10	3.09e-12	3.29e-08	7.96e-12
2.50	870	2.26e-11	2.50e-10	4.82e-09	4.48e-08	3.71e-03	6.49e-10	3.10e-12	3.30e-08	7.96e-12
2.50	871	2.26e-11	2.50e-10	4.82e-09	4.48e-08	3.71e-03	6.49e-10	3.09e-12	3.29e-08	7.96e-12
2.50	871	2.26e-11	2.50e-10	4.82e-09	4.48e-08	3.71e-03	6.49e-10	3.09e-12	3.29e-08	7.96e-12
2.50	873	2.25e-11	2.50e-10	4.82e-09	4.48e-08	3.71e-03	6.49e-10	3.09e-12	3.29e-08	7.96e-12
2.50	874	2.25e-11	2.50e-10	4.82e-09	4.47e-08	3.71e-03	6.48e-10	3.09e-12	3.30e-08	7.96e-12
2.50	874	2.25e-11	2.50e-10	4.82e-09	4.47e-08	3.71e-03	6.48e-10	3.09e-12	3.30e-08	7.95e-12
2.50	876	2.25e-11	2.50e-10	4.82e-09	4.47e-08	3.71e-03	6.48e-10	3.09e-12	3.29e-08	7.95e-12
2.50	877	2.25e-11	2.50e-10	4.82e-09	4.48e-08	3.71e-03	6.49e-10	3.10e-12	3.30e-08	7.95e-12
2.50	877	2.25e-11	2.49e-10	4.82e-09	4.48e-08	3.71e-03	6.49e-10	3.09e-12	3.29e-08	7.95e-12
2.50	879	2.25e-11	2.51e-10	4.82e-09	4.48e-08	3.71e-03	6.49e-10	3.10e-12	3.29e-08	7.95e-12
2.50	880	2.25e-11	2.50e-10	4.82e-09	4.47e-08	3.71e-03	6.48e-10	3.09e-12	3.29e-08	7.95e-12
2.50	880	2.25e-11	2.50e-10	4.82e-09	4.47e-08	3.71e-03	6.48e-10	3.09e-12	3.30e-08	7.95e-12
2.50	882	2.25e-11	2.50e-10	4.82e-09	4.47e-08	3.71e-03	6.48e-10	3.09e-12	3.29e-08	7.94e-12
2.50	883	2.25e-11	2.49e-10	4.81e-09	4.47e-08	3.71e-03	6.48e-10	3.09e-12	3.30e-08	7.94e-12
2.50	883	2.25e-11	2.49e-10	4.81e-09	4.47e-08	3.71e-03	6.48e-10	3.09e-12	3.30e-08	7.94e-12
2.50	885	2.25e-11	2.50e-10	4.82e-09	4.47e-08	3.71e-03	6.48e-10	3.09e-12	3.30e-08	7.94e-12
2.50	886	2.25e-11	2.50e-10	4.81e-09	4.47e-08	3.71e-03	6.48e-10	3.09e-12	3.30e-08	7.94e-12
2.50	886	2.25e-11	2.50e-10	4.81e-09	4.47e-08	3.71e-03	6.48e-10	3.09e-12	3.30e-08	7.94e-12
2.50	888	2.25e-11	2.50e-10	4.81e-09	4.47e-08	3.71e-03	6.48e-10	3.09e-12	3.30e-08	7.94e-12
2.50	889	2.25e-11	2.50e-10	4.81e-09	4.47e-08	3.71e-03	6.49e-10	3.09e-12	3.29e-08	7.94e-12
2.50	889	2.25e-11	2.50e-10	4.82e-09	4.47e-08	3.72e-03	6.49e-10	3.10e-12	3.29e-08	7.94e-12
2.50	891	2.25e-11	2.50e-10	4.82e-09	4.47e-08	3.72e-03	6.50e-10	3.10e-12	3.29e-08	7.94e-12
2.50	892	2.25e-11	2.50e-10	4.82e-09	4.48e-08	3.72e-03	6.50e-10	3.10e-12	3.29e-08	7.94e-12
2.50	892	2.25e-11	2.49e-10	4.82e-09	4.48e-08	3.72e-03	6.49e-10	3.10e-12	3.30e-08	7.94e-12
2.50	894	2.25e-11	2.49e-10	4.82e-09	4.48e-08	3.72e-03	6.50e-10	3.11e-12	3.29e-08	7.94e-12
2.50	895	2.25e-11	2.49e-10	4.83e-09	4.48e-08	3.72e-03	6.51e-10	3.11e-12	3.29e-08	7.93e-12
2.50	895	2.25e-11	2.49e-10	4.83e-09	4.49e-08	3.72e-03	6.51e-10	3.11e-12	3.29e-08	7.93e-12
2.50	897	2.25e-11	2.50e-10	4.83e-09	4.48e-08	3.72e-03	6.50e-10	3.10e-12	3.29e-08	7.94e-12
2.50	898	2.25e-11	2.50e-10	4.83e-09	4.48e-08	3.72e-03	6.50e-10	3.10e-12	3.30e-08	7.94e-12
2.50	898	2.25e-11	2.50e-10	4.83e-09	4.48e-08	3.72e-03	6.50e-10	3.10e-12	3.30e-08	7.94e-12
2.50	900	2.25e-11	2.50e-10	4.83e-09	4.49e-08	3.73e-03	6.50e-10	3.10e-12	3.29e-08	7.94e-12
2.50	901	2.25e-11	2.49e-10	4.83e-09	4.48e-08	3.73e-03	6.49e-10	3.10e-12	3.30e-08	7.93e-12
2.50	901	2.25e-11	2.49e-10	4.83e-09	4.48e-08	3.73e-03	6.50e-10	3.10e-12	3.30e-08	7.93e-12
2.50	903	2.25e-11	2.49e-10	4.83e-09	4.48e-08	3.73e-03	6.49e-10	3.10e-12	3.29e-08	7.93e-12
2.50	904	2.25e-11	2.49e-10	4.83e-09	4.48e-08	3.73e-03	6.49e-10	3.10e-12	3.30e-08	7.93e-12
2.50	904	2.25e-11	2.50e-10	4.83e-09	4.48e-08	3.73e-03	6.49e-10	3.10e-12	3.30e-08	7.93e-12
2.50	906	2.25e-11	2.50e-10	4.83e-09	4.48e-08	3.73e-03	6.50e-10	3.10e-12	3.30e-08	7.94e-12
2.50	907	2.25e-11	2.50e-10	4.83e-09	4.48e-08	3.73e-03	6.50e-10	3.10e-12	3.30e-08	7.94e-12
2.50	907	2.21e-11	2.17e-10	4.83e-09	4.49e-08	3.73e-03	6.50e-10	3.10e-12	3.30e-08	7.73e-12
2.50	909	2.19e-11	2.13e-10	4.83e-09	4.49e-08	3.73e-03	6.50e-10	3.10e-12	3.30e-08	7.65e-12
2.50	910	2.17e-11	2.13e-10	4.83e-09	4.49e-08	3.73e-03	6.50e-10	3.10e-12	3.30e-08	7.59e-12
2.50	910	2.16e-11	2.13e-10	4.83e-09	4.49e-08	3.73e-03	6.50e-10	3.10e-12	3.30e-08	7.53e-12
2.50	912	2.14e-11	2.13e-10	4.83e-09	4.49e-08	3.74e-03	6.51e-10	3.11e-12	3.30e-08	7.48e-12
2.50	913	2.13e-11	2.13e-10	4.84e-09	4.49e-08	3.74e-03	6.51e-10	3.11e-12	3.30e-08	7.44e-12
2.50	913	2.11e-11	2.13e-10	4.84e-09	4.49e-08	3.74e-03	6.52e-10	3.11e-12	3.30e-08	7.39e-12
2.50	915	2.10e-11	2.13e-10	4.84e-09	4.50e-08	3.74e-03	6.51e-10	3.11e-12	3.30e-08	7.35e-12
2.50	916	2.09e-11	2.13e-10	4.84e-09	4.50e-08	3.74e-03	6.52e-10	3.12e-12	3.30e-08	7.32e-12
2.50	916	2.08e-11	2.13e-10	4.85e-09	4.50e-08	3.74e-03	6.52e-10	3.12e-12	3.30e-08	7.28e-12
2.50	918	2.07e-11	2.13e-10	4.85e-09	4.50e-08	3.75e-03	6.52e-10	3.12e-12	3.30e-08	7.25e-12
2.50	919	2.06e-11	2.13e-10	4.85e-09	4.51e-08	3.75e-03	6.52e-10	3.12e-12	3.30e-08	7.22e-12
2.50	919	2.05e-11	2.13e-10	4.85e-09	4.51e-08	3.75e-03	6.52e-10	3.12e-12	3.30e-08	7.19e-12
2.50	921	2.04e-11	2.13e-10	4.85e-09	4.51e-08	3.75e-03	6.52e-10	3.12e-12	3.30e-08	7.16e-12
2.50	922	2.03e-11	2.13e-10	4.85e-09	4.51e-08	3.75e-03	6.52e-10	3.12e-12	3.30e-08	7.14e-12
2.50	922	2.02e-11	2.14e-10	4.85e-09	4.51e-08	3.75e-03	6.52e-10	3.12e-12	3.30e-08	7.12e-12
2.50	924	2.02e-11	2.13e-10	4.86e-09	4.51e-08	3.75e-03	6.53e-10	3.13e-12	3.30e-08	7.09e-12
2.50	925	2.01e-11	2.13e-10	4.86e-09	4.51e-08	3.75e-03	6.53e-10	3.13e-12	3.30e-08	7.07e-12
2.50	925	2.00e-11	2.13e-10	4.86e-09	4.51e-08	3.75e-03	6.52e-10	3.12e-12	3.30e-08	7.05e-12
2.50	927	2.00e-11	2.13e-10	4.86e-09	4.51e-08	3.75e-03	6.51e-10	3.12e-12	3.30e-08	7.04e-12
2.50	928	1.99e-11	2.13e-10	4.86e-09	4.51e-08	3.75e-03	6.52e-10	3.12e-12	3.30e-08	7.02e-12
2.50	928	1.99e-11	2.13e-10	4.86e-09	4.51e-08	3.75e-03	6.51e-10	3.11e-12	3.30e-08	7.00e-12
2.50	930	1.99e-11	2.13e-10	4.85e-09	4.51e-08	3.75e-03	6.50e-10	3.11e-12	3.30e-08	6.99e-12
2.50	931	1.98e-11	2.13e-10	4.85e-09	4.50e-08	3.75e-03	6.50e-10	3.11e-12	3.30e-08	6.98e-12
2.50	931	1.98e-11	2.13e-10	4.85e-09	4.50e-08	3.75e-03	6.50e-10	3.11e-12	3.30e-08	6.96e-12
2.50	933	1.97e-11	2.13e-10	4.85e-09	4.50e-08	3.75e-03	6.50e-10	3.11e-12	3.30e-08	6.95e-12
2.50	934	1.97e-11	2.13e-10	4.85e-09	4.50e-08	3.75e-03	6.49e-10	3.10e-12	3.30e-08	6.94e-12
2.50	934	1.97e-11	2.13e-10	4.84e-09	4.50e-08	3.75e-03	6.49e-10	3.10e-12	3.30e-08	6.93e-12
2.50	936	1.96e-11	2.13e-10	4.84e-09	4.49e-08	3.75e-03	6.49e-10	3.10e-12	3.30e-08	6.92e-12
2.50	937	1.96e-11	2.13e-10	4.84e-09	4.49e-08	3.75e-03	6.49e-10	3.10e-12	3.30e-08	6.91e-12
2.50	937	1.96e-11	2.14e-10	4.84e-09	4.49e-08	3.75e-03	6.49e-10	3.10e-12	3.30e-08	6.91e-12
2.50	939	1.96e-11	2.13e-10	4.84e-09	4.49e-08	3.76e-03	6.49e-10	3.10e-12	3.30e-08	6.90e-12
2.50	940	1.96e-11	2.13e-10	4.83e-09	4.49e-08	3.76e-03	6.49e-10	3.10e-12	3.30e-08	6.89e-12
2.50	940	1.95e-11	2.14e-10	4.83e-09	4.49e-08	3.76e-03	6.49e-10	3.10e-12	3.30e-08	6.89e-12
2.50	942	1.95e-11	2.14e-10	4.83e-09	4.49e-08	3.76e-03	6.49e-10	3.10e-12	3.30e-08	6.88e-12
2.50	943	1.95e-11	2.14e-10	4.83e-09	4.48e-08	3.76e-03	6.49e-10	3.10e-12	3.30e-08	6.88e-12
2.50	943	1.95e-11	2.14e-10	4.83e-09	4.48e-08	3.76e-03	6.49e-10	3.10e-12	3.30e-08	6.87e-12
2.50	945	1.95e-11	2.14e-10	4.83e-09	4.48e-08	3.76e-03	6.49e-10	3.09e-12	3.30e-08	6.87e-12
2.50	946	1.95e-11	2.14e-10	4.83e-09	4.48e-08	3.76e-03	6.49e-10	3.10e-12	3.30e-08	6.86e-12
2.50	946	1.94e-11	2.14e-10	4.83e-09	4.48e-08	3.76e-03	6.49e-10	3.10e-12	3.30e-08	6.86e-12
2.50	948	1.94e-11	2.13e-10	4.83e-09	4.48e-08	3.76e-03	6.49e-10	3.10e-12	3.30e-08	6.85e-12
2.50	949	1.94e-11	2.14e-10	4.82e-09	4.48e-08	3.76e-03	6.48e-10	3.09e-12	3.30e-08	6.85e-12
2.50	949	1.94e-11	2.14e-10	4.82e-09	4.48e-08	3.76e-03	6.48e-10	3.09e-12	3.30e-08	6.84e-12
2.50	951	1.94e-11	2.14e-10	4.82e-09	4.47e-08	3.76e-03	6.48e-10	3.09e-12	3.30e-08	6.84e-12
2.50	952	1.94e-11	2.14e-10	4.82e-09	4.47e-08	3.76e-03	6.48e-10	3.08e-12	3.30e-08	6.84e-12
2.50	952	1.94e-11	2.13e-10	4.82e-09	4.47e-08	3.76e-03	6.48e-10	3.09e-12	3.30e-08	6.83e-12
2.50	954	1.94e-11	2.14e-10	4.82e-09	4.47e-08	3.76e-03	6.49e-10	3.09e-12	3.30e-08	6.83e-12
2.50	955	1.94e-11	2.13e-10	4.82e-09	4.47e-08	3.76e-03	6.49e-10	3.09e-12	3.30e-08	6.83e-12
2.50	955	1.94e-11	2.13e-10	4.82e-09	4.47e-08	3.76e-03	6.49e-10	3.09e-12	3.30e-08	6.82e-12
2.50	957	1.94e-11	2.13e-10	4.82e-09	4.47e-08	3.77e-03	6.49e-10	3.09e-12	3.30e-08	6.82e-12
2.50	958	1.93e-11	2.13e-10	4.82e-09	4.48e-08	3.77e-03	6.49e-10	3.09e-12	3.30e-08	6.82e-12
2.50	958	1.93e-11	2.13e-10	4.82e-09	4.47e-08	3.77e-03	6.49e-10	3.09e-12	3.29e-08	6.82e-12
2.50	960	1.93e-11	2.13e-10	4.82e-09	4.48e-08	3.77e-03	6.50e-10	3.10e-12	3.30e-08	6.82e-12
2.50	961	1.91e-11	1.97e-10	4.82e-09	4.48e-08	3.77e-03	6.49e-10	3.10e-12	3.29e-08	6.73e-12
2.50	961	1.89e-11	1.80e-10	4.82e-09	4.48e-08	3.77e-03	6.49e-10	3.10e-12	3.30e-08	6.58e-12
2.50	963	1.87e-11	1.79e-10	4.82e-09	4.48e-08	3.77e-03	6.50e-10	3.10e-12	3.29e-08	6.51e-12
2.50	964	1.85e-11	1.79e-10	4.83e-09	4.48e-08	3.77e-03	6.50e-10	3.10e-12	3.29e-08	6.46e-12
2.50	964	1.83e-11	1.78e-10	4.83e-09	4.48e-08	3.77e-03	6.49e-10	3.10e-12	3.30e-08	6.40e-12
2.50	966	1.82e-11	1.79e-10	4.83e-09	4.48e-08	3.77e-03	6.49e-10	3.10e-12	3.30e-08	6.35e-12
2.50	967	1.80e-11	1.78e-10	4.83e-09	4.48e-08	3.77e-03	6.50e-10	3.10e-12	3.30e-08	6.30e-12
2.50	967	1.79e-11	1.79e-10	4.83e-09	4.48e-08	3.77e-03	6.49e-10	3.09e-12	3.29e-08	6.26e-12
2.50	969	1.78e-11	1.78e-10	4.82e-09	4.48e-08	3.77e-03	6.49e-10	3.09e-12	3.30e-08	6.22e-12
2.50	970	1.77e-11	1.78e-10	4.82e-09	4.48e-08	3.77e-03	6.49e-10	3.09e-12	3.30e-08	6.18e-12
2.50	970	1.75e-11	1.78e-10	4.82e-09	4.48e-08	3.77e-03	6.49e-10	3.09e-12	3.30e-08	6.15e-12
2.50	972	1.74e-11	1.78e-10	4.82e-09	4.48e-08	3.77e-03	6.49e-10	3.10e-12	3.30e-08	6.12e-12
2.50	973	1.73e-11	1.78e-10	4.82e-09	4.48e-08	3.77e-03	6.49e-10	3.10e-12	3.30e-08	6.09e-12
2.50	973	1.73e-11	1.78e-10	4.82e-09	4.48e-08	3.78e-03	6.49e-10	3.10e-12	3.30e-08	6.06e-12
2.50	975	1.72e-11	1.78e-10	4.82e-09	4.48e-08	3.78e-03	6.49e-10	3.10e-12	3.29e-08	6.03e-12
2.50	976	1.71e-11	1.79e-10	4.82e-09	4.48e-08	3.78e-03	6.49e-10	3.10e-12	3.29e-08	6.01e-12
2.50	976	1.70e-11	1.78e-10	4.83e-09	4.48e-08	3.78e-03	6.50e-10	3.10e-12	3.30e-08	5.99e-12
2.50	978	1.70e-11	1.78e-10	4.83e-09	4.48e-08	3.78e-03	6.50e-10	3.10e-12	3.30e-08	5.96e-12
2.50	979	1.69e-11	1.79e-10	4.83e-09	4.48e-08	3.78e-03	6.50e-10	3.10e-12	3.30e-08	5.95e-12
2.50	979	1.68e-11	1.79e-10	4.83e-09	4.48e-08	3.78e-03	6.49e-10	3.10e-12	3.30e-08	5.93e-12
2.50	981	1.68e-11	1.79e-10	4.83e-09	4.48e-08	3.78e-03	6.50e-10	3.10e-12	3.30e-08	5.91e-12
2.50	982	1.67e-11	1.79e-10	4.82e-09	4.48e-08	3.78e-03	6.48e-10	3.09e-12	3.30e-08	5.89e-12
2.50	982	1.67e-11	1.79e-10	4.82e-09	4.48e-08	3.78e-03	6.48e-10	3.09e-12	3.30e-08	5.88e-12
2.50	984	1.66e-11	1.78e-10	4.82e-09	4.48e-08	3.78e-03	6.49e-10	3.10e-12	3.30e-08	5.86e-12
2.50	985	1.66e-11	1.79e-10	4.83e-09	4.48e-08	3.78e-03	6.50e-10	3.10e-12	3.30e-08	5.85e-12
2.50	985	1.66e-11	1.79e-10	4.83e-09	4.48e-08	3.78e-03	6.50e-10	3.10e-12	3.30e-08	5.84e-12
2.50	987	1.65e-11	1.79e-10	4.83e-09	4.48e-08	3.78e-03	6.50e-10	3.10e-12	3.30e-08	5.83e-12
2.50	988	1.65e-11	1.80e-10	4.83e-09	4.48e-08	3.78e-03	6.50e-10	3.10e-12	3.30e-08	5.82e-12
2.50	988	1.65e-11	1.79e-10	4.83e-09	4.48e-08	3.78e-03	6.50e-10	3.10e-12	3.30e-08	5.81e-12
2.50	990	1.64e-11	1.79e-10	4.83e-09	4.48e-08	3.79e-03	6.50e-10	3.11e-12	3.30e-08	5.80e-12
2.50	991	1.64e-11	1.79e-10	4.83e-09	4.49e-08	3.79e-03	6.51e-10	3.11e-12	3.30e-08	5.79e-12
2.50	991	1.64e-11	1.79e-10	4.83e-09	4.49e-08	3.79e-03	6.50e-10	3.11e-12	3.30e-08	5.78e-12
2.50	993	1.64e-11	1.78e-10	4.83e-09	4.49e-08	3.79e-03	6.51e-10	3.11e-12	3.30e-08	5.77e-12
2.50	994	1.63e-11	1.79e-10	4.84e-09	4.49e-08	3.79e-03	6.51e-10	3.11e-12	3.30e-08	5.77e-12
2.50	994	1.63e-11	1.79e-10	4.84e-09	4.49e-08	3.79e-03	6.51e-10	3.11e-12	3.30e-08	5.76e-12
2.50	996	1.63e-11	1.79e-10	4.84e-09	4.49e-08	3.79e-03	6.50e-10	3.11e-12	3.30e-08	5.75e-12
2.50	997	1.63e-11	1.79e-10	4.84e-09	4.49e-08	3.79e-03	6.50e-10	3.11e-12	3.30e-08	5.75e-12
2.50	997	1.63e-11	1.79e-10	4.84e-09	4.49e-08	3.79e-03	6.50e-10	3.11e-12	3.30e-08	5.74e-12
2.50	999	1.63e-11	1.79e-10	4.84e-09	4.49e-08	3.79e-03	6.50e-10	3.11e-12	3.30e-08	5.74e-12
2.50	1000	1.62e-11	1.79e-10	4.84e-09	4.49e-08	3.79e-03	6.50e-10	3.11e-12	3.30e-08	5.73e-12
2.50	1000	1.62e-11	1.79e-10	4.83e-09	4.49e-08	3.79e-03	6.49e-10	3.10e-12	3.30e-08	5.73e-12
2.50	1002	1.62e-11	1.78e-10	4.83e-09	4.49e-08	3.79e-03	6.49e-10	3.10e-12	3.30e-08	5.72e-12
2.50	1003	1.62e-11	1.78e-10	4.83e-09	4.49e-08	3.79e-03	6.50e-10	3.10e-12	3.30e-08	5.72e-12
2.50	1003	1.62e-11	1.78e-10	4.83e-09	4.49e-08	3.79e-03	6.49e-10	3.10e-12	3.30e-08	5.71e-12
2.50	1005	1.62e-11	1.79e-10	4.83e-09	4.48e-08	3.79e-03	6.48e-10	3.09e-12	3.30e-08	5.71e-12
2.50	1006	1.62e-11	1.79e-10	4.83e-09	4.48e-08	3.79e-03	6.49e-10	3.10e-12	3.30e-08	5.71e-12
2.50	1006	1.63e-11	1.86e-10	4.83e-09	4.48e-08	3.79e-03	6.49e-10	3.09e-12	3.30e-08	5.74e-12
2.50	1008	1.66e-11	2.10e-10	4.83e-09	4.48e-08	3.79e-03	6.49e-10	3.10e-12	3.30e-08	5.91e-12
2.50	1009	1.67e-11	2.11e-10	4.83e-09	4.48e-08	3.79e-03	6.49e-10	3.10e-12	3.30e-08	5.98e-12
2.50	1009	1.69e-11	2.11e-10	4.83e-09	4.48e-08	3.79e-03	6.49e-10	3.10e-12	3.30e-08	6.04e-12
2.50	1011	1.71e-11	2.11e-10	4.83e-09	4.48e-08	3.79e-03	6.50e-10	3.10e-12	3.30e-08	6.09e-12
2.50	1012	1.72e-11	2.11e-10	4.83e-09	4.48e-08	3.79e-03	6.49e-10	3.10e-12	3.30e-08	6.13e-12
2.50	1012	1.74e-11	2.11e-10	4.82e-09	4.48e-08	3.79e-03	6.49e-10	3.10e-12	3.30e-08	6.17e-12
2.50	1014	1.75e-11	2.11e-10	4.82e-09	4.48e-08	3.79e-03	6.49e-10	3.10e-12	3.30e-08	6.21e-12
2.50	1015	1.76e-11	2.10e-10	4.82e-09	4.48e-08	3.79e-03	6.49e-10	3.10e-12	3.30e-08	6.25e-12
2.50	1015	1.77e-11	2.11e-10	4.82e-09	4.48e-08	3.79e-03	6.49e-10	3.10e-12	3.30e-08	6.29e-12
2.50	1017	1.78e-11	2.10e-10	4.82e-09	4.48e-08	3.79e-03	6.48e-10	3.09e-12	3.29e-08	6.32e-12
2.50	1018	1.79e-11	2.10e-10	4.82e-09	4.48e-08	3.79e-03	6.49e-10	3.10e-12	3.29e-08	6.35e-12
2.50	1018	1.80e-11	2.10e-10	4.82e-09	4.48e-08	3.79e-03	6.48e-10	3.09e-12	3.30e-08	6.38e-12
2.50	1020	1.81e-11	2.10e-10	4.82e-09	4.48e-08	3.79e-03	6.49e-10	3.10e-12	3.30e-08	6.40e-12
2.50	1021	1.82e-11	2.10e-10	4.82e-09	4.48e-08	3.80e-03	6.50e-10	3.10e-12	3.30e-08	6.43e-12
2.50	1021	1.83e-11	2.11e-10	4.82e-09	4.48e-08	3.80e-03	6.49e-10	3.10e-12	3.30e-08	6.45e-12
2.50	1023	1.83e-11	2.11e-10	4.82e-09	4.48e-08	3.80e-03	6.50e-10	3.10e-12	3.30e-08	6.48e-12
2.50	1024	1.82e-11	1.95e-10	4.83e-09	4.48e-08	3.80e-03	6.51e-10	3.11e-12	3.30e-08	6.41e-12
2.50	1024	1.80e-11	1.79e-10	4.83e-09	4.49e-08	3.80e-03	6.51e-10	3.11e-12	3.30e-08	6.29e-12
2.50	1026	1.79e-11	1.78e-10	4.83e-09	4.49e-08	3.80e-03	6.51e-10	3.11e-12	3.30e-08	6.24e-12
2.50	1027	1.78e-11	1.78e-10	4.83e-09	4.49e-08	3.80e-03	6.51e-10	3.11e-12	3.30e-08	6.20e-12
2.50	1027	1.77e-11	1.79e-10	4.84e-09	4.49e-08	3.80e-03	6.52e-10	3.11e-12	3.30e-08	6.17e-12
2.50	1029	1.75e-11	1.78e-10	4.84e-09	4.49e-08	3.80e-03	6.51e-10	3.11e-12	3.30e-08	6.13e-12
2.50	1030	1.74e-11	1.79e-10	4.84e-09	4.49e-08	3.80e-03	6.51e-10	3.11e-12	3.29e-08	6.10e-12
2.50	1030	1.74e-11	1.79e-10	4.83e-09	4.49e-08	3.80e-03	6.49e-10	3.10e-12	3.29e-08	6.08e-12
2.50	1032	1.73e-11	1.79e-10	4.83e-09	4.49e-08	3.80e-03	6.49e-10	3.10e-12	3.29e-08	6.05e-12
2.50	1033	1.72e-11	1.79e-10	4.83e-09	4.48e-08	3.80e-03	6.49e-10	3.10e-12	3.29e-08	6.02e-12
2.50	1033	1.71e-11	1.78e-10	4.83e-09	4.48e-08	3.80e-03	6.49e-10	3.10e-12	3.29e-08	6.00e-12
2.50	1035	1.70e-11	1.79e-10	4.83e-09	4.48e-08	3.80e-03	6.50e-10	3.10e-12	3.29e-08	5.97e-12
2.50	1036	1.70e-11	1.79e-10	4.83e-09	4.48e-08	3.80e-03	6.49e-10	3.10e-12	3.30e-08	5.95e-12
2.50	1036	1.69e-11	1.79e-10	4.83e-09	4.48e-08	3.80e-03	6.49e-10	3.10e-12	3.29e-08	5.93e-12
2.50	1038	1.68e-11	1.79e-10	4.83e-09	4.48e-08	3.80e-03	6.50e-10	3.10e-12	3.30e-08	5.92e-12
2.50	1039	1.68e-11	1.78e-10	4.83e-09	4.48e-08	3.80e-03	6.49e-10	3.10e-12	3.30e-08	5.90e-12
2.50	1039	1.67e-11	1.78e-10	4.83e-09	4.48e-08	3.81e-03	6.50e-10	3.10e-12	3.30e-08	5.88e-12
2.50	1041	1.67e-11	1.78e-10	4.82e-09	4.48e-08	3.81e-03	6.49e-10	3.10e-12	3.30e-08	5.87e-12
2.50	1042	1.66e-11	1.78e-10	4.82e-09	4.48e-08	3.81e-03	6.49e-10	3.10e-12	3.30e-08	5.85e-12
2.50	1042	1.66e-11	1.78e-10	4.82e-09	4.48e-08	3.81e-03	6.50e-10	3.10e-12	3.30e-08	5.84e-12
2.50	1044	1.66e-11	1.78e-10	4.83e-09	4.48e-08	3.81e-03	6.50e-10	3.10e-12	3.30e-08	5.83e-12
2.50	1045	1.65e-11	1.78e-10	4.83e-09	4.48e-08	3.81e-03	6.51e-10	3.11e-12	3.30e-08	5.82e-12
2.50	1045	1.65e-11	1.78e-10	4.83e-09	4.48e-08	3.81e-03	6.50e-10	3.11e-12	3.30e-08	5.81e-12
2.50	1047	1.65e-11	1.78e-10	4.83e-09	4.49e-08	3.81e-03	6.51e-10	3.11e-12	3.30e-08	5.80e-12
2.50	1048	1.64e-11	1.78e-10	4.83e-09	4.48e-08	3.81e-03	6.50e-10	3.10e-12	3.30e-08	5.79e-12
2.50	1048	1.64e-11	1.78e-10	4.83e-09	4.48e-08	3.81e-03	6.50e-10	3.10e-12	3.30e-08	5.78e-12
2.50	1050	1.60e-11	1.48e-10	4.83e-09	4.48e-08	3.81e-03	6.50e-10	3.10e-12	3.30e-08	5.58e-12
2.50	1051	1.58e-11	1.45e-10	4.83e-09	4.48e-08	3.81e-03	6.49e-10	3.10e-12	3.30e-08	5.49e-12
2.50	1051	1.56e-11	1.44e-10	4.83e-09	4.48e-08	3.81e-03	6.49e-10	3.10e-12	3.30e-08	5.42e-12
2.50	1053	1.54e-11	1.45e-10	4.83e-09	4.48e-08	3.81e-03	6.50e-10	3.10e-12	3.29e-08	5.37e-12
2.50	1054	1.52e-11	1.45e-10	4.83e-09	4.48e-08	3.81e-03	6.50e-10	3.10e-12	3.29e-08	5.31e-12
2.50	1054	1.51e-11	1.45e-10	4.83e-09	4.48e-08	3.81e-03	6.50e-10	3.10e-12	3.30e-08	5.26e-12
2.50	1056	1.49e-11	1.45e-10	4.83e-09	4.49e-08	3.81e-03	6.50e-10	3.11e-12	3.30e-08	5.21e-12
2.50	1057	1.48e-11	1.45e-10	4.83e-09	4.49e-08	3.81e-03	6.50e-10	3.10e-12	3.30e-08	5.17e-12
2.50	1057	1.46e-11	1.45e-10	4.83e-09	4.49e-08	3.81e-03	6.50e-10	3.11e-12	3.30e-08	5.13e-12
2.50	1059	1.45e-11	1.45e-10	4.83e-09	4.49e-08	3.81e-03	6.50e-10	3.11e-12	3.29e-08	5.09e-12
2.50	1060	1.44e-11	1.46e-10	4.83e-09	4.49e-08	3.81e-03	6.50e-10	3.11e-12	3.29e-08	5.05e-12
2.50	1060	1.43e-11	1.45e-10	4.83e-09	4.49e-08	3.81e-03	6.49e-10	3.10e-12	3.30e-08	5.02e-12
2.50	1062	1.42e-11	1.45e-10	4.83e-09	4.48e-08	3.81e-03	6.49e-10	3.10e-12	3.30e-08	4.98e-12
2.50	1063	1.39e-11	1.33e-10	4.83e-09	4.48e-08	3.81e-03	6.48e-10	3.10e-12	3.30e-08	4.89e-12
2.50	1063	1.36e-11	1.10e-10	4.83e-09	4.48e-08	3.81e-03	6.49e-10	3.10e-12	3.30e-08	4.69e-12
2.50	1065	1.33e-11	1.09e-10	4.83e-09	4.48e-08	3.81e-03	6.49e-10	3.10e-12	3.30e-08	4.60e-12
2.50	1066	1.31e-11	1.09e-10	4.82e-09	4.48e-08	3.81e-03	6.49e-10	3.10e-12	3.30e-08	4.52e-12
2.50	1066	1.28e-11	1.09e-10	4.82e-09	4.48e-08	3.80e-03	6.48e-10	3.09e-12	3.30e-08	4.44e-12
2.50	1068	1.26e-11	1.09e-10	4.82e-09	4.47e-08	3.80e-03	6.48e-10	3.09e-12	3.30e-08	4.37e-12
2.50	1069	1.24e-11	1.08e-10	4.82e-09	4.48e-08	3.80e-03	6.48e-10	3.09e-12	3.30e-08	4.30e-12
2.50	1069	1.22e-11	1.09e-10	4.82e-09	4.47e-08	3.80e-03	6.48e-10	3.09e-12	3.30e-08	4.25e-12
2.50	1071	1.20e-11	1.09e-10	4.82e-09	4.47e-08	3.80e-03	6.48e-10	3.09e-12	3.30e-08	4.19e-12
2.50	1072	1.19e-11	1.08e-10	4.81e-09	4.47e-08	3.80e-03	6.48e-10	3.09e-12	3.30e-08	4.13e-12
2.50	1072	1.17e-11	1.08e-10	4.81e-09	4.47e-08	3.80e-03	6.47e-10	3.09e-12	3.30e-08	4.09e-12
2.50	1074	1.16e-11	1.08e-10	4.81e-09	4.47e-08	3.80e-03	6.48e-10	3.09e-12	3.30e-08	4.04e-12
2.50	1075	1.14e-11	1.08e-10	4.81e-09	4.47e-08	3.80e-03	6.48e-10	3.09e-12	3.30e-08	4.00e-12
2.50	1075	1.13e-11	1.08e-10	4.81e-09	4.46e-08	3.80e-03	6.47e-10	3.09e-12	3.30e-08	3.96e-12
2.50	1077	1.12e-11	1.09e-10	4.81e-09	4.46e-08	3.80e-03	6.47e-10	3.09e-12	3.30e-08	3.92e-12
2.50	1078	1.11e-11	1.09e-10	4.81e-09	4.46e-08	3.80e-03	6.47e-10	3.08e-12	3.30e-08	3.89e-12
2.50	1078	1.10e-11	1.08e-10	4.81e-09	4.46e-08	3.80e-03	6.47e-10	3.08e-12	3.30e-08	3.85e-12
2.50	1080	1.09e-11	1.08e-10	4.81e-09	4.46e-08	3.80e-03	6.48e-10	3.09e-12	3.30e-08	3.82e-12
2.50	1081	1.08e-11	1.08e-10	4.80e-09	4.46e-08	3.80e-03	6.47e-10	3.09e-12	3.30e-08	3.79e-12
2.50	1081	1.07e-11	1.08e-10	4.81e-09	4.46e-08	3.80e-03	6.48e-10	3.09e-12	3.30e-08	3.77e-12
2.50	1083	1.06e-11	1.08e-10	4.81e-09	4.46e-08	3.80e-03	6.48e-10	3.09e-12	3.30e-08	3.74e-12
2.50	1084	1.06e-11	1.08e-10	4.81e-09	4.46e-08	3.80e-03	6.48e-10	3.09e-12	3.30e-08	3.72e-12
2.50	1084	1.05e-11	1.09e-10	4.81e-09	4.47e-08	3.80e-03	6.49e-10	3.09e-12	3.30e-08	3.70e-12
2.50	1086	1.05e-11	1.09e-10	4.81e-09	4.47e-08	3.80e-03	6.49e-10	3.09e-12	3.30e-08	3.68e-12
2.50	1087	1.01e-11	8.33e-11	4.81e-09	4.47e-08	3.80e-03	6.49e-10	3.09e-12	3.30e-08	3.52e-12
2.50	1087	9.86e-12	7.33e-11	4.81e-09	4.47e-08	3.80e-03	6.48e-10	3.09e-12	3.30e-08	3.39e-12
2.50	1089	9.63e-12	7.27e-11	4.81e-09	4.47e-08	3.80e-03	6.48e-10	3.09e-12	3.30e-08	3.31e-12
2.50	1090	9.40e-12	7.24e-11	4.81e-09	4.46e-08	3.81e-03	6.47e-10	3.09e-12	3.29e-08	3.24e-12
2.50	1090	9.20e-12	7.27e-11	4.81e-09	4.46e-08	3.81e-03	6.48e-10	3.09e-12	3.29e-08	3.18e-12
2.50	1092	9.00e-12	7.24e-11	4.81e-09	4.46e-08	3.81e-03	6.48e-10	3.09e-12	3.30e-08	3.11e-12
2.50	1093	8.82e-12	7.22e-11	4.81e-09	4.46e-08	3.81e-03	6.48e-10	3.09e-12	3.30e-08	3.06e-12
2.50	1093	8.66e-12	7.23e-11	4.81e-09	4.47e-08	3.81e-03	6.49e-10	3.10e-12	3.30e-08	3.00e-12
2.50	1095	8.50e-12	7.23e-11	4.81e-09	4.47e-08	3.81e-03	6.51e-10	3.10e-12	3.30e-08	2.95e-12
2.50	1096	8.36e-12	7.25e-11	4.82e-09	4.48e-08	3.81e-03	6.51e-10	3.11e-12	3.30e-08	2.91e-12
2.50	1096	8.22e-12	7.24e-11	4.82e-09	4.48e-08	3.81e-03	6.51e-10	3.11e-12	3.30e-08	2.87e-12
2.50	1098	8.10e-12	7.23e-11	4.82e-09	4.48e-08	3.81e-03	6.51e-10	3.11e-12	3.29e-08	2.83e-12
2.50	1099	7.98e-12	7.25e-11	4.82e-09	4.48e-08	3.81e-03	6.51e-10	3.11e-12	3.30e-08	2.79e-12
2.50	1099	7.87e-12	7.22e-11	4.83e-09	4.48e-08	3.82e-03	6.51e-10	3.11e-12	3.30e-08	2.75e-12
2.50	1101	7.77e-12	7.22e-11	4.83e-09	4.49e-08	3.82e-03	6.51e-10	3.11e-12	3.29e-08	2.72e-12
2.50	1102	7.68e-12	7.20e-11	4.83e-09	4.49e-08	3.82e-03	6.52e-10	3.11e-12	3.29e-08	2.69e-12
2.50	1102	7.59e-12	7.21e-11	4.83e-09	4.49e-08	3.82e-03	6.52e-10	3.11e-12	3.30e-08	2.66e-12
2.50	1104	7.51e-12	7.23e-11	4.84e-09	4.49e-08	3.82e-03	6.52e-10	3.12e-12	3.30e-08	2.64e-12
2.50	1105	7.43e-12	7.23e-11	4.84e-09	4.49e-08	3.82e-03	6.51e-10	3.11e-12	3.30e-08	2.61e-12
2.50	1105	7.36e-12	7.25e-11	4.84e-09	4.49e-08	3.82e-03	6.51e-10	3.11e-12	3.29e-08	2.59e-12
2.50	1107	7.30e-12	7.22e-11	4.84e-09	4.50e-08	3.82e-03	6.52e-10	3.11e-12	3.30e-08	2.57e-12
2.50	1108	7.24e-12	7.23e-11	4.84e-09	4.50e-08	3.83e-03	6.51e-10	3.11e-12	3.30e-08	2.55e-12
2.50	1108	7.18e-12	7.23e-11	4.84e-09	4.50e-08	3.83e-03	6.51e-10	3.11e-12	3.30e-08	2.53e-12
2.50	1110	7.13e-12	7.24e-11	4.84e-09	4.50e-08	3.83e-03	6.51e-10	3.11e-12	3.30e-08	2.51e-12
2.50	1111	7.08e-12	7.25e-11	4.84e-09	4.49e-08	3.83e-03	6.50e-10	3.11e-12	3.30e-08	2.50e-12
2.50	1111	7.04e-12	7.26e-11	4.84e-09	4.49e-08	3.83e-03	6.50e-10	3.11e-12	3.30e-08	2.48e-12
2.50	1113	6.99e-12	7.27e-11	4.84e-09	4.49e-08	3.82e-03	6.50e-10	3.10e-12	3.30e-08	2.47e-12
2.50	1114	6.95e-12	7.27e-11	4.84e-09	4.49e-08	3.83e-03	6.50e-10	3.11e-12	3.30e-08	2.45e-12
2.50	1114	6.92e-12	7.27e-11	4.84e-09	4.49e-08	3.83e-03	6.50e-10	3.11e-12	3.30e-08	2.44e-12
2.50	1116	6.88e-12	7.25e-11	4.83e-09	4.49e-08	3.83e-03	6.50e-10	3.11e-12	3.30e-08	2.43e-12
2.50	1117	6.85e-12	7.29e-11	4.83e-09	4.49e-08	3.83e-03	6.50e-10	3.11e-12	3.30e-08	2.42e-12
2.50	1117	6.82e-12	7.28e-11	4.83e-09	4.49e-08	3.83e-03	6.50e-10	3.11e-12	3.30e-08	2.41e-12
2.50	1119	6.79e-12	7.27e-11	4.83e-09	4.49e-08	3.83e-03	6.50e-10	3.11e-12	3.30e-08	2.40e-12
2.50	1120	6.77e-12	7.29e-11	4.83e-09	4.49e-08	3.83e-03	6.50e-10	3.11e-12	3.30e-08	2.39e-12
2.50	1120	6.74e-12	7.25e-11	4.83e-09	4.49e-08	3.83e-03	6.50e-10	3.11e-12	3.30e-08	2.38e-12
2.50	1122	6.72e-12	7.26e-11	4.83e-09	4.49e-08	3.83e-03	6.50e-10	3.11e-12	3.30e-08	2.37e-12
2.50	1123	6.70e-12	7.25e-11	4.83e-09	4.49e-08	3.83e-03	6.50e-10	3.11e-12	3.30e-08	2.37e-12
2.50	1123	6.68e-12	7.26e-11	4.83e-09	4.49e-08	3.83e-03	6.51e-10	3.11e-12	3.30e-08	2.36e-12
2.50	1125	6.66e-12	7.27e-11	4.83e-09	4.49e-08	3.83e-03	6.51e-10	3.11e-12	3.30e-08	2.36e-12
2.50	1126	6.65e-12	7.27e-11	4.83e-09	4.49e-08	3.83e-03	6.51e-10	3.11e-12	3.30e-08	2.35e-12
2.50	1126	6.63e-12	7.28e-11	4.83e-09	4.49e-08	3.83e-03	6.50e-10	3.11e-12	3.30e-08	2.34e-12
2.50	1128	6.62e-12	7.27e-11	4.83e-09	4.49e-08	3.83e-03	6.50e-10	3.11e-12	3.30e-08	2.34e-12
2.50	1129	6.60e-12	7.26e-11	4.83e-09	4.49e-08	3.83e-03	6.50e-10	3.11e-12	3.30e-08	2.33e-12
2.50	1129	6.59e-12	7.25e-11	4.83e-09	4.48e-08	3.83e-03	6.49e-10	3.11e-12	3.30e-08	2.33e-12
2.50	1131	6.58e-12	7.24e-11	4.83e-09	4.48e-08	3.83e-03	6.49e-10	3.10e-12	3.30e-08	2.32e-12
2.50	1132	6.57e-12	7.27e-11	4.83e-09	4.48e-08	3.83e-03	6.49e-10	3.10e-12	3.30e-08	2.32e-12
2.50	1132	6.56e-12	7.29e-11	4.83e-09	4.48e-08	3.83e-03	6.49e-10	3.10e-12	3.30e-08	2.32e-12
2.50	1134	6.55e-12	7.31e-11	4.82e-09	4.48e-08	3.83e-03	6.49e-10	3.10e-12	3.30e-08	2.32e-12
2.50	1135	6.54e-12	7.32e-11	4.82e-09	4.48e-08	3.83e-03	6.49e-10	3.10e-12	3.30e-08	2.31e-12
2.50	1135	6.53e-12	7.29e-11	4.82e-09	4.48e-08	3.83e-03	6.50e-10	3.10e-12	3.30e-08	2.31e-12
2.50	1137	6.53e-12	7.31e-11	4.82e-09	4.48e-08	3.83e-03	6.50e-10	3.11e-12	3.30e-08	2.31e-12
2.50	1138	6.35e-12	5.88e-11	4.82e-09	4.48e-08	3.83e-03	6.50e-10	3.11e-12	3.30e-08	2.23e-12
2.50	1138	6.09e-12	3.90e-11	4.82e-09	4.48e-08	3.83e-03	6.50e-10	3.10e-12	3.30e-08	2.07e-12
2.50	1140	5.89e-12	3.78e-11	4.82e-09	4.48e-08	3.83e-03	6.49e-10	3.10e-12	3.30e-08	2.00e-12
2.50	1141	5.70e-12	3.78e-11	4.82e-09	4.48e-08	3.83e-03	6.49e-10	3.10e-12	3.30e-08	1.94e-12
2.50	1141	5.53e-12	3.77e-11	4.82e-09	4.48e-08	3.83e-03	6.49e-10	3.10e-12	3.30e-08	1.89e-12
2.50	1143	5.37e-12	3.76e-11	4.82e-09	4.48e-08	3.83e-03	6.49e-10	3.10e-12	3.30e-08	1.84e-12
2.50	1144	5.22e-12	3.77e-11	4.82e-09	4.47e-08	3.83e-03	6.48e-10	3.10e-12	3.30e-08	1.79e-12
2.50	1144	5.08e-12	3.77e-11	4.81e-09	4.47e-08	3.83e-03	6.47e-10	3.09e-12	3.30e-08	1.75e-12
2.50	1146	4.95e-12	3.78e-11	4.81e-09	4.47e-08	3.83e-03	6.47e-10	3.09e-12	3.30e-08	1.71e-12
2.50	1147	4.83e-12	3.78e-11	4.81e-09	4.46e-08	3.83e-03	6.47e-10	3.08e-12	3.30e-08	1.67e-12
2.50	1147	4.72e-12	3.80e-11	4.81e-09	4.46e-08	3.83e-03	6.47e-10	3.09e-12	3.30e-08	1.64e-12
2.50	1149	4.61e-12	3.81e-11	4.81e-09	4.46e-08	3.83e-03	6.48e-10	3.09e-12	3.30e-08	1.60e-12
2.50	1150	4.52e-12	3.78e-11	4.81e-09	4.46e-08	3.83e-03	6.48e-10	3.09e-12	3.30e-08	1.57e-12
2.50	1150	4.43e-12	3.78e-11	4.81e-09	4.47e-08	3.83e-03	6.49e-10	3.10e-12	3.30e-08	1.54e-12
2.50	1152	4.34e-12	3.79e-11	4.81e-09	4.47e-08	3.83e-03	6.49e-10	3.09e-12	3.29e-08	1.52e-12
2.50	1153	4.26e-12	3.81e-11	4.81e-09	4.47e-08	3.83e-03	6.48e-10	3.09e-12	3.29e-08	1.49e-12
2.50	1153	4.19e-12	3.81e-11	4.81e-09	4.47e-08	3.83e-03	6.49e-10	3.09e-12	3.29e-08	1.47e-12
2.50	1155	4.12e-12	3.81e-11	4.81e-09	4.46e-08	3.83e-03	6.48e-10	3.09e-12	3.30e-08	1.45e-12
2.50	1156	4.06e-12	3.83e-11	4.81e-09	4.46e-08	3.83e-03	6.48e-10	3.09e-12	3.29e-08	1.43e-12
2.50	1156	4.00e-12	3.81e-11	4.81e-09	4.46e-08	3.83e-03	6.48e-10	3.09e-12	3.29e-08	1.41e-12
2.50	1158	3.95e-12	3.81e-11	4.80e-09	4.46e-08	3.83e-03	6.48e-10	3.09e-12	3.29e-08	1.39e-12
2.50	1159	3.90e-12	3.81e-11	4.80e-09	4.46e-08	3.83e-03	6.48e-10	3.09e-12	3.29e-08	1.37e-12
2.50	1159	3.50e-12	4.95e-12	4.80e-09	4.46e-08	3.83e-03	6.48e-10	3.09e-12	3.29e-08	1.16e-12
2.50	1161	3.25e-12	1.53e-12	4.80e-09	4.46e-08	3.83e-03	6.47e-10	3.08e-12	3.29e-08	1.06e-12
2.50	1162	3.03e-12	1.31e-12	4.80e-09	4.46e-08	3.83e-03	6.47e-10	3.08e-12	3.29e-08	9.87e-13
2.50	1162	2.82e-12	1.29e-12	4.80e-09	4.45e-08	3.83e-03	6.47e-10	3.08e-12	3.29e-08	9.20e-13
2.50	1164	2.62e-12	1.29e-12	4.80e-09	4.45e-08	3.83e-03	6.46e-10	3.08e-12	3.29e-08	8.59e-13
2.50	1165	2.44e-12	1.29e-12	4.79e-09	4.45e-08	3.83e-03	6.46e-10	3.08e-12	3.29e-08	8.01e-13
2.50	1165	2.27e-12	1.29e-12	4.79e-09	4.45e-08	3.83e-03	6.47e-10	3.08e-12	3.29e-08	7.48e-13
2.50	1167	2.11e-12	1.29e-12	4.79e-09	4.45e-08	3.83e-03	6.47e-10	3.08e-12	3.29e-08	6.98e-13
2.50	1168	1.96e-12	1.29e-12	4.79e-09	4.45e-08	3.83e-03	6.47e-10	3.09e-12	3.29e-08	6.51e-13
2.50	1168	1.83e-12	1.29e-12	4.79e-09	4.45e-08	3.83e-03	6.47e-10	3.08e-12	3.29e-08	6.08e-13
2.50	1170	1.70e-12	1.29e-12	4.79e-09	4.45e-08	3.83e-03	6.47e-10	3.08e-12	3.29e-08	5.67e-13
2.50	1171	1.58e-12	1.29e-12	4.79e-09	4.45e-08	3.83e-03	6.47e-10	3.08e-12	3.29e-08	5.29e-13
2.50	1171	1.47e-12	1.29e-12	4.79e-09	4.45e-08	3.84e-03	6.48e-10	3.08e-12	3.29e-08	4.94e-13
2.50	1173	1.37e-12	1.28e-12	4.80e-09	4.46e-08	3.84e-03	6.49e-10	3.09e-12	3.29e-08	4.61e-13
2.50	1174	1.27e-12	1.28e-12	4.80e-09	4.46e-08	3.84e-03	6.49e-10	3.10e-12	3.29e-08	4.30e-13
2.50	1174	1.19e-12	1.28e-12	4.80e-09	4.46e-08	3.84e-03	6.49e-10	3.09e-12	3.29e-08	4.01e-13
2.50	1176	1.10e-12	1.29e-12	4.80e-09	4.46e-08	3.84e-03	6.49e-10	3.09e-12	3.29e-08	3.74e-13
2.50	1177	1.03e-12	1.29e-12	4.80e-09	4.46e-08	3.84e-03	6.48e-10	3.09e-12	3.29e-08	3.49e-13
2.50	1177	9.55e-13	1.29e-12	4.80e-09	4.46e-08	3.84e-03	6.48e-10	3.09e-12	3.29e-08	3.26e-13
2.50	1179	8.88e-13	1.29e-12	4.80e-09	4.46e-08	3.84e-03	6.48e-10	3.09e-12	3.29e-08	3.04e-13
2.50	1180	8.27e-13	1.29e-12	4.80e-09	4.46e-08	3.84e-03	6.48e-10	3.09e-12	3.29e-08	2.84e-13
2.50	1180	7.69e-13	1.29e-12	4.80e-09	4.46e-08	3.84e-03	6.48e-10	3.09e-12	3.29e-08	2.65e-13
2.50	1182	7.16e-13	1.29e-12	4.80e-09	4.46e-08	3.84e-03	6.49e-10	3.09e-12	3.29e-08	2.47e-13
2.50	1183	6.66e-13	1.29e-12	4.80e-09	4.46e-08	3.84e-03	6.49e-10	3.10e-12	3.29e-08	2.31e-13
2.50	1183	6.20e-13	1.29e-12	4.81e-09	4.47e-08	3.84e-03	6.49e-10	3.09e-12	3.29e-08	2.15e-13
2.50	1185	5.76e-13	1.29e-12	4.81e-09	4.46e-08	3.84e-03	6.49e-10	3.10e-12	3.29e-08	2.01e-13
2.50	1186	5.36e-13	1.29e-12	4.81e-09	4.47e-08	3.84e-03	6.49e-10	3.09e-12	3.29e-08	1.87e-13
2.50	1186	4.99e-13	1.29e-12	4.81e-09	4.47e-08	3.84e-03	6.49e-10	3.09e-12	3.29e-08	1.75e-13
2.50	1188	4.64e-13	1.29e-12	4.81e-09	4.46e-08	3.84e-03	6.48e-10	3.09e-12	3.29e-08	1.63e-13
2.50	1189	4.32e-13	1.29e-12	4.81e-09	4.46e-08	3.84e-03	6.48e-10	3.09e-12	3.29e-08	1.52e-13
2.50	1189	4.02e-13	1.29e-12	4.81e-09	4.46e-08	3.84e-03	6.48e-10	3.09e-12	3.29e-08	1.42e-13
2.50	1191	3.74e-13	1.29e-12	4.81e-09	4.46e-08	3.84e-03	6.48e-10	3.09e-12	3.29e-08	1.33e-13
2.50	1192	3.48e-13	1.29e-12	4.80e-09	4.46e-08	3.84e-03	6.48e-10	3.09e-12	3.29e-08	1.24e-13
2.50	1192	3.24e-13	1.29e-12	4.80e-09	4.46e-08	3.84e-03	6.48e-10	3.09e-12	3.29e-08	1.15e-13
2.50	1194	3.01e-13	1.29e-12	4.80e-09	4.46e-08	3.84e-03	6.48e-10	3.09e-12	3.29e-08	1.08e-13
2.50	1195	2.80e-13	1.29e-12	4.81e-09	4.46e-08	3.84e-03	6.49e-10	3.09e-12	3.29e-08	1.01e-13
2.50	1195	2.61e-13	1.29e-12	4.80e-09	4.46e-08	3.84e-03	6.47e-10	3.08e-12	3.29e-08	9.38e-14
2.50	1197	2.43e-13	1.29e-12	4.80e-09	4.46e-08	3.84e-03	6.47e-10	3.08e-12	3.29e-08	8.76e-14
2.50	1198	2.26e-13	1.29e-12	4.80e-09	4.46e-08	3.84e-03	6.47e-10	3.08e-12	3.29e-08	8.17e-14
2.50	1198	2.10e-13	1.29e-12	4.80e-09	4.46e-08	3.84e-03	6.47e-10	3.08e-12	3.29e-08	7.62e-14
2.50	1200	1.95e-13	1.29e-12	4.80e-09	4.46e-08	3.84e-03	6.47e-10	3.08e-12	3.29e-08	7.11e-14
2.50	1201	1.82e-13	1.29e-12	4.80e-09	4.45e-08	3.84e-03	6.47e-10	3.08e-12	3.29e-08	6.64e-14
2.50	1201	1.69e-13	1.29e-12	4.80e-09	4.45e-08	3.84e-03	6.47e-10	3.08e-12	3.29e-08	6.20e-14
2.50	1203	1.57e-13	1.29e-12	4.80e-09	4.45e-08	3.84e-03	6.47e-10	3.08e-12	3.29e-08	5.78e-14
2.50	1204	1.46e-13	1.29e-12	4.80e-09	4.45e-08	3.84e-03	6.48e-10	3.08e-12	3.29e-08	5.39e-14
2.50	1204	1.36e-13	1.29e-12	4.80e-09	4.45e-08	3.84e-03	6.48e-10	3.08e-12	3.29e-08	5.03e-14
2.50	1206	1.27e-13	1.29e-12	4.80e-09	4.45e-08	3.84e-03	6.48e-10	3.09e-12	3.29e-08	4.70e-14
2.50	1207	1.18e-13	1.29e-12	4.80e-09	4.46e-08	3.84e-03	6.49e-10	3.09e-12	3.29e-08	4.38e-14
2.50	1207	1.10e-13	1.28e-12	4.80e-09	4.46e-08	3.84e-03	6.49e-10	3.09e-12	3.29e-08	4.09e-14
2.50	1209	1.02e-13	1.28e-12	4.80e-09	4.46e-08	3.84e-03	6.49e-10	3.09e-12	3.29e-08	3.82e-14
2.50	1210	9.50e-14	1.28e-12	4.80e-09	4.46e-08	3.84e-03	6.49e-10	3.09e-12	3.29e-08	3.56e-14
2.50	1210	8.84e-14	1.28e-12	4.80e-09	4.46e-08	3.85e-03	6.49e-10	3.09e-12	3.29e-08	3.32e-14
2.50	1212	8.23e-14	1.28e-12	4.81e-09	4.46e-08	3.85e-03	6.49e-10	3.10e-12	3.29e-08	3.10e-14
2.50	1213	7.66e-14	1.28e-12	4.81e-09	4.47e-08	3.85e-03	6.49e-10	3.09e-12	3.29e-08	2.89e-14
2.50	1213	7.12e-14	1.28e-12	4.81e-09	4.46e-08	3.85e-03	6.48e-10	3.09e-12	3.29e-08	2.70e-14
2.50	1215	6.63e-14	1.28e-12	4.81e-09	4.46e-08	3.85e-03	6.48e-10	3.09e-12	3.29e-08	2.52e-14
2.50	1216	6.17e-14	1.28e-12	4.81e-09	4.46e-08	3.85e-03	6.49e-10	3.09e-12	3.29e-08	2.35e-14
2.50	1216	5.74e-14	1.28e-12	4.81e-09	4.46e-08	3.85e-03	6.48e-10	3.09e-12	3.29e-08	2.19e-14
2.50	1218	5.34e-14	1.28e-12	4.81e-09	4.47e-08	3.85e-03	6.49e-10	3.10e-12	3.29e-08	2.05e-14
2.50	1219	4.97e-14	1.28e-12	4.81e-09	4.47e-08	3.85e-03	6.50e-10	3.10e-12	3.29e-08	1.91e-14
2.50	1219	4.62e-14	1.28e-12	4.81e-09	4.47e-08	3.85e-03	6.50e-10	3.10e-12	3.29e-08	1.78e-14
2.50	1221	4.30e-14	1.28e-12	4.81e-09	4.47e-08	3.85e-03	6.50e-10	3.10e-12	3.29e-08	1.66e-14
2.50	1222	4.00e-14	1.28e-12	4.81e-09	4.47e-08	3.85e-03	6.50e-10	3.10e-12	3.29e-08	1.55e-14
2.50	1222	3.72e-14	1.28e-12	4.81e-09	4.47e-08	3.85e-03	6.49e-10	3.09e-12	3.29e-08	1.45e-14
2.50	1224	3.46e-14	1.28e-12	4.81e-09	4.47e-08	3.85e-03	6.49e-10	3.10e-12	3.29e-08	1.35e-14
2.50	1225	3.22e-14	1.28e-12	4.81e-09	4.47e-08	3.85e-03	6.48e-10	3.09e-12	3.29e-08	1.26e-14
2.50	1225	3.00e-14	1.28e-12	4.81e-09	4.47e-08	3.85e-03	6.48e-10	3.09e-12	3.29e-08	1.18e-14
2.50	1227	2.79e-14	1.27e-12	4.81e-09	4.47e-08	3.85e-03	6.48e-10	3.09e-12	3.29e-08	1.10e-14
2.50	1228	2.60e-14	1.27e-12	4.81e-09	4.47e-08	3.85e-03	6.48e-10	3.09e-12	3.29e-08	1.03e-14
2.50	1228	2.42e-14	1.27e-12	4.81e-09	4.47e-08	3.85e-03	6.49e-10	3.09e-12	3.29e-08	9.57e-15
2.50	1230	2.25e-14	1.27e-12	4.81e-09	4.47e-08	3.85e-03	6.49e-10	3.09e-12	3.29e-08	8.93e-15
2.50	1231	2.09e-14	1.27e-12	4.81e-09	4.47e-08	3.85e-03	6.49e-10	3.09e-12	3.29e-08	8.33e-15
2.50	1231	1.95e-14	1.27e-12	4.81e-09	4.47e-08	3.85e-03	6.49e-10	3.09e-12	3.29e-08	7.78e-15
2.50	1233	1.81e-14	1.27e-12	4.81e-09	4.47e-08	3.85e-03	6.48e-10	3.09e-12	3.29e-08	7.26e-15
2.50	1234	1.68e-14	1.27e-12	4.81e-09	4.46e-08	3.85e-03	6.48e-10	3.09e-12	3.29e-08	6.77e-15
2.50	1234	1.57e-14	1.27e-12	4.81e-09	4.47e-08	3.85e-03	6.49e-10	3.09e-12	3.29e-08	6.32e-15
2.50	1236	1.46e-14	1.27e-12	4.81e-09	4.46e-08	3.85e-03	6.48e-10	3.09e-12	3.29e-08	5.90e-15
2.50	1237	1.36e-14	1.27e-12	4.81e-09	4.46e-08	3.85e-03	6.48e-10	3.09e-12	3.29e-08	5.50e-15
2.50	1237	1.26e-14	1.27e-12	4.80e-09	4.46e-08	3.85e-03	6.47e-10	3.08e-12	3.29e-08	5.13e-15
2.50	1239	1.17e-14	1.27e-12	4.80e-09	4.46e-08	3.85e-03	6.48e-10	3.08e-12	3.29e-08	4.79e-15
2.50	1240	1.09e-14	1.27e-12	4.80e-09	4.46e-08	3.85e-03	6.47e-10	3.08e-12	3.29e-08	4.47e-15
2.50	1240	1.02e-14	1.27e-12	4.80e-09	4.46e-08	3.85e-03	6.47e-10	3.08e-12	3.29e-08	4.17e-15
2.50	1242	9.46e-15	1.27e-12	4.80e-09	4.46e-08	3.85e-03	6.48e-10	3.08e-12	3.29e-08	3.89e-15
2.50	1243	8.80e-15	1.27e-12	4.80e-09	4.46e-08	3.85e-03	6.47e-10	3.08e-12	3.29e-08	3.63e-15
2.50	1243	8.19e-15	1.27e-12	4.80e-09	4.45e-08	3.85e-03	6.47e-10	3.08e-12	3.29e-08	3.39e-15
2.50	1245	7.62e-15	1.27e-12	4.80e-09	4.45e-08	3.85e-03	6.47e-10	3.08e-12	3.29e-08	3.16e-15
2.50	1246	7.09e-15	1.26e-12	4.80e-09	4.45e-08	3.85e-03	6.47e-10	3.08e-12	3.29e-08	2.95e-15
2.50	1246	6.60e-15	1.26e-12	4.79e-09	4.45e-08	3.86e-03	6.47e-10	3.08e-12	3.29e-08	2.75e-15
2.50	1248	6.14e-15	1.26e-12	4.79e-09	4.44e-08	3.86e-03	6.45e-10	3.07e-12	3.29e-08	2.57e-15
2.50	1249	5.71e-15	1.26e-12	4.78e-09	4.44e-08	3.86e-03	6.45e-10	3.06e-12	3.29e-08	2.40e-15
2.50	1249	5.31e-15	1.26e-12	4.78e-09	4.44e-08	3.86e-03	6.45e-10	3.07e-12	3.29e-08	2.24e-15
2.50	1251	4.94e-15	1.26e-12	4.78e-09	4.44e-08	3.86e-03	6.45e-10	3.07e-12	3.29e-08	2.09e-15
2.50	1252	4.60e-15	1.26e-12	4.78e-09	4.44e-08	3.86e-03	6.45e-10	3.07e-12	3.29e-08	1.95e-15
2.50	1252	4.28e-15	1.26e-12	4.78e-09	4.44e-08	3.86e-03	6.45e-10	3.07e-12	3.29e-08	1.82e-15
2.50	1254	3.98e-15	1.26e-12	4.78e-09	4.44e-08	3.86e-03	6.45e-10	3.07e-12	3.29e-08	1.70e-15
2.50	1255	3.71e-15	1.25e-12	4.78e-09	4.44e-08	3.86e-03	6.46e-10	3.07e-12	3.29e-08	1.58e-15
2.50	1255	3.45e-15	1.26e-12	4.78e-09	4.44e-08	3.86e-03	6.46e-10	3.07e-12	3.29e-08	1.48e-15
2.50	1257	3.21e-15	1.26e-12	4.78e-09	4.44e-08	3.86e-03	6.46e-10	3.07e-12	3.29e-08	1.38e-15
2.50	1258	2.98e-15	1.26e-12	4.78e-09	4.44e-08	3.86e-03	6.46e-10	3.07e-12	3.29e-08	1.29e-15
2.50	1258	2.78e-15	1.26e-12	4.78e-09	4.44e-08	3.86e-03	6.46e-10	3.07e-12	3.29e-08	1.20e-15
2.50	1260	2.58e-15	1.26e-12	4.78e-09	4.44e-08	3.86e-03	6.46e-10	3.07e-12	3.29e-08	1.12e-15
2.50	1261	2.40e-15	1.26e-12	4.77e-09	4.43e-08	3.86e-03	6.45e-10	3.07e-12	3.29e-08	1.05e-15
2.50	1261	2.24e-15	1.26e-12	4.77e-09	4.43e-08	3.86e-03	6.44e-10	3.06e-12	3.29e-08	9.76e-16
2.50	1263	2.08e-15	1.26e-12	4.77e-09	4.43e-08	3.86e-03	6.45e-10	3.06e-12	3.29e-08	9.11e-16
2.50	1264	1.94e-15	1.26e-12	4.77e-09	4.43e-08	3.86e-03	6.45e-10	3.06e-12	3.29e-08	8.50e-16
2.50	1264	1.80e-15	1.26e-12	4.77e-09	4.43e-08	3.86e-03	6.45e-10	3.07e-12	3.29e-08	7.93e-16
2.50	1266	1.68e-15	1.26e-12	4.77e-09	4.43e-08	3.86e-03	6.45e-10	3.07e-12	3.29e-08	7.40e-16
2.50	1267	1.56e-15	1.26e-12	4.77e-09	4.43e-08	3.86e-03	6.45e-10	3.07e-12	3.29e-08	6.90e-16
2.50	1267	1.45e-15	1.26e-12	4.77e-09	4.43e-08	3.86e-03	6.45e-10	3.06e-12	3.29e-08	6.44e-16
2.50	1269	1.35e-15	1.26e-12	4.77e-09	4.43e-08	3.86e-03	6.45e-10	3.07e-12	3.29e-08	6.01e-16
2.50	1270	1.26e-15	1.26e-12	4.77e-09	4.43e-08	3.86e-03	6.45e-10	3.07e-12	3.29e-08	5.61e-16
2.50	1270	1.17e-15	1.26e-12	4.77e-09	4.43e-08	3.86e-03	6.46e-10	3.07e-12	3.29e-08	5.24e-16
2.50	1272	1.09e-15	1.26e-12	4.77e-09	4.43e-08	3.86e-03	6.46e-10	3.07e-12	3.29e-08	4.89e-16
2.50	1273	1.01e-15	1.26e-12	4.77e-09	4.43e-08	3.86e-03	6.46e-10	3.07e-12	3.29e-08	4.56e-16
2.50	1273	9.42e-16	1.25e-12	4.77e-09	4.43e-08	3.86e-03	6.47e-10	3.08e-12	3.29e-08	4.25e-16
2.50	1275	8.76e-16	1.25e-12	4.77e-09	4.44e-08	3.86e-03	6.47e-10	3.08e-12	3.29e-08	3.97e-16
2.50	1276	8.15e-16	1.26e-12	4.78e-09	4.44e-08	3.86e-03	6.47e-10	3.08e-12	3.29e-08	3.70e-16
2.50	1276	7.58e-16	1.25e-12	4.78e-09	4.44e-08	3.87e-03	6.47e-10	3.07e-12	3.29e-08	3.46e-16
2.50	1278	7.06e-16	1.25e-12	4.78e-09	4.44e-08	3.87e-03	6.47e-10	3.07e-12	3.29e-08	3.23e-16
2.50	1279	6.57e-16	1.25e-12	4.78e-09	4.44e-08	3.87e-03	6.47e-10	3.08e-12	3.29e-08	3.01e-16
2.50	1279	6.11e-16	1.25e-12	4.78e-09	4.44e-08	3.87e-03	6.47e-10	3.08e-12	3.29e-08	2.81e-16
2.50	1281	5.68e-16	1.25e-12	4.78e-09	4.44e-08	3.87e-03	6.47e-10	3.08e-12	3.29e-08	2.62e-16
2.50	1282	5.29e-16	1.25e-12	4.78e-09	4.45e-08	3.87e-03	6.48e-10	3.08e-12	3.29e-08	2.45e-16
2.50	1282	4.92e-16	1.24e-12	4.79e-09	4.45e-08	3.87e-03	6.49e-10	3.09e-12	3.29e-08	2.28e-16
2.50	1284	4.58e-16	1.24e-12	4.79e-09	4.45e-08	3.87e-03	6.49e-10	3.09e-12	3.29e-08	2.13e-16
2.50	1285	4.26e-16	1.24e-12	4.79e-09	4.46e-08	3.87e-03	6.49e-10	3.09e-12	3.29e-08	1.99e-16
2.50	1285	3.96e-16	1.24e-12	4.80e-09	4.46e-08	3.87e-03	6.49e-10	3.09e-12	3.29e-08	1.85e-16
2.50	1287	3.69e-16	1.24e-12	4.80e-09	4.46e-08	3.87e-03	6.49e-10	3.10e-12	3.29e-08	1.73e-16
2.50	1288	3.43e-16	1.24e-12	4.80e-09	4.46e-08	3.87e-03	6.50e-10	3.10e-12	3.29e-08	1.61e-16
2.50	1288	3.19e-16	1.25e-12	4.80e-09	4.46e-08	3.87e-03	6.50e-10	3.10e-12	3.29e-08	1.51e-16
2.50	1290	2.97e-16	1.25e-12	4.80e-09	4.47e-08	3.87e-03	6.50e-10	3.10e-12	3.29e-08	1.41e-16
2.50	1291	2.76e-16	1.25e-12	4.81e-09	4.47e-08	3.87e-03	6.49e-10	3.09e-12	3.29e-08	1.31e-16
2.50	1291	2.57e-16	1.25e-12	4.81e-09	4.47e-08	3.87e-03	6.49e-10	3.09e-12	3.29e-08	1.22e-16
2.50	1293	2.39e-16	1.25e-12	4.81e-09	4.47e-08	3.87e-03	6.49e-10	3.10e-12	3.29e-08	1.14e-16
2.50	1294	2.23e-16	1.25e-12	4.81e-09	4.47e-08	3.87e-03	6.49e-10	3.10e-12	3.29e-08	1.07e-16
2.50	1294	2.07e-16	1.25e-12	4.81e-09	4.47e-08	3.87e-03	6.49e-10	3.10e-12	3.29e-08	9.95e-17
2.50	1296	1.93e-16	1.25e-12	4.81e-09	4.47e-08	3.87e-03	6.50e-10	3.10e-12	3.29e-08	9.29e-17
2.50	1297	1.79e-16	1.25e-12	4.81e-09	4.47e-08	3.87e-03	6.48e-10	3.09e-12	3.29e-08	8.66e-17
2.50	1297	1.67e-16	1.25e-12	4.81e-09	4.46e-08	3.87e-03	6.47e-10	3.09e-12	3.29e-08	8.09e-17
2.50	1299	1.55e-16	1.25e-12	4.80e-09	4.46e-08	3.87e-03	6.47e-10	3.09e-12	3.29e-08	7.55e-17
2.50	1300	1.44e-16	1.25e-12	4.80e-09	4.46e-08	3.87e-03	6.47e-10	3.09e-12	3.29e-08	7.04e-17
2.50	1300	1.34e-16	1.25e-12	4.80e-09	4.46e-08	3.87e-03	6.48e-10	3.09e-12	3.29e-08	6.57e-17
2.50	1302	1.25e-16	1.25e-12	4.80e-09	4.46e-08	3.87e-03	6.48e-10	3.09e-12	3.29e-08	6.13e-17
2.50	1303	1.16e-16	1.25e-12	4.80e-09	4.46e-08	3.87e-03	6.48e-10	3.09e-12	3.29e-08	5.72e-17
2.50	1303	1.08e-16	1.25e-12	4.80e-09	4.46e-08	3.87e-03	6.48e-10	3.09e-12	3.29e-08	5.34e-17
2.50	1305	1.01e-16	1.25e-12	4.80e-09	4.45e-08	3.87e-03	6.47e-10	3.08e-12	3.29e-08	4.98e-17
2.50	1306	9.37e-17	1.25e-12	4.79e-09	4.45e-08	3.87e-03	6.46e-10	3.07e-12	3.29e-08	4.65e-17
2.50	1306	8.72e-17	1.25e-12	4.79e-09	4.45e-08	3.87e-03	6.46e-10	3.07e-12	3.29e-08	4.34e-17
2.50	1308	8.11e-17	1.25e-12	4.79e-09	4.45e-08	3.87e-03	6.46e-10	3.07e-12	3.29e-08	4.05e-17
2.50	1309	7.55e-17	1.25e-12	4.79e-09	4.44e-08	3.87e-03	6.45e-10	3.07e-12	3.29e-08	3.78e-17
2.50	1309	7.02e-17	1.25e-12	4.78e-09	4.44e-08	3.87e-03	6.45e-10	3.07e-12	3.29e-08	3.53e-17
2.50	1311	6.54e-17	1.25e-12	4.78e-09	4.44e-08	3.87e-03	6.44e-10	3.06e-12	3.29e-08	3.29e-17
2.50	1312	6.08e-17	1.25e-12	4.78e-09	4.43e-08	3.87e-03	6.44e-10	3.06e-12	3.29e-08	3.07e-17
2.50	1312	5.66e-17	1.25e-12	4.77e-09	4.43e-08	3.86e-03	6.45e-10	3.06e-12	3.29e-08	2.86e-17
2.50	1314	5.26e-17	1.24e-12	4.77e-09	4.43e-08	3.86e-03	6.45e-10	3.06e-12	3.29e-08	2.67e-17
2.50	1315	4.90e-17	1.25e-12	4.77e-09	4.43e-08	3.86e-03	6.44e-10	3.06e-12	3.29e-08	2.49e-17
2.50	1315	4.56e-17	1.25e-12	4.77e-09	4.43e-08	3.86e-03	6.44e-10	3.06e-12	3.29e-08	2.33e-17
2.50	1317	4.24e-17	1.25e-12	4.76e-09	4.42e-08	3.86e-03	6.44e-10	3.06e-12	3.29e-08	2.17e-17
2.50	1318	3.95e-17	1.25e-12	4.76e-09	4.42e-08	3.86e-03	6.43e-10	3.05e-12	3.29e-08	2.03e-17
2.50	1318	3.67e-17	1.25e-12	4.76e-09	4.42e-08	3.86e-03	6.44e-10	3.05e-12	3.29e-08	1.89e-17
2.50	1320	3.42e-17	1.25e-12	4.76e-09	4.42e-08	3.86e-03	6.44e-10	3.05e-12	3.29e-08	1.76e-17
2.50	1321	3.18e-17	1.25e-12	4.76e-09	4.42e-08	3.86e-03	6.45e-10	3.06e-12	3.29e-08	1.65e-17
2.50	1321	2.96e-17	1.25e-12	4.76e-09	4.42e-08	3.86e-03	6.44e-10	3.06e-12	3.29e-08	1.54e-17
2.50	1323	2.75e-17	1.25e-12	4.76e-09	4.42e-08	3.86e-03	6.44e-10	3.06e-12	3.29e-08	1.43e-17
2.50	1324	2.56e-17	1.25e-12	4.75e-09	4.42e-08	3.86e-03	6.44e-10	3.05e-12	3.29e-08	1.34e-17
2.50	1324	2.38e-17	1.25e-12	4.76e-09	4.42e-08	3.86e-03	6.45e-10	3.06e-12	3.29e-08	1.25e-17
2.50	1326	2.22e-17	1.25e-12	4.76e-09	4.42e-08	3.86e-03	6.45e-10	3.06e-12	3.29e-08	1.17e-17
2.50	1327	2.06e-17	1.25e-12	4.76e-09	4.42e-08	3.86e-03	6.45e-10	3.06e-12	3.29e-08	1.09e-17
2.50	1327	1.92e-17	1.25e-12	4.76e-09	4.42e-08	3.86e-03	6.45e-10	3.06e-12	3.29e-08	1.01e-17
2.50	1329	1.79e-17	1.25e-12	4.76e-09	4.42e-08	3.86e-03	6.45e-10	3.06e-12	3.29e-08	9.47e-18
2.50	1330	1.66e-17	1.25e-12	4.76e-09	4.42e-08	3.86e-03	6.45e-10	3.06e-12	3.29e-08	8.84e-18
2.50	1330	1.55e-17	1.25e-12	4.76e-09	4.42e-08	3.86e-03	6.44e-10	3.06e-12	3.29e-08	8.25e-18
2.50	1332	1.44e-17	1.25e-12	4.76e-09	4.42e-08	3.86e-03	6.44e-10	3.06e-12	3.29e-08	7.69e-18
2.50	1333	1.34e-17	1.25e-12	4.76e-09	4.42e-08	3.86e-03	6.45e-10	3.06e-12	3.29e-08	7.18e-18
2.50	1333	1.24e-17	1.25e-12	4.76e-09	4.42e-08	3.86e-03	6.44e-10	3.05e-12	3.29e-08	6.70e-18
2.50	1335	1.16e-17	1.25e-12	4.76e-09	4.42e-08	3.86e-03	6.44e-10	3.05e-12	3.29e-08	6.25e-18
2.50	1336	1.08e-17	1.25e-12	4.75e-09	4.41e-08	3.86e-03	6.44e-10	3.05e-12	3.29e-08	5.83e-18
2.50	1336	1.00e-17	1.25e-12	4.75e-09	4.41e-08	3.86e-03	6.43e-10	3.05e-12	3.29e-08	5.44e-18
2.50	1338	9.33e-18	1.25e-12	4.75e-09	4.41e-08	3.86e-03	6.43e-10	3.05e-12	3.29e-08	5.08e-18
2.50	1339	8.68e-18	1.25e-12	4.75e-09	4.41e-08	3.86e-03	6.43e-10	3.05e-12	3.29e-08	4.74e-18
2.50	1339	8.08e-18	1.25e-12	4.75e-09	4.41e-08	3.86e-03	6.44e-10	3.05e-12	3.29e-08	4.42e-18
2.50	1341	7.51e-18	1.25e-12	4.75e-09	4.41e-08	3.86e-03	6.44e-10	3.05e-12	3.29e-08	4.13e-18
2.50	1342	6.99e-18	1.25e-12	4.75e-09	4.41e-08	3.85e-03	6.44e-10	3.05e-12	3.29e-08	3.85e-18
2.50	1342	6.51e-18	1.25e-12	4.75e-09	4.41e-08	3.86e-03	6.44e-10	3.05e-12	3.29e-08	3.59e-18
2.50	1344	6.05e-18	1.26e-12	4.75e-09	4.41e-08	3.86e-03	6.44e-10	3.05e-12	3.29e-08	3.35e-18
2.50	1345	5.63e-18	1.26e-12	4.75e-09	4.41e-08	3.86e-03	6.44e-10	3.05e-12	3.29e-08	3.13e-18
2.50	1345	5.24e-18	1.26e-12	4.75e-09	4.41e-08	3.86e-03	6.43e-10	3.05e-12	3.29e-08	2.92e-18
2.50	1347	4.88e-18	1.26e-12	4.74e-09	4.41e-08	3.86e-03	6.43e-10	3.05e-12	3.29e-08	2.73e-18
2.50	1348	4.54e-18	1.26e-12	4.74e-09	4.40e-08	3.86e-03	6.42e-10	3.04e-12	3.29e-08	2.54e-18
2.50	1348	4.22e-18	1.26e-12	4.74e-09	4.40e-08	3.86e-03	6.42e-10	3.05e-12	3.29e-08	2.37e-18
2.50	1350	3.93e-18	1.26e-12	4.74e-09	4.40e-08	3.86e-03	6.43e-10	3.05e-12	3.29e-08	2.21e-18
2.50	1351	3.65e-18	1.26e-12	4.74e-09	4.40e-08	3.86e-03	6.43e-10	3.05e-12	3.29e-08	2.07e-18
2.50	1351	3.40e-18	1.26e-12	4.74e-09	4.40e-08	3.86e-03	6.43e-10	3.05e-12	3.29e-08	1.93e-18
2.50	1353	3.16e-18	1.26e-12	4.74e-09	4.40e-08	3.86e-03	6.44e-10	3.05e-12	3.29e-08	1.80e-18
2.50	1354	2.94e-18	1.26e-12	4.74e-09	4.40e-08	3.86e-03	6.44e-10	3.05e-12	3.29e-08	1.68e-18
2.50	1354	2.74e-18	1.26e-12	4.74e-09	4.40e-08	3.86e-03	6.44e-10	3.05e-12	3.29e-08	1.57e-18
2.50	1356	2.55e-18	1.26e-12	4.74e-09	4.40e-08	3.86e-03	6.44e-10	3.05e-12	3.29e-08	1.46e-18
2.50	1357	2.37e-18	1.26e-12	4.74e-09	4.41e-08	3.86e-03	6.44e-10	3.06e-12	3.29e-08	1.36e-18
2.50	1357	2.21e-18	1.26e-12	4.75e-09	4.41e-08	3.86e-03	6.45e-10	3.06e-12	3.29e-08	1.27e-18
2.50	1359	2.05e-18	1.25e-12	4.75e-09	4.41e-08	3.86e-03	6.45e-10	3.06e-12	3.29e-08	1.19e-18
2.50	1360	1.91e-18	1.26e-12	4.75e-09	4.41e-08	3.86e-03	6.45e-10	3.06e-12	3.29e-08	1.11e-18
2.50	1360	1.78e-18	1.26e-12	4.75e-09	4.41e-08	3.86e-03	6.44e-10	3.06e-12	3.29e-08	1.03e-18
2.50	1362	1.65e-18	1.26e-12	4.75e-09	4.41e-08	3.86e-03	6.44e-10	3.05e-12	3.29e-08	9.66e-19
2.50	1363	1.54e-18	1.25e-12	4.75e-09	4.41e-08	3.86e-03	6.44e-10	3.06e-12	3.29e-08	9.01e-19
2.50	1363	1.43e-18	1.26e-12	4.75e-09	4.41e-08	3.86e-03	6.44e-10	3.05e-12	3.29e-08	8.41e-19
2.50	1365	1.33e-18	1.26e-12	4.75e-09	4.41e-08	3.86e-03	6.44e-10	3.05e-12	3.29e-08	7.85e-19
2.50	1366	1.24e-18	1.26e-12	4.75e-09	4.41e-08	3.86e-03	6.43e-10	3.05e-12	3.29e-08	7.32e-19
2.50	1366	1.15e-18	1.26e-12	4.74e-09	4.41e-08	3.86e-03	6.43e-10	3.05e-12	3.29e-08	6.83e-19
2.50	1368	1.07e-18	1.25e-12	4.74e-09	4.41e-08	3.85e-03	6.43e-10	3.05e-12	3.29e-08	6.38e-19
2.50	1369	9.98e-19	1.25e-12	4.74e-09	4.40e-08	3.85e-03	6.43e-10	3.04e-12	3.29e-08	5.95e-19
2.50	1369	9.29e-19	1.25e-12	4.74e-09	4.40e-08	3.85e-03	6.43e-10	3.05e-12	3.29e-08	5.55e-19
2.50	1371	8.64e-19	1.25e-12	4.74e-09	4.40e-08	3.85e-03	6.44e-10	3.05e-12	3.29e-08	5.18e-19
2.50	1372	8.04e-19	1.25e-12	4.74e-09	4.41e-08	3.85e-03	6.44e-10	3.05e-12	3.29e-08	4.83e-19
2.50	1372	7.48e-19	1.25e-12	4.74e-09	4.40e-08	3.85e-03	6.43e-10	3.05e-12	3.29e-08	4.51e-19
2.50	1374	6.96e-19	1.25e-12	4.74e-09	4.41e-08	3.85e-03	6.44e-10	3.06e-12	3.29e-08	4.21e-19
2.50	1375	6.47e-19	1.25e-12	4.74e-09	4.41e-08	3.85e-03	6.44e-10	3.05e-12	3.29e-08	3.93e-19
2.50	1375	6.02e-19	1.25e-12	4.74e-09	4.41e-08	3.85e-03	6.43e-10	3.05e-12	3.29e-08	3.67e-19
2.50	1377	5.61e-19	1.25e-12	4.74e-09	4.41e-08	3.85e-03	6.43e-10	3.05e-12	3.29e-08	3.42e-19
2.50	1378	5.22e-19	1.25e-12	4.74e-09	4.41e-08	3.85e-03	6.43e-10	3.05e-12	3.29e-08	3.19e-19
2.50	1378	4.85e-19	1.25e-12	4.74e-09	4.40e-08	3.85e-03	6.43e-10	3.04e-12	3.29e-08	2.98e-19
2.50	1380	4.52e-19	1.25e-12	4.74e-09	4.40e-08	3.85e-03	6.42e-10	3.04e-12	3.29e-08	2.78e-19
2.50	1381	4.20e-19	1.25e-12	4.74e-09	4.40e-08	3.85e-03	6.42e-10	3.04e-12	3.29e-08	2.59e-19
2.50	1381	3.91e-19	1.25e-12	4.74e-09	4.40e-08	3.85e-03	6.43e-10	3.04e-12	3.29e-08	2.42e-19
2.50	1383	3.64e-19	1.25e-12	4.74e-09	4.40e-08	3.85e-03	6.43e-10	3.04e-12	3.29e-08	2.26e-19
2.50	1384	3.38e-19	1.25e-12	4.74e-09	4.40e-08	3.85e-03	6.43e-10	3.04e-12	3.29e-08	2.11e-19
2.50	1384	3.15e-19	1.25e-12	4.74e-09	4.40e-08	3.85e-03	6.43e-10	3.04e-12	3.29e-08	1.97e-19
2.50	1386	2.93e-19	1.25e-12	4.74e-09	4.40e-08	3.85e-03	6.42e-10	3.04e-12	3.29e-08	1.84e-19
2.50	1387	2.73e-19	1.25e-12	4.73e-09	4.40e-08	3.85e-03	6.42e-10	3.04e-12	3.29e-08	1.71e-19
2.50	1387	2.54e-19	1.26e-12	4.73e-09	4.40e-08	3.85e-03	6.42e-10	3.04e-12	3.29e-08	1.60e-19
2.50	1389	2.36e-19	1.25e-12	4.73e-09	4.40e-08	3.85e-03	6.43e-10	3.04e-12	3.29e-08	1.49e-19
2.50	1390	2.20e-19	1.25e-12	4.74e-09	4.40e-08	3.85e-03	6.43e-10	3.04e-12	3.29e-08	1.39e-19
2.50	1390	2.04e-19	1.25e-12	4.74e-09	4.40e-08	3.85e-03	6.44e-10	3.05e-12	3.29e-08	1.30e-19
2.50	1392	1.90e-19	1.25e-12	4.74e-09	4.40e-08	3.85e-03	6.44e-10	3.05e-12	3.29e-08	1.21e-19
2.50	1393	1.77e-19	1.25e-12	4.74e-09	4.40e-08	3.85e-03	6.43e-10	3.05e-12	3.29e-08	1.13e-19
2.50	1393	1.65e-19	1.26e-12	4.74e-09	4.40e-08	3.85e-03	6.43e-10	3.05e-12	3.29e-08	1.06e-19
2.50	1395	1.53e-19	1.26e-12	4.74e-09	4.40e-08	3.85e-03	6.43e-10	3.05e-12	3.29e-08	9.85e-20
2.50	1396	1.42e-19	1.25e-12	4.74e-09	4.40e-08	3.85e-03	6.44e-10	3.05e-12	3.29e-08	9.19e-20
2.50	1396	1.33e-19	1.25e-12	4.74e-09	4.40e-08	3.85e-03	6.44e-10	3.05e-12	3.29e-08	8.57e-20
2.50	1398	1.23e-19	1.25e-12	4.74e-09	4.40e-08	3.85e-03	6.44e-10	3.05e-12	3.29e-08	8.00e-20
2.50	1399	1.15e-19	1.25e-12	4.74e-09	4.41e-08	3.85e-03	6.44e-10	3.05e-12	3.29e-08	7.47e-20
2.50	1399	1.07e-19	1.25e-12	4.74e-09	4.41e-08	3.85e-03	6.45e-10	3.05e-12	3.29e-08	6.97e-20
2.50	1401	9.93e-20	1.25e-12	4.75e-09	4.41e-08	3.85e-03	6.45e-10	3.06e-12	3.29e-08	6.50e-20
2.50	1402	9.24e-20	1.24e-12	4.75e-09	4.41e-08	3.85e-03	6.45e-10	3.06e-12	3.29e-08	6.07e-20
2.50	1402	8.60e-20	1.24e-12	4.75e-09	4.42e-08	3.85e-03	6.45e-10	3.06e-12	3.29e-08	5.66e-20
2.50	1404	8.00e-20	1.24e-12	4.75e-09	4.42e-08	3.85e-03	6.45e-10	3.06e-12	3.29e-08	5.28e-20
2.50	1405	7.44e-20	1.24e-12	4.75e-09	4.42e-08	3.85e-03	6.45e-10	3.06e-12	3.29e-08	4.93e-20
2.50	1405	6.93e-20	1.24e-12	4.75e-09	4.42e-08	3.85e-03	6.45e-10	3.06e-12	3.29e-08	4.60e-20
2.50	1407	6.44e-20	1.24e-12	4.75e-09	4.42e-08	3.85e-03	6.45e-10	3.06e-12	3.29e-08	4.29e-20
2.50	1408	6.00e-20	1.24e-12	4.75e-09	4.42e-08	3.85e-03	6.45e-10	3.06e-12	3.29e-08	4.01e-20
2.50	1408	5.58e-20	1.24e-12	4.76e-09	4.42e-08	3.85e-03	6.45e-10	3.06e-12	3.29e-08	3.74e-20
2.50	1410	5.19e-20	1.24e-12	4.76e-09	4.42e-08	3.85e-03	6.46e-10	3.07e-12	3.29e-08	3.49e-20
2.50	1411	4.83e-20	1.24e-12	4.76e-09	4.42e-08	3.86e-03	6.45e-10	3.06e-12	3.29e-08	3.26e-20
2.50	1411	4.49e-20	1.24e-12	4.76e-09	4.42e-08	3.85e-03	6.45e-10	3.06e-12	3.29e-08	3.04e-20
2.50	1413	4.18e-20	1.24e-12	4.76e-09	4.42e-08	3.85e-03	6.44e-10	3.06e-12	3.29e-08	2.83e-20
2.50	1414	3.89e-20	1.24e-12	4.76e-09	4.42e-08	3.85e-03	6.45e-10	3.06e-12	3.29e-08	2.65e-20
2.50	1414	3.62e-20	1.24e-12	4.76e-09	4.42e-08	3.85e-03	6.44e-10	3.05e-12	3.29e-08	2.47e-20
2.50	1416	3.37e-20	1.24e-12	4.75e-09	4.42e-08	3.85e-03	6.44e-10	3.05e-12	3.29e-08	2.30e-20
2.50	1417	3.13e-20	1.24e-12	4.75e-09	4.41e-08	3.85e-03	6.43e-10	3.05e-12	3.29e-08	2.15e-20
2.50	1417	2.92e-20	1.24e-12	4.75e-09	4.41e-08	3.85e-03	6.43e-10	3.05e-12	3.29e-08	2.01e-20
2.50	1419	2.71e-20	1.24e-12	4.75e-09	4.41e-08	3.85e-03	6.43e-10	3.05e-12	3.29e-08	1.87e-20
2.50	1420	2.52e-20	1.24e-12	4.75e-09	4.41e-08	3.85e-03	6.44e-10	3.05e-12	3.29e-08	1.75e-20
2.50	1420	2.35e-20	1.24e-12	4.75e-09	4.41e-08	3.85e-03	6.43e-10	3.05e-12	3.29e-08	1.63e-20
2.50	1422	2.19e-20	1.24e-12	4.75e-09	4.41e-08	3.85e-03	6.43e-10	3.05e-12	3.29e-08	1.52e-20
2.50	1423	2.03e-20	1.24e-12	4.75e-09	4.41e-08	3.85e-03	6.44e-10	3.05e-12	3.29e-08	1.42e-20
2.50	1423	1.89e-20	1.24e-12	4.75e-09	4.41e-08	3.85e-03	6.44e-10	3.05e-12	3.29e-08	1.32e-20
2.50	1425	1.76e-20	1.24e-12	4.75e-09	4.41e-08	3.85e-03	6.44e-10	3.05e-12	3.29e-08	1.24e-20
2.50	1426	1.64e-20	1.24e-12	4.75e-09	4.41e-08	3.85e-03	6.44e-10	3.05e-12	3.29e-08	1.15e-20
2.50	1426	1.52e-20	1.24e-12	4.75e-09	4.41e-08	3.85e-03	6.43e-10	3.05e-12	3.29e-08	1.08e-20
2.50	1428	1.42e-20	1.24e-12	4.75e-09	4.41e-08	3.85e-03	6.43e-10	3.04e-12	3.29e-08	1.00e-20
2.50	1429	1.32e-20	1.24e-12	4.74e-09	4.41e-08	3.85e-03	6.43e-10	3.04e-12	3.29e-08	9.37e-21
2.50	1429	1.23e-20	1.24e-12	4.74e-09	4.41e-08	3.85e-03	6.43e-10	3.05e-12	3.29e-08	8.74e-21
2.50	1431	1.14e-20	1.24e-12	4.74e-09	4.41e-08	3.85e-03	6.43e-10	3.05e-12	3.29e-08	8.16e-21
2.50	1432	1.06e-20	1.24e-12	4.74e-09	4.41e-08	3.85e-03	6.43e-10	3.05e-12	3.29e-08	7.61e-21
2.50	1432	9.89e-21	1.24e-12	4.74e-09	4.40e-08	3.85e-03	6.43e-10	3.04e-12	3.29e-08	7.11e-21
2.50	1434	9.20e-21	1.24e-12	4.74e-09	4.40e-08	3.85e-03	6.43e-10	3.04e-12	3.29e-08	6.63e-21
2.50	1435	8.56e-21	1.24e-12	4.74e-09	4.40e-08	3.85e-03	6.42e-10	3.04e-12	3.29e-08	6.19e-21
2.50	1435	7.96e-21	1.24e-12	4.74e-09	4.40e-08	3.85e-03	6.43e-10	3.04e-12	3.29e-08	5.77e-21
2.50	1437	7.41e-21	1.24e-12	4.74e-09	4.40e-08	3.86e-03	6.43e-10	3.04e-12	3.29e-08	5.39e-21
2.50	1438	6.89e-21	1.24e-12	4.74e-09	4.41e-08	3.86e-03	6.45e-10	3.05e-12	3.29e-08	5.03e-21
2.50	1438	6.41e-21	1.23e-12	4.74e-09	4.41e-08	3.86e-03	6.45e-10	3.05e-12	3.29e-08	4.69e-21
2.50	1440	5.97e-21	1.23e-12	4.74e-09	4.41e-08	3.86e-03	6.44e-10	3.05e-12	3.29e-08	4.38e-21
2.50	1441	5.55e-21	1.24e-12	4.74e-09	4.41e-08	3.86e-03	6.44e-10	3.05e-12	3.29e-08	4.09e-21
2.50	1441	5.17e-21	1.24e-12	4.75e-09	4.41e-08	3.86e-03	6.44e-10	3.05e-12	3.29e-08	3.81e-21
2.50	1443	4.81e-21	1.24e-12	4.74e-09	4.41e-08	3.86e-03	6.44e-10	3.05e-12	3.29e-08	3.56e-21
2.50	1444	4.47e-21	1.24e-12	4.74e-09	4.41e-08	3.86e-03	6.43e-10	3.04e-12	3.29e-08	3.32e-21
2.50	1444	4.16e-21	1.24e-12	4.74e-09	4.40e-08	3.86e-03	6.43e-10	3.04e-12	3.29e-08	3.10e-21
2.50	1446	3.87e-21	1.24e-12	4.74e-09	4.40e-08	3.86e-03	6.43e-10	3.04e-12	3.29e-08	2.89e-21
2.50	1447	3.60e-21	1.24e-12	4.74e-09	4.40e-08	3.86e-03	6.43e-10	3.04e-12	3.29e-08	2.70e-21
2.50	1447	3.35e-21	1.24e-12	4.74e-09	4.40e-08	3.87e-03	6.42e-10	3.04e-12	3.29e-08	2.52e-21
2.50	1449	3.12e-21	1.24e-12	4.74e-09	4.40e-08	3.87e-03	6.42e-10	3.04e-12	3.29e-08	2.35e-21
2.50	1450	2.90e-21	1.24e-12	4.74e-09	4.40e-08	3.87e-03	6.42e-10	3.04e-12	3.29e-08	2.19e-21
2.50	1450	2.70e-21	1.24e-12	4.73e-09	4.39e-08	3.87e-03	6.42e-10	3.03e-12	3.29e-08	2.05e-21
2.50	1452	2.51e-21	1.24e-12	4.73e-09	4.39e-08	3.87e-03	6.42e-10	3.03e-12	3.29e-08	1.91e-21
2.50	1453	2.34e-21	1.24e-12	4.73e-09	4.40e-08	3.87e-03	6.43e-10	3.04e-12	3.29e-08	1.78e-21
2.50	1453	2.18e-21	1.24e-12	4.73e-09	4.40e-08	3.87e-03	6.43e-10	3.04e-12	3.29e-08	1.66e-21
2.50	1455	2.02e-21	1.24e-12	4.73e-09	4.40e-08	3.87e-03	6.43e-10	3.04e-12	3.29e-08	1.55e-21
2.50	1456	1.88e-21	1.24e-12	4.73e-09	4.40e-08	3.87e-03	6.42e-10	3.04e-12	3.29e-08	1.45e-21
2.50	1456	1.75e-21	1.24e-12	4.73e-09	4.40e-08	3.87e-03	6.43e-10	3.04e-12	3.29e-08	1.35e-21
2.50	1458	1.63e-21	1.24e-12	4.74e-09	4.40e-08	3.87e-03	6.43e-10	3.04e-12	3.29e-08	1.26e-21
2.50	1459	1.52e-21	1.24e-12	4.74e-09	4.40e-08	3.87e-03	6.44e-10	3.04e-12	3.29e-08	1.18e-21
2.50	1459	1.41e-21	1.24e-12	4.74e-09	4.40e-08	3.87e-03	6.44e-10	3.05e-12	3.29e-08	1.10e-21
2.50	1461	1.31e-21	1.24e-12	4.74e-09	4.41e-08	3.87e-03	6.44e-10	3.05e-12	3.29e-08	1.02e-21
2.50	1462	1.22e-21	1.24e-12	4.74e-09	4.40e-08	3.87e-03	6.43e-10	3.05e-12	3.29e-08	9.56e-22
2.50	1462	1.14e-21	1.23e-12	4.74e-09	4.40e-08	3.87e-03	6.44e-10	3.05e-12	3.29e-08	8.92e-22
2.50	1464	1.06e-21	1.23e-12	4.74e-09	4.41e-08	3.87e-03	6.44e-10	3.05e-12	3.29e-08	8.32e-22
2.50	1465	9.84e-22	1.23e-12	4.74e-09	4.41e-08	3.87e-03	6.43e-10	3.05e-12	3.29e-08	7.76e-22
2.50	1465	9.16e-22	1.23e-12	4.74e-09	4.41e-08	3.87e-03	6.44e-10	3.05e-12	3.29e-08	7.25e-22
2.50	1467	8.52e-22	1.23e-12	4.74e-09	4.41e-08	3.87e-03	6.44e-10	3.05e-12	3.29e-08	6.76e-22
2.50	1468	7.93e-22	1.23e-12	4.75e-09	4.41e-08	3.87e-03	6.44e-10	3.05e-12	3.29e-08	6.31e-22
2.50	1468	7.38e-22	1.23e-12	4.75e-09	4.41e-08	3.87e-03	6.45e-10	3.05e-12	3.29e-08	5.89e-22
2.50	1470	6.86e-22	1.23e-12	4.75e-09	4.41e-08	3.87e-03	6.45e-10	3.05e-12	3.29e-08	5.49e-22
2.50	1471	6.38e-22	1.23e-12	4.75e-09	4.41e-08	3.87e-03	6.45e-10	3.06e-12	3.29e-08	5.13e-22
2.50	1471	5.94e-22	1.23e-12	4.75e-09	4.42e-08	3.87e-03	6.46e-10	3.06e-12	3.29e-08	4.78e-22
2.50	1473	5.53e-22	1.23e-12	4.76e-09	4.42e-08	3.87e-03	6.46e-10	3.06e-12	3.29e-08	4.46e-22
2.50	1474	5.14e-22	1.23e-12	4.76e-09	4.42e-08	3.87e-03	6.46e-10	3.06e-12	3.29e-08	4.17e-22
2.50	1474	4.79e-22	1.22e-12	4.76e-09	4.42e-08	3.87e-03	6.46e-10	3.06e-12	3.29e-08	3.89e-22
2.50	1476	4.45e-22	1.23e-12	4.76e-09	4.42e-08	3.87e-03	6.46e-10	3.06e-12	3.29e-08	3.63e-22
2.50	1477	4.14e-22	1.23e-12	4.76e-09	4.43e-08	3.87e-03	6.46e-10	3.06e-12	3.29e-08	3.39e-22
2.50	1477	3.85e-22	1.22e-12	4.76e-09	4.43e-08	3.87e-03	6.46e-10	3.06e-12	3.29e-08	3.16e-22
2.50	1479	3.59e-22	1.22e-12	4.77e-09	4.43e-08	3.87e-03	6.47e-10	3.07e-12	3.29e-08	2.95e-22
2.50	1480	3.34e-22	1.22e-12	4.77e-09	4.43e-08	3.87e-03	6.46e-10	3.06e-12	3.29e-08	2.75e-22
2.50	1480	3.10e-22	1.22e-12	4.77e-09	4.43e-08	3.87e-03	6.46e-10	3.06e-12	3.29e-08	2.57e-22
2.50	1482	2.89e-22	1.22e-12	4.77e-09	4.43e-08	3.87e-03	6.46e-10	3.06e-12	3.29e-08	2.40e-22
2.50	1483	2.69e-22	1.22e-12	4.77e-09	4.43e-08	3.88e-03	6.46e-10	3.07e-12	3.30e-08	2.24e-22
2.50	1483	2.50e-22	1.21e-12	4.77e-09	4.43e-08	3.88e-03	6.46e-10	3.07e-12	3.30e-08	2.09e-22
2.50	1485	2.33e-22	1.21e-12	4.77e-09	4.43e-08	3.88e-03	6.47e-10	3.07e-12	3.30e-08	1.95e-22
2.50	1486	2.17e-22	1.21e-12	4.77e-09	4.43e-08	3.88e-03	6.46e-10	3.07e-12	3.30e-08	1.82e-22
2.50	1486	2.01e-22	1.21e-12	4.77e-09	4.43e-08	3.88e-03	6.45e-10	3.06e-12	3.30e-08	1.69e-22
2.50	1488	1.87e-22	1.22e-12	4.77e-09	4.43e-08	3.88e-03	6.45e-10	3.06e-12	3.29e-08	1.58e-22
2.50	1489	1.74e-22	1.21e-12	4.77e-09	4.43e-08	3.88e-03	6.45e-10	3.06e-12	3.29e-08	1.48e-22
2.50	1489	1.62e-22	1.21e-12	4.77e-09	4.43e-08	3.88e-03	6.46e-10	3.07e-12	3.30e-08	1.38e-22
2.50	1491	1.51e-22	1.21e-12	4.77e-09	4.44e-08	3.88e-03	6.47e-10	3.07e-12	3.29e-08	1.29e-22
2.50	1492	1.40e-22	1.21e-12	4.78e-09	4.44e-08	3.88e-03	6.49e-10	3.08e-12	3.30e-08	1.20e-22
2.50	1492	1.31e-22	1.21e-12	4.78e-09	4.44e-08	3.88e-03	6.48e-10	3.08e-12	3.30e-08	1.12e-22
2.50	1494	1.22e-22	1.21e-12	4.78e-09	4.45e-08	3.88e-03	6.48e-10	3.08e-12	3.30e-08	1.04e-22
2.50	1495	1.13e-22	1.21e-12	4.79e-09	4.45e-08	3.88e-03	6.48e-10	3.08e-12	3.30e-08	9.74e-23
2.50	1495	1.05e-22	1.20e-12	4.79e-09	4.45e-08	3.88e-03	6.48e-10	3.08e-12	3.30e-08	9.09e-23
2.50	1497	9.80e-23	1.20e-12	4.79e-09	4.45e-08	3.88e-03	6.48e-10	3.08e-12	3.30e-08	8.49e-23
2.50	1498	9.11e-23	1.20e-12	4.79e-09	4.45e-08	3.88e-03	6.47e-10	3.08e-12	3.30e-08	7.92e-23
2.50	1498	8.48e-23	1.20e-12	4.79e-09	4.45e-08	3.88e-03	6.48e-10	3.08e-12	3.30e-08	7.39e-23
2.50	1500	7.89e-23	1.20e-12	4.79e-09	4.45e-08	3.88e-03	6.48e-10	3.08e-12	3.29e-08	6.90e-23
2.50	1501	7.34e-23	1.20e-12	4.80e-09	4.46e-08	3.89e-03	6.49e-10	3.08e-12	3.29e-08	6.43e-23
2.50	1501	6.83e-23	1.21e-12	4.80e-09	4.46e-08	3.89e-03	6.48e-10	3.08e-12	3.29e-08	6.00e-23
2.50	1503	6.36e-23	1.21e-12	4.80e-09	4.46e-08	3.89e-03	6.49e-10	3.09e-12	3.29e-08	5.60e-23
2.50	1504	5.91e-23	1.21e-12	4.80e-09	4.46e-08	3.89e-03	6.48e-10	3.09e-12	3.29e-08	5.23e-23
2.50	1504	5.50e-23	1.21e-12	4.80e-09	4.46e-08	3.89e-03	6.48e-10	3.09e-12	3.30e-08	4.88e-23
2.50	1506	5.12e-23	1.21e-12	4.80e-09	4.46e-08	3.89e-03	6.48e-10	3.08e-12	3.30e-08	4.55e-23
2.50	1507	4.76e-23	1.21e-12	4.80e-09	4.46e-08	3.89e-03	6.48e-10	3.08e-12	3.29e-08	4.25e-23
2.50	1507	4.43e-23	1.21e-12	4.80e-09	4.46e-08	3.89e-03	6.48e-10	3.08e-12	3.29e-08	3.96e-23
2.50	1509	4.12e-23	1.21e-12	4.80e-09	4.46e-08	3.89e-03	6.48e-10	3.08e-12	3.29e-08	3.70e-23
2.50	1510	3.84e-23	1.21e-12	4.80e-09	4.46e-08	3.89e-03	6.47e-10	3.08e-12	3.30e-08	3.45e-23
2.50	1510	3.57e-23	1.21e-12	4.80e-09	4.46e-08	3.89e-03	6.48e-10	3.08e-12	3.29e-08	3.22e-23
2.50	1512	3.32e-23	1.21e-12	4.80e-09	4.46e-08	3.89e-03	6.48e-10	3.08e-12	3.29e-08	3.01e-23
2.50	1513	3.09e-23	1.21e-12	4.80e-09	4.46e-08	3.89e-03	6.48e-10	3.08e-12	3.29e-08	2.81e-23
2.50	1513	2.88e-23	1.21e-12	4.80e-09	4.46e-08	3.89e-03	6.48e-10	3.09e-12	3.29e-08	2.62e-23
2.50	1515	2.68e-23	1.21e-12	4.80e-09	4.46e-08	3.89e-03	6.48e-10	3.09e-12	3.29e-08	2.44e-23
2.50	1516	2.49e-23	1.21e-12	4.80e-09	4.46e-08	3.89e-03	6.49e-10	3.09e-12	3.29e-08	2.28e-23
2.50	1516	2.32e-23	1.21e-12	4.81e-09	4.46e-08	3.89e-03	6.49e-10	3.09e-12	3.29e-08	2.13e-23
2.50	1518	2.15e-23	1.21e-12	4.81e-09	4.47e-08	3.89e-03	6.49e-10	3.09e-12	3.29e-08	1.98e-23
2.50	1519	2.01e-23	1.21e-12	4.81e-09	4.47e-08	3.89e-03	6.49e-10	3.09e-12	3.29e-08	1.85e-23
2.50	1519	1.87e-23	1.21e-12	4.81e-09	4.47e-08	3.89e-03	6.49e-10	3.09e-12	3.29e-08	1.73e-23
2.50	1521	1.74e-23	1.21e-12	4.81e-09	4.46e-08	3.89e-03	6.48e-10	3.08e-12	3.29e-08	1.61e-23
2.50	1522	1.62e-23	1.20e-12	4.81e-09	4.46e-08	3.89e-03	6.48e-10	3.09e-12	3.29e-08	1.51e-23
2.50	1522	1.50e-23	1.20e-12	4.80e-09	4.46e-08	3.89e-03	6.47e-10	3.08e-12	3.29e-08	1.40e-23
2.50	1524	1.40e-23	1.20e-12	4.80e-09	4.46e-08	3.89e-03	6.46e-10	3.07e-12	3.29e-08	1.31e-23
2.50	1525	1.30e-23	1.20e-12	4.80e-09	4.46e-08	3.89e-03	6.47e-10	3.08e-12	3.29e-08	1.22e-23
2.50	1525	1.21e-23	1.20e-12	4.80e-09	4.45e-08	3.89e-03	6.46e-10	3.07e-12	3.29e-08	1.14e-23
2.50	1527	1.13e-23	1.21e-12	4.79e-09	4.45e-08	3.89e-03	6.46e-10	3.07e-12	3.29e-08	1.06e-23
2.50	1528	1.05e-23	1.21e-12	4.79e-09	4.45e-08	3.89e-03	6.47e-10	3.07e-12	3.29e-08	9.94e-24
2.50	1528	9.75e-24	1.20e-12	4.80e-09	4.45e-08	3.89e-03	6.48e-10	3.08e-12	3.29e-08	9.27e-24
2.50	1530	9.07e-24	1.20e-12	4.80e-09	4.45e-08	3.89e-03	6.48e-10	3.08e-12	3.29e-08	8.65e-24
2.50	1531	8.44e-24	1.20e-12	4.80e-09	4.46e-08	3.89e-03	6.48e-10	3.08e-12	3.29e-08	8.07e-24
2.50	1531	7.85e-24	1.20e-12	4.80e-09	4.46e-08	3.89e-03	6.47e-10	3.08e-12	3.29e-08	7.54e-24
2.50	1533	7.31e-24	1.20e-12	4.80e-09	4.46e-08	3.89e-03	6.48e-10	3.08e-12	3.29e-08	7.03e-24
2.50	1534	6.80e-24	1.20e-12	4.80e-09	4.46e-08	3.89e-03	6.48e-10	3.08e-12	3.29e-08	6.56e-24
2.50	1534	6.33e-24	1.20e-12	4.80e-09	4.46e-08	3.89e-03	6.48e-10	3.08e-12	3.29e-08	6.12e-24
2.50	1536	5.89e-24	1.20e-12	4.80e-09	4.46e-08	3.89e-03	6.48e-10	3.09e-12	3.29e-08	5.71e-24
2.50	1536	5.48e-24	1.20e-12	4.80e-09	4.46e-08	3.89e-03	6.48e-10	3.08e-12	3.29e-08	5.33e-24
2.50	1538	5.10e-24	1.21e-12	4.80e-09	4.46e-08	3.89e-03	6.47e-10	3.08e-12	3.29e-08	4.98e-24
2.50	1539	4.74e-24	1.20e-12	4.80e-09	4.46e-08	3.90e-03	6.49e-10	3.09e-12	3.30e-08	4.64e-24
2.50	1539	4.41e-24	1.20e-12	4.80e-09	4.46e-08	3.90e-03	6.49e-10	3.09e-12	3.29e-08	4.33e-24
2.50	1541	4.10e-24	1.20e-12	4.80e-09	4.46e-08	3.90e-03	6.48e-10	3.09e-12	3.29e-08	4.04e-24
2.50	1542	3.82e-24	1.20e-12	4.81e-09	4.46e-08	3.90e-03	6.49e-10	3.09e-12	3.29e-08	3.77e-24
2.50	1542	3.55e-24	1.21e-12	4.81e-09	4.46e-08	3.90e-03	6.48e-10	3.09e-12	3.29e-08	3.52e-24
2.50	1544	3.31e-24	1.21e-12	4.81e-09	4.46e-08	3.90e-03	6.48e-10	3.09e-12	3.29e-08	3.29e-24
2.50	1545	3.08e-24	1.21e-12	4.80e-09	4.46e-08	3.90e-03	6.47e-10	3.08e-12	3.29e-08	3.07e-24
2.50	1545	2.86e-24	1.21e-12	4.80e-09	4.46e-08	3.90e-03	6.47e-10	3.08e-12	3.29e-08	2.86e-24
2.50	1547	2.66e-24	1.21e-12	4.80e-09	4.46e-08	3.90e-03	6.47e-10	3.08e-12	3.29e-08	2.67e-24
2.50	1548	2.48e-24	1.21e-12	4.80e-09	4.46e-08	3.90e-03	6.47e-10	3.08e-12	3.29e-08	2.49e-24
2.50	1548	2.31e-24	1.21e-12	4.80e-09	4.46e-08	3.90e-03	6.47e-10	3.08e-12	3.29e-08	2.32e-24
2.50	1550	2.14e-24	1.21e-12	4.80e-09	4.46e-08	3.90e-03	6.47e-10	3.08e-12	3.29e-08	2.17e-24
2.50	1551	2.00e-24	1.21e-12	4.80e-09	4.46e-08	3.90e-03	6.47e-10	3.08e-12	3.29e-08	2.02e-24
2.50	1551	1.86e-24	1.21e-12	4.80e-09	4.45e-08	3.90e-03	6.47e-10	3.08e-12	3.29e-08	1.89e-24
2.50	1553	1.73e-24	1.21e-12	4.80e-09	4.45e-08	3.90e-03	6.47e-10	3.08e-12	3.29e-08	1.76e-24
2.50	1554	1.61e-24	1.21e-12	4.80e-09	4.45e-08	3.90e-03	6.47e-10	3.08e-12	3.29e-08	1.64e-24
2.50	1554	1.50e-24	1.21e-12	4.80e-09	4.45e-08	3.90e-03	6.47e-10	3.08e-12	3.29e-08	1.53e-24
2.50	1556	1.39e-24	1.21e-12	4.80e-09	4.45e-08	3.90e-03	6.47e-10	3.08e-12	3.29e-08	1.43e-24
2.50	1557	1.29e-24	1.21e-12	4.80e-09	4.45e-08	3.90e-03	6.47e-10	3.08e-12	3.29e-08	1.34e-24
2.50	1557	1.20e-24	1.21e-12	4.80e-09	4.45e-08	3.90e-03	6.47e-10	3.08e-12	3.29e-08	1.25e-24
2.50	1559	1.12e-24	1.21e-12	4.80e-09	4.46e-08	3.90e-03	6.48e-10	3.08e-12	3.29e-08	1.16e-24
2.50	1560	1.04e-24	1.21e-12	4.80e-09	4.46e-08	3.90e-03	6.48e-10	3.08e-12	3.29e-08	1.09e-24
2.50	1560	9.70e-25	1.21e-12	4.80e-09	4.46e-08	3.90e-03	6.49e-10	3.09e-12	3.29e-08	1.01e-24
2.50	1562	9.03e-25	1.21e-12	4.80e-09	4.46e-08	3.90e-03	6.48e-10	3.08e-12	3.29e-08	9.46e-25
2.50	1563	8.40e-25	1.21e-12	4.80e-09	4.46e-08	3.90e-03	6.49e-10	3.09e-12	3.29e-08	8.82e-25
2.50	1563	7.82e-25	1.22e-12	4.80e-09	4.46e-08	3.90e-03	6.49e-10	3.09e-12	3.29e-08	8.23e-25
2.50	1565	7.27e-25	1.22e-12	4.81e-09	4.46e-08	3.90e-03	6.49e-10	3.09e-12	3.29e-08	7.68e-25
2.50	1566	6.77e-25	1.22e-12	4.81e-09	4.47e-08	3.90e-03	6.50e-10	3.10e-12	3.29e-08	7.17e-25
2.50	1566	6.30e-25	1.21e-12	4.81e-09	4.47e-08	3.90e-03	6.50e-10	3.10e-12	3.29e-08	6.69e-25
2.50	1568	5.86e-25	1.21e-12	4.81e-09	4.47e-08	3.90e-03	6.50e-10	3.10e-12	3.29e-08	6.24e-25
2.50	1569	5.45e-25	1.21e-12	4.82e-09	4.48e-08	3.90e-03	6.51e-10	3.10e-12	3.29e-08	5.83e-25
2.50	1569	5.07e-25	1.21e-12	4.82e-09	4.48e-08	3.90e-03	6.50e-10	3.10e-12	3.29e-08	5.44e-25
2.50	1571	4.72e-25	1.21e-12	4.82e-09	4.48e-08	3.90e-03	6.51e-10	3.10e-12	3.29e-08	5.07e-25
2.50	1572	4.39e-25	1.21e-12	4.82e-09	4.48e-08	3.90e-03	6.51e-10	3.11e-12	3.29e-08	4.73e-25
2.50	1572	4.09e-25	1.21e-12	4.82e-09	4.48e-08	3.90e-03	6.50e-10	3.11e-12	3.29e-08	4.42e-25
2.50	1574	3.80e-25	1.21e-12	4.82e-09	4.48e-08	3.90e-03	6.50e-10	3.10e-12	3.29e-08	4.12e-25
2.50	1575	3.54e-25	1.21e-12	4.83e-09	4.48e-08	3.90e-03	6.50e-10	3.10e-12	3.29e-08	3.85e-25
2.50	1575	3.29e-25	1.21e-12	4.83e-09	4.48e-08	3.90e-03	6.50e-10	3.10e-12	3.29e-08	3.59e-25
2.50	1577	3.06e-25	1.21e-12	4.82e-09	4.48e-08	3.90e-03	6.49e-10	3.10e-12	3.29e-08	3.35e-25
2.50	1578	2.85e-25	1.21e-12	4.83e-09	4.48e-08	3.90e-03	6.50e-10	3.10e-12	3.29e-08	3.13e-25
2.50	1578	2.65e-25	1.21e-12	4.82e-09	4.48e-08	3.91e-03	6.48e-10	3.09e-12	3.29e-08	2.92e-25
2.50	1580	2.47e-25	1.21e-12	4.82e-09	4.48e-08	3.91e-03	6.49e-10	3.10e-12	3.29e-08	2.72e-25
2.50	1581	2.29e-25	1.21e-12	4.82e-09	4.48e-08	3.91e-03	6.49e-10	3.10e-12	3.30e-08	2.54e-25
2.50	1581	2.13e-25	1.21e-12	4.82e-09	4.48e-08	3.91e-03	6.49e-10	3.10e-12	3.30e-08	2.37e-25
2.50	1583	1.99e-25	1.21e-12	4.82e-09	4.48e-08	3.91e-03	6.49e-10	3.10e-12	3.30e-08	2.21e-25
2.50	1584	1.85e-25	1.21e-12	4.82e-09	4.48e-08	3.91e-03	6.49e-10	3.10e-12	3.29e-08	2.06e-25
2.50	1584	1.72e-25	1.22e-12	4.82e-09	4.48e-08	3.91e-03	6.50e-10	3.10e-12	3.30e-08	1.93e-25
2.50	1586	1.60e-25	1.21e-12	4.82e-09	4.48e-08	3.91e-03	6.50e-10	3.10e-12	3.30e-08	1.80e-25
2.50	1587	1.49e-25	1.21e-12	4.82e-09	4.48e-08	3.91e-03	6.49e-10	3.10e-12	3.30e-08	1.68e-25
2.50	1587	1.39e-25	1.21e-12	4.82e-09	4.48e-08	3.91e-03	6.49e-10	3.10e-12	3.30e-08	1.57e-25
2.50	1589	1.29e-25	1.21e-12	4.82e-09	4.48e-08	3.91e-03	6.49e-10	3.10e-12	3.29e-08	1.46e-25
2.50	1590	1.20e-25	1.21e-12	4.82e-09	4.48e-08	3.91e-03	6.49e-10	3.10e-12	3.29e-08	1.36e-25
2.50	1590	1.12e-25	1.21e-12	4.82e-09	4.48e-08	3.91e-03	6.49e-10	3.10e-12	3.30e-08	1.27e-25
2.50	1592	1.04e-25	1.22e-12	4.82e-09	4.48e-08	3.91e-03	6.48e-10	3.09e-12	3.30e-08	1.19e-25
2.50	1593	9.66e-26	1.22e-12	4.82e-09	4.47e-08	3.91e-03	6.48e-10	3.09e-12	3.30e-08	1.11e-25
2.50	1593	8.99e-26	1.21e-12	4.82e-09	4.47e-08	3.91e-03	6.48e-10	3.09e-12	3.30e-08	1.03e-25
2.50	1595	8.36e-26	1.22e-12	4.82e-09	4.47e-08	3.91e-03	6.48e-10	3.09e-12	3.30e-08	9.64e-26
2.50	1596	7.78e-26	1.22e-12	4.82e-09	4.47e-08	3.91e-03	6.48e-10	3.09e-12	3.30e-08	9.00e-26
2.50	1596	7.24e-26	1.22e-12	4.82e-09	4.47e-08	3.91e-03	6.48e-10	3.09e-12	3.30e-08	8.40e-26
2.50	1598	6.74e-26	1.22e-12	4.82e-09	4.47e-08	3.91e-03	6.48e-10	3.09e-12	3.30e-08	7.84e-26
2.50	1599	6.27e-26	1.22e-12	4.81e-09	4.47e-08	3.91e-03	6.48e-10	3.09e-12	3.30e-08	7.31e-26
2.50	1599	5.83e-26	1.21e-12	4.81e-09	4.47e-08	3.91e-03	6.48e-10	3.09e-12	3.30e-08	6.82e-26
2.50	1601	5.43e-26	1.21e-12	4.81e-09	4.47e-08	3.91e-03	6.48e-10	3.09e-12	3.30e-08	6.37e-26
2.50	1602	5.05e-26	1.21e-12	4.81e-09	4.47e-08	3.91e-03	6.48e-10	3.09e-12	3.30e-08	5.94e-26
2.50	1602	4.70e-26	1.21e-12	4.81e-09	4.47e-08	3.91e-03	6.47e-10	3.09e-12	3.30e-08	5.54e-26
2.50	1604	4.37e-26	1.21e-12	4.81e-09	4.46e-08	3.91e-03	6.47e-10	3.09e-12	3.30e-08	5.17e-26
2.50	1605	4.07e-26	1.21e-12	4.80e-09	4.46e-08	3.91e-03	6.45e-10	3.07e-12	3.30e-08	4.83e-26
2.50	1605	3.78e-26	1.20e-12	4.80e-09	4.45e-08	3.91e-03	6.45e-10	3.07e-12	3.30e-08	4.51e-26
2.50	1607	3.52e-26	1.20e-12	4.80e-09	4.45e-08	3.91e-03	6.44e-10	3.07e-12	3.30e-08	4.20e-26
2.50	1608	3.28e-26	1.20e-12	4.79e-09	4.45e-08	3.91e-03	6.45e-10	3.07e-12	3.30e-08	3.92e-26
2.50	1608	3.05e-26	1.20e-12	4.79e-09	4.45e-08	3.91e-03	6.46e-10	3.08e-12	3.30e-08	3.66e-26
2.50	1610	2.84e-26	1.20e-12	4.79e-09	4.45e-08	3.91e-03	6.46e-10	3.08e-12	3.30e-08	3.42e-26
2.50	1611	2.64e-26	1.20e-12	4.79e-09	4.45e-08	3.91e-03	6.47e-10	3.08e-12	3.30e-08	3.19e-26
2.50	1611	2.45e-26	1.20e-12	4.79e-09	4.45e-08	3.91e-03	6.47e-10	3.08e-12	3.30e-08	2.97e-26
2.50	1613	2.28e-26	1.20e-12	4.79e-09	4.45e-08	3.91e-03	6.47e-10	3.08e-12	3.30e-08	2.78e-26
2.50	1614	2.13e-26	1.20e-12	4.79e-09	4.45e-08	3.91e-03	6.46e-10	3.08e-12	3.30e-08	2.59e-26
2.50	1614	1.98e-26	1.20e-12	4.79e-09	4.45e-08	3.91e-03	6.46e-10	3.08e-12	3.30e-08	2.42e-26
2.50	1616	1.84e-26	1.20e-12	4.79e-09	4.45e-08	3.91e-03	6.46e-10	3.08e-12	3.29e-08	2.26e-26
2.50	1617	1.71e-26	1.20e-12	4.79e-09	4.45e-08	3.91e-03	6.46e-10	3.07e-12	3.30e-08	2.10e-26
2.50	1617	1.59e-26	1.20e-12	4.79e-09	4.44e-08	3.91e-03	6.46e-10	3.07e-12	3.30e-08	1.96e-26
2.50	1619	1.48e-26	1.20e-12	4.78e-09	4.44e-08	3.91e-03	6.45e-10	3.07e-12	3.29e-08	1.83e-26
2.50	1620	1.38e-26	1.20e-12	4.78e-09	4.44e-08	3.91e-03	6.45e-10	3.06e-12	3.29e-08	1.71e-26
2.50	1620	1.28e-26	1.20e-12	4.78e-09	4.44e-08	3.91e-03	6.44e-10	3.07e-12	3.29e-08	1.60e-26
2.50	1622	1.19e-26	1.20e-12	4.78e-09	4.43e-08	3.91e-03	6.44e-10	3.06e-12	3.29e-08	1.49e-26
2.50	1623	1.11e-26	1.20e-12	4.77e-09	4.43e-08	3.91e-03	6.44e-10	3.06e-12	3.30e-08	1.39e-26
2.50	1623	1.03e-26	1.21e-12	4.77e-09	4.43e-08	3.91e-03	6.43e-10	3.06e-12	3.29e-08	1.30e-26
2.50	1625	9.61e-27	1.21e-12	4.77e-09	4.43e-08	3.91e-03	6.44e-10	3.06e-12	3.29e-08	1.21e-26
2.50	1626	8.95e-27	1.21e-12	4.77e-09	4.43e-08	3.91e-03	6.44e-10	3.06e-12	3.29e-08	1.13e-26
2.50	1626	8.32e-27	1.21e-12	4.77e-09	4.43e-08	3.90e-03	6.45e-10	3.06e-12	3.29e-08	1.05e-26
2.50	1628	7.74e-27	1.20e-12	4.77e-09	4.43e-08	3.90e-03	6.45e-10	3.06e-12	3.29e-08	9.83e-27
2.50	1629	7.21e-27	1.21e-12	4.77e-09	4.43e-08	3.90e-03	6.46e-10	3.07e-12	3.29e-08	9.18e-27
2.50	1629	6.70e-27	1.21e-12	4.77e-09	4.43e-08	3.91e-03	6.46e-10	3.07e-12	3.29e-08	8.56e-27
2.50	1631	6.24e-27	1.21e-12	4.77e-09	4.43e-08	3.91e-03	6.46e-10	3.07e-12	3.29e-08	7.99e-27
2.50	1632	5.80e-27	1.21e-12	4.77e-09	4.43e-08	3.91e-03	6.45e-10	3.07e-12	3.29e-08	7.46e-27
2.50	1632	5.40e-27	1.21e-12	4.77e-09	4.43e-08	3.91e-03	6.46e-10	3.07e-12	3.30e-08	6.96e-27
2.50	1634	5.02e-27	1.21e-12	4.77e-09	4.43e-08	3.91e-03	6.45e-10	3.06e-12	3.30e-08	6.49e-27
2.50	1635	4.67e-27	1.21e-12	4.77e-09	4.43e-08	3.91e-03	6.45e-10	3.06e-12	3.29e-08	6.06e-27
2.50	1635	4.35e-27	1.21e-12	4.77e-09	4.43e-08	3.91e-03	6.45e-10	3.06e-12	3.29e-08	5.65e-27
2.50	1637	4.05e-27	1.21e-12	4.77e-09	4.43e-08	3.91e-03	6.46e-10	3.07e-12	3.29e-08	5.28e-27
2.50	1638	3.77e-27	1.21e-12	4.77e-09	4.43e-08	3.91e-03	6.46e-10	3.07e-12	3.30e-08	4.92e-27
2.50	1638	3.50e-27	1.21e-12	4.78e-09	4.44e-08	3.91e-03	6.46e-10	3.07e-12	3.29e-08	4.59e-27
2.50	1640	3.26e-27	1.21e-12	4.78e-09	4.44e-08	3.91e-03	6.47e-10	3.07e-12	3.30e-08	4.29e-27
2.50	1641	3.03e-27	1.21e-12	4.78e-09	4.44e-08	3.91e-03	6.47e-10	3.07e-12	3.29e-08	4.00e-27
2.50	1641	2.82e-27	1.21e-12	4.78e-09	4.44e-08	3.91e-03	6.47e-10	3.08e-12	3.29e-08	3.73e-27
2.50	1643	2.63e-27	1.21e-12	4.78e-09	4.44e-08	3.91e-03	6.47e-10	3.08e-12	3.29e-08	3.48e-27
2.50	1644	2.44e-27	1.21e-12	4.78e-09	4.44e-08	3.91e-03	6.47e-10	3.08e-12	3.29e-08	3.25e-27
2.50	1644	2.27e-27	1.21e-12	4.78e-09	4.44e-08	3.91e-03	6.47e-10	3.08e-12	3.29e-08	3.03e-27
2.50	1646	2.12e-27	1.22e-12	4.78e-09	4.44e-08	3.91e-03	6.47e-10	3.07e-12	3.30e-08	2.83e-27
2.50	1647	1.97e-27	1.22e-12	4.78e-09	4.44e-08	3.91e-03	6.46e-10	3.07e-12	3.30e-08	2.64e-27
2.50	1647	1.83e-27	1.22e-12	4.78e-09	4.44e-08	3.91e-03	6.46e-10	3.07e-12	3.30e-08	2.47e-27
2.50	1649	1.70e-27	1.22e-12	4.78e-09	4.44e-08	3.91e-03	6.46e-10	3.07e-12	3.30e-08	2.30e-27
2.50	1650	1.59e-27	1.21e-12	4.78e-09	4.44e-08	3.92e-03	6.46e-10	3.07e-12	3.30e-08	2.15e-27
2.50	1650	1.47e-27	1.22e-12	4.78e-09	4.44e-08	3.92e-03	6.46e-10	3.07e-12	3.29e-08	2.00e-27
2.50	1652	1.37e-27	1.22e-12	4.78e-09	4.44e-08	3.92e-03	6.46e-10	3.07e-12	3.29e-08	1.87e-27
2.50	1653	1.28e-27	1.22e-12	4.78e-09	4.44e-08	3.92e-03	6.47e-10	3.07e-12	3.29e-08	1.74e-27
2.50	1653	1.19e-27	1.22e-12	4.78e-09	4.44e-08	3.92e-03	6.47e-10	3.08e-12	3.30e-08	1.63e-27
2.50	1655	1.11e-27	1.22e-12	4.79e-09	4.45e-08	3.92e-03	6.47e-10	3.08e-12	3.30e-08	1.52e-27
2.50	1656	1.03e-27	1.22e-12	4.79e-09	4.45e-08	3.92e-03	6.47e-10	3.08e-12	3.30e-08	1.42e-27
2.50	1656	9.57e-28	1.22e-12	4.78e-09	4.45e-08	3.92e-03	6.47e-10	3.08e-12	3.30e-08	1.32e-27
2.50	1658	8.90e-28	1.22e-12	4.78e-09	4.44e-08	3.92e-03	6.46e-10	3.08e-12	3.30e-08	1.23e-27
2.50	1659	8.28e-28	1.22e-12	4.78e-09	4.44e-08	3.92e-03	6.46e-10	3.07e-12	3.30e-08	1.15e-27
2.50	1659	7.71e-28	1.22e-12	4.78e-09	4.44e-08	3.92e-03	6.46e-10	3.07e-12	3.30e-08	1.07e-27
2.50	1661	7.17e-28	1.22e-12	4.78e-09	4.44e-08	3.92e-03	6.46e-10	3.07e-12	3.30e-08	1.00e-27
2.50	1662	6.67e-28	1.22e-12	4.78e-09	4.44e-08	3.92e-03	6.45e-10	3.07e-12	3.30e-08	9.36e-28
2.50	1662	6.21e-28	1.22e-12	4.78e-09	4.44e-08	3.91e-03	6.45e-10	3.06e-12	3.30e-08	8.73e-28
2.50	1664	5.78e-28	1.23e-12	4.77e-09	4.43e-08	3.91e-03	6.44e-10	3.06e-12	3.30e-08	8.15e-28
2.50	1665	5.38e-28	1.22e-12	4.77e-09	4.43e-08	3.91e-03	6.44e-10	3.06e-12	3.30e-08	7.60e-28
2.50	1665	5.00e-28	1.22e-12	4.77e-09	4.43e-08	3.91e-03	6.45e-10	3.06e-12	3.29e-08	7.10e-28
2.50	1667	4.65e-28	1.22e-12	4.77e-09	4.43e-08	3.91e-03	6.47e-10	3.07e-12	3.30e-08	6.62e-28
2.50	1668	4.33e-28	1.22e-12	4.77e-09	4.44e-08	3.91e-03	6.46e-10	3.07e-12	3.30e-08	6.18e-28
2.50	1668	4.03e-28	1.22e-12	4.78e-09	4.44e-08	3.91e-03	6.47e-10	3.08e-12	3.30e-08	5.77e-28
2.50	1670	3.75e-28	1.22e-12	4.77e-09	4.43e-08	3.91e-03	6.46e-10	3.07e-12	3.30e-08	5.38e-28
2.50	1671	3.49e-28	1.22e-12	4.77e-09	4.43e-08	3.91e-03	6.45e-10	3.07e-12	3.30e-08	5.02e-28
2.50	1671	3.24e-28	1.22e-12	4.77e-09	4.43e-08	3.91e-03	6.45e-10	3.06e-12	3.30e-08	4.69e-28
2.50	1673	3.02e-28	1.22e-12	4.77e-09	4.43e-08	3.91e-03	6.45e-10	3.06e-12	3.30e-08	4.37e-28
2.50	1674	2.81e-28	1.22e-12	4.77e-09	4.43e-08	3.91e-03	6.44e-10	3.06e-12	3.30e-08	4.08e-28
2.50	1674	2.61e-28	1.22e-12	4.77e-09	4.42e-08	3.91e-03	6.43e-10	3.06e-12	3.30e-08	3.81e-28
2.50	1676	2.43e-28	1.22e-12	4.76e-09	4.42e-08	3.91e-03	6.43e-10	3.06e-12	3.30e-08	3.55e-28
2.50	1677	2.26e-28	1.22e-12	4.76e-09	4.42e-08	3.91e-03	6.43e-10	3.05e-12	3.30e-08	3.32e-28
2.50	1677	2.11e-28	1.22e-12	4.76e-09	4.42e-08	3.91e-03	6.43e-10	3.05e-12	3.30e-08	3.09e-28
2.50	1679	1.96e-28	1.22e-12	4.76e-09	4.42e-08	3.91e-03	6.43e-10	3.05e-12	3.30e-08	2.89e-28
2.50	1680	1.82e-28	1.22e-12	4.75e-09	4.41e-08	3.91e-03	6.43e-10	3.05e-12	3.30e-08	2.69e-28
2.50	1680	1.70e-28	1.22e-12	4.75e-09	4.41e-08	3.91e-03	6.43e-10	3.05e-12	3.30e-08	2.51e-28
2.50	1682	1.58e-28	1.22e-12	4.75e-09	4.41e-08	3.91e-03	6.44e-10	3.05e-12	3.30e-08	2.35e-28
2.50	1683	1.47e-28	1.21e-12	4.75e-09	4.41e-08	3.91e-03	6.44e-10	3.06e-12	3.30e-08	2.19e-28
2.50	1683	1.37e-28	1.22e-12	4.75e-09	4.41e-08	3.91e-03	6.44e-10	3.05e-12	3.30e-08	2.04e-28
2.50	1685	1.27e-28	1.21e-12	4.75e-09	4.41e-08	3.91e-03	6.44e-10	3.05e-12	3.30e-08	1.91e-28
2.50	1686	1.18e-28	1.21e-12	4.75e-09	4.41e-08	3.91e-03	6.44e-10	3.05e-12	3.30e-08	1.78e-28
2.50	1686	1.10e-28	1.22e-12	4.75e-09	4.41e-08	3.91e-03	6.44e-10	3.05e-12	3.30e-08	1.66e-28
2.50	1688	1.02e-28	1.22e-12	4.75e-09	4.41e-08	3.91e-03	6.44e-10	3.05e-12	3.30e-08	1.55e-28
2.50	1689	9.52e-29	1.22e-12	4.75e-09	4.41e-08	3.91e-03	6.44e-10	3.05e-12	3.30e-08	1.45e-28
2.50	1689	8.86e-29	1.22e-12	4.75e-09	4.41e-08	3.91e-03	6.44e-10	3.05e-12	3.30e-08	1.35e-28
2.50	1691	8.25e-29	1.21e-12	4.75e-09	4.41e-08	3.91e-03	6.44e-10	3.05e-12	3.30e-08	1.26e-28
2.50	1692	7.67e-29	1.21e-12	4.75e-09	4.41e-08	3.91e-03	6.44e-10	3.05e-12	3.30e-08	1.17e-28
2.50	1692	7.14e-29	1.21e-12	4.75e-09	4.41e-08	3.91e-03	6.44e-10	3.06e-12	3.30e-08	1.10e-28
2.50	1694	6.64e-29	1.22e-12	4.75e-09	4.41e-08	3.92e-03	6.43e-10	3.05e-12	3.30e-08	1.02e-28
2.50	1695	6.18e-29	1.22e-12	4.75e-09	4.41e-08	3.92e-03	6.42e-10	3.04e-12	3.30e-08	9.54e-29
2.50	1695	5.75e-29	1.22e-12	4.74e-09	4.40e-08	3.92e-03	6.41e-10	3.04e-12	3.30e-08	8.91e-29
2.50	1697	5.35e-29	1.21e-12	4.74e-09	4.40e-08	3.92e-03	6.41e-10	3.03e-12	3.30e-08	8.31e-29
2.50	1698	4.98e-29	1.21e-12	4.74e-09	4.40e-08	3.92e-03	6.41e-10	3.03e-12	3.30e-08	7.75e-29
2.50	1698	4.63e-29	1.21e-12	4.73e-09	4.39e-08	3.92e-03	6.41e-10	3.03e-12	3.30e-08	7.24e-29
2.50	1700	4.31e-29	1.21e-12	4.73e-09	4.39e-08	3.92e-03	6.41e-10	3.03e-12	3.30e-08	6.75e-29
2.50	1701	4.01e-29	1.21e-12	4.73e-09	4.39e-08	3.92e-03	6.41e-10	3.04e-12	3.30e-08	6.30e-29
2.50	1701	3.73e-29	1.22e-12	4.73e-09	4.39e-08	3.92e-03	6.41e-10	3.03e-12	3.30e-08	5.88e-29
2.50	1703	3.47e-29	1.21e-12	4.73e-09	4.39e-08	3.92e-03	6.41e-10	3.03e-12	3.30e-08	5.49e-29
2.50	1704	3.23e-29	1.21e-12	4.72e-09	4.38e-08	3.91e-03	6.39e-10	3.02e-12	3.30e-08	5.12e-29
2.50	1704	3.01e-29	1.21e-12	4.72e-09	4.38e-08	3.91e-03	6.39e-10	3.02e-12	3.30e-08	4.78e-29
2.50	1706	2.80e-29	1.21e-12	4.71e-09	4.37e-08	3.91e-03	6.39e-10	3.02e-12	3.30e-08	4.46e-29
2.50	1707	2.60e-29	1.21e-12	4.71e-09	4.37e-08	3.91e-03	6.38e-10	3.01e-12	3.30e-08	4.16e-29
2.50	1707	2.42e-29	1.21e-12	4.71e-09	4.37e-08	3.91e-03	6.38e-10	3.01e-12	3.30e-08	3.88e-29
2.50	1709	2.25e-29	1.21e-12	4.70e-09	4.36e-08	3.91e-03	6.38e-10	3.01e-12	3.30e-08	3.62e-29
2.50	1710	2.10e-29	1.21e-12	4.70e-09	4.36e-08	3.91e-03	6.38e-10	3.01e-12	3.30e-08	3.38e-29
2.50	1710	1.95e-29	1.21e-12	4.70e-09	4.36e-08	3.91e-03	6.38e-10	3.01e-12	3.30e-08	3.15e-29
2.50	1712	1.81e-29	1.21e-12	4.70e-09	4.36e-08	3.91e-03	6.38e-10	3.01e-12	3.30e-08	2.94e-29
2.50	1713	1.69e-29	1.21e-12	4.69e-09	4.36e-08	3.91e-03	6.38e-10	3.01e-12	3.30e-08	2.75e-29
2.50	1713	1.57e-29	1.21e-12	4.69e-09	4.35e-08	3.91e-03	6.38e-10	3.01e-12	3.30e-08	2.56e-29
2.50	1715	1.46e-29	1.21e-12	4.69e-09	4.35e-08	3.91e-03	6.37e-10	3.00e-12	3.30e-08	2.39e-29
2.50	1716	1.36e-29	1.21e-12	4.69e-09	4.35e-08	3.91e-03	6.37e-10	3.00e-12	3.30e-08	2.23e-29
2.50	1716	1.27e-29	1.21e-12	4.68e-09	4.35e-08	3.91e-03	6.38e-10	3.01e-12	3.30e-08	2.08e-29
2.50	1718	1.18e-29	1.21e-12	4.68e-09	4.35e-08	3.91e-03	6.37e-10	3.00e-12	3.30e-08	1.94e-29
2.50	1719	1.10e-29	1.21e-12	4.68e-09	4.34e-08	3.91e-03	6.37e-10	3.00e-12	3.29e-08	1.81e-29
2.50	1719	1.02e-29	1.21e-12	4.68e-09	4.34e-08	3.91e-03	6.38e-10	3.00e-12	3.30e-08	1.69e-29
2.50	1721	9.48e-30	1.21e-12	4.68e-09	4.34e-08	3.91e-03	6.38e-10	3.00e-12	3.30e-08	1.58e-29
2.50	1722	8.82e-30	1.21e-12	4.68e-09	4.34e-08	3.91e-03	6.38e-10	3.00e-12	3.30e-08	1.47e-29
2.50	1722	8.21e-30	1.21e-12	4.68e-09	4.34e-08	3.91e-03	6.38e-10	3.01e-12	3.30e-08	1.38e-29
2.50	1724	7.64e-30	1.21e-12	4.68e-09	4.34e-08	3.91e-03	6.38e-10	3.00e-12	3.30e-08	1.28e-29
2.50	1725	7.11e-30	1.21e-12	4.68e-09	4.35e-08	3.91e-03	6.39e-10	3.01e-12	3.30e-08	1.20e-29
2.50	1725	6.61e-30	1.22e-12	4.68e-09	4.34e-08	3.91e-03	6.38e-10	3.00e-12	3.30e-08	1.12e-29
2.50	1727	6.15e-30	1.22e-12	4.68e-09	4.34e-08	3.91e-03	6.39e-10	3.01e-12	3.30e-08	1.04e-29
2.50	1728	5.72e-30	1.21e-12	4.68e-09	4.35e-08	3.91e-03	6.39e-10	3.01e-12	3.30e-08	9.73e-30
2.50	1728	5.33e-30	1.21e-12	4.68e-09	4.35e-08	3.91e-03	6.39e-10	3.01e-12	3.30e-08	9.08e-30
2.50	1730	4.95e-30	1.21e-12	4.68e-09	4.35e-08	3.91e-03	6.39e-10	3.01e-12	3.30e-08	8.47e-30
2.50	1731	4.61e-30	1.21e-12	4.68e-09	4.35e-08	3.91e-03	6.39e-10	3.01e-12	3.30e-08	7.91e-30
2.50	1731	4.29e-30	1.21e-12	4.68e-09	4.35e-08	3.91e-03	6.39e-10	3.01e-12	3.29e-08	7.38e-30
2.50	1733	3.99e-30	1.21e-12	4.68e-09	4.35e-08	3.91e-03	6.38e-10	3.00e-12	3.30e-08	6.89e-30
2.50	1734	3.71e-30	1.21e-12	4.68e-09	4.35e-08	3.91e-03	6.38e-10	3.00e-12	3.30e-08	6.43e-30
2.50	1734	3.46e-30	1.21e-12	4.68e-09	4.34e-08	3.91e-03	6.38e-10	3.00e-12	3.29e-08	6.00e-30
2.50	1736	3.21e-30	1.21e-12	4.68e-09	4.34e-08	3.91e-03	6.38e-10	3.00e-12	3.29e-08	5.60e-30
2.50	1737	2.99e-30	1.21e-12	4.68e-09	4.34e-08	3.91e-03	6.38e-10	3.00e-12	3.29e-08	5.22e-30
2.50	1737	2.78e-30	1.21e-12	4.68e-09	4.35e-08	3.91e-03	6.39e-10	3.00e-12	3.29e-08	4.87e-30
2.50	1739	2.59e-30	1.21e-12	4.68e-09	4.35e-08	3.91e-03	6.39e-10	3.00e-12	3.29e-08	4.55e-30
2.50	1740	2.41e-30	1.21e-12	4.68e-09	4.35e-08	3.91e-03	6.38e-10	3.00e-12	3.29e-08	4.24e-30
2.50	1740	2.24e-30	1.21e-12	4.68e-09	4.35e-08	3.91e-03	6.39e-10	3.00e-12	3.29e-08	3.96e-30
2.50	1742	2.09e-30	1.21e-12	4.68e-09	4.35e-08	3.91e-03	6.39e-10	3.00e-12	3.29e-08	3.69e-30
2.50	1743	1.94e-30	1.21e-12	4.68e-09	4.35e-08	3.91e-03	6.39e-10	3.01e-12	3.29e-08	3.45e-30
2.50	1743	1.81e-30	1.22e-12	4.68e-09	4.35e-08	3.91e-03	6.38e-10	3.00e-12	3.29e-08	3.22e-30
2.50	1745	1.68e-30	1.21e-12	4.68e-09	4.35e-08	3.91e-03	6.38e-10	3.00e-12	3.29e-08	3.00e-30
2.50	1746	1.56e-30	1.21e-12	4.68e-09	4.35e-08	3.91e-03	6.38e-10	3.00e-12	3.29e-08	2.80e-30
2.50	1746	1.45e-30	1.21e-12	4.68e-09	4.35e-08	3.91e-03	6.38e-10	3.00e-12	3.29e-08	2.61e-30
2.50	1748	1.35e-30	1.21e-12	4.68e-09	4.34e-08	3.91e-03	6.38e-10	3.00e-12	3.29e-08	2.44e-30
2.50	1749	1.26e-30	1.22e-12	4.67e-09	4.34e-08	3.91e-03	6.37e-10	2.99e-12	3.29e-08	2.28e-30
2.50	1749	1.17e-30	1.22e-12	4.67e-09	4.33e-08	3.91e-03	6.36e-10	2.99e-12	3.29e-08	2.12e-30
2.50	1751	1.09e-30	1.23e-12	4.67e-09	4.33e-08	3.91e-03	6.36e-10	2.99e-12	3.29e-08	1.98e-30
2.50	1752	1.01e-30	1.22e-12	4.66e-09	4.33e-08	3.91e-03	6.35e-10	2.98e-12	3.29e-08	1.85e-30
2.50	1752	9.44e-31	1.22e-12	4.66e-09	4.32e-08	3.91e-03	6.35e-10	2.98e-12	3.29e-08	1.73e-30
2.50	1754	8.78e-31	1.22e-12	4.66e-09	4.32e-08	3.91e-03	6.35e-10	2.98e-12	3.29e-08	1.61e-30
2.50	1755	8.17e-31	1.22e-12	4.65e-09	4.32e-08	3.91e-03	6.35e-10	2.98e-12	3.29e-08	1.50e-30
2.50	1755	7.60e-31	1.22e-12	4.65e-09	4.32e-08	3.91e-03	6.35e-10	2.98e-12	3.29e-08	1.40e-30
2.50	1757	7.07e-31	1.22e-12	4.65e-09	4.31e-08	3.91e-03	6.35e-10	2.98e-12	3.29e-08	1.31e-30
2.50	1758	6.58e-31	1.23e-12	4.65e-09	4.31e-08	3.91e-03	6.35e-10	2.98e-12	3.29e-08	1.22e-30
2.50	1758	6.12e-31	1.22e-12	4.65e-09	4.32e-08	3.91e-03	6.36e-10	2.98e-12	3.29e-08	1.14e-30
2.50	1760	5.70e-31	1.22e-12	4.65e-09	4.32e-08	3.91e-03	6.37e-10	2.99e-12	3.29e-08	1.06e-30
2.50	1761	5.30e-31	1.22e-12	4.65e-09	4.32e-08	3.91e-03	6.37e-10	2.99e-12	3.29e-08	9.92e-31
2.50	1761	4.93e-31	1.22e-12	4.65e-09	4.32e-08	3.91e-03	6.38e-10	2.99e-12	3.29e-08	9.26e-31
2.50	1763	4.59e-31	1.22e-12	4.65e-09	4.33e-08	3.91e-03	6.38e-10	2.99e-12	3.29e-08	8.64e-31
2.50	1764	4.27e-31	1.22e-12	4.66e-09	4.33e-08	3.91e-03	6.38e-10	3.00e-12	3.29e-08	8.06e-31
2.50	1764	3.97e-31	1.21e-12	4.66e-09	4.33e-08	3.91e-03	6.38e-10	3.00e-12	3.29e-08	7.52e-31
2.50	1766	3.70e-31	1.21e-12	4.66e-09	4.33e-08	3.91e-03	6.37e-10	2.99e-12	3.29e-08	7.02e-31
2.50	1767	3.44e-31	1.22e-12	4.66e-09	4.33e-08	3.91e-03	6.36e-10	2.99e-12	3.29e-08	6.55e-31
2.50	1767	3.20e-31	1.22e-12	4.66e-09	4.32e-08	3.91e-03	6.36e-10	2.99e-12	3.29e-08	6.11e-31
2.50	1769	2.98e-31	1.22e-12	4.65e-09	4.32e-08	3.91e-03	6.36e-10	2.98e-12	3.29e-08	5.71e-31
2.50	1770	2.77e-31	1.22e-12	4.65e-09	4.32e-08	3.91e-03	6.36e-10	2.98e-12	3.29e-08	5.32e-31
2.50	1770	2.58e-31	1.22e-12	4.65e-09	4.32e-08	3.91e-03	6.36e-10	2.99e-12	3.30e-08	4.97e-31
2.50	1772	2.40e-31	1.22e-12	4.65e-09	4.32e-08	3.91e-03	6.36e-10	2.99e-12	3.30e-08	4.64e-31
2.50	1773	2.23e-31	1.22e-12	4.65e-09	4.32e-08	3.90e-03	6.37e-10	2.99e-12	3.29e-08	4.33e-31
2.50	1773	2.08e-31	1.21e-12	4.65e-09	4.32e-08	3.90e-03	6.37e-10	2.99e-12	3.29e-08	4.04e-31
2.50	1775	1.93e-31	1.21e-12	4.65e-09	4.32e-08	3.90e-03	6.36e-10	2.99e-12	3.30e-08	3.77e-31
2.50	1776	1.80e-31	1.21e-12	4.65e-09	4.32e-08	3.90e-03	6.37e-10	2.99e-12	3.30e-08	3.52e-31
2.50	1776	1.67e-31	1.21e-12	4.65e-09	4.32e-08	3.90e-03	6.37e-10	2.99e-12	3.30e-08	3.28e-31
2.50	1778	1.56e-31	1.21e-12	4.65e-09	4.32e-08	3.90e-03	6.37e-10	2.99e-12	3.30e-08	3.06e-31
2.50	1779	1.45e-31	1.21e-12	4.65e-09	4.32e-08	3.90e-03	6.37e-10	2.99e-12	3.30e-08	2.86e-31
2.50	1779	1.35e-31	1.21e-12	4.65e-09	4.32e-08	3.90e-03	6.37e-10	2.99e-12	3.30e-08	2.67e-31
2.50	1781	1.25e-31	1.21e-12	4.65e-09	4.32e-08	3.90e-03	6.37e-10	2.99e-12	3.30e-08	2.49e-31
2.50	1782	1.17e-31	1.21e-12	4.65e-09	4.32e-08	3.90e-03	6.37e-10	2.99e-12	3.30e-08	2.32e-31
2.50	1782	1.08e-31	1.21e-12	4.65e-09	4.32e-08	3.90e-03	6.37e-10	2.99e-12	3.30e-08	2.17e-31
2.50	1784	1.01e-31	1.21e-12	4.66e-09	4.33e-08	3.90e-03	6.38e-10	2.99e-12	3.29e-08	2.02e-31
2.50	1785	9.39e-32	1.20e-12	4.66e-09	4.33e-08	3.90e-03	6.38e-10	2.99e-12	3.29e-08	1.89e-31
2.50	1785	8.74e-32	1.20e-12	4.66e-09	4.33e-08	3.90e-03	6.37e-10	2.99e-12	3.29e-08	1.76e-31
2.50	1787	8.13e-32	1.20e-12	4.66e-09	4.32e-08	3.90e-03	6.36e-10	2.99e-12	3.29e-08	1.64e-31
2.50	1788	7.57e-32	1.20e-12	4.66e-09	4.32e-08	3.90e-03	6.37e-10	2.99e-12	3.29e-08	1.53e-31
2.50	1788	7.04e-32	1.20e-12	4.66e-09	4.33e-08	3.90e-03	6.37e-10	2.99e-12	3.30e-08	1.43e-31
2.50	1790	6.55e-32	1.20e-12	4.66e-09	4.33e-08	3.90e-03	6.37e-10	2.99e-12	3.29e-08	1.33e-31
2.50	1791	6.09e-32	1.20e-12	4.66e-09	4.32e-08	3.90e-03	6.36e-10	2.99e-12	3.29e-08	1.25e-31
2.50	1791	5.67e-32	1.20e-12	4.66e-09	4.32e-08	3.90e-03	6.37e-10	2.99e-12	3.29e-08	1.16e-31
2.50	1793	5.28e-32	1.20e-12	4.65e-09	4.32e-08	3.90e-03	6.36e-10	2.98e-12	3.30e-08	1.08e-31
2.50	1794	4.91e-32	1.20e-12	4.65e-09	4.32e-08	3.90e-03	6.36e-10	2.98e-12	3.29e-08	1.01e-31
2.50	1794	4.57e-32	1.20e-12	4.65e-09	4.32e-08	3.90e-03	6.36e-10	2.98e-12	3.30e-08	9.44e-32
2.50	1796	4.25e-32	1.20e-12	4.65e-09	4.32e-08	3.90e-03	6.36e-10	2.98e-12	3.29e-08	8.81e-32
2.50	1797	3.95e-32	1.21e-12	4.65e-09	4.32e-08	3.90e-03	6.36e-10	2.98e-12	3.29e-08	8.22e-32
2.50	1797	3.68e-32	1.21e-12	4.65e-09	4.32e-08	3.90e-03	6.36e-10	2.98e-12	3.30e-08	7.67e-32
2.50	1799	3.42e-32	1.21e-12	4.64e-09	4.31e-08	3.90e-03	6.35e-10	2.98e-12	3.29e-08	7.16e-32
2.50	1800	3.18e-32	1.21e-12	4.64e-09	4.31e-08	3.90e-03	6.36e-10	2.98e-12	3.29e-08	6.68e-32
2.50	1800	2.96e-32	1.21e-12	4.64e-09	4.31e-08	3.90e-03	6.36e-10	2.98e-12	3.29e-08	6.24e-32
2.50	1802	2.76e-32	1.21e-12	4.64e-09	4.31e-08	3.90e-03	6.36e-10	2.98e-12	3.29e-08	5.82e-32
2.50	1803	2.57e-32	1.21e-12	4.64e-09	4.31e-08	3.90e-03	6.35e-10	2.98e-12	3.29e-08	5.43e-32
2.50	1803	2.39e-32	1.21e-12	4.64e-09	4.31e-08	3.90e-03	6.36e-10	2.98e-12	3.29e-08	5.07e-32
2.50	1805	2.22e-32	1.20e-12	4.64e-09	4.31e-08	3.90e-03	6.36e-10	2.98e-12	3.29e-08	4.73e-32
2.50	1806	2.07e-32	1.21e-12	4.64e-09	4.31e-08	3.90e-03	6.36e-10	2.98e-12	3.29e-08	4.41e-32
2.50	1806	1.92e-32	1.21e-12	4.64e-09	4.31e-08	3.90e-03	6.36e-10	2.98e-12	3.30e-08	4.12e-32
2.50	1808	1.79e-32	1.21e-12	4.64e-09	4.31e-08	3.90e-03	6.36e-10	2.98e-12	3.30e-08	3.84e-32
2.50	1809	1.66e-32	1.21e-12	4.64e-09	4.31e-08	3.90e-03	6.36e-10	2.98e-12	3.30e-08	3.59e-32
2.50	1809	1.55e-32	1.21e-12	4.64e-09	4.31e-08	3.90e-03	6.36e-10	2.98e-12	3.30e-08	3.35e-32
2.50	1811	1.44e-32	1.21e-12	4.64e-09	4.31e-08	3.90e-03	6.36e-10	2.98e-12	3.30e-08	3.12e-32
2.50	1812	1.34e-32	1.21e-12	4.64e-09	4.31e-08	3.90e-03	6.37e-10	2.99e-12	3.30e-08	2.91e-32
2.50	1812	1.25e-32	1.21e-12	4.64e-09	4.31e-08	3.91e-03	6.37e-10	2.99e-12	3.30e-08	2.72e-32
2.50	1814	1.16e-32	1.21e-12	4.64e-09	4.31e-08	3.91e-03	6.37e-10	2.99e-12	3.30e-08	2.54e-32
2.50	1815	1.08e-32	1.21e-12	4.64e-09	4.32e-08	3.91e-03	6.37e-10	2.99e-12	3.30e-08	2.37e-32
2.50	1815	1.00e-32	1.21e-12	4.65e-09	4.32e-08	3.91e-03	6.37e-10	2.99e-12	3.29e-08	2.21e-32
2.50	1817	9.35e-33	1.21e-12	4.65e-09	4.32e-08	3.91e-03	6.38e-10	2.99e-12	3.30e-08	2.06e-32
2.50	1818	8.70e-33	1.21e-12	4.65e-09	4.32e-08	3.91e-03	6.37e-10	2.99e-12	3.30e-08	1.92e-32
2.50	1818	8.09e-33	1.21e-12	4.65e-09	4.32e-08	3.91e-03	6.37e-10	2.99e-12	3.30e-08	1.79e-32
2.50	1820	7.53e-33	1.21e-12	4.65e-09	4.32e-08	3.91e-03	6.37e-10	2.99e-12	3.30e-08	1.67e-32
2.50	1821	7.01e-33	1.21e-12	4.65e-09	4.32e-08	3.91e-03	6.37e-10	2.99e-12	3.29e-08	1.56e-32
2.50	1821	6.52e-33	1.21e-12	4.65e-09	4.32e-08	3.91e-03	6.37e-10	2.99e-12	3.30e-08	1.46e-32
2.50	1823	6.07e-33	1.21e-12	4.65e-09	4.32e-08	3.91e-03	6.37e-10	2.99e-12	3.30e-08	1.36e-32
2.50	1824	5.64e-33	1.21e-12	4.65e-09	4.32e-08	3.91e-03	6.37e-10	2.99e-12	3.30e-08	1.27e-32
2.50	1824	5.25e-33	1.21e-12	4.65e-09	4.32e-08	3.91e-03	6.37e-10	2.99e-12	3.30e-08	1.19e-32
2.50	1826	4.89e-33	1.21e-12	4.65e-09	4.32e-08	3.91e-03	6.37e-10	2.99e-12	3.30e-08	1.11e-32
2.50	1827	4.55e-33	1.20e-12	4.65e-09	4.32e-08	3.91e-03	6.36e-10	2.99e-12	3.30e-08	1.03e-32
2.50	1827	4.23e-33	1.21e-12	4.65e-09	4.32e-08	3.91e-03	6.36e-10	2.99e-12	3.30e-08	9.63e-33
2.50	1829	3.94e-33	1.21e-12	4.65e-09	4.32e-08	3.91e-03	6.37e-10	2.99e-12	3.30e-08	8.99e-33
2.50	1830	3.66e-33	1.21e-12	4.65e-09	4.32e-08	3.91e-03	6.37e-10	2.99e-12	3.30e-08	8.39e-33
2.50	1830	3.41e-33	1.21e-12	4.65e-09	4.32e-08	3.92e-03	6.37e-10	2.99e-12	3.30e-08	7.83e-33
2.50	1832	3.17e-33	1.21e-12	4.65e-09	4.32e-08	3.92e-03	6.37e-10	2.99e-12	3.30e-08	7.30e-33
2.50	1833	2.95e-33	1.21e-12	4.65e-09	4.32e-08	3.92e-03	6.37e-10	2.99e-12	3.30e-08	6.81e-33
2.50	1833	2.74e-33	1.21e-12	4.65e-09	4.33e-08	3.92e-03	6.38e-10	3.00e-12	3.30e-08	6.36e-33
2.50	1835	2.55e-33	1.21e-12	4.65e-09	4.33e-08	3.92e-03	6.38e-10	2.99e-12	3.29e-08	5.93e-33
2.50	1836	2.38e-33	1.21e-12	4.65e-09	4.33e-08	3.92e-03	6.37e-10	2.99e-12	3.30e-08	5.54e-33
2.50	1836	2.21e-33	1.20e-12	4.65e-09	4.32e-08	3.92e-03	6.37e-10	2.99e-12	3.30e-08	5.17e-33
2.50	1838	2.06e-33	1.21e-12	4.65e-09	4.32e-08	3.92e-03	6.37e-10	2.99e-12	3.30e-08	4.82e-33
2.50	1839	1.91e-33	1.21e-12	4.65e-09	4.32e-08	3.92e-03	6.37e-10	2.99e-12	3.30e-08	4.50e-33
2.50	1839	1.78e-33	1.21e-12	4.66e-09	4.33e-08	3.92e-03	6.37e-10	2.99e-12	3.30e-08	4.20e-33
2.50	1841	1.66e-33	1.21e-12	4.65e-09	4.32e-08	3.92e-03	6.37e-10	2.99e-12	3.30e-08	3.92e-33
2.50	1842	1.54e-33	1.21e-12	4.65e-09	4.32e-08	3.92e-03	6.37e-10	2.99e-12	3.30e-08	3.66e-33
2.50	1842	1.43e-33	1.21e-12	4.65e-09	4.32e-08	3.92e-03	6.37e-10	2.99e-12	3.29e-08	3.41e-33
2.50	1844	1.33e-33	1.21e-12	4.65e-09	4.32e-08	3.92e-03	6.36e-10	2.99e-12	3.29e-08	3.18e-33
2.50	1845	1.24e-33	1.21e-12	4.65e-09	4.32e-08	3.92e-03	6.37e-10	2.99e-12	3.30e-08	2.97e-33
2.50	1845	1.16e-33	1.21e-12	4.65e-09	4.32e-08	3.93e-03	6.36e-10	2.99e-12	3.30e-08	2.77e-33
2.50	1847	1.07e-33	1.21e-12	4.65e-09	4.32e-08	3.93e-03	6.35e-10	2.98e-12	3.30e-08	2.59e-33
2.50	1848	1.00e-33	1.21e-12	4.65e-09	4.32e-08	3.93e-03	6.35e-10	2.98e-12	3.30e-08	2.41e-33
2.50	1848	9.31e-34	1.21e-12	4.65e-09	4.31e-08	3.93e-03	6.36e-10	2.98e-12	3.30e-08	2.25e-33
2.50	1850	8.66e-34	1.21e-12	4.64e-09	4.31e-08	3.93e-03	6.35e-10	2.98e-12	3.30e-08	2.10e-33
2.50	1851	8.06e-34	1.21e-12	4.65e-09	4.31e-08	3.93e-03	6.36e-10	2.98e-12	3.30e-08	1.96e-33
2.50	1851	7.50e-34	1.21e-12	4.65e-09	4.32e-08	3.93e-03	6.37e-10	2.99e-12	3.30e-08	1.83e-33
2.50	1853	6.97e-34	1.21e-12	4.65e-09	4.32e-08	3.93e-03	6.38e-10	2.99e-12	3.30e-08	1.71e-33
2.50	1854	6.49e-34	1.21e-12	4.65e-09	4.32e-08	3.93e-03	6.38e-10	2.99e-12	3.30e-08	1.59e-33
2.50	1854	6.04e-34	1.21e-12	4.65e-09	4.32e-08	3.93e-03	6.37e-10	2.99e-12	3.30e-08	1.49e-33
2.50	1856	5.62e-34	1.21e-12	4.65e-09	4.32e-08	3.93e-03	6.37e-10	2.99e-12	3.30e-08	1.39e-33
2.50	1857	5.23e-34	1.21e-12	4.65e-09	4.32e-08	3.93e-03	6.37e-10	2.99e-12	3.30e-08	1.30e-33
2.50	1857	4.86e-34	1.21e-12	4.65e-09	4.32e-08	3.93e-03	6.38e-10	3.00e-12	3.30e-08	1.21e-33
2.50	1859	4.52e-34	1.21e-12	4.66e-09	4.33e-08	3.93e-03	6.38e-10	3.00e-12	3.30e-08	1.13e-33
2.50	1860	4.21e-34	1.21e-12	4.66e-09	4.33e-08	3.94e-03	6.38e-10	3.00e-12	3.30e-08	1.05e-33
2.50	1860	3.92e-34	1.21e-12	4.66e-09	4.33e-08	3.94e-03	6.38e-10	3.00e-12	3.30e-08	9.82e-34
2.50	1862	3.64e-34	1.21e-12	4.66e-09	4.33e-08	3.94e-03	6.36e-10	2.99e-12	3.30e-08	9.16e-34
2.50	1863	3.39e-34	1.21e-12	4.66e-09	4.33e-08	3.94e-03	6.38e-10	3.00e-12	3.30e-08	8.55e-34
2.50	1863	3.16e-34	1.21e-12	4.66e-09	4.33e-08	3.94e-03	6.38e-10	3.00e-12	3.30e-08	7.98e-34
2.50	1865	2.94e-34	1.21e-12	4.66e-09	4.33e-08	3.94e-03	6.37e-10	2.99e-12	3.30e-08	7.45e-34
2.50	1866	2.73e-34	1.21e-12	4.66e-09	4.33e-08	3.94e-03	6.37e-10	2.99e-12	3.30e-08	6.95e-34
2.50	1866	2.54e-34	1.20e-12	4.66e-09	4.33e-08	3.94e-03	6.37e-10	2.99e-12	3.30e-08	6.48e-34
2.50	1868	2.36e-34	1.20e-12	4.66e-09	4.33e-08	3.94e-03	6.37e-10	2.99e-12	3.30e-08	6.05e-34
2.50	1869	2.20e-34	1.20e-12	4.66e-09	4.33e-08	3.94e-03	6.37e-10	2.99e-12	3.30e-08	5.65e-34
2.50	1869	2.05e-34	1.20e-12	4.66e-09	4.33e-08	3.94e-03	6.37e-10	2.99e-12	3.30e-08	5.27e-34
2.50	1871	1.90e-34	1.20e-12	4.66e-09	4.32e-08	3.94e-03	6.36e-10	2.99e-12	3.30e-08	4.92e-34
2.50	1872	1.77e-34	1.20e-12	4.65e-09	4.32e-08	3.94e-03	6.36e-10	2.99e-12	3.30e-08	4.59e-34
2.50	1872	1.65e-34	1.20e-12	4.65e-09	4.32e-08	3.94e-03	6.36e-10	2.99e-12	3.30e-08	4.28e-34
2.50	1874	1.53e-34	1.20e-12	4.65e-09	4.32e-08	3.94e-03	6.37e-10	2.99e-12	3.30e-08	4.00e-34
2.50	1875	1.43e-34	1.20e-12	4.65e-09	4.32e-08	3.93e-03	6.37e-10	2.99e-12	3.30e-08	3.73e-34
2.50	1875	1.33e-34	1.20e-12	4.65e-09	4.32e-08	3.93e-03	6.37e-10	2.99e-12	3.30e-08	3.48e-34
2.50	1877	1.24e-34	1.21e-12	4.65e-09	4.32e-08	3.93e-03	6.37e-10	2.99e-12	3.30e-08	3.25e-34
2.50	1878	1.15e-34	1.21e-12	4.66e-09	4.32e-08	3.93e-03	6.37e-10	2.99e-12	3.30e-08	3.03e-34
2.50	1878	1.07e-34	1.21e-12	4.65e-09	4.32e-08	3.93e-03	6.37e-10	2.99e-12	3.30e-08	2.83e-34
2.50	1880	9.95e-35	1.21e-12	4.65e-09	4.32e-08	3.93e-03	6.37e-10	2.99e-12	3.30e-08	2.64e-34
2.50	1881	9.26e-35	1.21e-12	4.66e-09	4.33e-08	3.93e-03	6.38e-10	2.99e-12	3.30e-08	2.46e-34
2.50	1881	8.62e-35	1.21e-12	4.66e-09	4.33e-08	3.93e-03	6.38e-10	2.99e-12	3.30e-08	2.30e-34
2.50	1883	8.02e-35	1.21e-12	4.66e-09	4.33e-08	3.93e-03	6.37e-10	2.99e-12	3.30e-08	2.14e-34
2.50	1884	7.46e-35	1.21e-12	4.66e-09	4.32e-08	3.93e-03	6.37e-10	2.98e-12	3.30e-08	2.00e-34
2.50	1884	6.94e-35	1.21e-12	4.65e-09	4.32e-08	3.93e-03	6.36e-10	2.98e-12	3.30e-08	1.87e-34
2.50	1886	6.46e-35	1.21e-12	4.65e-09	4.32e-08	3.93e-03	6.36e-10	2.98e-12	3.30e-08	1.74e-34
2.50	1887	6.01e-35	1.21e-12	4.65e-09	4.32e-08	3.93e-03	6.36e-10	2.98e-12	3.30e-08	1.63e-34
2.50	1887	5.59e-35	1.21e-12	4.65e-09	4.32e-08	3.93e-03	6.36e-10	2.98e-12	3.30e-08	1.52e-34
2.50	1889	5.20e-35	1.21e-12	4.65e-09	4.32e-08	3.93e-03	6.36e-10	2.98e-12	3.30e-08	1.42e-34
2.50	1890	4.84e-35	1.21e-12	4.65e-09	4.32e-08	3.93e-03	6.35e-10	2.98e-12	3.30e-08	1.32e-34
2.50	1890	4.50e-35	1.21e-12	4.65e-09	4.31e-08	3.92e-03	6.35e-10	2.97e-12	3.30e-08	1.23e-34
2.50	1892	4.19e-35	1.21e-12	4.64e-09	4.31e-08	3.92e-03	6.34e-10	2.97e-12	3.30e-08	1.15e-34
2.50	1893	3.90e-35	1.21e-12	4.64e-09	4.31e-08	3.92e-03	6.35e-10	2.97e-12	3.30e-08	1.07e-34
2.50	1893	3.63e-35	1.21e-12	4.64e-09	4.31e-08	3.92e-03	6.36e-10	2.98e-12	3.30e-08	1.00e-34
2.50	1895	3.38e-35	1.21e-12	4.65e-09	4.32e-08	3.92e-03	6.37e-10	2.98e-12	3.30e-08	9.35e-35
2.50	1896	3.14e-35	1.22e-12	4.65e-09	4.32e-08	3.92e-03	6.36e-10	2.98e-12	3.30e-08	8.72e-35
2.50	1896	2.92e-35	1.21e-12	4.65e-09	4.32e-08	3.92e-03	6.37e-10	2.99e-12	3.30e-08	8.14e-35
2.50	1898	2.72e-35	1.21e-12	4.65e-09	4.32e-08	3.92e-03	6.38e-10	2.99e-12	3.30e-08	7.59e-35
2.50	1899	2.53e-35	1.21e-12	4.65e-09	4.32e-08	3.93e-03	6.37e-10	2.99e-12	3.30e-08	7.09e-35
2.50	1899	2.35e-35	1.21e-12	4.65e-09	4.32e-08	3.93e-03	6.36e-10	2.98e-12	3.30e-08	6.61e-35
2.50	1901	2.19e-35	1.21e-12	4.65e-09	4.32e-08	3.93e-03	6.36e-10	2.98e-12	3.30e-08	6.17e-35
2.50	1902	2.04e-35	1.21e-12	4.65e-09	4.32e-08	3.93e-03	6.37e-10	2.99e-12	3.30e-08	5.76e-35
2.50	1902	1.90e-35	1.21e-12	4.65e-09	4.32e-08	3.93e-03	6.38e-10	2.99e-12	3.30e-08	5.37e-35
2.50	1904	1.76e-35	1.21e-12	4.66e-09	4.33e-08	3.93e-03	6.39e-10	3.00e-12	3.30e-08	5.01e-35
2.50	1905	1.64e-35	1.21e-12	4.66e-09	4.33e-08	3.93e-03	6.38e-10	2.99e-12	3.30e-08	4.68e-35
2.50	1905	1.53e-35	1.21e-12	4.66e-09	4.33e-08	3.93e-03	6.38e-10	2.99e-12	3.30e-08	4.37e-35
2.50	1907	1.42e-35	1.21e-12	4.66e-09	4.33e-08	3.93e-03	6.38e-10	2.99e-12	3.30e-08	4.07e-35
2.50	1908	1.32e-35	1.21e-12	4.66e-09	4.33e-08	3.93e-03	6.39e-10	3.00e-12	3.30e-08	3.80e-35
2.50	1908	1.23e-35	1.21e-12	4.66e-09	4.33e-08	3.93e-03	6.39e-10	3.00e-12	3.30e-08	3.55e-35
2.50	1910	1.14e-35	1.21e-12	4.67e-09	4.34e-08	3.93e-03	6.39e-10	3.00e-12	3.30e-08	3.31e-35
2.50	1911	1.06e-35	1.21e-12	4.67e-09	4.34e-08	3.93e-03	6.39e-10	3.00e-12	3.30e-08	3.09e-35
2.50	1911	9.91e-36	1.20e-12	4.67e-09	4.34e-08	3.93e-03	6.38e-10	3.00e-12	3.30e-08	2.88e-35
2.50	1913	9.22e-36	1.20e-12	4.67e-09	4.34e-08	3.93e-03	6.39e-10	3.00e-12	3.30e-08	2.69e-35
2.50	1914	8.58e-36	1.20e-12	4.67e-09	4.34e-08	3.93e-03	6.39e-10	3.00e-12	3.30e-08	2.51e-35
2.50	1914	7.98e-36	1.20e-12	4.67e-09	4.34e-08	3.93e-03	6.39e-10	3.01e-12	3.30e-08	2.34e-35
2.50	1916	7.43e-36	1.20e-12	4.67e-09	4.34e-08	3.93e-03	6.39e-10	3.00e-12	3.30e-08	2.19e-35
2.50	1917	6.91e-36	1.20e-12	4.67e-09	4.34e-08	3.93e-03	6.38e-10	3.00e-12	3.30e-08	2.04e-35
2.50	1917	6.43e-36	1.20e-12	4.67e-09	4.34e-08	3.93e-03	6.39e-10	3.00e-12	3.30e-08	1.90e-35
2.50	1919	5.98e-36	1.20e-12	4.68e-09	4.34e-08	3.93e-03	6.39e-10	3.01e-12	3.30e-08	1.78e-35
2.50	1920	5.57e-36	1.20e-12	4.68e-09	4.35e-08	3.93e-03	6.39e-10	3.01e-12	3.30e-08	1.66e-35
2.50	1920	5.18e-36	1.20e-12	4.68e-09	4.35e-08	3.93e-03	6.40e-10	3.01e-12	3.30e-08	1.55e-35
2.50	1922	4.82e-36	1.20e-12	4.68e-09	4.35e-08	3.93e-03	6.40e-10	3.01e-12	3.30e-08	1.44e-35
2.50	1923	4.48e-36	1.20e-12	4.68e-09	4.35e-08	3.93e-03	6.40e-10	3.01e-12	3.30e-08	1.35e-35
2.50	1923	4.17e-36	1.20e-12	4.69e-09	4.36e-08	3.93e-03	6.40e-10	3.02e-12	3.30e-08	1.26e-35
2.50	1925	3.88e-36	1.20e-12	4.69e-09	4.36e-08	3.93e-03	6.40e-10	3.01e-12	3.30e-08	1.17e-35
2.50	1926	3.61e-36	1.20e-12	4.69e-09	4.35e-08	3.93e-03	6.39e-10	3.01e-12	3.30e-08	1.09e-35
2.50	1926	3.36e-36	1.20e-12	4.69e-09	4.35e-08	3.93e-03	6.39e-10	3.01e-12	3.30e-08	1.02e-35
2.50	1928	3.13e-36	1.19e-12	4.69e-09	4.36e-08	3.93e-03	6.41e-10	3.02e-12	3.30e-08	9.53e-36
2.50	1929	2.91e-36	1.19e-12	4.69e-09	4.36e-08	3.93e-03	6.40e-10	3.02e-12	3.30e-08	8.89e-36
2.50	1929	2.71e-36	1.19e-12	4.69e-09	4.36e-08	3.93e-03	6.40e-10	3.01e-12	3.30e-08	8.30e-36
2.50	1931	2.52e-36	1.19e-12	4.69e-09	4.36e-08	3.93e-03	6.40e-10	3.01e-12	3.30e-08	7.74e-36
2.50	1932	2.34e-36	1.19e-12	4.69e-09	4.36e-08	3.93e-03	6.40e-10	3.01e-12	3.30e-08	7.23e-36
2.50	1932	2.18e-36	1.19e-12	4.69e-09	4.36e-08	3.93e-03	6.39e-10	3.01e-12	3.30e-08	6.74e-36
2.50	1934	2.03e-36	1.19e-12	4.69e-09	4.35e-08	3.93e-03	6.38e-10	3.00e-12	3.30e-08	6.29e-36
2.50	1935	1.89e-36	1.19e-12	4.69e-09	4.35e-08	3.93e-03	6.38e-10	3.01e-12	3.30e-08	5.87e-36
2.50	1935	1.76e-36	1.19e-12	4.69e-09	4.35e-08	3.93e-03	6.38e-10	3.00e-12	3.30e-08	5.48e-36
2.50	1937	1.63e-36	1.18e-12	4.69e-09	4.35e-08	3.93e-03	6.38e-10	3.00e-12	3.30e-08	5.11e-36
2.50	1938	1.52e-36	1.18e-12	4.68e-09	4.35e-08	3.93e-03	6.38e-10	3.01e-12	3.30e-08	4.77e-36
2.50	1938	1.41e-36	1.19e-12	4.68e-09	4.35e-08	3.93e-03	6.38e-10	3.01e-12	3.30e-08	4.45e-36
2.50	1940	1.32e-36	1.18e-12	4.68e-09	4.35e-08	3.93e-03	6.39e-10	3.01e-12	3.30e-08	4.15e-36
2.50	1941	1.22e-36	1.18e-12	4.68e-09	4.35e-08	3.93e-03	6.39e-10	3.01e-12	3.30e-08	3.88e-36
2.50	1941	1.14e-36	1.18e-12	4.68e-09	4.35e-08	3.93e-03	6.39e-10	3.01e-12	3.30e-08	3.62e-36
2.50	1943	1.06e-36	1.18e-12	4.68e-09	4.35e-08	3.93e-03	6.39e-10	3.01e-12	3.30e-08	3.38e-36
2.50	1944	9.86e-37	1.18e-12	4.69e-09	4.35e-08	3.93e-03	6.39e-10	3.01e-12	3.30e-08	3.15e-36
2.50	1944	9.18e-37	1.18e-12	4.69e-09	4.35e-08	3.93e-03	6.39e-10	3.01e-12	3.30e-08	2.94e-36
2.50	1946	8.54e-37	1.18e-12	4.69e-09	4.36e-08	3.93e-03	6.40e-10	3.01e-12	3.30e-08	2.74e-36
2.50	1947	7.94e-37	1.18e-12	4.69e-09	4.35e-08	3.93e-03	6.39e-10	3.01e-12	3.30e-08	2.56e-36
2.50	1947	7.39e-37	1.18e-12	4.69e-09	4.35e-08	3.93e-03	6.39e-10	3.01e-12	3.30e-08	2.39e-36
2.50	1949	6.88e-37	1.19e-12	4.69e-09	4.35e-08	3.93e-03	6.39e-10	3.01e-12	3.30e-08	2.23e-36
2.50	1950	6.40e-37	1.18e-12	4.69e-09	4.35e-08	3.93e-03	6.38e-10	3.01e-12	3.30e-08	2.08e-36
2.50	1950	5.95e-37	1.18e-12	4.68e-09	4.35e-08	3.93e-03	6.38e-10	3.01e-12	3.30e-08	1.94e-36
2.50	1952	5.54e-37	1.18e-12	4.68e-09	4.35e-08	3.93e-03	6.39e-10	3.01e-12	3.30e-08	1.81e-36
2.50	1953	5.15e-37	1.18e-12	4.68e-09	4.35e-08	3.93e-03	6.39e-10	3.01e-12	3.30e-08	1.69e-36
2.50	1953	4.80e-37	1.18e-12	4.68e-09	4.35e-08	3.94e-03	6.39e-10	3.01e-12	3.30e-08	1.58e-36
2.50	1955	4.46e-37	1.19e-12	4.68e-09	4.35e-08	3.94e-03	6.39e-10	3.01e-12	3.30e-08	1.47e-36
2.50	1956	4.15e-37	1.19e-12	4.68e-09	4.35e-08	3.94e-03	6.39e-10	3.01e-12	3.30e-08	1.37e-36
2.50	1956	3.86e-37	1.19e-12	4.69e-09	4.35e-08	3.94e-03	6.39e-10	3.01e-12	3.30e-08	1.28e-36
2.50	1958	3.59e-37	1.19e-12	4.68e-09	4.35e-08	3.94e-03	6.39e-10	3.01e-12	3.30e-08	1.20e-36
2.50	1959	3.34e-37	1.19e-12	4.68e-09	4.35e-08	3.94e-03	6.38e-10	3.00e-12	3.30e-08	1.12e-36
2.50	1959	3.11e-37	1.19e-12	4.68e-09	4.35e-08	3.94e-03	6.39e-10	3.01e-12	3.30e-08	1.04e-36
2.50	1961	2.90e-37	1.19e-12	4.68e-09	4.35e-08	3.94e-03	6.39e-10	3.00e-12	3.30e-08	9.72e-37
2.50	1962	2.69e-37	1.19e-12	4.68e-09	4.35e-08	3.94e-03	6.38e-10	3.00e-12	3.29e-08	9.07e-37
2.50	1962	2.51e-37	1.19e-12	4.68e-09	4.35e-08	3.94e-03	6.39e-10	3.01e-12	3.30e-08	8.46e-37
2.50	1964	2.33e-37	1.19e-12	4.68e-09	4.35e-08	3.94e-03	6.39e-10	3.01e-12	3.30e-08	7.90e-37
2.50	1965	2.17e-37	1.19e-12	4.69e-09	4.35e-08	3.94e-03	6.39e-10	3.01e-12	3.30e-08	7.37e-37
2.50	1965	2.02e-37	1.19e-12	4.69e-09	4.35e-08	3.93e-03	6.40e-10	3.01e-12	3.30e-08	6.88e-37
2.50	1967	1.88e-37	1.19e-12	4.69e-09	4.35e-08	3.94e-03	6.40e-10	3.01e-12	3.30e-08	6.42e-37
2.50	1968	1.75e-37	1.19e-12	4.69e-09	4.36e-08	3.94e-03	6.40e-10	3.01e-12	3.30e-08	5.99e-37
2.50	1968	1.63e-37	1.19e-12	4.69e-09	4.36e-08	3.94e-03	6.40e-10	3.01e-12	3.30e-08	5.59e-37
2.50	1970	1.51e-37	1.19e-12	4.69e-09	4.36e-08	3.94e-03	6.39e-10	3.01e-12	3.30e-08	5.21e-37
2.50	1971	1.41e-37	1.19e-12	4.69e-09	4.36e-08	3.94e-03	6.39e-10	3.01e-12	3.30e-08	4.87e-37
2.50	1971	1.31e-37	1.19e-12	4.69e-09	4.36e-08	3.94e-03	6.39e-10	3.01e-12	3.30e-08	4.54e-37
2.50	1973	1.22e-37	1.19e-12	4.69e-09	4.36e-08	3.94e-03	6.40e-10	3.01e-12	3.30e-08	4.24e-37
2.50	1974	1.13e-37	1.19e-12	4.69e-09	4.36e-08	3.94e-03	6.40e-10	3.01e-12	3.30e-08	3.95e-37
2.50	1974	1.06e-37	1.19e-12	4.69e-09	4.36e-08	3.94e-03	6.39e-10	3.01e-12	3.30e-08	3.69e-37
2.50	1976	9.82e-38	1.19e-12	4.69e-09	4.36e-08	3.94e-03	6.39e-10	3.01e-12	3.30e-08	3.44e-37
2.50	1977	9.13e-38	1.19e-12	4.69e-09	4.36e-08	3.94e-03	6.38e-10	3.01e-12	3.30e-08	3.21e-37
2.50	1977	8.50e-38	1.19e-12	4.69e-09	4.35e-08	3.93e-03	6.39e-10	3.01e-12	3.30e-08	3.00e-37
2.50	1979	7.91e-38	1.19e-12	4.69e-09	4.35e-08	3.94e-03	6.38e-10	3.00e-12	3.30e-08	2.80e-37
2.50	1980	7.36e-38	1.19e-12	4.69e-09	4.35e-08	3.94e-03	6.38e-10	3.00e-12	3.30e-08	2.61e-37
2.50	1980	6.85e-38	1.20e-12	4.69e-09	4.35e-08	3.93e-03	6.39e-10	3.01e-12	3.30e-08	2.44e-37
2.50	1982	6.37e-38	1.19e-12	4.69e-09	4.35e-08	3.93e-03	6.39e-10	3.01e-12	3.30e-08	2.27e-37
2.50	1983	5.93e-38	1.19e-12	4.69e-09	4.35e-08	3.94e-03	6.39e-10	3.01e-12	3.30e-08	2.12e-37
2.50	1983	5.51e-38	1.20e-12	4.69e-09	4.35e-08	3.94e-03	6.39e-10	3.01e-12	3.30e-08	1.98e-37
2.50	1985	5.13e-38	1.20e-12	4.69e-09	4.35e-08	3.94e-03	6.38e-10	3.00e-12	3.30e-08	1.85e-37
2.50	1986	4.77e-38	1.19e-12	4.69e-09	4.35e-08	3.94e-03	6.39e-10	3.00e-12	3.30e-08	1.72e-37
2.50	1986	4.44e-38	1.19e-12	4.69e-09	4.35e-08	3.94e-03	6.38e-10	3.01e-12	3.30e-08	1.61e-37
2.50	1988	4.13e-38	1.19e-12	4.69e-09	4.35e-08	3.94e-03	6.38e-10	3.00e-12	3.30e-08	1.50e-37
2.50	1989	3.84e-38	1.19e-12	4.69e-09	4.35e-08	3.94e-03	6.39e-10	3.00e-12	3.30e-08	1.40e-37
2.50	1989	3.58e-38	1.19e-12	4.69e-09	4.35e-08	3.93e-03	6.38e-10	3.00e-12	3.30e-08	1.31e-37
2.50	1991	3.33e-38	1.20e-12	4.69e-09	4.35e-08	3.93e-03	6.39e-10	3.01e-12	3.30e-08	1.22e-37
2.50	1992	3.10e-38	1.20e-12	4.69e-09	4.35e-08	3.93e-03	6.39e-10	3.00e-12	3.30e-08	1.14e-37
2.50	1992	2.88e-38	1.20e-12	4.69e-09	4.35e-08	3.93e-03	6.39e-10	3.01e-12	3.30e-08	1.06e-37
2.50	1994	2.68e-38	1.20e-12	4.69e-09	4.36e-08	3.94e-03	6.40e-10	3.01e-12	3.30e-08	9.91e-38
2.50	1995	2.49e-38	1.19e-12	4.69e-09	4.36e-08	3.94e-03	6.40e-10	3.02e-12	3.30e-08	9.25e-38
2.50	1995	2.32e-38	1.19e-12	4.70e-09	4.36e-08	3.94e-03	6.41e-10	3.02e-12	3.30e-08	8.63e-38
2.50	1997	2.16e-38	1.19e-12	4.70e-09	4.37e-08	3.94e-03	6.41e-10	3.02e-12	3.30e-08	8.05e-38
2.50	1998	2.01e-38	1.19e-12	4.70e-09	4.37e-08	3.94e-03	6.41e-10	3.02e-12	3.30e-08	7.52e-38
[truncated: 257,209 more rows]
