# Supplementary material for: Mechanistic model of radiotherapy-induced lung fibrosis using coupled 3D agent-based and Monte Carlo simulations
Source: Commun Med (Lond). 2024 Feb 9;4:16. doi: 10.1038/s43856-024-00442-w (PMC10858213; doi:10.1038/s43856-024-00442-w)
Supplement: Supplementary file 7 — Supplementary Data 4 [file 43856_2024_442_MOESM7_ESM.txt]

# Dose (Gy)	Time (hours)	Healthy AEC2	Damaged AEC2	Senescent AEC2	Apoptotic AEC2	AEC1	M1	M2	Fibroblasts	Myofibroblasts
2.50	0	964	221	32	19	736	110	106	438	646
2.50	1	964	219	34	19	736	110	106	438	646
2.50	2	964	216	34	20	735	110	106	439	646
2.50	3	964	214	35	20	736	111	106	439	646
2.50	4	965	211	37	21	735	111	106	439	647
2.50	4	965	209	38	21	735	112	106	440	647
2.50	6	965	207	39	22	735	112	106	440	647
2.50	6	966	205	39	22	735	112	106	439	647
2.50	8	965	203	40	24	735	112	106	439	648
2.50	9	967	201	39	24	735	112	106	439	647
2.50	9	967	199	40	24	735	112	106	438	647
2.50	11	967	197	40	25	735	112	106	439	647
2.50	12	967	196	40	26	735	112	106	439	647
2.50	13	967	194	41	27	734	113	106	439	647
2.50	13	967	192	41	27	734	113	106	439	647
2.50	15	967	190	42	28	733	114	106	440	647
2.50	16	967	187	43	29	733	115	106	441	647
2.50	16	967	185	44	29	733	115	106	441	647
2.50	18	968	184	43	30	733	116	106	442	647
2.50	19	968	182	43	30	733	116	106	442	647
2.50	19	967	180	44	31	734	117	106	442	647
2.50	21	967	177	46	31	734	118	106	442	647
2.50	22	967	175	47	32	734	118	106	443	646
2.50	22	967	173	47	33	735	119	106	444	646
2.50	24	968	171	47	23	735	119	106	444	647
2.50	24	968	170	47	14	735	120	106	443	647
2.50	26	968	167	48	14	735	120	106	444	648
2.50	27	967	165	49	15	734	121	106	444	648
2.50	27	966	162	50	15	734	121	106	444	648
2.50	29	966	161	51	15	734	121	106	444	648
2.50	30	966	159	51	16	734	122	106	444	648
2.50	30	966	158	51	16	734	123	106	445	648
2.50	32	967	157	50	15	733	124	106	445	648
2.50	33	967	155	51	15	733	125	106	445	649
2.50	33	968	154	51	15	733	126	106	446	648
2.50	35	969	151	52	14	732	126	106	447	648
2.50	36	969	149	52	14	733	127	106	447	649
2.50	36	968	148	53	14	733	128	106	446	649
2.50	38	969	146	53	14	733	129	106	447	649
2.50	39	968	145	52	14	733	130	106	447	649
2.50	39	968	143	52	14	733	130	106	447	649
2.50	41	968	141	52	14	733	131	106	448	649
2.50	42	969	139	53	14	733	132	106	448	649
2.50	42	968	138	53	14	733	133	106	447	649
2.50	44	968	137	53	14	733	133	106	447	649
2.50	45	968	135	53	14	733	134	106	448	650
2.50	45	967	134	52	15	733	134	106	448	650
2.50	47	968	133	52	14	732	135	106	448	650
2.50	48	968	131	53	15	731	136	106	448	651
2.50	49	968	130	52	15	731	137	106	449	651
2.50	49	968	129	52	15	731	138	106	450	651
2.50	51	968	128	51	15	731	139	106	450	651
2.50	52	968	126	51	15	731	139	106	449	651
2.50	52	968	125	51	15	730	140	106	449	652
2.50	54	968	124	51	15	730	140	106	449	652
2.50	55	969	122	51	15	730	141	106	449	652
2.50	55	969	121	51	15	730	141	106	450	652
2.50	57	969	120	51	15	730	142	106	450	651
2.50	58	969	118	51	15	730	143	106	451	651
2.50	58	970	118	49	15	730	143	106	451	651
2.50	60	970	116	50	15	730	143	106	452	651
2.50	61	969	115	50	15	730	144	106	452	652
2.50	61	969	113	50	15	730	145	106	452	652
2.50	63	969	112	51	15	729	145	106	453	652
2.50	64	969	111	51	16	729	146	106	453	651
2.50	64	969	110	51	16	729	147	106	453	651
2.50	66	969	109	51	16	729	147	106	453	651
2.50	67	969	108	51	16	730	148	106	454	652
2.50	67	968	107	51	17	729	149	106	454	652
2.50	69	968	105	50	16	729	149	106	453	652
2.50	70	968	104	50	16	729	150	106	455	652
2.50	70	969	103	50	16	729	151	106	456	651
2.50	72	969	103	49	16	729	151	106	456	652
2.50	73	969	102	49	16	729	152	106	456	652
2.50	73	969	101	49	16	729	153	106	456	652
2.50	75	969	100	48	15	729	153	106	456	652
2.50	76	968	100	47	15	729	154	106	456	652
2.50	76	968	99	48	16	729	154	106	455	653
2.50	78	968	98	47	16	729	154	107	455	653
2.50	79	967	97	47	16	729	155	106	456	652
2.50	79	967	95	48	16	729	156	107	456	652
2.50	81	968	94	47	15	729	157	107	456	653
2.50	82	968	93	48	15	729	157	107	457	653
2.50	82	967	92	48	16	729	158	106	456	653
2.50	84	967	91	48	17	729	158	106	457	653
2.50	85	967	91	48	17	729	159	106	456	654
2.50	85	966	90	48	17	728	160	106	457	653
2.50	87	966	88	48	16	728	160	106	457	653
2.50	88	967	87	48	16	729	161	106	456	653
2.50	88	967	87	48	16	729	161	106	456	654
2.50	90	967	86	47	16	729	161	106	456	653
2.50	91	967	85	47	16	729	163	106	457	653
2.50	91	967	84	47	15	729	164	106	457	653
2.50	93	967	83	47	16	729	164	106	456	653
2.50	94	967	83	47	16	729	165	106	456	653
2.50	94	967	82	47	16	729	165	106	456	653
2.50	96	967	81	47	16	729	165	106	456	654
2.50	96	967	80	47	16	729	166	106	456	654
2.50	98	966	79	47	16	729	166	107	456	654
2.50	99	967	78	47	16	729	166	107	456	654
2.50	99	967	77	47	16	728	167	107	456	654
2.50	101	968	77	46	15	728	167	107	456	654
2.50	102	968	76	46	15	728	168	107	457	654
2.50	102	968	75	46	15	728	168	107	457	654
2.50	104	969	74	46	16	727	168	107	457	654
2.50	105	969	73	46	15	727	168	107	457	654
2.50	105	969	72	46	16	727	168	107	457	654
2.50	107	970	71	46	15	727	168	107	456	655
2.50	108	970	69	46	15	727	169	107	457	655
2.50	108	970	68	47	15	727	170	107	457	655
2.50	110	970	68	46	15	727	170	107	457	655
2.50	111	970	67	46	15	727	170	107	456	655
2.50	111	970	67	45	16	727	171	107	457	655
2.50	113	969	66	45	15	727	171	107	456	655
2.50	114	969	65	45	16	727	171	107	455	656
2.50	114	969	65	44	16	727	171	107	454	657
2.50	116	970	65	44	16	727	172	107	454	656
2.50	117	971	63	44	16	727	172	107	455	656
2.50	117	971	63	45	16	727	173	107	456	656
2.50	119	970	62	45	16	727	173	107	456	656
2.50	120	970	61	45	17	726	174	107	456	656
2.50	120	971	60	44	16	726	174	107	456	656
2.50	122	971	60	44	16	726	175	107	456	656
2.50	123	971	59	44	16	726	176	107	457	656
2.50	123	971	59	43	16	726	176	107	457	656
2.50	125	971	59	42	16	726	177	108	458	656
2.50	126	971	58	42	16	727	178	107	458	657
2.50	126	972	57	42	16	726	178	107	458	656
2.50	128	971	57	41	16	726	179	107	459	656
2.50	129	970	56	41	18	725	179	107	458	657
2.50	129	970	55	41	18	725	179	107	458	656
2.50	131	970	54	40	18	726	180	107	458	656
2.50	132	970	54	41	17	726	180	107	458	657
2.50	132	970	53	41	17	725	181	107	458	657
2.50	134	969	51	42	18	725	181	107	459	656
2.50	135	969	51	41	17	726	181	107	459	656
2.50	135	968	51	41	18	726	182	107	460	656
2.50	137	969	50	41	18	725	183	107	460	656
2.50	138	968	49	42	18	725	183	107	460	656
2.50	138	968	49	42	18	725	184	108	461	656
2.50	140	968	49	41	18	725	184	107	461	656
2.50	141	968	48	41	18	725	185	107	461	655
2.50	141	967	48	41	19	725	184	107	461	655
2.50	143	967	47	40	18	725	184	108	462	655
2.50	144	968	47	39	18	725	185	108	462	655
2.50	144	967	46	40	18	725	185	108	461	656
2.50	146	967	46	39	18	725	185	108	461	656
2.50	147	967	46	39	18	724	186	108	461	656
2.50	147	967	45	39	18	724	186	108	462	656
2.50	149	967	44	38	18	725	187	108	462	656
2.50	150	966	44	39	18	725	187	108	462	656
2.50	150	966	43	39	19	725	187	108	462	656
2.50	152	966	43	39	18	725	188	108	463	656
2.50	153	966	42	38	18	726	189	108	464	656
2.50	153	966	42	38	17	726	189	108	465	655
2.50	155	967	41	38	17	726	190	108	465	655
2.50	156	967	41	38	17	726	190	108	466	655
2.50	156	967	41	37	17	726	191	108	466	655
2.50	158	967	40	37	16	726	191	108	465	655
2.50	159	968	40	37	16	726	191	109	465	656
2.50	159	968	39	37	15	725	191	109	465	655
2.50	161	968	39	36	15	725	192	109	465	656
2.50	162	968	38	36	14	725	192	109	466	656
2.50	162	968	38	36	15	725	193	109	466	656
2.50	164	969	38	35	14	724	193	109	467	656
2.50	165	969	37	35	14	724	193	109	466	657
2.50	165	969	37	35	13	725	194	109	466	657
2.50	167	969	36	35	13	724	194	109	466	657
2.50	168	969	36	35	14	725	194	109	466	657
2.50	168	969	35	35	13	725	195	109	467	658
2.50	170	969	35	35	14	725	195	110	467	657
2.50	171	969	34	35	14	725	195	110	467	657
2.50	171	969	34	35	13	725	195	110	467	657
2.50	173	968	33	35	13	725	196	110	467	657
2.50	174	968	33	35	13	725	196	110	467	657
2.50	174	969	33	35	13	725	196	110	468	657
2.50	176	970	33	34	13	725	197	110	468	658
2.50	177	970	33	34	13	724	197	110	468	657
2.50	177	970	32	34	13	724	197	110	468	658
2.50	179	970	32	34	13	724	198	110	468	658
2.50	180	970	31	34	14	724	198	111	468	659
2.50	180	970	31	34	14	724	198	111	468	659
2.50	182	972	30	33	14	724	199	111	467	659
2.50	183	972	30	33	14	724	199	111	468	660
2.50	183	972	30	33	14	723	200	111	467	660
2.50	185	973	30	32	14	724	200	111	468	660
2.50	186	973	29	33	14	723	200	110	468	659
2.50	186	973	29	32	14	723	200	110	468	660
2.50	188	972	28	32	15	723	200	110	468	660
2.50	189	973	28	32	15	723	200	111	468	660
2.50	189	972	28	31	15	722	200	111	467	661
2.50	191	973	28	31	15	722	200	111	467	661
2.50	192	973	27	31	15	722	200	111	468	661
2.50	193	972	27	31	16	722	200	111	469	661
2.50	193	972	27	31	16	722	200	111	469	662
2.50	195	972	27	31	16	722	200	111	469	662
2.50	196	972	26	31	16	723	200	111	469	662
2.50	196	972	26	31	17	722	200	111	468	662
2.50	198	973	26	30	16	722	200	112	469	662
2.50	199	974	26	29	16	722	201	112	469	662
2.50	199	974	26	29	16	722	201	112	469	662
2.50	201	974	25	29	16	722	201	112	470	662
2.50	202	974	25	28	15	722	201	112	470	662
2.50	202	974	25	28	15	722	201	112	470	662
2.50	204	975	25	28	15	721	201	112	470	662
2.50	205	974	24	27	16	721	202	112	470	662
2.50	205	975	24	28	16	721	201	112	470	662
2.50	207	975	24	27	16	721	202	112	469	663
2.50	208	975	23	28	16	721	202	112	469	663
2.50	208	975	23	28	16	721	202	112	469	663
2.50	210	975	22	28	16	721	203	112	469	663
2.50	211	975	22	27	16	721	203	112	469	664
2.50	211	976	22	27	16	721	204	112	470	664
2.50	213	976	22	27	16	721	203	112	470	664
2.50	214	976	21	27	16	720	204	113	470	664
2.50	214	976	21	27	16	720	204	113	470	664
2.50	216	976	20	27	16	720	204	113	470	664
2.50	217	976	20	27	15	720	204	113	471	664
2.50	217	976	20	27	15	721	205	113	471	664
2.50	219	976	20	27	15	720	204	113	471	664
2.50	220	977	20	26	15	720	205	113	470	665
2.50	220	977	20	26	15	719	205	113	470	664
2.50	222	977	19	26	15	719	205	113	470	664
2.50	223	977	19	26	15	719	205	113	470	665
2.50	223	977	19	26	15	719	205	113	470	665
2.50	225	977	19	25	15	719	206	113	470	664
2.50	226	976	18	26	15	718	206	113	470	664
2.50	226	976	18	25	16	718	206	113	471	664
2.50	228	976	18	25	15	718	206	113	472	664
2.50	229	975	18	25	15	718	206	113	471	664
2.50	229	976	18	24	15	718	206	113	472	664
2.50	231	976	18	24	15	718	206	114	472	664
2.50	232	975	18	23	16	718	206	114	472	664
2.50	232	975	18	23	16	718	207	114	473	664
2.50	234	975	18	23	15	718	207	114	473	663
2.50	235	974	18	22	15	718	207	114	473	663
2.50	235	974	18	22	16	718	207	114	473	664
2.50	237	974	17	22	15	717	207	114	474	663
2.50	238	974	17	22	15	718	208	114	474	663
2.50	238	974	17	22	16	718	208	114	474	663
2.50	240	974	16	22	15	718	208	114	475	663
2.50	241	974	16	22	15	718	209	114	476	664
2.50	241	975	16	22	15	717	209	114	476	664
2.50	243	975	16	22	16	717	209	114	476	664
2.50	244	974	16	21	16	717	210	114	477	664
2.50	244	974	15	21	16	717	210	114	478	664
2.50	246	975	15	21	16	716	210	114	477	665
2.50	247	975	15	21	16	716	211	114	477	666
2.50	247	975	15	21	16	716	211	114	476	665
2.50	249	975	15	20	16	717	211	114	476	666
2.50	250	975	15	20	16	716	211	114	476	666
2.50	250	975	15	20	16	716	211	114	477	666
2.50	252	975	15	19	16	717	212	114	477	666
2.50	253	975	14	19	16	717	212	114	477	666
2.50	253	975	14	19	16	717	212	114	477	667
2.50	255	976	14	19	16	716	212	114	477	667
2.50	256	976	14	18	16	716	212	114	478	667
2.50	256	976	14	18	16	716	212	114	478	667
2.50	258	977	14	18	15	716	212	115	477	667
2.50	259	976	14	18	16	715	211	115	478	667
2.50	259	976	13	18	16	716	212	115	477	667
2.50	261	976	13	18	16	716	211	116	477	667
2.50	262	976	13	18	16	716	211	116	477	668
2.50	262	976	12	18	16	715	211	116	477	668
2.50	264	975	12	18	17	715	211	116	477	669
2.50	265	976	12	18	17	715	211	116	477	669
2.50	265	976	12	18	18	715	210	116	476	669
2.50	267	976	12	18	18	715	211	116	476	670
2.50	268	976	12	18	18	715	210	116	476	669
2.50	268	976	12	17	18	714	211	116	476	669
2.50	270	975	12	17	18	714	211	116	475	670
2.50	271	976	11	17	18	714	211	116	475	670
2.50	271	976	11	17	18	714	211	116	475	669
2.50	273	975	11	17	18	714	211	116	475	669
2.50	274	976	11	17	18	714	211	116	476	670
2.50	274	975	11	17	17	714	211	116	476	670
2.50	276	976	11	17	17	713	211	116	476	671
2.50	277	976	11	17	18	713	211	116	477	670
2.50	277	976	11	17	18	713	211	116	477	670
2.50	279	976	10	17	18	714	211	116	478	670
2.50	280	976	10	17	18	714	211	116	478	670
2.50	280	976	10	17	18	714	211	116	478	670
2.50	282	976	10	17	18	714	211	116	478	670
2.50	283	976	10	17	19	714	211	116	478	670
2.50	283	976	10	16	19	713	211	116	479	670
2.50	285	975	10	16	19	714	211	116	479	670
2.50	286	975	9	15	19	713	211	116	479	670
2.50	286	975	9	15	19	713	211	116	479	669
2.50	288	975	9	15	18	713	211	116	478	669
2.50	289	974	9	15	18	714	211	116	478	669
2.50	289	975	9	15	17	714	211	116	478	670
2.50	291	974	9	15	17	715	211	117	478	669
2.50	292	974	9	15	17	715	211	117	478	669
2.50	292	974	8	15	17	715	211	117	477	670
2.50	294	974	8	15	17	715	211	117	477	670
2.50	295	974	8	15	18	715	211	117	476	670
2.50	295	973	8	15	18	715	211	117	477	669
2.50	297	973	8	15	18	714	211	117	476	670
2.50	298	974	8	15	18	714	211	117	477	670
2.50	298	974	8	15	18	714	211	116	476	670
2.50	300	974	8	14	18	714	211	117	476	670
2.50	301	975	8	14	18	714	211	117	476	670
2.50	301	975	8	14	18	713	211	117	476	671
2.50	303	974	8	14	18	714	211	117	477	671
2.50	304	974	7	13	18	713	211	117	476	672
2.50	304	974	7	14	18	713	210	117	477	672
2.50	306	975	7	14	17	713	210	117	476	673
2.50	307	975	7	13	17	713	210	117	475	673
2.50	307	975	7	13	17	713	210	117	475	674
2.50	309	976	7	13	16	713	210	118	475	674
2.50	310	976	7	13	16	713	211	118	475	673
2.50	310	977	7	13	16	712	211	118	475	674
2.50	312	976	7	12	16	712	210	118	475	674
2.50	313	976	7	12	16	712	211	118	475	674
2.50	313	976	7	12	16	712	211	118	475	674
2.50	315	977	7	12	17	712	211	117	476	673
2.50	316	977	7	12	17	712	210	118	476	673
2.50	316	977	7	12	16	712	210	117	476	673
2.50	318	978	7	12	15	712	211	118	476	673
2.50	319	978	7	12	15	711	210	118	476	674
2.50	319	978	7	12	15	711	210	118	476	674
2.50	321	979	7	12	14	711	210	118	476	674
2.50	322	978	6	12	15	711	210	118	476	674
2.50	322	978	6	12	15	711	209	118	476	674
2.50	324	978	6	12	15	711	209	118	476	674
2.50	325	978	6	12	14	712	209	118	475	675
2.50	325	978	6	11	14	711	209	119	476	675
2.50	327	977	6	11	15	712	209	118	476	676
2.50	328	977	6	11	15	711	209	119	476	676
2.50	328	976	6	11	16	711	209	119	476	676
2.50	330	975	6	11	16	711	209	119	476	676
2.50	331	975	6	11	15	711	208	119	475	676
2.50	331	976	6	11	16	711	208	119	476	677
2.50	333	976	6	11	16	711	208	119	476	677
2.50	334	976	6	11	16	711	208	119	476	677
2.50	334	976	6	11	16	711	207	119	475	677
2.50	336	975	6	11	16	712	207	119	475	677
2.50	337	975	6	10	16	712	207	119	475	677
2.50	337	975	6	10	16	712	207	120	474	678
2.50	339	975	5	11	16	711	207	120	474	678
2.50	340	975	5	11	16	711	207	120	474	679
2.50	340	976	5	11	16	710	207	120	474	679
2.50	342	976	5	10	17	710	207	120	475	679
2.50	343	976	5	10	17	710	206	120	473	680
2.50	343	976	5	10	17	710	206	120	474	680
2.50	345	976	5	10	17	711	206	120	473	680
2.50	346	976	5	10	17	710	206	120	474	680
2.50	346	977	5	10	17	710	206	120	474	680
2.50	348	977	5	10	17	710	206	120	474	680
2.50	349	977	5	10	17	710	206	121	474	679
2.50	349	977	5	10	17	710	205	121	474	679
2.50	351	977	4	10	17	710	205	121	475	679
2.50	352	977	4	10	16	710	205	121	474	679
2.50	352	977	4	9	16	709	205	121	475	679
2.50	354	977	4	9	16	710	206	121	475	679
2.50	355	977	4	9	16	709	205	121	476	679
2.50	355	978	4	9	16	710	205	121	476	679
2.50	357	977	4	9	16	710	205	121	476	679
2.50	358	977	4	9	16	710	205	121	476	679
2.50	358	977	4	9	16	709	205	121	476	679
2.50	360	978	4	9	16	709	205	121	476	679
2.50	361	977	4	9	16	709	204	121	476	679
2.50	361	977	4	9	16	709	204	121	476	679
2.50	363	977	4	9	16	709	205	121	476	678
2.50	364	977	4	9	16	710	205	122	476	679
2.50	364	977	4	9	16	710	205	122	476	679
2.50	366	977	4	9	16	709	204	122	476	679
2.50	367	977	4	9	15	710	204	122	475	679
2.50	367	977	4	9	16	710	204	122	475	680
2.50	369	976	3	9	15	710	204	122	475	680
2.50	370	976	3	9	15	710	204	122	476	680
2.50	370	977	3	9	15	710	204	122	476	680
2.50	372	977	3	9	15	710	204	122	476	681
2.50	373	976	3	9	15	709	204	122	477	681
2.50	373	977	3	8	15	709	204	122	476	681
2.50	375	976	3	8	15	709	204	122	476	681
2.50	376	976	3	8	15	708	204	122	476	682
2.50	376	976	3	8	16	708	204	122	476	682
2.50	378	976	3	8	15	708	204	122	475	683
2.50	379	976	3	8	16	708	204	122	474	683
2.50	379	976	3	8	16	708	204	123	474	684
2.50	381	976	3	8	15	707	203	122	474	683
2.50	382	976	3	8	15	708	203	122	474	684
2.50	382	976	3	8	15	707	203	123	474	684
2.50	384	975	3	8	15	707	203	122	473	684
2.50	384	975	3	8	15	708	202	123	473	684
2.50	386	976	3	8	15	707	202	123	473	685
2.50	387	975	3	8	16	707	202	123	474	685
2.50	387	976	3	8	15	707	202	123	474	685
2.50	389	976	3	7	15	707	202	123	474	685
2.50	390	977	2	8	15	707	202	123	474	686
2.50	390	977	2	8	16	706	201	123	474	686
2.50	392	977	2	7	16	706	201	123	473	686
2.50	393	977	2	7	15	707	201	123	473	686
2.50	393	977	2	7	16	706	201	123	474	686
2.50	395	977	2	7	16	706	201	123	474	686
2.50	396	978	2	7	16	706	201	123	474	686
2.50	396	978	2	7	16	706	200	123	474	687
2.50	398	978	2	7	16	705	200	123	474	687
2.50	399	978	2	7	16	705	200	124	474	687
2.50	399	977	2	7	16	705	200	124	474	687
2.50	401	978	2	6	16	705	200	123	474	688
2.50	402	977	2	6	16	705	200	124	473	688
2.50	402	978	2	6	15	705	199	124	473	688
2.50	404	979	2	6	16	705	199	124	473	689
2.50	405	979	2	6	16	704	199	124	474	689
2.50	405	979	2	6	16	705	200	124	474	689
2.50	407	979	2	6	16	705	200	124	474	689
2.50	408	980	2	6	16	704	200	124	474	689
2.50	408	979	2	6	16	704	200	124	475	689
2.50	410	980	2	6	15	704	199	124	474	689
2.50	411	980	2	6	15	704	200	124	474	689
2.50	411	979	2	6	15	704	199	124	474	689
2.50	413	979	2	6	15	704	199	124	474	689
2.50	414	979	2	6	15	704	199	124	473	690
2.50	414	979	2	6	15	704	198	124	473	690
2.50	416	978	2	6	16	704	198	124	473	690
2.50	417	978	2	6	16	705	198	124	473	690
2.50	417	978	2	6	16	704	198	124	473	690
2.50	419	978	2	6	16	704	198	124	473	690
2.50	420	978	2	6	16	703	198	124	473	690
2.50	420	979	2	6	16	703	198	125	473	691
2.50	422	979	2	6	16	702	198	125	473	691
2.50	423	979	2	6	16	702	197	125	474	691
2.50	423	979	2	6	16	702	198	125	474	692
2.50	425	978	2	6	17	702	198	125	474	691
2.50	426	979	2	5	16	702	198	125	474	691
2.50	426	979	2	5	17	702	197	125	474	691
2.50	428	978	2	5	17	701	197	125	474	691
2.50	429	979	2	6	17	701	197	125	475	691
2.50	429	978	2	5	17	701	197	125	474	692
2.50	431	978	2	5	17	701	197	125	472	692
2.50	432	977	2	5	18	701	197	125	472	692
2.50	432	977	2	5	18	701	197	125	472	692
2.50	434	978	2	5	19	701	196	125	472	693
2.50	435	977	2	5	19	700	196	125	472	693
2.50	435	977	2	5	19	700	196	125	472	692
2.50	437	977	2	5	20	701	196	125	472	693
2.50	438	977	2	5	20	701	197	125	472	693
2.50	438	977	2	5	20	701	197	124	472	693
2.50	440	976	2	5	19	701	197	124	472	693
2.50	441	977	2	5	19	701	196	124	472	693
2.50	441	976	2	5	20	701	196	124	472	693
2.50	443	976	2	5	20	701	196	125	471	694
2.50	444	976	1	4	20	700	195	125	471	693
2.50	444	975	1	4	21	701	195	125	472	694
2.50	446	976	1	4	20	700	195	125	471	694
2.50	447	975	1	4	21	700	195	125	472	694
2.50	447	976	1	4	20	700	195	125	472	694
2.50	449	976	1	4	20	699	194	125	472	693
2.50	450	976	1	4	20	699	194	125	472	693
2.50	450	975	1	4	19	700	194	125	472	693
2.50	452	976	1	4	19	699	194	124	472	693
2.50	453	976	1	4	19	699	194	124	471	693
2.50	453	976	1	4	18	699	194	124	471	693
2.50	455	976	1	4	19	699	193	124	471	694
2.50	456	976	1	4	19	700	193	125	471	693
2.50	456	975	1	4	18	700	193	125	470	693
2.50	458	975	1	4	18	699	192	125	471	693
2.50	459	974	1	4	18	700	192	125	471	693
2.50	459	974	1	4	18	700	192	125	471	693
2.50	461	974	1	4	18	700	193	125	471	693
2.50	462	974	1	4	18	700	193	125	471	693
2.50	462	973	1	4	17	700	192	125	471	693
2.50	464	973	1	4	17	700	192	125	471	694
2.50	465	973	1	4	17	700	192	125	471	694
2.50	465	973	1	4	17	700	192	125	472	694
2.50	467	973	1	4	17	700	192	125	471	694
2.50	468	974	1	4	18	700	192	125	471	694
2.50	468	973	1	4	17	700	192	125	471	694
2.50	470	973	1	4	18	700	191	125	471	695
2.50	471	972	1	4	18	700	191	126	471	695
2.50	471	973	1	3	18	700	191	125	471	694
2.50	473	973	1	3	18	700	190	126	471	695
2.50	474	972	1	3	19	700	190	126	471	695
2.50	474	972	1	3	19	700	190	126	471	694
2.50	476	972	1	3	19	700	190	126	470	694
2.50	477	972	1	3	20	701	189	125	470	694
2.50	477	972	1	3	20	701	189	125	470	695
2.50	479	972	1	3	19	701	189	126	470	695
2.50	480	972	1	3	19	701	189	126	470	694
2.50	480	972	1	3	19	701	188	126	470	694
2.50	482	972	1	3	20	701	188	126	471	694
2.50	483	971	1	3	20	701	188	126	472	694
2.50	483	971	1	3	19	701	188	127	472	694
2.50	485	972	1	3	19	701	188	126	472	694
2.50	486	971	1	3	20	701	187	127	473	693
2.50	486	972	1	3	20	701	187	127	472	694
2.50	488	972	1	3	19	701	187	127	471	694
2.50	489	971	1	3	19	701	187	127	471	694
2.50	489	971	1	3	19	701	187	127	472	694
2.50	491	971	1	4	19	700	186	127	472	695
2.50	492	971	1	4	19	700	186	127	472	694
2.50	492	972	1	4	18	700	186	127	472	695
2.50	494	972	1	4	18	699	186	127	472	696
2.50	495	973	1	4	17	699	186	127	471	696
2.50	495	973	1	4	17	699	186	127	471	696
2.50	497	973	1	4	17	698	186	127	471	696
2.50	498	973	1	4	17	699	185	127	472	697
2.50	498	973	1	4	16	698	185	127	471	697
2.50	500	973	1	3	16	698	185	128	472	697
2.50	501	973	1	3	16	699	185	127	471	696
2.50	501	973	1	3	15	699	185	128	472	696
2.50	503	973	1	3	15	699	185	128	472	695
2.50	504	973	1	3	15	698	185	128	473	696
2.50	504	973	1	3	15	699	185	128	473	695
2.50	506	973	1	3	14	699	184	128	473	696
2.50	507	973	1	3	14	698	184	128	473	696
2.50	507	973	1	3	14	699	184	128	472	697
2.50	509	973	1	3	14	698	184	128	471	697
2.50	510	973	1	3	14	698	184	128	472	696
2.50	510	973	1	3	14	699	184	129	471	696
2.50	512	972	1	3	15	698	184	129	471	696
2.50	513	972	0	3	15	698	184	129	471	697
2.50	513	971	0	3	15	698	184	129	471	697
2.50	515	971	0	3	15	698	184	129	471	698
2.50	516	971	0	3	15	698	183	129	470	699
2.50	516	971	0	3	15	698	183	129	470	699
2.50	518	971	0	3	16	698	183	129	469	699
2.50	519	970	0	3	16	699	183	129	469	699
2.50	519	969	0	3	16	699	183	129	470	698
2.50	521	969	0	3	16	699	183	129	470	699
2.50	522	969	0	3	16	699	182	129	469	698
2.50	522	969	0	3	16	699	182	129	469	698
2.50	524	968	0	3	16	699	182	129	470	698
2.50	525	967	0	3	17	698	182	130	470	698
2.50	525	967	0	3	18	698	181	130	469	698
2.50	527	967	0	3	17	697	181	130	468	699
2.50	528	968	0	3	17	697	181	130	468	700
2.50	528	968	0	3	18	697	180	130	468	700
2.50	530	968	0	3	17	697	180	130	468	700
2.50	531	968	0	3	17	697	180	130	467	700
2.50	531	968	0	3	17	696	179	130	467	700
2.50	533	969	0	3	16	696	179	130	467	700
2.50	534	970	0	3	16	696	179	130	468	700
2.50	534	969	0	3	16	696	179	130	468	700
2.50	536	968	0	3	16	697	179	130	468	700
2.50	537	968	0	3	17	697	179	129	468	701
2.50	537	967	0	3	16	697	179	129	468	701
2.50	539	968	0	3	16	697	179	129	468	702
2.50	540	968	0	3	16	697	179	129	468	702
2.50	540	968	0	3	16	696	179	129	467	702
2.50	542	968	0	3	16	697	180	129	468	702
2.50	543	968	0	3	16	697	179	129	468	702
2.50	543	968	0	3	16	697	179	129	467	703
2.50	545	968	0	2	16	697	179	129	467	703
2.50	546	968	0	2	16	696	179	129	467	703
2.50	546	967	0	2	17	697	179	129	467	703
2.50	548	966	0	2	17	696	179	129	467	703
2.50	549	966	0	2	17	696	179	129	466	704
2.50	549	966	0	2	16	695	179	129	466	704
2.50	551	966	0	2	16	695	179	129	466	704
2.50	552	966	0	2	17	695	179	130	465	704
2.50	552	965	0	2	17	695	179	129	465	704
2.50	554	965	0	2	16	695	179	130	465	704
2.50	555	965	0	2	17	695	178	130	465	704
2.50	555	965	0	2	17	695	178	130	466	703
2.50	557	965	0	2	17	695	178	130	466	704
2.50	558	965	0	2	17	695	178	130	466	704
2.50	558	965	0	2	17	694	178	130	466	704
2.50	560	965	0	2	17	694	178	130	466	704
2.50	561	965	0	2	16	694	178	130	465	704
2.50	561	965	0	2	17	694	177	130	465	704
2.50	563	964	0	2	17	694	178	130	464	705
2.50	564	965	0	2	18	694	177	130	464	705
2.50	564	965	0	2	17	694	177	130	464	706
2.50	566	964	0	2	18	694	177	130	464	706
2.50	567	965	0	2	17	694	177	130	463	707
2.50	567	965	0	2	17	695	177	130	463	707
2.50	569	965	0	2	17	694	177	130	463	707
2.50	570	966	0	2	17	694	177	130	463	707
2.50	570	966	0	2	17	693	177	130	463	707
2.50	572	967	0	2	16	693	176	130	462	707
2.50	573	967	0	2	16	693	176	129	463	707
2.50	573	967	0	2	16	692	176	129	463	707
2.50	575	968	0	2	16	693	176	129	462	707
2.50	576	968	0	2	16	692	176	129	463	707
2.50	576	967	0	2	16	693	175	130	462	707
2.50	578	968	0	2	16	693	175	129	462	707
2.50	579	968	0	2	16	693	175	129	462	707
2.50	579	968	0	2	15	693	175	129	463	707
2.50	581	968	0	2	16	693	175	129	462	707
2.50	582	968	0	2	16	693	175	129	463	707
2.50	582	969	0	2	15	693	175	129	462	708
2.50	584	969	0	2	15	693	175	129	462	708
2.50	585	969	0	2	16	692	175	129	461	708
2.50	585	969	0	2	16	692	175	129	462	708
2.50	587	969	0	2	16	692	175	129	461	708
2.50	588	969	0	2	16	692	175	129	461	708
2.50	588	969	0	2	16	691	175	130	461	708
2.50	590	969	0	2	16	691	175	130	460	709
2.50	591	969	0	2	16	691	174	130	460	709
2.50	591	969	0	2	16	691	174	130	459	709
2.50	593	969	0	2	16	691	174	130	458	710
2.50	594	969	0	2	16	691	174	130	458	711
2.50	594	969	0	2	15	691	174	130	459	711
2.50	596	970	0	1	15	690	174	130	459	711
2.50	597	971	0	1	15	690	174	130	458	711
2.50	597	971	0	1	15	691	174	130	459	712
2.50	599	971	0	1	15	690	173	130	458	712
2.50	600	970	0	1	15	689	173	130	459	712
2.50	600	971	0	1	15	689	172	130	459	712
2.50	602	970	0	1	16	689	172	131	459	712
2.50	603	971	0	1	16	689	172	131	458	713
2.50	603	972	0	1	15	689	172	131	458	713
2.50	605	971	0	1	15	689	172	131	459	713
2.50	606	971	0	1	15	689	171	131	459	713
2.50	606	971	0	1	15	690	171	131	459	713
2.50	608	971	0	1	15	690	171	131	459	713
2.50	609	971	0	1	15	690	171	131	459	713
2.50	609	971	0	1	15	689	171	131	459	714
2.50	611	971	0	1	15	689	171	131	460	714
2.50	612	971	0	1	15	690	171	131	460	713
2.50	612	972	0	1	15	690	170	131	458	714
2.50	614	972	0	1	15	690	171	131	460	713
2.50	615	972	0	1	14	689	171	131	459	713
2.50	615	971	0	1	15	689	171	131	459	713
2.50	617	971	0	1	15	689	171	131	460	712
2.50	618	972	0	1	15	689	171	131	460	712
2.50	618	972	0	1	15	688	171	131	461	713
2.50	620	973	0	1	15	689	171	131	460	713
2.50	621	973	0	1	15	688	171	131	460	713
2.50	621	973	0	1	16	688	171	131	460	713
2.50	623	973	0	1	15	688	171	131	459	714
2.50	624	974	0	1	15	688	171	131	459	714
2.50	624	972	0	1	16	688	170	131	459	715
2.50	626	972	0	1	16	688	170	131	458	716
2.50	627	971	0	1	16	688	170	131	459	716
2.50	627	972	0	1	17	688	170	131	459	716
2.50	629	972	0	1	17	689	170	131	458	716
2.50	630	974	0	1	16	688	170	131	458	716
2.50	630	974	0	1	16	688	170	131	458	716
2.50	632	974	0	1	17	688	170	131	458	716
2.50	633	974	0	1	16	688	170	131	458	717
2.50	633	974	0	1	17	688	169	132	457	717
2.50	635	974	0	1	16	688	169	132	457	717
2.50	636	974	0	1	16	688	170	132	457	717
2.50	636	974	0	1	16	688	169	132	457	718
2.50	638	974	0	1	16	688	169	132	457	718
2.50	639	973	0	1	16	688	169	132	458	718
2.50	639	973	0	1	16	688	169	132	458	718
2.50	641	973	0	1	16	689	169	132	457	717
2.50	642	974	0	1	16	689	169	132	457	717
2.50	642	973	0	1	16	689	169	132	458	717
2.50	644	973	0	1	16	689	169	132	457	717
2.50	645	974	0	1	16	689	169	132	457	718
2.50	645	974	0	1	16	688	168	132	456	718
2.50	647	973	0	1	16	688	168	132	455	719
2.50	648	973	0	1	16	689	168	132	455	719
2.50	648	974	0	1	16	689	168	133	454	719
2.50	650	974	0	1	15	689	168	133	455	719
2.50	651	975	0	1	15	689	168	133	455	719
2.50	651	975	0	1	15	688	168	133	455	719
2.50	653	976	0	1	15	688	167	133	455	719
2.50	654	975	0	1	15	688	167	133	455	719
2.50	654	976	0	1	15	688	168	133	455	718
2.50	656	976	0	1	15	688	167	133	455	719
2.50	657	978	0	1	15	688	167	133	455	719
2.50	657	977	0	1	15	688	167	133	455	718
2.50	659	977	0	1	15	688	167	133	455	718
2.50	660	977	0	1	15	688	167	133	455	718
2.50	660	977	0	1	15	687	167	133	456	718
2.50	662	977	0	1	15	688	167	133	456	718
2.50	663	977	0	1	15	688	167	133	456	718
2.50	663	976	0	1	16	687	167	133	456	718
2.50	665	975	0	1	16	687	167	133	456	718
2.50	666	975	0	1	16	687	167	133	456	718
2.50	666	976	0	1	16	688	167	133	456	718
2.50	668	976	0	1	16	687	167	133	456	718
2.50	669	976	0	1	17	687	167	133	455	718
2.50	669	976	0	1	16	687	167	133	456	719
2.50	671	976	0	1	17	688	167	133	456	718
2.50	672	976	0	1	17	688	167	133	456	719
2.50	672	975	0	1	17	688	166	133	456	719
2.50	674	974	0	1	18	688	166	133	456	718
2.50	675	974	0	1	18	688	166	133	455	719
2.50	675	975	0	1	18	688	166	133	455	719
2.50	677	975	0	1	18	688	166	133	455	719
2.50	678	974	0	1	18	688	165	133	455	720
2.50	678	974	0	1	18	688	165	133	455	720
2.50	680	974	0	1	18	688	165	133	454	720
2.50	681	974	0	1	19	688	165	132	454	720
2.50	681	974	0	1	18	687	165	132	453	720
2.50	683	974	0	1	18	687	165	132	454	720
2.50	684	975	0	1	18	687	164	132	453	720
2.50	684	975	0	1	18	687	165	132	452	721
2.50	686	974	0	1	18	687	165	132	452	721
2.50	687	974	0	1	18	687	165	132	451	723
2.50	687	973	0	1	17	688	165	132	451	723
2.50	689	973	0	1	16	688	165	132	451	723
2.50	690	974	0	1	16	687	165	132	450	723
2.50	690	974	0	1	16	687	164	132	450	723
2.50	692	974	0	1	16	687	164	132	449	723
2.50	693	974	0	1	16	687	164	132	450	722
2.50	693	974	0	1	16	687	164	132	451	723
2.50	695	974	0	1	16	688	164	132	451	723
2.50	696	974	0	1	16	687	164	132	451	723
2.50	696	973	0	1	16	688	164	132	451	723
2.50	698	974	0	1	15	688	164	132	450	723
2.50	699	974	0	1	15	687	164	132	450	724
2.50	699	974	0	1	15	687	164	132	451	723
2.50	701	974	0	1	15	688	163	132	451	723
2.50	702	974	0	1	15	688	163	132	451	724
2.50	702	974	0	1	15	688	163	132	450	724
2.50	704	973	0	1	15	687	163	131	449	724
2.50	705	974	0	1	15	687	163	131	449	725
2.50	705	974	0	1	15	687	163	131	448	725
2.50	707	973	0	1	15	687	162	132	448	725
2.50	708	973	0	1	15	687	162	131	448	726
2.50	708	973	0	1	15	687	162	131	447	726
2.50	710	973	0	1	15	687	161	131	447	726
2.50	711	973	0	1	16	687	161	132	448	726
2.50	711	973	0	1	16	687	161	132	448	726
2.50	713	973	0	1	16	687	160	132	447	727
2.50	714	974	0	1	16	687	160	132	447	727
2.50	714	974	0	1	17	687	160	132	446	727
2.50	716	974	0	1	16	687	160	132	446	728
2.50	717	975	0	1	16	688	160	132	446	727
2.50	717	975	0	1	16	687	160	132	446	727
2.50	719	975	0	1	16	687	160	132	445	727
2.50	720	975	0	1	15	687	160	132	445	727
2.50	720	976	0	1	15	687	160	132	444	727
2.50	722	975	0	1	15	687	160	132	444	727
2.50	723	976	0	1	16	687	160	132	444	727
2.50	723	976	0	1	16	687	160	132	444	727
2.50	725	977	0	1	16	687	160	132	444	727
2.50	726	976	0	1	16	687	160	132	444	726
2.50	726	977	0	1	16	686	160	132	444	726
2.50	728	977	0	1	16	686	159	132	444	727
2.50	729	977	0	1	16	685	159	132	444	727
2.50	729	977	0	1	16	685	159	132	443	726
2.50	731	977	0	1	16	686	159	132	444	726
2.50	732	977	0	1	15	686	158	133	444	726
2.50	732	978	0	1	16	685	158	133	444	726
2.50	734	977	0	1	16	685	158	133	444	726
2.50	735	978	0	1	15	685	158	133	444	726
2.50	735	978	0	1	15	685	158	133	444	726
2.50	737	978	0	1	15	684	158	133	444	726
2.50	738	977	0	1	15	685	158	133	444	726
2.50	738	977	0	1	16	685	158	132	444	726
2.50	740	977	0	1	16	684	158	132	444	726
2.50	741	976	0	1	16	684	158	133	444	726
2.50	741	976	0	1	17	684	158	133	445	726
2.50	743	976	0	1	17	683	158	133	445	726
2.50	744	975	0	1	17	683	157	132	444	726
2.50	744	975	0	1	17	683	157	132	444	726
2.50	746	975	0	1	17	683	157	132	444	726
2.50	747	975	0	1	17	683	157	132	444	726
2.50	747	976	0	1	17	682	157	132	444	726
2.50	749	975	0	1	17	682	156	132	444	726
2.50	750	975	0	1	17	682	156	132	444	726
2.50	750	975	0	1	17	682	156	132	444	726
2.50	752	974	0	0	17	682	156	133	444	726
2.50	753	974	0	0	17	682	156	132	444	726
2.50	753	975	0	0	17	682	156	133	444	726
2.50	755	976	0	0	17	682	156	132	443	726
2.50	756	977	0	0	17	681	156	132	444	726
2.50	756	976	0	0	17	681	156	132	444	727
2.50	758	976	0	0	17	681	156	132	443	726
2.50	759	975	0	0	17	681	155	133	443	726
2.50	759	976	0	0	17	681	155	133	443	727
2.50	761	976	0	0	16	681	155	132	444	726
2.50	762	977	0	0	16	680	155	133	444	726
2.50	762	977	0	0	16	680	155	133	443	726
2.50	764	977	0	0	16	680	155	133	443	726
2.50	765	977	0	0	16	680	155	133	444	727
2.50	765	977	0	0	15	681	155	133	444	726
2.50	767	977	0	0	15	681	155	133	443	726
2.50	768	977	0	0	15	681	155	133	443	727
2.50	769	977	0	0	15	681	154	133	443	727
2.50	769	978	0	0	15	680	154	133	443	727
2.50	771	977	0	0	16	681	154	133	442	727
2.50	772	977	0	0	16	681	154	133	443	727
2.50	772	977	0	0	15	680	154	133	442	727
2.50	774	978	0	0	15	680	154	133	442	727
2.50	775	978	0	0	15	680	153	132	442	727
2.50	775	978	0	0	14	681	153	132	442	727
2.50	777	979	0	0	14	680	153	132	441	727
2.50	778	979	0	0	14	680	153	132	441	727
2.50	778	979	0	0	14	680	153	132	441	727
2.50	780	980	0	0	14	680	153	132	441	728
2.50	781	979	0	0	15	680	153	132	441	727
2.50	781	980	0	0	14	680	153	132	441	727
2.50	783	980	0	0	14	680	153	132	441	727
2.50	784	979	0	0	14	681	152	132	441	727
2.50	784	979	0	0	15	681	153	132	442	727
2.50	786	979	0	0	15	681	153	132	442	727
2.50	787	980	0	0	15	681	153	132	442	728
2.50	787	980	0	0	15	681	153	132	442	728
2.50	789	981	0	0	15	681	153	132	441	728
2.50	790	981	0	0	15	680	153	132	441	728
2.50	790	980	0	0	14	680	152	133	442	728
2.50	792	981	0	0	15	680	152	132	441	728
2.50	793	981	0	0	15	681	152	133	442	728
2.50	793	981	0	0	16	681	152	132	441	728
2.50	795	982	0	0	15	681	152	132	441	728
2.50	796	981	0	0	16	680	152	132	442	728
2.50	796	982	0	0	16	680	152	132	442	728
2.50	798	982	0	0	16	680	152	133	442	728
2.50	799	982	0	0	16	680	152	133	442	728
2.50	799	982	0	0	17	680	152	133	442	729
2.50	801	982	0	0	17	679	152	133	442	728
2.50	802	982	0	0	17	680	152	133	443	728
2.50	802	982	0	0	17	680	151	133	443	729
2.50	804	982	0	0	17	680	152	133	443	729
2.50	805	982	0	0	17	680	152	133	443	728
2.50	805	982	0	0	17	680	152	133	443	729
2.50	807	982	0	0	17	680	152	133	443	729
2.50	808	982	0	0	17	680	151	133	444	728
2.50	808	982	0	0	17	680	151	133	444	729
2.50	810	982	0	0	17	679	151	133	444	729
2.50	811	982	0	0	18	679	151	133	444	729
2.50	811	982	0	0	17	679	151	133	444	729
2.50	813	981	0	0	17	678	151	133	444	729
2.50	814	981	0	0	18	678	150	133	444	729
2.50	814	983	0	0	17	678	150	133	443	730
2.50	816	982	0	0	18	678	151	133	442	730
2.50	817	982	0	0	17	678	150	133	442	730
2.50	817	982	0	0	17	678	150	133	442	730
2.50	819	983	0	0	17	677	150	133	442	731
2.50	820	983	0	0	17	677	150	133	442	730
2.50	820	984	0	0	16	677	150	133	442	730
2.50	822	984	0	0	16	677	150	133	443	730
2.50	823	984	0	0	16	677	150	133	442	730
2.50	823	984	0	0	16	677	150	133	442	730
2.50	825	984	0	0	15	677	150	133	442	730
2.50	826	985	0	0	15	677	150	133	443	730
2.50	826	985	0	0	15	678	150	133	443	730
2.50	828	985	0	0	15	677	150	133	443	730
2.50	829	985	0	0	15	677	149	133	443	730
2.50	829	985	0	0	16	677	149	133	443	730
2.50	831	985	0	0	16	677	149	133	442	730
2.50	832	985	0	0	16	677	149	133	442	730
2.50	832	985	0	0	16	677	149	133	442	730
2.50	834	986	0	0	16	677	149	133	443	730
2.50	835	986	0	0	15	676	149	133	442	730
2.50	835	986	0	0	15	676	149	133	443	730
2.50	837	987	0	0	15	676	148	133	442	730
2.50	838	987	0	0	15	676	149	133	443	730
2.50	838	987	0	0	16	676	148	133	443	730
2.50	840	987	0	0	16	676	148	133	443	730
2.50	841	988	0	0	15	676	149	133	443	731
2.50	841	988	0	0	15	677	148	133	442	730
2.50	843	987	0	0	16	677	148	134	442	731
2.50	844	988	0	0	16	677	148	134	442	731
2.50	844	988	0	0	16	677	148	134	442	731
2.50	846	989	0	0	16	677	148	134	442	731
2.50	847	988	0	0	16	677	148	134	442	731
2.50	847	989	0	0	16	677	148	134	442	731
2.50	849	989	0	0	16	677	148	134	442	732
2.50	850	989	0	0	16	677	148	134	441	731
2.50	850	990	0	0	15	677	148	133	441	731
2.50	852	991	0	0	16	677	148	133	441	731
2.50	853	991	0	0	15	677	148	133	441	731
2.50	853	990	0	0	15	677	148	133	442	731
2.50	855	991	0	0	14	676	148	134	442	731
2.50	856	990	0	0	14	677	148	134	441	731
2.50	856	990	0	0	14	677	148	134	441	731
2.50	858	990	0	0	14	677	148	134	442	730
2.50	859	989	0	0	14	677	148	134	442	731
2.50	859	989	0	0	15	677	148	134	441	731
2.50	861	990	0	0	14	677	148	134	441	731
2.50	862	990	0	0	14	677	148	134	441	731
2.50	862	990	0	0	14	677	148	134	440	731
2.50	864	991	0	0	14	677	147	134	440	732
2.50	865	991	0	0	14	677	147	134	440	732
2.50	865	991	0	0	14	677	147	134	440	732
2.50	867	991	0	0	14	677	147	134	440	733
2.50	868	991	0	0	14	677	147	134	440	733
2.50	868	992	0	0	14	677	147	134	440	733
2.50	870	992	0	0	14	677	147	134	440	733
2.50	871	991	0	0	15	677	147	134	440	733
2.50	871	991	0	0	15	676	147	134	439	733
2.50	873	992	0	0	15	677	147	134	439	734
2.50	874	992	0	0	15	677	147	134	440	734
2.50	874	992	0	0	16	677	147	134	440	733
2.50	876	993	0	0	15	677	147	134	440	733
2.50	877	993	0	0	16	676	146	134	439	733
2.50	877	994	0	0	16	676	146	134	439	734
2.50	879	994	0	0	16	676	146	134	439	735
2.50	880	993	0	0	16	676	146	134	439	735
2.50	880	993	0	0	17	676	146	134	439	734
2.50	882	992	0	0	18	676	146	134	439	735
2.50	883	992	0	0	17	676	146	133	439	735
2.50	883	993	0	0	17	676	146	133	439	735
2.50	885	994	0	0	17	676	146	134	440	734
2.50	886	995	0	0	17	676	146	133	440	734
2.50	886	995	0	0	17	675	146	133	440	735
2.50	888	995	0	0	17	675	146	134	440	735
2.50	889	996	0	0	17	675	146	134	440	735
2.50	889	996	0	0	17	675	146	134	441	735
2.50	891	996	0	0	17	674	145	134	441	735
2.50	892	996	0	0	17	675	146	134	440	735
2.50	892	997	0	0	17	675	145	134	439	736
2.50	894	997	0	0	17	674	145	134	439	736
2.50	895	997	0	0	16	674	145	134	438	736
2.50	895	997	0	0	16	674	145	134	438	736
2.50	897	997	0	0	16	673	145	134	438	736
2.50	898	997	0	0	16	673	145	134	438	737
2.50	898	997	0	0	16	673	145	134	438	737
2.50	900	997	0	0	16	673	145	134	437	737
2.50	901	998	0	0	17	673	145	134	437	737
2.50	901	997	0	0	17	673	145	134	438	737
2.50	903	998	0	0	16	673	145	134	438	737
2.50	904	997	0	0	16	673	145	134	438	737
2.50	904	997	0	0	16	673	144	134	438	738
2.50	906	998	0	0	15	673	145	134	438	739
2.50	907	998	0	0	15	673	145	134	437	739
2.50	907	998	0	0	15	673	145	134	438	739
2.50	909	998	0	0	16	673	145	134	438	739
2.50	910	998	0	0	15	673	145	134	437	740
2.50	910	999	0	0	15	673	145	134	438	739
2.50	912	999	0	0	15	673	144	134	437	740
2.50	913	998	0	0	15	674	145	135	438	740
2.50	913	999	0	0	15	674	144	135	437	740
2.50	915	999	0	0	15	674	144	135	436	741
2.50	916	999	0	0	15	674	144	135	436	740
2.50	916	1000	0	0	15	673	144	135	436	740
2.50	918	1000	0	0	15	673	144	135	435	740
2.50	919	1001	0	0	14	673	144	135	435	740
2.50	919	1001	0	0	14	672	144	135	435	740
2.50	921	1000	0	0	14	673	144	135	434	740
2.50	922	1001	0	0	14	672	145	135	434	741
2.50	922	1002	0	0	14	672	145	135	434	741
2.50	924	1001	0	0	14	672	145	135	434	741
2.50	925	1002	0	0	14	672	145	135	434	741
2.50	925	1002	0	0	14	672	145	135	434	741
2.50	927	1002	0	0	14	672	144	135	434	741
2.50	928	1003	0	0	13	672	144	135	434	741
2.50	928	1004	0	0	14	672	144	135	433	741
2.50	930	1004	0	0	14	671	144	134	434	741
2.50	931	1004	0	0	14	672	144	134	435	742
2.50	931	1005	0	0	14	671	144	134	435	742
2.50	933	1005	0	0	14	671	145	134	435	742
2.50	934	1007	0	0	14	671	144	134	435	742
2.50	934	1006	0	0	14	671	144	134	435	742
2.50	936	1007	0	0	14	672	144	134	435	742
2.50	937	1007	0	0	14	672	144	134	435	742
2.50	937	1008	0	0	14	672	144	134	435	743
2.50	939	1008	0	0	14	672	145	134	435	743
2.50	940	1008	0	0	14	672	144	134	434	743
2.50	940	1008	0	0	14	672	144	134	434	743
2.50	942	1008	0	0	14	672	144	134	433	744
2.50	943	1009	0	0	14	672	144	134	434	743
2.50	943	1009	0	0	14	671	144	134	433	743
2.50	945	1010	0	0	15	671	143	134	432	743
2.50	946	1011	0	0	14	671	144	134	433	743
2.50	946	1010	0	0	14	671	144	134	433	744
2.50	948	1010	0	0	14	671	144	134	433	744
2.50	949	1011	0	0	14	671	144	134	433	744
2.50	949	1011	0	0	14	671	144	134	433	744
2.50	951	1012	0	0	14	670	144	133	432	744
2.50	952	1012	0	0	14	670	144	133	433	744
2.50	952	1013	0	0	13	670	144	134	432	744
2.50	954	1013	0	0	14	670	144	134	432	745
2.50	955	1014	0	0	14	671	144	134	433	744
2.50	955	1015	0	0	14	670	144	134	433	745
2.50	957	1015	0	0	13	670	144	134	432	745
2.50	958	1014	0	0	15	670	144	134	432	745
2.50	958	1014	0	0	15	670	144	134	432	745
2.50	960	1014	0	0	15	671	144	134	432	745
2.50	961	1014	0	0	16	670	144	134	433	745
2.50	961	1013	0	0	16	671	144	134	433	745
2.50	963	1013	0	0	17	671	144	134	433	745
2.50	964	1013	0	0	17	671	144	134	432	745
2.50	964	1013	0	0	17	672	144	134	433	745
2.50	966	1013	0	0	17	672	143	134	433	745
2.50	967	1013	0	0	17	672	143	134	433	745
2.50	967	1013	0	0	17	672	143	134	433	746
2.50	969	1014	0	0	17	672	143	134	434	746
2.50	970	1013	0	0	18	672	143	134	432	746
2.50	970	1013	0	0	18	672	143	134	433	746
2.50	972	1013	0	0	18	672	143	134	434	746
2.50	973	1012	0	0	18	672	143	134	433	746
2.50	973	1012	0	0	19	672	142	134	433	746
2.50	975	1012	0	0	19	672	142	134	432	746
2.50	976	1012	0	0	19	672	142	134	433	746
2.50	976	1012	0	0	19	671	142	134	432	746
2.50	978	1012	0	0	19	672	142	134	432	746
2.50	979	1011	0	0	19	671	142	134	433	746
2.50	979	1010	0	0	20	672	142	134	432	746
2.50	981	1010	0	0	19	672	142	134	432	746
2.50	982	1010	0	0	18	672	142	134	431	746
2.50	982	1010	0	0	18	673	142	134	432	746
2.50	984	1010	0	0	18	672	141	134	432	746
2.50	985	1010	0	0	18	672	141	134	432	746
2.50	985	1009	0	0	18	673	141	134	432	747
2.50	987	1009	0	0	17	673	141	134	432	747
2.50	988	1009	0	0	17	673	141	134	432	747
2.50	988	1009	0	0	17	673	140	134	432	747
2.50	990	1009	0	0	18	673	140	134	433	747
2.50	991	1009	0	0	18	673	140	134	433	747
2.50	991	1009	0	0	18	673	140	134	433	747
2.50	993	1009	0	0	18	673	140	134	434	747
2.50	994	1010	0	0	17	673	140	134	434	746
2.50	994	1010	0	0	17	673	140	134	434	746
2.50	996	1010	0	0	16	673	140	134	434	746
2.50	997	1011	0	0	16	673	140	134	433	747
2.50	997	1011	0	0	15	673	139	134	433	747
2.50	999	1011	0	0	15	673	139	134	433	747
2.50	1000	1012	0	0	15	673	139	134	433	747
2.50	1000	1012	0	0	15	672	139	134	433	747
2.50	1002	1012	0	0	15	672	139	134	434	747
2.50	1003	1012	0	0	16	672	139	134	434	746
2.50	1003	1013	0	0	15	672	139	134	433	747
2.50	1005	1013	0	0	15	672	139	134	433	747
2.50	1006	1013	0	0	15	672	140	134	433	747
2.50	1006	1014	0	0	15	672	139	134	433	747
2.50	1008	1013	0	0	15	672	139	134	433	747
2.50	1009	1013	0	0	16	672	139	134	433	747
2.50	1009	1013	0	0	15	672	139	134	433	748
2.50	1011	1014	0	0	16	672	139	134	433	748
2.50	1012	1013	0	0	16	672	139	134	433	748
2.50	1012	1012	0	0	16	673	139	134	432	748
2.50	1014	1013	0	0	16	673	139	134	433	748
2.50	1015	1013	0	0	16	673	139	134	432	749
2.50	1015	1013	0	0	15	673	139	134	432	749
2.50	1017	1014	0	0	15	672	139	134	432	749
2.50	1018	1015	0	0	15	672	139	134	432	749
2.50	1018	1015	0	0	16	671	139	134	432	749
2.50	1020	1016	0	0	16	670	139	134	432	749
2.50	1021	1016	0	0	16	670	138	134	433	748
2.50	1021	1016	0	0	16	670	138	134	432	749
2.50	1023	1016	0	0	16	670	138	134	432	749
2.50	1024	1016	0	0	16	670	138	134	433	748
2.50	1024	1017	0	0	16	670	138	134	432	749
2.50	1026	1017	0	0	17	669	138	134	432	749
2.50	1027	1016	0	0	17	669	138	134	431	749
2.50	1027	1016	0	0	17	669	137	134	431	749
2.50	1029	1016	0	0	18	670	137	134	431	749
2.50	1030	1016	0	0	18	670	137	134	430	749
2.50	1030	1016	0	0	19	670	137	134	430	749
2.50	1032	1015	0	0	19	670	137	134	430	749
2.50	1033	1014	0	0	18	670	138	134	430	749
2.50	1033	1014	0	0	18	670	137	134	430	749
2.50	1035	1014	0	0	18	670	137	134	431	749
2.50	1036	1015	0	0	18	670	137	134	431	749
2.50	1036	1014	0	0	18	671	137	134	431	749
2.50	1038	1013	0	0	18	671	137	134	431	749
2.50	1039	1013	0	0	19	671	137	134	430	750
2.50	1039	1014	0	0	19	671	138	134	431	750
2.50	1041	1014	0	0	19	671	138	134	431	751
2.50	1042	1014	0	0	19	671	137	134	431	750
2.50	1042	1015	0	0	18	672	137	134	431	750
2.50	1044	1015	0	0	18	672	137	134	431	750
2.50	1045	1015	0	0	18	671	137	134	431	750
2.50	1045	1017	0	0	18	671	137	134	431	749
2.50	1047	1017	0	0	18	671	136	134	431	749
2.50	1048	1017	0	0	18	671	136	134	430	749
2.50	1048	1018	0	0	18	670	136	134	430	749
2.50	1050	1019	0	0	18	669	136	134	431	749
2.50	1051	1019	0	0	18	669	136	134	431	749
2.50	1051	1019	0	0	18	669	136	134	431	749
2.50	1053	1019	0	0	17	669	136	134	431	749
2.50	1054	1019	0	0	17	669	136	134	431	749
2.50	1054	1019	0	0	17	668	136	134	431	749
2.50	1056	1019	0	0	17	668	136	134	430	749
2.50	1057	1018	0	0	17	668	136	134	430	749
2.50	1057	1019	0	0	16	668	136	134	430	749
2.50	1059	1020	0	0	16	668	137	134	430	749
2.50	1060	1019	0	0	15	669	136	134	431	750
2.50	1060	1020	0	0	15	669	136	134	430	749
2.50	1062	1019	0	0	15	670	136	134	430	750
2.50	1063	1018	0	0	15	670	136	134	429	749
2.50	1063	1019	0	0	15	669	136	134	429	749
2.50	1065	1020	0	0	15	670	136	134	429	749
2.50	1066	1019	0	0	15	669	136	134	429	749
2.50	1066	1020	0	0	15	669	136	134	429	749
2.50	1068	1021	0	0	15	669	136	133	429	750
2.50	1069	1020	0	0	15	669	135	133	429	750
2.50	1069	1020	0	0	15	669	135	133	430	749
2.50	1071	1020	0	0	15	669	135	133	430	749
2.50	1072	1021	0	0	15	669	135	133	430	749
2.50	1072	1021	0	0	15	669	135	133	430	748
2.50	1074	1021	0	0	15	669	135	133	431	748
2.50	1075	1021	0	0	15	669	135	133	432	748
2.50	1075	1021	0	0	15	669	135	133	431	749
2.50	1077	1022	0	0	15	668	135	133	431	748
2.50	1078	1023	0	0	15	669	135	133	431	749
2.50	1078	1024	0	0	15	669	135	133	431	749
2.50	1080	1025	0	0	14	669	135	133	431	749
2.50	1081	1025	0	0	14	668	135	133	432	749
2.50	1081	1025	0	0	14	668	135	133	432	749
2.50	1083	1024	0	0	15	669	135	133	432	750
2.50	1084	1024	0	0	16	668	135	133	432	750
2.50	1084	1024	0	0	16	669	135	134	431	750
2.50	1086	1024	0	0	15	668	135	133	431	750
2.50	1087	1025	0	0	15	669	135	134	431	750
2.50	1087	1024	0	0	15	668	135	133	431	751
2.50	1089	1025	0	0	15	668	135	133	432	751
2.50	1090	1025	0	0	16	668	135	133	432	751
2.50	1090	1026	0	0	16	667	135	133	432	752
2.50	1092	1025	0	0	16	667	135	133	432	752
2.50	1093	1025	0	0	16	667	135	133	432	752
2.50	1093	1025	0	0	16	667	135	134	432	752
2.50	1095	1026	0	0	16	667	135	134	432	752
2.50	1096	1025	0	0	16	668	135	134	432	752
2.50	1096	1026	0	0	16	668	135	134	432	752
2.50	1098	1027	0	0	16	668	134	134	432	752
2.50	1099	1027	0	0	15	667	134	134	431	752
2.50	1099	1027	0	0	15	667	134	134	432	752
2.50	1101	1027	0	0	16	667	134	134	432	752
2.50	1102	1028	0	0	16	667	134	134	431	753
2.50	1102	1027	0	0	17	666	134	134	431	753
2.50	1104	1028	0	0	17	666	134	135	431	753
2.50	1105	1028	0	0	17	665	134	134	431	752
2.50	1105	1028	0	0	16	666	134	134	431	753
2.50	1107	1028	0	0	16	666	134	134	431	753
2.50	1108	1029	0	0	15	666	134	134	432	753
2.50	1108	1030	0	0	16	665	133	134	432	752
2.50	1110	1030	0	0	16	666	133	134	433	752
2.50	1111	1030	0	0	16	666	133	134	433	752
2.50	1111	1030	0	0	15	667	132	134	432	753
2.50	1113	1030	0	0	16	666	133	134	432	752
2.50	1114	1030	0	0	16	667	133	134	432	752
2.50	1114	1030	0	0	16	667	133	134	432	753
2.50	1116	1030	0	0	16	667	133	134	431	753
2.50	1117	1031	0	0	16	666	133	134	431	753
2.50	1117	1032	0	0	16	666	133	134	431	753
2.50	1119	1032	0	0	16	666	132	134	431	754
2.50	1120	1032	0	0	15	666	133	134	431	754
2.50	1120	1032	0	0	15	666	132	134	431	755
2.50	1122	1033	0	0	15	666	132	134	432	755
2.50	1123	1033	0	0	15	666	133	134	432	754
2.50	1123	1033	0	0	15	666	132	134	432	754
2.50	1125	1033	0	0	14	666	132	134	432	754
2.50	1126	1034	0	0	14	666	132	134	432	754
2.50	1126	1034	0	0	14	666	132	134	433	753
2.50	1128	1034	0	0	15	666	132	134	432	753
2.50	1129	1034	0	0	15	666	132	134	432	754
2.50	1129	1033	0	0	16	666	132	134	432	754
2.50	1131	1033	0	0	16	666	132	134	432	753
2.50	1132	1033	0	0	17	666	132	134	432	753
2.50	1132	1033	0	0	17	665	132	134	432	753
2.50	1134	1031	0	0	18	665	132	134	432	753
2.50	1135	1031	0	0	18	665	132	134	433	752
2.50	1135	1031	0	0	18	666	131	134	433	752
2.50	1137	1030	0	0	18	666	131	134	433	753
2.50	1138	1031	0	0	18	666	131	134	433	753
2.50	1138	1031	0	0	18	666	131	134	432	753
2.50	1140	1031	0	0	18	666	131	134	432	754
2.50	1141	1031	0	0	18	666	131	134	432	754
2.50	1141	1031	0	0	18	666	131	134	431	754
2.50	1143	1031	0	0	18	666	131	134	432	754
2.50	1144	1032	0	0	18	666	131	133	431	754
2.50	1144	1032	0	0	19	666	131	133	432	754
2.50	1146	1033	0	0	19	666	131	133	431	755
2.50	1147	1034	0	0	19	666	131	133	431	755
2.50	1147	1034	0	0	19	665	131	133	431	754
2.50	1149	1034	0	0	19	666	131	133	431	754
2.50	1150	1034	0	0	19	666	131	133	431	754
2.50	1150	1033	0	0	19	666	131	133	431	754
2.50	1152	1034	0	0	19	665	131	133	430	754
2.50	1153	1034	0	0	18	666	131	133	431	754
2.50	1153	1034	0	0	18	665	131	133	431	755
2.50	1155	1035	0	0	18	665	130	133	430	755
2.50	1156	1035	0	0	17	665	130	133	430	755
2.50	1156	1035	0	0	17	665	130	133	430	755
2.50	1158	1034	0	0	16	665	130	133	429	756
2.50	1159	1035	0	0	16	665	130	133	429	756
2.50	1159	1034	0	0	17	665	130	133	429	756
2.50	1161	1033	0	0	17	665	130	133	428	756
2.50	1162	1034	0	0	17	664	129	133	428	756
2.50	1162	1033	0	0	17	665	129	133	428	756
2.50	1164	1032	0	0	17	664	130	133	429	756
2.50	1165	1033	0	0	18	664	130	133	429	755
2.50	1165	1032	0	0	18	664	129	133	429	755
2.50	1167	1032	0	0	19	665	129	133	428	755
2.50	1168	1032	0	0	19	665	129	133	428	755
2.50	1168	1031	0	0	20	665	130	133	428	755
2.50	1170	1032	0	0	20	665	129	133	428	756
2.50	1171	1032	0	0	20	665	129	133	428	756
2.50	1171	1032	0	0	20	664	129	133	428	756
2.50	1173	1033	0	0	20	664	128	133	428	755
2.50	1174	1033	0	0	21	664	129	133	428	755
2.50	1174	1032	0	0	20	664	129	133	429	755
2.50	1176	1032	0	0	21	664	129	133	429	755
2.50	1177	1032	0	0	21	664	129	133	430	755
2.50	1177	1032	0	0	21	664	130	133	430	755
2.50	1179	1032	0	0	21	665	129	133	430	755
2.50	1180	1032	0	0	21	665	130	133	431	755
2.50	1180	1032	0	0	21	664	129	133	430	755
2.50	1182	1034	0	0	21	664	129	133	431	755
2.50	1183	1033	0	0	21	664	129	133	431	754
2.50	1183	1035	0	0	20	664	129	133	431	755
2.50	1185	1036	0	0	19	664	129	133	431	755
2.50	1186	1036	0	0	19	663	129	133	430	755
2.50	1186	1036	0	0	19	664	129	133	430	755
2.50	1188	1036	0	0	19	664	129	133	431	756
2.50	1189	1036	0	0	18	663	129	133	430	756
2.50	1189	1037	0	0	18	663	129	133	430	756
2.50	1191	1037	0	0	17	662	129	133	429	756
2.50	1192	1037	0	0	17	662	129	133	430	756
2.50	1192	1036	0	0	17	662	129	133	430	756
2.50	1194	1036	0	0	17	662	129	133	429	756
2.50	1195	1037	0	0	17	662	129	133	429	757
2.50	1195	1037	0	0	17	662	129	133	429	757
2.50	1197	1037	0	0	17	662	129	133	429	757
2.50	1198	1037	0	0	17	662	129	133	428	757
2.50	1198	1038	0	0	17	662	129	133	428	757
2.50	1200	1037	0	0	16	663	129	133	428	757
2.50	1201	1037	0	0	17	663	129	133	428	757
2.50	1201	1036	0	0	17	663	129	133	428	758
2.50	1203	1036	0	0	16	663	129	133	427	758
2.50	1204	1036	0	0	16	663	129	133	428	758
2.50	1204	1036	0	0	17	663	129	133	427	758
2.50	1206	1036	0	0	17	663	129	133	427	759
2.50	1207	1035	0	0	17	664	129	133	427	759
2.50	1207	1035	0	0	17	665	128	133	426	759
2.50	1209	1035	0	0	18	664	128	133	426	760
2.50	1210	1035	0	0	18	665	128	133	427	759
2.50	1210	1036	0	0	17	664	128	133	427	759
2.50	1212	1036	0	0	18	665	129	134	426	760
2.50	1213	1037	0	0	18	664	129	133	426	760
2.50	1213	1036	0	0	18	664	129	133	426	760
2.50	1215	1037	0	0	18	663	128	133	427	761
2.50	1216	1037	0	0	18	663	128	133	427	760
2.50	1216	1037	0	0	18	663	128	133	428	760
2.50	1218	1038	0	0	18	663	128	134	428	760
2.50	1219	1038	0	0	18	663	128	134	428	760
2.50	1219	1038	0	0	19	663	128	134	427	760
2.50	1221	1039	0	0	18	663	128	134	427	760
2.50	1222	1038	0	0	18	664	128	134	426	760
2.50	1222	1039	0	0	18	664	128	134	426	760
2.50	1224	1040	0	0	18	663	128	133	425	760
2.50	1225	1040	0	0	18	663	128	133	424	760
2.50	1225	1040	0	0	17	663	128	133	424	760
2.50	1227	1040	0	0	17	662	128	133	424	760
2.50	1228	1041	0	0	17	662	127	133	424	759
2.50	1228	1041	0	0	17	663	127	133	424	759
2.50	1230	1041	0	0	17	663	127	133	424	759
2.50	1231	1041	0	0	17	663	128	133	424	760
2.50	1231	1040	0	0	18	663	127	134	424	760
2.50	1233	1041	0	0	17	663	128	133	424	760
2.50	1234	1042	0	0	17	663	127	133	425	760
2.50	1234	1042	0	0	17	663	127	133	425	760
2.50	1236	1042	0	0	17	663	127	133	424	761
2.50	1237	1042	0	0	16	663	127	133	424	761
2.50	1237	1041	0	0	17	663	127	133	425	761
2.50	1239	1041	0	0	17	663	127	133	425	761
2.50	1240	1042	0	0	17	663	127	133	426	761
2.50	1240	1043	0	0	17	663	127	133	425	761
2.50	1242	1043	0	0	16	663	127	133	426	760
2.50	1243	1043	0	0	15	663	127	133	426	761
2.50	1243	1043	0	0	15	663	127	133	426	761
2.50	1245	1043	0	0	15	663	127	133	426	761
2.50	1246	1043	0	0	15	663	127	133	425	761
2.50	1246	1043	0	0	16	663	126	133	425	762
2.50	1248	1043	0	0	16	663	126	132	424	761
2.50	1249	1043	0	0	16	663	126	132	424	761
2.50	1249	1043	0	0	16	663	126	132	424	761
2.50	1251	1043	0	0	16	663	126	132	424	761
2.50	1252	1043	0	0	16	663	126	132	424	761
2.50	1252	1044	0	0	17	663	126	132	423	761
2.50	1254	1044	0	0	17	663	126	132	423	761
2.50	1255	1044	0	0	16	663	126	132	424	761
2.50	1255	1044	0	0	16	663	126	132	424	761
2.50	1257	1044	0	0	16	662	126	133	424	761
2.50	1258	1044	0	0	17	663	126	132	424	760
2.50	1258	1045	0	0	16	663	126	132	424	761
2.50	1260	1045	0	0	16	663	126	132	424	761
2.50	1261	1045	0	0	16	663	126	132	424	761
2.50	1261	1046	0	0	15	663	126	132	424	761
2.50	1263	1046	0	0	15	664	126	132	424	761
2.50	1264	1047	0	0	15	664	126	132	423	761
2.50	1264	1047	0	0	16	664	126	132	424	762
2.50	1266	1048	0	0	16	664	126	132	424	762
2.50	1267	1048	0	0	16	664	126	132	423	763
2.50	1267	1048	0	0	15	664	126	132	423	763
2.50	1269	1049	0	0	15	664	126	132	423	763
2.50	1270	1049	0	0	15	664	126	132	422	763
2.50	1270	1049	0	0	14	665	126	132	422	763
2.50	1272	1051	0	0	14	664	126	132	422	763
2.50	1273	1051	0	0	15	664	126	133	422	764
2.50	1273	1051	0	0	15	664	125	133	421	764
2.50	1275	1052	0	0	15	664	126	133	421	764
2.50	1276	1053	0	0	14	664	126	133	421	764
2.50	1276	1053	0	0	14	664	125	133	422	764
2.50	1278	1053	0	0	15	664	125	133	423	763
2.50	1279	1053	0	0	15	664	125	133	423	764
2.50	1279	1053	0	0	15	665	125	133	424	763
2.50	1281	1052	0	0	15	665	125	133	423	763
2.50	1282	1053	0	0	15	665	125	133	423	764
2.50	1282	1054	0	0	15	665	124	133	423	763
2.50	1284	1054	0	0	15	665	124	133	423	763
2.50	1285	1055	0	0	15	665	124	133	423	763
2.50	1285	1055	0	0	15	665	124	133	423	763
2.50	1287	1055	0	0	15	665	124	133	423	762
2.50	1288	1055	0	0	15	665	124	134	425	762
2.50	1288	1055	0	0	15	665	125	134	425	762
2.50	1290	1056	0	0	15	665	125	134	425	761
2.50	1291	1057	0	0	15	665	125	133	425	761
2.50	1291	1057	0	0	15	665	125	133	425	761
2.50	1293	1057	0	0	15	666	125	134	425	761
2.50	1294	1057	0	0	15	666	125	134	425	761
2.50	1294	1057	0	0	15	666	125	134	426	761
2.50	1296	1057	0	0	16	666	125	134	426	761
2.50	1297	1057	0	0	16	666	125	133	426	760
2.50	1297	1057	0	0	16	666	125	133	425	761
2.50	1299	1057	0	0	16	667	125	133	424	761
2.50	1300	1057	0	0	16	667	125	133	424	761
2.50	1300	1058	0	0	15	666	125	133	425	761
2.50	1302	1058	0	0	15	667	125	133	425	761
2.50	1303	1058	0	0	15	666	125	133	425	762
2.50	1303	1058	0	0	16	666	125	133	425	761
2.50	1305	1058	0	0	16	666	125	133	425	761
2.50	1306	1059	0	0	16	666	125	133	425	761
2.50	1306	1059	0	0	16	666	125	133	425	762
2.50	1308	1059	0	0	16	666	125	132	424	763
2.50	1309	1060	0	0	16	666	125	132	424	763
2.50	1309	1060	0	0	16	666	125	132	424	762
2.50	1311	1060	0	0	16	665	125	132	425	762
2.50	1312	1060	0	0	16	666	125	132	425	763
2.50	1312	1061	0	0	15	666	125	132	425	762
2.50	1314	1061	0	0	16	665	125	132	426	761
2.50	1315	1060	0	0	16	665	125	132	426	761
2.50	1315	1060	0	0	16	665	125	132	426	761
2.50	1317	1060	0	0	16	666	125	132	427	761
2.50	1318	1060	0	0	16	666	125	132	426	761
2.50	1318	1060	0	0	17	665	125	132	426	762
2.50	1320	1060	0	0	16	666	125	132	426	762
2.50	1321	1059	0	0	17	666	125	132	426	762
2.50	1321	1060	0	0	17	666	125	132	426	762
2.50	1323	1059	0	0	17	666	125	132	425	762
2.50	1324	1059	0	0	17	666	125	132	426	762
2.50	1324	1059	0	0	18	666	125	132	425	762
2.50	1326	1059	0	0	17	666	125	132	424	762
2.50	1327	1059	0	0	17	665	125	132	425	762
2.50	1327	1059	0	0	17	665	125	132	424	762
2.50	1329	1057	0	0	18	665	125	132	424	762
2.50	1330	1057	0	0	18	665	125	132	424	762
2.50	1330	1057	0	0	18	665	125	132	424	762
2.50	1332	1058	0	0	18	665	125	132	423	762
2.50	1333	1058	0	0	18	666	125	132	423	763
2.50	1333	1059	0	0	18	666	125	132	423	763
2.50	1335	1059	0	0	18	665	125	132	423	763
2.50	1336	1060	0	0	18	665	125	132	423	763
2.50	1336	1060	0	0	19	665	125	132	423	763
2.50	1338	1060	0	0	19	665	125	132	423	763
2.50	1339	1060	0	0	19	665	125	132	423	763
2.50	1339	1060	0	0	19	665	125	132	422	763
2.50	1341	1060	0	0	18	665	125	132	422	763
2.50	1342	1060	0	0	18	665	125	132	421	764
2.50	1342	1061	0	0	18	665	126	132	421	764
2.50	1344	1061	0	0	18	665	126	132	421	764
2.50	1345	1060	0	0	17	666	126	132	421	764
2.50	1345	1060	0	0	18	666	126	132	421	764
2.50	1347	1060	0	0	17	666	126	131	421	764
2.50	1348	1060	0	0	17	666	126	131	421	763
2.50	1348	1061	0	0	17	665	126	131	422	763
2.50	1350	1061	0	0	17	666	126	131	422	763
2.50	1351	1062	0	0	17	666	126	131	422	763
2.50	1351	1062	0	0	17	665	126	131	422	763
2.50	1353	1062	0	0	15	665	126	131	422	763
2.50	1354	1064	0	0	14	665	126	131	421	763
2.50	1354	1064	0	0	14	665	126	131	422	762
2.50	1356	1064	0	0	14	665	126	132	422	763
2.50	1357	1064	0	0	15	665	126	132	422	763
2.50	1357	1065	0	0	15	665	125	132	422	762
2.50	1359	1065	0	0	15	665	126	132	421	762
2.50	1360	1064	0	0	15	665	126	132	421	763
2.50	1360	1065	0	0	15	665	125	132	421	762
2.50	1362	1066	0	0	15	664	126	132	422	761
2.50	1363	1065	0	0	15	664	125	132	423	761
2.50	1363	1065	0	0	15	664	126	132	422	762
2.50	1365	1065	0	0	16	664	126	132	423	762
2.50	1366	1065	0	0	16	664	126	132	423	761
2.50	1366	1065	0	0	16	663	126	131	423	761
2.50	1368	1066	0	0	15	663	125	131	423	761
2.50	1369	1066	0	0	15	662	126	131	424	761
2.50	1369	1066	0	0	15	663	125	131	425	761
2.50	1371	1067	0	0	15	662	125	132	424	762
2.50	1372	1067	0	0	15	663	125	132	424	762
2.50	1372	1066	0	0	16	663	126	131	423	762
2.50	1374	1066	0	0	16	662	125	132	424	762
2.50	1375	1066	0	0	16	662	125	132	424	761
2.50	1375	1067	0	0	16	662	125	132	425	761
2.50	1377	1068	0	0	16	662	125	132	424	761
2.50	1378	1068	0	0	16	662	125	132	424	761
2.50	1378	1068	0	0	17	662	125	131	424	761
2.50	1380	1069	0	0	17	662	125	131	424	761
2.50	1381	1069	0	0	16	662	125	131	424	761
2.50	1381	1069	0	0	17	662	125	131	424	761
2.50	1383	1070	0	0	17	662	125	131	424	760
2.50	1384	1069	0	0	17	662	125	131	424	761
2.50	1384	1069	0	0	17	662	125	131	424	761
2.50	1386	1069	0	0	17	661	125	131	425	761
2.50	1387	1070	0	0	17	661	126	131	425	761
2.50	1387	1070	0	0	16	661	126	131	425	761
2.50	1389	1070	0	0	16	660	125	131	425	761
2.50	1390	1070	0	0	17	660	125	131	425	761
2.50	1390	1068	0	0	18	661	125	132	425	762
2.50	1392	1069	0	0	18	661	125	132	425	762
2.50	1393	1069	0	0	18	661	125	132	425	761
2.50	1393	1069	0	0	19	660	126	131	425	761
2.50	1395	1069	0	0	19	660	126	131	425	762
2.50	1396	1069	0	0	19	660	125	132	424	762
2.50	1396	1069	0	0	18	660	125	132	424	762
2.50	1398	1070	0	0	18	660	125	132	424	762
2.50	1399	1070	0	0	18	660	125	132	423	762
2.50	1399	1071	0	0	18	661	124	132	423	762
2.50	1401	1071	0	0	18	661	124	132	423	762
2.50	1402	1072	0	0	18	660	124	132	422	762
2.50	1402	1073	0	0	17	660	124	132	422	762
2.50	1404	1074	0	0	17	660	124	132	422	762
2.50	1405	1075	0	0	17	660	124	132	422	762
2.50	1405	1075	0	0	16	660	124	132	422	762
2.50	1407	1075	0	0	17	660	124	132	422	762
2.50	1408	1075	0	0	16	660	124	132	422	761
2.50	1408	1077	0	0	16	660	124	132	423	761
2.50	1410	1077	0	0	16	660	124	132	423	761
2.50	1411	1076	0	0	17	660	124	132	423	760
2.50	1411	1076	0	0	17	660	124	132	423	761
2.50	1413	1076	0	0	17	660	124	132	423	761
2.50	1414	1076	0	0	16	659	123	132	423	761
2.50	1414	1076	0	0	16	660	123	132	423	761
2.50	1416	1077	0	0	16	660	123	132	423	761
2.50	1417	1077	0	0	16	660	123	132	423	762
2.50	1417	1076	0	0	16	659	123	132	424	762
2.50	1419	1077	0	0	16	659	123	132	424	762
2.50	1420	1078	0	0	16	659	123	132	424	763
2.50	1420	1078	0	0	16	659	124	132	424	763
2.50	1422	1078	0	0	16	659	124	132	425	763
2.50	1423	1079	0	0	16	659	123	132	424	763
2.50	1423	1078	0	0	17	660	124	132	425	763
2.50	1425	1079	0	0	17	660	124	132	425	763
2.50	1426	1079	0	0	17	660	124	132	425	763
2.50	1426	1079	0	0	17	660	124	132	425	763
2.50	1428	1079	0	0	18	660	124	131	424	763
2.50	1429	1080	0	0	18	660	124	132	424	763
2.50	1429	1079	0	0	18	661	124	132	424	763
2.50	1431	1080	0	0	18	660	124	132	424	763
2.50	1432	1081	0	0	18	660	124	132	424	763
2.50	1432	1082	0	0	18	660	124	131	424	763
2.50	1434	1082	0	0	18	660	123	131	423	763
2.50	1435	1081	0	0	18	660	124	131	424	764
2.50	1435	1082	0	0	17	660	124	131	423	764
2.50	1437	1082	0	0	18	660	124	131	423	764
2.50	1438	1082	0	0	18	660	123	132	424	764
2.50	1438	1083	0	0	18	659	123	132	423	765
2.50	1440	1083	0	0	18	659	124	132	424	765
2.50	1441	1083	0	0	17	659	124	132	423	765
2.50	1441	1084	0	0	17	659	124	132	423	765
2.50	1443	1083	0	0	17	659	124	132	423	765
2.50	1444	1083	0	0	17	659	124	131	423	764
2.50	1444	1084	0	0	18	658	124	131	423	765
2.50	1446	1084	0	0	18	658	124	131	424	765
2.50	1447	1084	0	0	18	659	124	131	425	765
2.50	1447	1084	0	0	18	659	124	131	424	764
2.50	1449	1084	0	0	18	659	124	131	424	764
2.50	1450	1084	0	0	18	659	124	131	424	764
2.50	1450	1083	0	0	17	659	124	131	423	764
2.50	1452	1084	0	0	17	659	124	131	423	764
2.50	1453	1084	0	0	17	660	124	131	422	764
2.50	1453	1084	0	0	17	660	124	131	423	764
2.50	1455	1084	0	0	17	660	124	131	423	764
2.50	1456	1084	0	0	17	659	124	131	423	765
2.50	1456	1085	0	0	18	659	123	131	424	764
2.50	1458	1085	0	0	18	658	124	132	423	764
2.50	1459	1085	0	0	18	658	124	132	424	764
2.50	1459	1086	0	0	18	658	123	132	423	764
2.50	1461	1086	0	0	18	658	123	132	423	764
2.50	1462	1086	0	0	17	658	123	132	423	764
2.50	1462	1086	0	0	17	657	123	132	423	764
2.50	1464	1087	0	0	17	657	123	132	423	764
2.50	1465	1086	0	0	17	657	123	132	424	764
2.50	1465	1086	0	0	17	657	123	132	423	765
2.50	1467	1086	0	0	17	657	123	132	424	765
2.50	1468	1086	0	0	17	657	123	132	424	765
2.50	1468	1086	0	0	17	657	123	132	423	765
2.50	1470	1087	0	0	18	657	123	132	423	765
2.50	1471	1087	0	0	17	656	122	132	423	765
2.50	1471	1087	0	0	17	657	123	132	423	765
2.50	1473	1086	0	0	17	657	123	132	422	766
2.50	1474	1087	0	0	18	657	122	132	423	766
2.50	1474	1087	0	0	17	657	122	132	423	765
2.50	1476	1087	0	0	17	657	122	132	423	766
2.50	1477	1088	0	0	17	657	122	132	423	765
2.50	1477	1088	0	0	18	657	122	132	423	765
2.50	1479	1088	0	0	18	657	122	133	423	765
2.50	1480	1088	0	0	17	657	122	132	422	765
2.50	1480	1089	0	0	17	657	122	132	423	765
2.50	1482	1089	0	0	17	657	122	132	422	765
2.50	1483	1090	0	0	16	657	121	132	421	765
2.50	1483	1090	0	0	17	657	121	132	421	766
2.50	1485	1091	0	0	16	656	121	133	421	766
2.50	1486	1091	0	0	17	657	121	132	421	766
2.50	1486	1091	0	0	17	657	121	132	421	766
2.50	1488	1091	0	0	17	656	122	132	421	766
2.50	1489	1091	0	0	17	656	121	132	422	766
2.50	1489	1091	0	0	17	657	121	132	422	766
2.50	1491	1091	0	0	17	657	121	133	422	766
2.50	1492	1090	0	0	17	658	121	133	422	765
2.50	1492	1090	0	0	18	658	121	133	422	766
2.50	1494	1091	0	0	18	658	121	133	422	766
2.50	1495	1091	0	0	17	658	120	133	421	766
2.50	1495	1091	0	0	18	658	120	133	420	767
2.50	1497	1091	0	0	17	658	120	133	420	767
2.50	1498	1092	0	0	17	658	120	133	419	766
2.50	1498	1092	0	0	18	657	120	133	419	767
2.50	1500	1091	0	0	18	658	120	133	418	767
2.50	1501	1091	0	0	19	658	120	133	418	767
2.50	1501	1090	0	0	19	658	121	133	418	767
2.50	1503	1090	0	0	19	658	121	133	418	768
2.50	1504	1090	0	0	20	658	121	133	417	768
2.50	1504	1091	0	0	20	658	121	133	417	768
2.50	1506	1091	0	0	21	658	121	133	417	768
2.50	1507	1092	0	0	21	658	121	133	418	768
2.50	1507	1092	0	0	21	658	121	133	418	767
2.50	1509	1093	0	0	20	658	121	133	419	767
2.50	1510	1092	0	0	20	658	121	133	419	767
2.50	1510	1092	0	0	20	657	121	133	418	767
2.50	1512	1092	0	0	20	657	121	133	418	767
2.50	1513	1092	0	0	20	657	121	133	419	766
2.50	1513	1092	0	0	20	657	121	133	419	766
2.50	1515	1092	0	0	20	656	121	133	418	766
2.50	1516	1092	0	0	20	657	121	133	419	766
2.50	1516	1093	0	0	19	657	121	133	419	766
2.50	1518	1093	0	0	19	657	121	134	419	766
2.50	1519	1093	0	0	20	656	121	133	419	766
2.50	1519	1093	0	0	20	656	121	134	419	767
2.50	1521	1093	0	0	20	656	121	133	419	767
2.50	1522	1093	0	0	20	656	120	133	420	766
2.50	1522	1093	0	0	20	656	120	133	419	768
2.50	1524	1093	0	0	20	656	120	133	420	767
2.50	1525	1093	0	0	20	656	120	133	419	767
2.50	1525	1094	0	0	19	656	121	133	419	768
2.50	1527	1095	0	0	18	655	121	133	419	767
2.50	1528	1095	0	0	17	655	121	133	418	768
2.50	1528	1094	0	0	18	655	120	133	418	768
2.50	1530	1094	0	0	18	655	120	133	418	768
2.50	1531	1094	0	0	18	656	120	133	418	768
2.50	1531	1094	0	0	18	656	120	133	418	768
2.50	1533	1094	0	0	18	656	120	133	418	768
2.50	1534	1093	0	0	18	656	120	133	418	768
2.50	1534	1094	0	0	18	656	120	133	418	768
2.50	1536	1094	0	0	18	656	120	133	419	768
2.50	1536	1094	0	0	18	656	120	133	418	768
2.50	1538	1094	0	0	18	656	120	133	418	768
2.50	1539	1094	0	0	18	656	120	133	419	768
2.50	1539	1094	0	0	18	657	120	133	419	768
2.50	1541	1094	0	0	18	656	120	133	418	768
2.50	1542	1095	0	0	18	656	120	134	419	769
2.50	1542	1094	0	0	18	657	121	133	419	769
2.50	1544	1095	0	0	17	656	121	133	420	769
2.50	1545	1096	0	0	17	656	121	133	420	769
2.50	1545	1096	0	0	17	655	121	133	420	769
2.50	1547	1097	0	0	17	656	121	133	420	769
2.50	1548	1097	0	0	17	655	121	133	421	769
2.50	1548	1098	0	0	16	655	121	133	420	769
2.50	1550	1099	0	0	16	655	121	133	421	769
2.50	1551	1098	0	0	16	656	121	133	420	769
2.50	1551	1098	0	0	16	655	121	133	420	769
2.50	1553	1098	0	0	16	656	121	133	420	769
2.50	1554	1098	0	0	16	656	121	133	419	769
2.50	1554	1098	0	0	16	656	121	133	419	769
2.50	1556	1098	0	0	16	657	121	133	420	769
2.50	1557	1099	0	0	16	657	121	133	420	769
2.50	1557	1100	0	0	16	656	121	133	420	769
2.50	1559	1099	0	0	16	656	121	133	420	769
2.50	1560	1101	0	0	16	656	121	133	420	769
2.50	1560	1100	0	0	16	656	121	133	421	769
2.50	1562	1099	0	0	16	656	121	133	421	769
2.50	1563	1099	0	0	16	657	121	133	420	769
2.50	1563	1100	0	0	16	657	122	133	420	769
2.50	1565	1099	0	0	16	657	122	134	419	770
2.50	1566	1099	0	0	16	658	121	134	420	769
2.50	1566	1099	0	0	16	657	121	134	419	769
2.50	1568	1099	0	0	17	657	121	134	419	769
2.50	1569	1099	0	0	17	657	121	134	420	769
2.50	1569	1098	0	0	17	657	121	134	419	769
2.50	1571	1099	0	0	17	657	121	134	419	770
2.50	1572	1101	0	0	17	657	121	134	418	770
2.50	1572	1101	0	0	17	657	121	134	418	771
2.50	1574	1101	0	0	18	656	121	134	418	771
2.50	1575	1101	0	0	18	657	121	134	418	771
2.50	1575	1101	0	0	19	657	121	134	418	771
2.50	1577	1100	0	0	19	657	121	134	418	771
2.50	1578	1101	0	0	19	658	121	134	420	770
2.50	1578	1101	0	0	19	657	121	134	420	771
2.50	1580	1101	0	0	19	657	121	134	420	771
2.50	1581	1102	0	0	19	657	121	134	420	770
2.50	1581	1102	0	0	19	657	121	134	421	771
2.50	1583	1101	0	0	19	657	121	134	420	771
2.50	1584	1102	0	0	20	657	122	134	420	771
2.50	1584	1102	0	0	20	657	122	134	421	771
2.50	1586	1102	0	0	20	658	121	134	421	770
2.50	1587	1102	0	0	20	658	121	134	422	770
2.50	1587	1102	0	0	20	658	121	134	421	770
2.50	1589	1102	0	0	19	658	121	134	421	771
2.50	1590	1102	0	0	20	657	121	134	421	771
2.50	1590	1103	0	0	20	658	121	134	421	771
2.50	1592	1103	0	0	20	658	122	134	421	771
2.50	1593	1102	0	0	20	657	122	134	421	771
2.50	1593	1101	0	0	21	658	122	134	421	771
2.50	1595	1101	0	0	21	658	122	134	421	771
2.50	1596	1101	0	0	21	658	122	134	421	771
2.50	1596	1101	0	0	21	658	122	134	421	771
2.50	1598	1100	0	0	20	658	122	134	421	771
2.50	1599	1100	0	0	20	658	122	133	421	771
2.50	1599	1100	0	0	20	658	121	134	420	771
2.50	1601	1101	0	0	20	658	121	133	420	772
2.50	1602	1101	0	0	20	658	121	133	419	773
2.50	1602	1101	0	0	20	658	121	133	419	773
2.50	1604	1101	0	0	20	658	121	133	419	772
2.50	1605	1100	0	0	20	658	121	133	420	773
2.50	1605	1099	0	0	21	658	120	133	420	773
2.50	1607	1100	0	0	21	658	120	133	420	773
2.50	1608	1100	0	0	20	658	120	133	420	773
2.50	1608	1100	0	0	20	658	120	133	420	773
2.50	1610	1101	0	0	20	657	120	133	420	773
2.50	1611	1101	0	0	20	658	120	133	421	773
2.50	1611	1100	0	0	21	657	120	133	421	773
2.50	1613	1101	0	0	21	657	120	133	421	773
2.50	1614	1101	0	0	20	657	120	133	421	773
2.50	1614	1102	0	0	20	657	120	133	421	773
2.50	1616	1101	0	0	20	657	120	133	420	774
2.50	1617	1102	0	0	20	657	120	133	420	773
2.50	1617	1102	0	0	19	657	120	133	420	773
2.50	1619	1101	0	0	19	657	120	132	419	773
2.50	1620	1102	0	0	19	658	120	132	419	773
2.50	1620	1102	0	0	19	658	120	132	419	772
2.50	1622	1101	0	0	20	658	120	132	419	772
2.50	1623	1101	0	0	20	658	120	132	419	773
2.50	1623	1102	0	0	19	658	121	132	420	772
2.50	1625	1102	0	0	19	658	121	132	420	772
2.50	1626	1102	0	0	19	659	121	132	421	772
2.50	1626	1102	0	0	19	659	120	132	421	773
2.50	1628	1103	0	0	19	659	121	132	422	772
2.50	1629	1102	0	0	18	659	121	133	422	772
2.50	1629	1102	0	0	18	660	121	132	422	772
2.50	1631	1103	0	0	18	660	121	133	422	772
2.50	1632	1105	0	0	18	659	121	132	423	773
2.50	1632	1105	0	0	18	660	121	132	422	772
2.50	1634	1105	0	0	17	660	121	132	422	772
2.50	1635	1105	0	0	18	660	121	132	422	772
2.50	1635	1104	0	0	18	659	121	132	422	772
2.50	1637	1104	0	0	19	659	121	132	422	772
2.50	1638	1105	0	0	19	659	121	133	421	773
2.50	1638	1104	0	0	19	660	121	133	420	773
2.50	1640	1104	0	0	19	660	120	133	420	774
2.50	1641	1104	0	0	19	659	121	133	420	774
2.50	1641	1105	0	0	19	659	121	133	420	774
2.50	1643	1105	0	0	19	659	121	133	420	774
2.50	1644	1106	0	0	19	659	121	133	419	775
2.50	1644	1105	0	0	19	659	121	133	420	775
2.50	1646	1105	0	0	19	659	121	133	419	775
2.50	1647	1105	0	0	18	660	121	133	420	775
2.50	1647	1105	0	0	19	659	121	133	420	775
2.50	1649	1106	0	0	19	659	121	133	420	776
2.50	1650	1105	0	0	19	659	121	133	420	776
2.50	1650	1105	0	0	19	660	121	133	421	775
2.50	1652	1105	0	0	19	660	122	133	422	775
2.50	1653	1105	0	0	19	660	122	133	422	774
2.50	1653	1104	0	0	19	661	122	133	422	774
2.50	1655	1105	0	0	19	660	122	133	423	774
2.50	1656	1105	0	0	19	660	122	133	423	774
2.50	1656	1105	0	0	20	660	122	133	422	774
2.50	1658	1106	0	0	20	660	122	133	423	773
2.50	1659	1106	0	0	19	660	122	133	423	773
2.50	1659	1106	0	0	19	660	122	132	423	773
2.50	1661	1105	0	0	18	660	122	132	423	773
2.50	1662	1106	0	0	18	660	122	132	423	773
2.50	1662	1107	0	0	17	660	122	132	423	773
2.50	1664	1108	0	0	17	660	123	132	423	773
2.50	1665	1108	0	0	17	659	122	132	423	773
2.50	1665	1108	0	0	18	659	123	132	423	773
2.50	1667	1108	0	0	18	659	122	133	424	773
2.50	1668	1108	0	0	18	659	122	133	423	773
2.50	1668	1109	0	0	18	659	122	133	423	773
2.50	1670	1109	0	0	18	659	122	132	423	773
2.50	1671	1108	0	0	19	659	122	132	423	774
2.50	1671	1107	0	0	19	659	122	132	422	775
2.50	1673	1108	0	0	18	660	122	132	422	774
2.50	1674	1108	0	0	18	660	122	132	422	775
2.50	1674	1109	0	0	17	660	122	132	422	775
2.50	1676	1109	0	0	17	660	122	132	422	775
2.50	1677	1109	0	0	17	660	122	132	421	775
2.50	1677	1109	0	0	17	660	122	132	421	775
2.50	1679	1109	0	0	17	659	122	132	421	775
2.50	1680	1109	0	0	17	660	122	132	421	775
2.50	1680	1110	0	0	17	659	122	132	421	775
2.50	1682	1109	0	0	17	660	122	132	421	775
2.50	1683	1109	0	0	17	660	121	132	421	775
2.50	1683	1110	0	0	17	660	122	132	422	775
2.50	1685	1110	0	0	17	660	121	132	423	775
2.50	1686	1112	0	0	16	660	122	132	422	774
2.50	1686	1112	0	0	17	659	122	132	422	774
2.50	1688	1112	0	0	16	660	122	132	422	774
2.50	1689	1113	0	0	17	659	122	132	422	774
2.50	1689	1113	0	0	16	659	122	132	421	775
2.50	1691	1113	0	0	15	659	122	132	420	776
2.50	1692	1112	0	0	16	659	122	132	420	775
2.50	1692	1113	0	0	16	659	122	132	420	775
2.50	1694	1113	0	0	16	660	121	132	420	776
2.50	1695	1113	0	0	16	660	122	131	420	775
2.50	1695	1113	0	0	16	660	122	131	420	775
2.50	1697	1113	0	0	16	659	121	131	420	775
2.50	1698	1114	0	0	17	659	121	131	421	775
2.50	1698	1114	0	0	17	659	121	131	421	775
2.50	1700	1113	0	0	18	659	122	131	421	775
2.50	1701	1114	0	0	18	659	121	131	421	774
2.50	1701	1113	0	0	18	659	122	131	421	774
2.50	1703	1114	0	0	17	659	121	131	421	774
2.50	1704	1114	0	0	18	659	121	130	421	774
2.50	1704	1114	0	0	18	659	122	130	422	774
2.50	1706	1114	0	0	18	659	121	130	422	774
2.50	1707	1115	0	0	18	659	121	130	422	774
2.50	1707	1116	0	0	18	659	121	130	423	774
2.50	1709	1115	0	0	19	659	121	130	422	774
2.50	1710	1116	0	0	19	659	121	130	422	774
2.50	1710	1117	0	0	19	659	121	130	422	775
2.50	1712	1117	0	0	19	658	122	130	422	775
2.50	1713	1116	0	0	19	658	121	130	421	775
2.50	1713	1116	0	0	19	659	122	130	421	775
2.50	1715	1116	0	0	20	659	121	130	420	776
2.50	1716	1116	0	0	20	659	122	130	420	775
2.50	1716	1115	0	0	19	659	121	130	421	775
2.50	1718	1116	0	0	19	658	121	130	421	775
2.50	1719	1116	0	0	19	658	121	129	421	775
2.50	1719	1117	0	0	20	658	121	130	421	775
2.50	1721	1117	0	0	20	657	121	130	421	775
2.50	1722	1117	0	0	19	657	121	130	421	775
2.50	1722	1117	0	0	19	657	121	130	421	775
2.50	1724	1116	0	0	19	657	121	130	421	774
2.50	1725	1116	0	0	19	657	121	130	421	773
2.50	1725	1117	0	0	19	658	122	130	421	773
2.50	1727	1117	0	0	19	658	122	130	421	773
2.50	1728	1117	0	0	19	658	122	130	420	774
2.50	1728	1118	0	0	19	658	122	130	420	774
2.50	1730	1118	0	0	19	657	121	130	420	774
2.50	1731	1118	0	0	19	657	121	130	420	774
2.50	1731	1118	0	0	19	657	122	130	419	774
2.50	1733	1119	0	0	19	657	122	130	420	774
2.50	1734	1120	0	0	19	657	121	130	420	774
2.50	1734	1120	0	0	19	657	122	130	420	774
2.50	1736	1121	0	0	19	657	121	130	420	774
2.50	1737	1120	0	0	19	657	121	130	420	774
2.50	1737	1120	0	0	20	657	121	130	420	774
2.50	1739	1121	0	0	19	657	121	130	420	774
2.50	1740	1122	0	0	19	656	121	130	420	774
2.50	1740	1123	0	0	19	657	121	130	421	774
2.50	1742	1123	0	0	20	656	121	130	421	775
2.50	1743	1124	0	0	19	656	122	130	420	774
2.50	1743	1125	0	0	19	656	122	130	420	774
2.50	1745	1124	0	0	19	656	121	130	420	775
2.50	1746	1124	0	0	20	657	121	130	420	776
2.50	1746	1124	0	0	20	656	122	130	420	776
2.50	1748	1124	0	0	19	656	122	130	420	776
2.50	1749	1124	0	0	20	656	122	129	420	775
2.50	1749	1124	0	0	20	656	123	129	419	776
2.50	1751	1124	0	0	20	656	123	129	420	776
2.50	1752	1124	0	0	19	655	122	129	419	776
2.50	1752	1124	0	0	20	655	122	129	419	775
2.50	1754	1124	0	0	20	656	122	129	419	775
2.50	1755	1124	0	0	20	655	122	129	418	776
2.50	1755	1123	0	0	21	656	123	129	418	776
2.50	1757	1123	0	0	21	656	123	129	418	775
2.50	1758	1123	0	0	21	656	123	129	418	775
2.50	1758	1124	0	0	21	656	122	129	419	775
2.50	1760	1125	0	0	20	656	122	129	419	775
2.50	1761	1125	0	0	20	657	122	129	419	774
2.50	1761	1125	0	0	20	657	122	129	419	774
2.50	1763	1126	0	0	20	657	122	129	419	774
2.50	1764	1126	0	0	19	657	122	130	419	774
2.50	1764	1127	0	0	19	656	122	129	418	774
2.50	1766	1128	0	0	19	657	121	129	418	774
2.50	1767	1128	0	0	19	657	122	129	418	774
2.50	1767	1128	0	0	18	657	122	129	418	774
2.50	1769	1128	0	0	18	657	122	129	417	774
2.50	1770	1128	0	0	19	657	122	129	417	774
2.50	1770	1128	0	0	19	657	122	129	417	774
2.50	1772	1128	0	0	19	658	122	129	417	773
2.50	1773	1127	0	0	19	657	122	129	417	774
2.50	1773	1128	0	0	18	657	121	129	417	774
2.50	1775	1128	0	0	18	657	121	129	417	775
2.50	1776	1129	0	0	18	657	121	129	417	775
2.50	1776	1130	0	0	18	657	121	129	416	775
2.50	1778	1130	0	0	17	657	121	129	416	775
2.50	1779	1130	0	0	17	657	121	129	416	775
2.50	1779	1131	0	0	17	657	121	129	416	775
2.50	1781	1131	0	0	16	656	121	129	416	775
2.50	1782	1130	0	0	17	656	121	129	417	774
2.50	1782	1130	0	0	17	656	121	129	416	775
2.50	1784	1130	0	0	18	657	121	129	416	775
2.50	1785	1130	0	0	18	657	121	129	415	775
2.50	1785	1130	0	0	18	657	121	129	415	774
2.50	1787	1129	0	0	18	657	120	129	415	774
2.50	1788	1129	0	0	18	657	120	129	415	774
2.50	1788	1131	0	0	18	657	120	129	415	773
2.50	1790	1131	0	0	18	657	120	129	415	773
2.50	1791	1131	0	0	18	658	120	129	415	774
2.50	1791	1131	0	0	19	658	120	129	415	774
2.50	1793	1132	0	0	19	658	120	129	416	774
2.50	1794	1131	0	0	18	657	121	129	416	774
2.50	1794	1132	0	0	18	658	120	129	416	774
2.50	1796	1132	0	0	18	657	121	129	416	775
2.50	1797	1132	0	0	18	657	121	129	416	775
2.50	1797	1132	0	0	18	657	121	129	416	775
2.50	1799	1134	0	0	18	657	121	129	416	775
2.50	1800	1134	0	0	19	657	121	129	416	775
2.50	1800	1134	0	0	19	657	121	129	416	775
2.50	1802	1135	0	0	19	657	121	129	415	776
2.50	1803	1136	0	0	20	656	121	129	415	775
2.50	1803	1137	0	0	20	656	121	129	415	776
2.50	1805	1136	0	0	20	656	121	129	415	776
2.50	1806	1136	0	0	20	656	121	129	414	776
2.50	1806	1136	0	0	19	656	121	129	414	777
2.50	1808	1137	0	0	19	656	121	129	414	777
2.50	1809	1138	0	0	19	656	121	129	414	777
2.50	1809	1139	0	0	19	656	122	129	415	778
2.50	1811	1139	0	0	20	656	121	129	415	778
2.50	1812	1139	0	0	20	657	121	129	415	777
2.50	1812	1138	0	0	21	657	121	129	416	778
2.50	1814	1138	0	0	21	656	121	129	415	778
2.50	1815	1138	0	0	22	656	121	129	415	778
2.50	1815	1139	0	0	21	656	121	129	415	778
2.50	1817	1139	0	0	21	656	121	129	415	778
2.50	1818	1139	0	0	21	656	121	129	414	778
2.50	1818	1139	0	0	21	656	121	129	414	778
2.50	1820	1138	0	0	21	656	121	129	415	778
2.50	1821	1138	0	0	22	655	121	129	415	778
2.50	1821	1139	0	0	21	655	121	129	415	778
2.50	1823	1139	0	0	21	655	121	129	414	778
2.50	1824	1139	0	0	21	656	121	129	414	778
2.50	1824	1139	0	0	21	656	121	129	414	778
2.50	1826	1139	0	0	21	656	121	129	414	778
2.50	1827	1140	0	0	21	655	120	129	414	779
2.50	1827	1141	0	0	21	655	121	129	414	779
2.50	1829	1142	0	0	21	655	121	129	414	779
2.50	1830	1141	0	0	21	655	121	129	415	779
2.50	1830	1141	0	0	21	655	121	129	414	779
2.50	1832	1143	0	0	20	655	121	129	414	779
2.50	1833	1143	0	0	19	655	121	129	414	779
2.50	1833	1143	0	0	20	656	121	129	414	779
2.50	1835	1144	0	0	19	656	121	129	414	780
2.50	1836	1145	0	0	18	656	121	129	413	780
2.50	1836	1145	0	0	18	655	120	129	413	780
2.50	1838	1146	0	0	17	655	121	129	412	780
2.50	1839	1145	0	0	17	656	121	129	413	780
2.50	1839	1146	0	0	18	656	121	129	413	781
2.50	1841	1145	0	0	18	656	121	129	413	780
2.50	1842	1146	0	0	18	656	121	129	412	781
2.50	1842	1147	0	0	17	657	121	129	412	781
2.50	1844	1147	0	0	17	657	121	129	412	781
2.50	1845	1148	0	0	16	656	121	129	413	781
2.50	1845	1149	0	0	16	656	121	129	412	781
2.50	1847	1149	0	0	16	656	121	129	411	781
2.50	1848	1150	0	0	16	656	121	129	411	781
2.50	1848	1150	0	0	16	655	121	129	410	781
2.50	1850	1150	0	0	16	656	121	129	409	781
2.50	1851	1150	0	0	16	655	121	129	409	781
2.50	1851	1150	0	0	16	656	121	129	410	781
2.50	1853	1150	0	0	16	656	121	129	409	782
2.50	1854	1150	0	0	16	656	121	129	410	781
2.50	1854	1150	0	0	17	655	121	129	410	781
2.50	1856	1150	0	0	17	655	121	129	410	781
2.50	1857	1150	0	0	18	656	121	129	409	781
2.50	1857	1150	0	0	18	656	121	129	409	781
2.50	1859	1151	0	0	18	656	121	129	409	782
2.50	1860	1152	0	0	19	655	121	129	409	782
2.50	1860	1151	0	0	19	655	121	129	409	781
2.50	1862	1151	0	0	19	655	121	129	409	781
2.50	1863	1151	0	0	19	655	121	129	410	781
2.50	1863	1152	0	0	19	655	121	129	410	781
2.50	1865	1153	0	0	19	655	121	129	410	781
2.50	1866	1152	0	0	19	655	120	129	409	781
2.50	1866	1153	0	0	19	655	120	129	409	780
2.50	1868	1154	0	0	19	655	120	129	410	780
2.50	1869	1153	0	0	20	655	120	129	410	780
2.50	1869	1154	0	0	20	654	120	129	410	780
2.50	1871	1155	0	0	20	654	120	129	410	779
2.50	1872	1155	0	0	20	654	120	129	409	779
2.50	1872	1156	0	0	20	654	120	129	409	779
2.50	1874	1154	0	0	21	654	120	129	409	779
2.50	1875	1154	0	0	21	654	120	129	408	779
2.50	1875	1154	0	0	21	655	120	129	409	779
2.50	1877	1153	0	0	21	655	121	129	409	779
2.50	1878	1154	0	0	20	655	121	129	409	779
2.50	1878	1153	0	0	20	655	121	129	408	779
2.50	1880	1153	0	0	20	655	121	129	408	779
2.50	1881	1153	0	0	20	655	121	129	408	779
2.50	1881	1154	0	0	20	655	121	129	408	779
2.50	1883	1154	0	0	20	654	121	129	408	778
2.50	1884	1153	0	0	20	655	121	129	407	778
2.50	1884	1152	0	0	20	655	121	129	408	778
2.50	1886	1153	0	0	20	655	121	129	409	778
2.50	1887	1153	0	0	20	655	121	129	408	778
2.50	1887	1152	0	0	19	655	121	129	408	778
2.50	1889	1153	0	0	19	655	121	129	408	778
2.50	1890	1153	0	0	19	655	121	129	409	778
2.50	1890	1153	0	0	19	655	121	129	409	778
2.50	1892	1153	0	0	19	655	121	129	408	778
2.50	1893	1152	0	0	20	655	121	129	408	778
2.50	1893	1152	0	0	20	656	121	129	408	779
2.50	1895	1152	0	0	20	656	121	129	408	779
2.50	1896	1152	0	0	20	655	122	129	409	778
2.50	1896	1152	0	0	20	655	121	129	408	779
2.50	1898	1152	0	0	19	656	121	129	408	779
2.50	1899	1152	0	0	19	656	121	129	407	779
2.50	1899	1153	0	0	19	656	121	129	407	779
2.50	1901	1153	0	0	19	656	121	129	407	779
2.50	1902	1152	0	0	19	656	121	129	407	778
2.50	1902	1152	0	0	19	656	121	129	407	778
2.50	1904	1152	0	0	19	656	121	130	407	778
2.50	1905	1152	0	0	19	656	121	129	407	778
2.50	1905	1153	0	0	19	656	121	129	407	778
2.50	1907	1153	0	0	19	656	121	129	407	778
2.50	1908	1153	0	0	19	656	121	130	407	778
2.50	1908	1153	0	0	19	656	121	130	407	779
2.50	1910	1154	0	0	19	656	121	130	406	779
2.50	1911	1153	0	0	19	656	121	130	405	779
2.50	1911	1153	0	0	19	655	120	130	405	779
2.50	1913	1153	0	0	20	655	120	130	405	780
2.50	1914	1154	0	0	21	655	120	130	405	780
2.50	1914	1152	0	0	21	655	120	130	405	779
2.50	1916	1153	0	0	21	655	120	130	405	779
2.50	1917	1152	0	0	21	655	120	130	405	780
2.50	1917	1153	0	0	21	655	120	130	405	780
2.50	1919	1152	0	0	21	655	120	130	405	780
2.50	1920	1152	0	0	21	655	120	130	404	779
2.50	1920	1152	0	0	21	655	120	130	404	779
2.50	1922	1153	0	0	21	654	120	130	404	780
2.50	1923	1153	0	0	21	655	120	130	404	780
2.50	1923	1153	0	0	22	655	120	130	404	780
2.50	1925	1153	0	0	22	654	120	130	404	780
2.50	1926	1152	0	0	23	654	119	130	404	779
2.50	1926	1153	0	0	23	654	119	130	404	779
2.50	1928	1153	0	0	23	655	119	130	404	779
2.50	1929	1154	0	0	23	654	119	130	404	779
2.50	1929	1155	0	0	22	655	119	130	405	779
2.50	1931	1155	0	0	22	655	119	130	404	779
2.50	1932	1154	0	0	22	656	119	130	405	779
2.50	1932	1155	0	0	21	656	119	130	404	780
2.50	1934	1155	0	0	22	656	119	130	404	780
2.50	1935	1154	0	0	22	657	119	130	403	780
2.50	1935	1155	0	0	21	656	119	130	403	781
2.50	1937	1155	0	0	21	656	118	130	403	781
2.50	1938	1155	0	0	20	656	118	130	403	780
2.50	1938	1156	0	0	19	656	118	130	403	780
2.50	1940	1156	0	0	20	656	118	130	403	780
2.50	1941	1156	0	0	20	656	118	130	403	780
2.50	1941	1157	0	0	21	656	118	130	403	780
2.50	1943	1157	0	0	20	656	118	130	404	780
2.50	1944	1157	0	0	20	656	118	130	404	780
2.50	1944	1157	0	0	21	656	118	130	403	780
2.50	1946	1156	0	0	21	656	118	130	404	780
2.50	1947	1157	0	0	20	656	118	130	404	780
2.50	1947	1156	0	0	21	655	118	130	404	780
2.50	1949	1157	0	0	20	655	118	130	405	780
2.50	1950	1158	0	0	19	655	118	130	404	780
2.50	1950	1158	0	0	19	655	118	130	404	780
2.50	1952	1159	0	0	18	655	118	130	405	780
2.50	1953	1159	0	0	19	656	118	130	404	780
2.50	1953	1158	0	0	20	656	118	130	404	780
2.50	1955	1158	0	0	20	656	119	130	404	781
2.50	1956	1158	0	0	20	656	119	130	405	780
2.50	1956	1158	0	0	20	656	119	130	405	780
2.50	1958	1158	0	0	20	656	119	130	405	780
2.50	1959	1158	0	0	20	656	119	130	405	780
2.50	1959	1158	0	0	21	655	119	130	405	780
2.50	1961	1158	0	0	21	655	119	130	405	780
2.50	1962	1158	0	0	21	656	119	130	405	780
2.50	1962	1158	0	0	22	656	119	130	404	780
2.50	1964	1158	0	0	21	656	119	130	405	780
2.50	1965	1158	0	0	21	656	119	130	405	779
2.50	1965	1159	0	0	21	655	119	130	405	780
2.50	1967	1159	0	0	20	655	119	130	404	780
2.50	1968	1159	0	0	21	655	119	130	404	780
2.50	1968	1159	0	0	20	654	119	130	404	781
2.50	1970	1160	0	0	20	655	119	130	404	780
2.50	1971	1159	0	0	20	655	119	130	404	780
2.50	1971	1159	0	0	20	655	119	130	404	780
2.50	1973	1160	0	0	20	655	119	130	404	780
2.50	1974	1160	0	0	20	655	119	130	404	780
2.50	1974	1160	0	0	20	655	119	130	404	779
2.50	1976	1159	0	0	21	655	119	130	404	779
2.50	1977	1159	0	0	22	655	119	130	405	779
2.50	1977	1160	0	0	21	655	119	130	404	779
2.50	1979	1160	0	0	21	656	119	130	404	779
2.50	1980	1161	0	0	21	656	119	130	404	779
2.50	1980	1160	0	0	20	656	119	130	404	779
2.50	1982	1160	0	0	21	655	119	130	404	779
2.50	1983	1161	0	0	21	655	119	130	404	779
2.50	1983	1161	0	0	20	655	119	130	405	779
2.50	1985	1161	0	0	19	656	119	130	405	779
2.50	1986	1162	0	0	19	655	119	130	404	779
2.50	1986	1162	0	0	19	655	119	130	403	780
2.50	1988	1162	0	0	19	655	119	130	404	779
2.50	1989	1162	0	0	20	655	119	130	404	779
2.50	1989	1161	0	0	20	655	119	130	404	779
2.50	1991	1161	0	0	20	655	119	130	404	779
2.50	1992	1160	0	0	20	656	119	130	403	780
2.50	1992	1160	0	0	20	656	120	130	404	780
2.50	1994	1160	0	0	20	656	120	130	404	780
2.50	1995	1160	0	0	20	656	119	131	404	780
2.50	1995	1160	0	0	20	656	119	131	404	780
2.50	1997	1160	0	0	20	656	119	131	403	781
2.50	1998	1160	0	0	20	656	119	131	403	780
[truncated: 257,209 more rows]
