# Supplementary material for: Mechanistic model of radiotherapy-induced lung fibrosis using coupled 3D agent-based and Monte Carlo simulations
Source: Commun Med (Lond). 2024 Feb 9;4:16. doi: 10.1038/s43856-024-00442-w (PMC10858213; doi:10.1038/s43856-024-00442-w)
Supplement: Supplementary file 8 — Supplementary Software 1 [file 43856_2024_442_MOESM8_ESM.zip]

Archive with 238 entries (222 files):
- code/
- code/HealthyStructure_phagFrac1.0_senescent1.0/
- code/HealthyStructure_phagFrac1.0_senescent1.0/exp_10/
- code/HealthyStructure_phagFrac1.0_senescent1.0/exp_10/alv5.dat
- code/HealthyStructure_phagFrac1.0_senescent1.0/exp_10/alv4.dat
- code/HealthyStructure_phagFrac1.0_senescent1.0/exp_10/alv6.dat
- code/HealthyStructure_phagFrac1.0_senescent1.0/exp_10/alv7.dat
- code/HealthyStructure_phagFrac1.0_senescent1.0/exp_10/alv3.dat
- code/HealthyStructure_phagFrac1.0_senescent1.0/exp_10/alv2.dat
- code/HealthyStructure_phagFrac1.0_senescent1.0/exp_10/alv0.dat
- code/HealthyStructure_phagFrac1.0_senescent1.0/exp_10/alv1.dat
- code/HealthyStructure_phagFrac1.0_senescent1.0/exp_10/alv16.dat
- code/HealthyStructure_phagFrac1.0_senescent1.0/exp_10/alveoli_centers.dat
- code/HealthyStructure_phagFrac1.0_senescent1.0/exp_10/alv17.dat
- code/HealthyStructure_phagFrac1.0_senescent1.0/exp_10/alv15.dat
- code/HealthyStructure_phagFrac1.0_senescent1.0/exp_10/alv14.dat
- code/HealthyStructure_phagFrac1.0_senescent1.0/exp_10/alv10.dat
- code/HealthyStructure_phagFrac1.0_senescent1.0/exp_10/conc_data.dat
- code/HealthyStructure_phagFrac1.0_senescent1.0/exp_10/alv11.dat
- code/HealthyStructure_phagFrac1.0_senescent1.0/exp_10/alv13.dat
- code/HealthyStructure_phagFrac1.0_senescent1.0/exp_10/alv12.dat
- code/HealthyStructure_phagFrac1.0_senescent1.0/exp_10/alv9.dat
- code/HealthyStructure_phagFrac1.0_senescent1.0/exp_10/alv8.dat
- code/HealthyStructure_phagFrac1.0_senescent1.0/exp_2/
- code/HealthyStructure_phagFrac1.0_senescent1.0/exp_2/alv5.dat
- code/HealthyStructure_phagFrac1.0_senescent1.0/exp_2/alv4.dat
- code/HealthyStructure_phagFrac1.0_senescent1.0/exp_2/alv6.dat
- code/HealthyStructure_phagFrac1.0_senescent1.0/exp_2/alv7.dat
- code/HealthyStructure_phagFrac1.0_senescent1.0/exp_2/alv3.dat
- code/HealthyStructure_phagFrac1.0_senescent1.0/exp_2/alv2.dat
- code/HealthyStructure_phagFrac1.0_senescent1.0/exp_2/alv0.dat
- code/HealthyStructure_phagFrac1.0_senescent1.0/exp_2/alv1.dat
- code/HealthyStructure_phagFrac1.0_senescent1.0/exp_2/alv16.dat
- code/HealthyStructure_phagFrac1.0_senescent1.0/exp_2/alveoli_centers.dat
- code/HealthyStructure_phagFrac1.0_senescent1.0/exp_2/alv17.dat
- code/HealthyStructure_phagFrac1.0_senescent1.0/exp_2/alv15.dat
- code/HealthyStructure_phagFrac1.0_senescent1.0/exp_2/alv14.dat
- code/HealthyStructure_phagFrac1.0_senescent1.0/exp_2/alv10.dat
- code/HealthyStructure_phagFrac1.0_senescent1.0/exp_2/conc_data.dat
- code/HealthyStructure_phagFrac1.0_senescent1.0/exp_2/alv11.dat
- code/HealthyStructure_phagFrac1.0_senescent1.0/exp_2/alv13.dat
- code/HealthyStructure_phagFrac1.0_senescent1.0/exp_2/alv12.dat
- code/HealthyStructure_phagFrac1.0_senescent1.0/exp_2/alv9.dat
- code/HealthyStructure_phagFrac1.0_senescent1.0/exp_2/alv8.dat
- code/HealthyStructure_phagFrac1.0_senescent1.0/exp_5/
- code/HealthyStructure_phagFrac1.0_senescent1.0/exp_5/alv5.dat
- code/HealthyStructure_phagFrac1.0_senescent1.0/exp_5/alv4.dat
- code/HealthyStructure_phagFrac1.0_senescent1.0/exp_5/alv6.dat
- code/HealthyStructure_phagFrac1.0_senescent1.0/exp_5/alv7.dat
- code/HealthyStructure_phagFrac1.0_senescent1.0/exp_5/alv3.dat
- code/HealthyStructure_phagFrac1.0_senescent1.0/exp_5/alv2.dat
- code/HealthyStructure_phagFrac1.0_senescent1.0/exp_5/alv0.dat
- code/HealthyStructure_phagFrac1.0_senescent1.0/exp_5/alv1.dat
- code/HealthyStructure_phagFrac1.0_senescent1.0/exp_5/alv16.dat
- code/HealthyStructure_phagFrac1.0_senescent1.0/exp_5/alveoli_centers.dat
- code/HealthyStructure_phagFrac1.0_senescent1.0/exp_5/alv17.dat
- code/HealthyStructure_phagFrac1.0_senescent1.0/exp_5/alv15.dat
- code/HealthyStructure_phagFrac1.0_senescent1.0/exp_5/alv14.dat
- code/HealthyStructure_phagFrac1.0_senescent1.0/exp_5/alv10.dat
- code/HealthyStructure_phagFrac1.0_senescent1.0/exp_5/conc_data.dat
- code/HealthyStructure_phagFrac1.0_senescent1.0/exp_5/alv11.dat
- code/HealthyStructure_phagFrac1.0_senescent1.0/exp_5/alv13.dat
- code/HealthyStructure_phagFrac1.0_senescent1.0/exp_5/alv12.dat
- code/HealthyStructure_phagFrac1.0_senescent1.0/exp_5/alv9.dat
- code/HealthyStructure_phagFrac1.0_senescent1.0/exp_5/alv8.dat
- code/HealthyStructure_phagFrac1.0_senescent1.0/exp_4/
- code/HealthyStructure_phagFrac1.0_senescent1.0/exp_4/alv5.dat
- code/HealthyStructure_phagFrac1.0_senescent1.0/exp_4/alv4.dat
- code/HealthyStructure_phagFrac1.0_senescent1.0/exp_4/alv6.dat
- code/HealthyStructure_phagFrac1.0_senescent1.0/exp_4/alv7.dat
- code/HealthyStructure_phagFrac1.0_senescent1.0/exp_4/alv3.dat
- code/HealthyStructure_phagFrac1.0_senescent1.0/exp_4/alv2.dat
- code/HealthyStructure_phagFrac1.0_senescent1.0/exp_4/alv0.dat
- code/HealthyStructure_phagFrac1.0_senescent1.0/exp_4/alv1.dat
- code/HealthyStructure_phagFrac1.0_senescent1.0/exp_4/alv16.dat
- code/HealthyStructure_phagFrac1.0_senescent1.0/exp_4/alveoli_centers.dat
- code/HealthyStructure_phagFrac1.0_senescent1.0/exp_4/alv17.dat
- code/HealthyStructure_phagFrac1.0_senescent1.0/exp_4/alv15.dat
- code/HealthyStructure_phagFrac1.0_senescent1.0/exp_4/alv14.dat
- code/HealthyStructure_phagFrac1.0_senescent1.0/exp_4/alv10.dat
- code/HealthyStructure_phagFrac1.0_senescent1.0/exp_4/conc_data.dat
- code/HealthyStructure_phagFrac1.0_senescent1.0/exp_4/alv11.dat
- code/HealthyStructure_phagFrac1.0_senescent1.0/exp_4/alv13.dat
- code/HealthyStructure_phagFrac1.0_senescent1.0/exp_4/alv12.dat
- code/HealthyStructure_phagFrac1.0_senescent1.0/exp_4/alv9.dat
- code/HealthyStructure_phagFrac1.0_senescent1.0/exp_4/alv8.dat
- code/HealthyStructure_phagFrac1.0_senescent1.0/exp_3/
- code/HealthyStructure_phagFrac1.0_senescent1.0/exp_3/alv5.dat
- code/HealthyStructure_phagFrac1.0_senescent1.0/exp_3/alv4.dat
- code/HealthyStructure_phagFrac1.0_senescent1.0/exp_3/alv6.dat
- code/HealthyStructure_phagFrac1.0_senescent1.0/exp_3/alv7.dat
- code/HealthyStructure_phagFrac1.0_senescent1.0/exp_3/alv3.dat
- code/HealthyStructure_phagFrac1.0_senescent1.0/exp_3/alv2.dat
- code/HealthyStructure_phagFrac1.0_senescent1.0/exp_3/alv0.dat
- code/HealthyStructure_phagFrac1.0_senescent1.0/exp_3/alv1.dat
- code/HealthyStructure_phagFrac1.0_senescent1.0/exp_3/alv16.dat
- code/HealthyStructure_phagFrac1.0_senescent1.0/exp_3/alveoli_centers.dat
- code/HealthyStructure_phagFrac1.0_senescent1.0/exp_3/alv17.dat
- code/HealthyStructure_phagFrac1.0_senescent1.0/exp_3/alv15.dat
- code/HealthyStructure_phagFrac1.0_senescent1.0/exp_3/alv14.dat
- code/HealthyStructure_phagFrac1.0_senescent1.0/exp_3/alv10.dat
- code/HealthyStructure_phagFrac1.0_senescent1.0/exp_3/conc_data.dat
- code/HealthyStructure_phagFrac1.0_senescent1.0/exp_3/alv11.dat
- code/HealthyStructure_phagFrac1.0_senescent1.0/exp_3/alv13.dat
- code/HealthyStructure_phagFrac1.0_senescent1.0/exp_3/alv12.dat
- code/HealthyStructure_phagFrac1.0_senescent1.0/exp_3/alv9.dat
- code/HealthyStructure_phagFrac1.0_senescent1.0/exp_3/alv8.dat
- code/HealthyStructure_phagFrac1.0_senescent1.0/exp_6/
- code/HealthyStructure_phagFrac1.0_senescent1.0/exp_6/alv5.dat
- code/HealthyStructure_phagFrac1.0_senescent1.0/exp_6/alv4.dat
- code/HealthyStructure_phagFrac1.0_senescent1.0/exp_6/alv6.dat
- code/HealthyStructure_phagFrac1.0_senescent1.0/exp_6/alv7.dat
- code/HealthyStructure_phagFrac1.0_senescent1.0/exp_6/alv3.dat
- code/HealthyStructure_phagFrac1.0_senescent1.0/exp_6/alv2.dat
- code/HealthyStructure_phagFrac1.0_senescent1.0/exp_6/alv0.dat
- code/HealthyStructure_phagFrac1.0_senescent1.0/exp_6/alv1.dat
- code/HealthyStructure_phagFrac1.0_senescent1.0/exp_6/alv16.dat
- code/HealthyStructure_phagFrac1.0_senescent1.0/exp_6/alveoli_centers.dat
- code/HealthyStructure_phagFrac1.0_senescent1.0/exp_6/alv17.dat
- code/HealthyStructure_phagFrac1.0_senescent1.0/exp_6/alv15.dat
- code/HealthyStructure_phagFrac1.0_senescent1.0/exp_6/alv14.dat
- code/HealthyStructure_phagFrac1.0_senescent1.0/exp_6/alv10.dat
- code/HealthyStructure_phagFrac1.0_senescent1.0/exp_6/conc_data.dat
- code/HealthyStructure_phagFrac1.0_senescent1.0/exp_6/alv11.dat
- code/HealthyStructure_phagFrac1.0_senescent1.0/exp_6/alv13.dat
- code/HealthyStructure_phagFrac1.0_senescent1.0/exp_6/alv12.dat
- code/HealthyStructure_phagFrac1.0_senescent1.0/exp_6/alv9.dat
- code/HealthyStructure_phagFrac1.0_senescent1.0/exp_6/alv8.dat
- code/HealthyStructure_phagFrac1.0_senescent1.0/exp_1/
- code/HealthyStructure_phagFrac1.0_senescent1.0/exp_1/alv5.dat
- code/HealthyStructure_phagFrac1.0_senescent1.0/exp_1/alv4.dat
- code/HealthyStructure_phagFrac1.0_senescent1.0/exp_1/alv6.dat
- code/HealthyStructure_phagFrac1.0_senescent1.0/exp_1/alv7.dat
- code/HealthyStructure_phagFrac1.0_senescent1.0/exp_1/alv3.dat
- code/HealthyStructure_phagFrac1.0_senescent1.0/exp_1/alv2.dat
- code/HealthyStructure_phagFrac1.0_senescent1.0/exp_1/alv0.dat
- code/HealthyStructure_phagFrac1.0_senescent1.0/exp_1/alv1.dat
- code/HealthyStructure_phagFrac1.0_senescent1.0/exp_1/alv16.dat
- code/HealthyStructure_phagFrac1.0_senescent1.0/exp_1/alveoli_centers.dat
- code/HealthyStructure_phagFrac1.0_senescent1.0/exp_1/alv17.dat
- code/HealthyStructure_phagFrac1.0_senescent1.0/exp_1/alv15.dat
- code/HealthyStructure_phagFrac1.0_senescent1.0/exp_1/alv14.dat
- code/HealthyStructure_phagFrac1.0_senescent1.0/exp_1/alv10.dat
- code/HealthyStructure_phagFrac1.0_senescent1.0/exp_1/conc_data.dat
- code/HealthyStructure_phagFrac1.0_senescent1.0/exp_1/alv11.dat
- code/HealthyStructure_phagFrac1.0_senescent1.0/exp_1/alv13.dat
- code/HealthyStructure_phagFrac1.0_senescent1.0/exp_1/alv12.dat
- code/HealthyStructure_phagFrac1.0_senescent1.0/exp_1/alv9.dat
- code/HealthyStructure_phagFrac1.0_senescent1.0/exp_1/alv8.dat
- code/HealthyStructure_phagFrac1.0_senescent1.0/exp_8/
- code/HealthyStructure_phagFrac1.0_senescent1.0/exp_8/alv5.dat
- code/HealthyStructure_phagFrac1.0_senescent1.0/exp_8/alv4.dat
- code/HealthyStructure_phagFrac1.0_senescent1.0/exp_8/alv6.dat
- code/HealthyStructure_phagFrac1.0_senescent1.0/exp_8/alv7.dat
- code/HealthyStructure_phagFrac1.0_senescent1.0/exp_8/alv3.dat
- code/HealthyStructure_phagFrac1.0_senescent1.0/exp_8/alv2.dat
- code/HealthyStructure_phagFrac1.0_senescent1.0/exp_8/alv0.dat
- code/HealthyStructure_phagFrac1.0_senescent1.0/exp_8/alv1.dat
- code/HealthyStructure_phagFrac1.0_senescent1.0/exp_8/alv16.dat
- code/HealthyStructure_phagFrac1.0_senescent1.0/exp_8/alveoli_centers.dat
- code/HealthyStructure_phagFrac1.0_senescent1.0/exp_8/alv17.dat
- code/HealthyStructure_phagFrac1.0_senescent1.0/exp_8/alv15.dat
- code/HealthyStructure_phagFrac1.0_senescent1.0/exp_8/alv14.dat
- code/HealthyStructure_phagFrac1.0_senescent1.0/exp_8/alv10.dat
- code/HealthyStructure_phagFrac1.0_senescent1.0/exp_8/conc_data.dat
- code/HealthyStructure_phagFrac1.0_senescent1.0/exp_8/alv11.dat
- code/HealthyStructure_phagFrac1.0_senescent1.0/exp_8/alv13.dat
- code/HealthyStructure_phagFrac1.0_senescent1.0/exp_8/alv12.dat
- code/HealthyStructure_phagFrac1.0_senescent1.0/exp_8/alv9.dat
- code/HealthyStructure_phagFrac1.0_senescent1.0/exp_8/alv8.dat
- code/HealthyStructure_phagFrac1.0_senescent1.0/exp_9/
- code/HealthyStructure_phagFrac1.0_senescent1.0/exp_9/alv5.dat
- code/HealthyStructure_phagFrac1.0_senescent1.0/exp_9/alv4.dat
- code/HealthyStructure_phagFrac1.0_senescent1.0/exp_9/alv6.dat
- code/HealthyStructure_phagFrac1.0_senescent1.0/exp_9/alv7.dat
- code/HealthyStructure_phagFrac1.0_senescent1.0/exp_9/alv3.dat
- code/HealthyStructure_phagFrac1.0_senescent1.0/exp_9/alv2.dat
- code/HealthyStructure_phagFrac1.0_senescent1.0/exp_9/alv0.dat
- code/HealthyStructure_phagFrac1.0_senescent1.0/exp_9/alv1.dat
- code/HealthyStructure_phagFrac1.0_senescent1.0/exp_9/alv16.dat
- code/HealthyStructure_phagFrac1.0_senescent1.0/exp_9/alveoli_centers.dat
- code/HealthyStructure_phagFrac1.0_senescent1.0/exp_9/alv17.dat
- code/HealthyStructure_phagFrac1.0_senescent1.0/exp_9/alv15.dat
- code/HealthyStructure_phagFrac1.0_senescent1.0/exp_9/alv14.dat
- code/HealthyStructure_phagFrac1.0_senescent1.0/exp_9/alv10.dat
- code/HealthyStructure_phagFrac1.0_senescent1.0/exp_9/conc_data.dat
- code/HealthyStructure_phagFrac1.0_senescent1.0/exp_9/alv11.dat
- code/HealthyStructure_phagFrac1.0_senescent1.0/exp_9/alv13.dat
- code/HealthyStructure_phagFrac1.0_senescent1.0/exp_9/alv12.dat
- code/HealthyStructure_phagFrac1.0_senescent1.0/exp_9/alv9.dat
- code/HealthyStructure_phagFrac1.0_senescent1.0/exp_9/alv8.dat
- code/HealthyStructure_phagFrac1.0_senescent1.0/exp_7/
- code/HealthyStructure_phagFrac1.0_senescent1.0/exp_7/alv5.dat
- code/HealthyStructure_phagFrac1.0_senescent1.0/exp_7/alv4.dat
- code/HealthyStructure_phagFrac1.0_senescent1.0/exp_7/alv6.dat
- code/HealthyStructure_phagFrac1.0_senescent1.0/exp_7/alv7.dat
- code/HealthyStructure_phagFrac1.0_senescent1.0/exp_7/alv3.dat
- code/HealthyStructure_phagFrac1.0_senescent1.0/exp_7/alv2.dat
- code/HealthyStructure_phagFrac1.0_senescent1.0/exp_7/alv0.dat
- code/HealthyStructure_phagFrac1.0_senescent1.0/exp_7/alv1.dat
- code/HealthyStructure_phagFrac1.0_senescent1.0/exp_7/alv16.dat
- code/HealthyStructure_phagFrac1.0_senescent1.0/exp_7/alveoli_centers.dat
- code/HealthyStructure_phagFrac1.0_senescent1.0/exp_7/alv17.dat
- code/HealthyStructure_phagFrac1.0_senescent1.0/exp_7/alv15.dat
- code/HealthyStructure_phagFrac1.0_senescent1.0/exp_7/alv14.dat
- code/HealthyStructure_phagFrac1.0_senescent1.0/exp_7/alv10.dat
- code/HealthyStructure_phagFrac1.0_senescent1.0/exp_7/conc_data.dat
- code/HealthyStructure_phagFrac1.0_senescent1.0/exp_7/alv11.dat
- code/HealthyStructure_phagFrac1.0_senescent1.0/exp_7/alv13.dat
- code/HealthyStructure_phagFrac1.0_senescent1.0/exp_7/alv12.dat
- code/HealthyStructure_phagFrac1.0_senescent1.0/exp_7/alv9.dat
- code/HealthyStructure_phagFrac1.0_senescent1.0/exp_7/alv8.dat
- code/alv_parametrisation_beamSource_protons.txt
- code/ABM model/
- code/ABM model/bdm.json
- code/ABM model/src/
- code/ABM model/src/AEC2bystander.cc
- code/ABM model/src/Mesenchymal.h
- code/ABM model/src/AEC.h
- code/ABM model/src/alv_cell.h
- code/ABM model/src/behavior.h
- code/ABM model/src/custom_ops.cc
- code/ABM model/src/AEC2bystander.h
- code/ABM model/src/custom_ops.h
- code/ABM model/src/sim-param.h
- code/ABM model/src/evaluate.h
- code/ABM model/src/Macrophage.h
- code/alv_parametrisation_isotropicSource.txt
- code/MC model/
- code/MC model/alveolarDuct/
- code/MC model/alveolarDuct/alveolarDuct.hh
- code/MC model/alveolarDuct/AlveolusParameterisation.hh
- code/MC model/alveolarDuct/AlveolarDuctScorer.cc
- code/MC model/alveolarDuct/AlveolarDuctScorer.hh
- code/MC model/alveolarDuct/alveolarDuct.cc
- code/MC model/alveolarDuct/AlveolusParameterisation.cc
- code/ABM_MC_script.sh
- code/alv_parametrisation_beamSource.txt
