# Supplementary material for: Mechanistic model of radiotherapy-induced lung fibrosis using coupled 3D agent-based and Monte Carlo simulations
Source: Commun Med (Lond). 2024 Feb 9;4:16. doi: 10.1038/s43856-024-00442-w (PMC10858213; doi:10.1038/s43856-024-00442-w)
Supplement: Supplementary file 8 — Supplementary Software 1 [file 43856_2024_442_MOESM8_ESM.zip › code/HealthyStructure_phagFrac1.0_senescent1.0/exp_10/alv5.dat]

-99.9869	-64.7781	-23.7975	5.69575	0	0.5	0.5
-72.505	-65.9339	-71.8029	5.69575	0	0.5	0.5
-86.7963	-34.2087	23.4897	8	0.5	0.5	0.5	0	1
-42.6866	-100.758	-52.779	5.69575	0	0.5	0.5
-86.2312	-31.5477	28.714	8	0	1	1	0	1
-54.2406	-74.0578	-60.6085	8.29527	0	0	1
-97.0951	-8.03587	-51.0682	8.29527	0	0	1
-76.0217	-72.0878	-33.5269	5.79459	0	1	0	0	0
-107.102	-16.8852	-18.5534	5.79459	0	1	0	0	0
-87.1103	-24.3262	-62.6102	5.79459	0	1	0	0	0
-73.4185	-46.8444	-67.1962	5.79459	0	1	0	0	0
-37.3658	-22.9384	-100.884	5.79459	0	1	0	0	0
-61.985	-16.6704	-89.3306	5.79459	0	1	0	0	0
-52.6462	-108.607	-13.8838	5.69575	0	0.5	0.5
35.3068	-78.1702	-43.5698	8	0.5	0.5	0.5	0	1
13.8295	-80.644	-89.8065	5.69575	0	0.5	0.5
27.1026	-52.3449	-92.8734	8.29527	0	0	1
8.50751	-102.378	-39.324	8.29527	0	0	1
41.7406	-93.8242	-39.4303	8.29527	0	0	1
-11.7929	-95.3993	-53.4781	8.29527	0	0	1
-41.3443	-96.0558	-34.1164	8.29527	0	0	1
-30.5335	-63.923	-65.0925	8	0	1	1	0	1
4.61501	-33.1908	-104.772	8.29527	0	0	1
-23.1892	-67.4785	-83.7192	8.29527	0	0	1
40.3152	-71.753	-72.9825	5.79459	0	1	0	0	0
26.2198	-106.197	-11.6027	5.79459	0	1	0	0	0
16.5912	-12.1501	-108.061	5.79459	0	1	0	0	0
-28.4967	-80.1083	-69.7896	5.79459	0	1	0	0	0
62.3084	-40.4585	-96.1286	5.69575	0	0.5	0.5
50.2631	-33.4309	-91.9573	5.79459	0	1	0	0	0
-21.5635	-107.596	-7.62033	5.79459	0	1	0	0	0
42.6663	-108.682	-33.5808	5.69575	0	0.5	0.5
51.4502	-44.1768	-100.802	5.69575	0	0.5	0.5
41.634	-112.142	-21.2321	5.69575	0	0.5	0.5
61.6597	-87.862	-56.9056	5.69575	0	0.5	0.5
118.514	-15.3579	-21.8748	5.69575	1	1	0
91.7089	-26.7279	-54.5444	8.29527	0	0	1
93.4586	-53.4951	-22.4446	8.29527	0	0	1
65.4957	-65.0414	-59.8325	5.79459	0	1	0	0	0
76.9175	-69.2047	-37.3416	5.79459	0	1	0	0	0
112.486	-34.7366	-30.0042	5.69575	0	0.5	0.5
-42.9878	93.6998	-64.2829	5.69575	1	1	0
-114.531	13.2986	-38.2838	5.69575	0	0.5	0.5
-93.9594	59.9112	-48.3941	5.69575	1	1	0
-63.4403	40.4558	-80.2412	8.29527	0	0	1
-101.386	25.3045	-34.3579	5.79459	0	1	0	0	0
-81.1828	27.545	-68.9247	5.79459	0	1	0	0	0
-81.9561	61.1872	-40.4904	5.79459	0	1	0	0	0
-30.3669	74.6498	-74.8683	5.79459	0	1	0	0	0
-59.0851	75.6356	-53.742	5.79459	0	1	0	0	0
-40.5196	28.5212	-98.2074	5.79459	0	1	0	0	0
-91.0042	16.8354	-78.7065	5.69575	0	0.5	0.5
29.5225	-64.7062	-64.7837	8	0	1	1	0	1
-1.67196	2.11569	-96.1676	8	0	1	1	0	1
55.8779	17.3867	-106.467	5.69575	1	1	0
-36.1528	-6.85327	-115.784	5.69575	1	1	0
36.6402	34.9942	-110.421	5.69575	0	0.5	0.5
33.5033	4.2825	-116.701	5.69575	1	1	0
40.9369	20.6064	-99.9977	8.29527	0	0	1
-43.5988	-36.9252	-77.4026	8	0.5	0.5	0.5	0	1
11.1911	15.8841	-108.27	8.29527	0	0	1
25.2643	82.2469	-68.5358	8.29527	0	0	1
-22.6792	92.4243	-55.167	8.29527	0	0	1
-0.773376	60.8798	-91.6136	5.79459	0	1	0	0	0
68.1022	-13.1754	-85.3727	5.79459	0	1	0	0	0
42.4208	69.1661	-74.2733	5.79459	0	1	0	0	0
58.0298	33.6217	-87.1902	5.79459	0	1	0	0	0
35.9621	96.6905	-38.1794	5.79459	0	1	0	0	0
-19.3809	5.38838	-108.145	5.79459	0	1	0	0	0
-14.0182	76.9127	-92.9937	5.69575	0	0.5	0.5
-63.4253	101.317	-21.7265	5.69575	1	1	0
-18.1914	105.786	-24.0492	5.79459	0	1	0	0	0
-12.0834	120.504	-9.63095	5.69575	1	1	0
85.007	78.9737	-36.0125	5.69575	0	0.5	0.5
83.7626	84.3722	-25.0011	5.69575	0	0.5	0.5
83.5143	19.0884	43.7775	8	0.5	0.5	0.5	0	1
93.1693	36.3952	-45.7697	8.29527	0	0	1
99.5049	7.71027	-46.2528	8.29527	0	0	1
70.9597	53.6852	-64.6732	5.79459	0	1	0	0	0
86.0471	3.57307	-68.4333	5.79459	0	1	0	0	0
72.4551	77.6152	-28.7435	5.79459	0	1	0	0	0
74.2715	46.6125	-84.0888	5.69575	0	0.5	0.5
-62.0059	-27.2735	68.3148	8	0	1	1	0	1
-95.3211	-72.2828	21.1892	5.69575	1	1	0
-94.1393	-19.0754	74.4002	5.69575	1	1	0
-100.067	-45.3587	5.39851	8.29527	0	0	1
-80.8004	-16.4522	72.8023	8.29527	0	0	1
-58.5949	-85.734	36.281	8.29527	0	0	1
-77.4934	-73.0685	27.4914	5.79459	0	1	0	0	0
-89.2738	-63.8058	-7.68269	5.79459	0	1	0	0	0
-105.193	-13.4647	29.2088	5.79459	0	1	0	0	0
-87.8977	-46.3781	47.1493	5.79459	0	1	0	0	0
-47.568	-98.8629	7.9635	5.79459	0	1	0	0	0
29.4566	-117.825	3.09276	5.69575	1	1	0
30.4384	-89.5168	17.7686	8	0.5	0.5	0.5	0	1
-39.8598	-74.9358	69.9702	8.29527	0	0	1
55.3519	-92.2285	23.0232	8.29527	0	0	1
-35.2612	-43.4147	94.7196	8.29527	0	0	1
31.4554	-79.785	68.8834	8.29527	0	0	1
-7.59518	-78.75	76.4248	8.29527	0	0	1
-23.9821	-98.6912	42.2482	5.79459	0	1	0	0	0
11.9458	-61.3686	90.4979	5.79459	0	1	0	0	0
3.39622	-104.032	35.5782	5.79459	0	1	0	0	0
23.6079	-104.743	23.9054	5.79459	0	1	0	0	0
69.0112	-51.2254	68.65	5.79459	0	1	0	0	0
38.6021	-41.3492	94.3405	5.79459	0	1	0	0	0
-62.0466	-48.8233	76.593	5.79459	0	1	0	0	0
-11.9134	-119.63	17.5122	5.69575	0	0.5	0.5
6.65723	-35.8891	115.877	5.69575	1	1	0
-26.4117	-11.8803	106.119	8.29527	0	0	1
1.30728	-21.9577	107.778	5.79459	0	1	0	0	0
98.2441	-16.7557	69.4784	5.69575	1	1	0
64.8779	-73.1962	50.3307	5.79459	0	1	0	0	0
94.2661	-29.224	48.5785	5.79459	0	1	0	0	0
61.2405	-91.02	-8.06013	5.79459	0	1	0	0	0
70.5752	-21.506	81.5882	5.79459	0	1	0	0	0
95.5332	-49.494	22.8858	5.79459	0	1	0	0	0
90.2468	-80.0479	14.4087	5.69575	0	0.5	0.5
81.3606	-73.803	5.8033	5.79459	0	1	0	0	0
73.3579	-54.8612	79.8092	5.69575	0	0.5	0.5
105.713	-59.0083	-10.1344	5.69575	0	0.5	0.5
-75.3614	91.1273	27.8822	5.69575	1	1	0
-92.9383	-11.6001	-21.9851	8	0	1	1	0	1
-75.436	30.0108	90.3807	5.69575	1	1	0
-109.03	13.2133	6.14853	8.29527	0	0	1
-81.9204	28.4436	67.6758	8.29527	0	0	1
-41.7299	58.0379	83.6075	8.29527	0	0	1
-62.6286	87.6259	22.3396	8.29527	0	0	1
-57.3701	12.6086	93.0037	5.79459	0	1	0	0	0
-88.1237	63.2046	18.4227	5.79459	0	1	0	0	0
-87.4205	48.2708	46.1257	5.79459	0	1	0	0	0
-99.8143	45.6855	-7.06657	5.79459	0	1	0	0	0
-67.4873	67.1995	75.4294	5.69575	0	0.5	0.5
-120.446	15.1901	-4.68301	5.69575	0	0.5	0.5
-63.9785	88.8233	-10.8222	5.79459	0	1	0	0	0
-96.616	4.61523	52.3837	5.79459	0	1	0	0	0
-75.6813	94.5889	-9.24649	5.69575	0	0.5	0.5
-120.865	0.714386	12.2923	5.69575	1	1	0
9.16373	81.1005	89.9924	5.69575	1	1	0
63.5067	51.762	89.7079	5.69575	0	0.5	0.5
31.6445	96.011	67.3826	5.69575	1	1	0
54.7919	88.0001	36.7943	8.29527	0	0	1
-42.4322	28.9255	81.3529	8	0.5	0.5	0.5	0	1
64.8411	67.3283	57.9874	8.29527	0	0	1
32.4622	75.2865	73.3359	8.29527	0	0	1
6.8522	86.0727	68.1451	5.79459	0	1	0	0	0
-30.7176	96.3989	43.1705	5.79459	0	1	0	0	0
46.4977	99.0354	11.3999	5.79459	0	1	0	0	0
-52.4204	78.834	56.0116	5.79459	0	1	0	0	0
-12.6505	67.0768	86.2593	5.79459	0	1	0	0	0
47.4105	54.5891	82.8992	5.79459	0	1	0	0	0
52.7747	49.5322	97.5771	5.69575	0	0.5	0.5
-65.8073	101.921	-6.41803	5.69575	1	1	0
3.10275	95.7123	74.7689	5.69575	1	1	0
13.0972	102.377	64.088	5.69575	1	1	0
-11.9504	109.193	5.84126	8.29527	0	0	1
30.9896	104.254	-16.4571	8.29527	0	0	1
3.05096	105.38	31.3951	5.79459	0	1	0	0	0
45.7893	108.384	30.2669	5.69575	0	0.5	0.5
-0.476952	103.028	64.3813	5.69575	0	0.5	0.5
42.8643	-8.93263	113.329	5.69575	1	1	0
53.0463	29.5433	105.229	5.69575	1	1	0
1.00429	45.4496	112.664	5.69575	1	1	0
15.1489	18.5208	107.366	8.29527	0	0	1
38.1155	30.8148	98.4767	5.79459	0	1	0	0	0
-24.9887	28.4813	103.268	5.79459	0	1	0	0	0
42.235	-10.8586	100.984	5.79459	0	1	0	0	0
-14.4094	-9.45502	120.262	5.69575	0	0.5	0.5
114.23	13.0017	39.2729	5.69575	0	0.5	0.5
107.303	-22.0269	10.0416	8.29527	0	0	1
107.835	3.18941	21.4813	8.29527	0	0	1
105.81	30.053	-1.06	8.29527	0	0	1
86.383	0.991272	68.0955	8.29527	0	0	1
93.3833	46.2852	35.1745	5.79459	0	1	0	0	0
85.2342	69.4213	3.97708	5.79459	0	1	0	0	0
108.704	8.45949	-14.556	5.79459	0	1	0	0	0
90.1332	73.5333	35.0535	5.69575	0	0.5	0.5
109.245	52.8288	-5.87617	5.69575	0	0.5	0.5
74.6323	29.3322	75.297	5.79459	0	1	0	0	0
80.2439	81.6787	40.6127	5.69575	0	0.5	0.5
116.964	18.6307	27.0585	5.69575	0	0.5	0.5
13.3181	-66.2907	100.944	5.69575	1	1	0
