# Supplementary material for: Mechanistic model of radiotherapy-induced lung fibrosis using coupled 3D agent-based and Monte Carlo simulations
Source: Commun Med (Lond). 2024 Feb 9;4:16. doi: 10.1038/s43856-024-00442-w (PMC10858213; doi:10.1038/s43856-024-00442-w)
Supplement: Supplementary file 8 — Supplementary Software 1 [file 43856_2024_442_MOESM8_ESM.zip › code/HealthyStructure_phagFrac1.0_senescent1.0/exp_10/alv4.dat]

-62.9812	-96.3267	-38.9156	5.69575	0	0.5	0.5
-34.5588	-69.6432	-77.8172	8.29527	0	0	1
-56.3118	-74.8496	-57.6761	8.29527	0	0	1
-0.448471	-82.7408	-72.4828	5.79459	0	1	0	0	0
-45.4643	-90.1651	-43.6263	5.79459	0	1	0	0	0
-74.5956	-49.5404	-63.8846	5.79459	0	1	0	0	0
-76.663	-18.1994	-76.7566	5.79459	0	1	0	0	0
-5.18084	-101.61	-41.8153	5.79459	0	1	0	0	0
74.9156	-65.1917	-69.9829	5.69575	1	1	0
35.2706	-107.607	-44.007	5.69575	1	1	0
-78.4743	-51.265	-21.6602	8	0.5	0.5	0.5	0	1
37.9265	-59.6576	-84.2767	8.29527	0	0	1
52.9375	-13.0262	-95.5403	8.29527	0	0	1
20.001	-30.7991	-103.689	8.29527	0	0	1
88.607	-17.7348	-62.7238	8.29527	0	0	1
30.2106	-82.9284	-65.652	5.79459	0	1	0	0	0
-11.2384	-13.0375	-108.645	5.79459	0	1	0	0	0
56.8701	-60.2861	-72.3282	5.79459	0	1	0	0	0
75.0989	-63.6664	-49.0586	5.79459	0	1	0	0	0
53.531	-87.4985	-39.7296	5.79459	0	1	0	0	0
74.564	-87.4429	-39.4189	5.69575	0	0.5	0.5
-31.1285	-36.9218	-98.8322	5.79459	0	1	0	0	0
88.9046	-43.8846	-70.214	5.69575	1	1	0
-61.5448	31.449	-99.9154	5.69575	0	0.5	0.5
-94.1994	67.2252	-36.9749	5.69575	1	1	0
-101.935	48.1987	-45.2426	5.69575	0	0.5	0.5
-94.8132	13.4924	-74.755	5.69575	0	0.5	0.5
-80.1676	85.107	-33.0131	5.69575	1	1	0
-61.433	49.1886	-55.3315	8	0.5	0.5	0.5	0	1
-75.3637	57.1411	-56.1748	8.29527	0	0	1
-52.3204	5.34993	-96.6124	8.29527	0	0	1
-89.9352	46.8861	-42.5749	5.79459	0	1	0	0	0
-76.2412	24.4454	-75.4301	5.79459	0	1	0	0	0
-23.2848	29.4913	-103.383	5.79459	0	1	0	0	0
-30.8723	84.9562	-62.6845	5.79459	0	1	0	0	0
-50.5454	46.2361	-86.0662	5.79459	0	1	0	0	0
-15.4167	70.7809	-82.7801	5.79459	0	1	0	0	0
-32.6814	31.2936	-112.75	5.69575	0	0.5	0.5
33.2059	52.1562	-104.594	5.69575	0	0.5	0.5
0.10305	4.19521	-121.418	5.69575	1	1	0
20.9854	47.7557	-109.722	5.69575	1	1	0
-8.9817	75.509	-94.7492	5.69575	1	1	0
5.16749	8.95688	-95.6481	8	0.5	0.5	0.5	0	1
-7.93136	58.3661	-106.256	5.69575	0	0.5	0.5
72.2286	88.6009	-41.1438	5.69575	1	1	0
49.3114	53.1078	-97.5082	5.69575	1	1	0
89.7396	7.25739	-81.5723	5.69575	1	1	0
33.724	44.9621	-94.553	8.29527	0	0	1
5.98442	27.2215	-106.41	5.79459	0	1	0	0	0
45.0467	19.8316	-98.3743	5.79459	0	1	0	0	0
63.8129	32.5793	-98.1143	5.69575	0	0.5	0.5
46.7156	35.3073	-106.447	5.69575	0	0.5	0.5
21.6676	79.2892	-73.1009	5.79459	0	1	0	0	0
88.37	69.569	-45.9434	5.69575	0	0.5	0.5
77.0669	47.2261	-81.1806	5.69575	0	0.5	0.5
9.9248	108.091	-54.5693	5.69575	0	0.5	0.5
-28.7792	-87.9965	-26.1507	8	0	1	1	0	1
-82.5128	-51.0305	73.1431	5.69575	0	0.5	0.5
-88.0999	-14.5935	82.3727	5.69575	1	1	0
-36.1544	-99.1558	60.1738	5.69575	1	1	0
-58.2267	-91.2891	55.1115	5.69575	0	0.5	0.5
-106.605	-26.4782	51.9058	5.69575	0	0.5	0.5
-24.2462	-91.5172	76.1356	5.69575	1	1	0
-65.9479	-86.5023	-16.3772	8.29527	0	0	1
-90.5313	-21.8066	24.1666	8	0.5	0.5	0.5	0	1
-83.4445	-71.1509	8.63483	8.29527	0	0	1
-47.4598	-97.5594	18.1587	8.29527	0	0	1
-72.4191	-43.8242	70.2439	8.29527	0	0	1
-74.7598	-22.5984	77.4618	8.29527	0	0	1
-95.5613	-51.2482	18.4839	8.29527	0	0	1
-30.5272	-83.6202	64.62	5.79459	0	1	0	0	0
-97.6423	-45.1624	-22.9422	5.79459	0	1	0	0	0
-40.6445	-101.472	-12.3082	5.79459	0	1	0	0	0
-53.3698	-81.1781	51.5807	5.79459	0	1	0	0	0
-80.3009	-59.8712	45.4665	5.79459	0	1	0	0	0
-12.0921	-109.316	-1.93535	5.79459	0	1	0	0	0
-44.0234	-52.4364	86.0951	5.79459	0	1	0	0	0
-109.474	-9.57455	-4.86874	5.79459	0	1	0	0	0
21.4089	-105.001	57.2389	5.69575	0	0.5	0.5
53.1974	-70.5992	37.9519	8	0	1	1	0	1
88.4101	-12.2978	64.2832	8.29527	0	0	1
72.909	-57.4442	-25.2968	8	0	1	1	0	1
82.8773	-66.1285	29.298	8.29527	0	0	1
57.4379	-92.9241	-12.8844	8.29527	0	0	1
27.4543	-106.142	-8.95535	8.29527	0	0	1
63.4649	-78.6938	43.364	8.29527	0	0	1
0.859344	-78.1791	77.3775	8.29527	0	0	1
40.1458	-92.7819	43.3571	8.29527	0	0	1
1.70793	-102.532	39.8017	5.79459	0	1	0	0	0
18.3267	-107.526	14.2213	5.79459	0	1	0	0	0
33.5682	-80.3693	67.186	5.79459	0	1	0	0	0
75.0461	-53.057	60.4419	5.79459	0	1	0	0	0
-14.2429	-56.9829	93.0059	5.79459	0	1	0	0	0
77.7411	-65.8927	66.1373	5.69575	0	0.5	0.5
66.4866	-34.3153	80.635	5.79459	0	1	0	0	0
61.5713	-78.321	69.5321	5.69575	0	0.5	0.5
0.151108	-41.4033	114.218	5.69575	1	1	0
31.761	-31.4829	100.499	8.29527	0	0	1
21.3853	-51.5378	94.7973	5.79459	0	1	0	0	0
-9.17766	-25.5359	106.601	5.79459	0	1	0	0	0
-65.989	84.0183	57.8471	5.69575	0	0.5	0.5
-119.559	-9.08817	19.5645	5.69575	1	1	0
-9.89973	-5.97507	95.508	8	0.5	0.5	0.5	0	1
-95.9252	53.5291	5.74355	8.29527	0	0	1
-24.5994	94.6231	50.412	8.29527	0	0	1
-58.6021	46.9461	80.3857	8.29527	0	0	1
-82.7969	8.22101	71.952	8.29527	0	0	1
-76.7001	45.6446	64.2935	8.29527	0	0	1
-31.0908	52.294	91.6444	8.29527	0	0	1
-38.4248	22.8064	100.516	8.29527	0	0	1
-106.554	-9.4436	25.6354	5.79459	0	1	0	0	0
6.60785	105.852	29.1831	5.79459	0	1	0	0	0
-104.401	33.9993	-6.67677	5.79459	0	1	0	0	0
-74.4066	74.0656	32.8322	5.79459	0	1	0	0	0
-98.9682	36.1899	31.5529	5.79459	0	1	0	0	0
-100.904	-14.1952	-41.4341	5.79459	0	1	0	0	0
-97.9205	6.08803	49.7444	5.79459	0	1	0	0	0
-102.003	15.0727	-38.3179	5.79459	0	1	0	0	0
-37.4336	76.7243	69.3694	5.79459	0	1	0	0	0
-81.9831	72.127	53.2577	5.69575	0	0.5	0.5
-44.7694	-13.4009	99.5797	5.79459	0	1	0	0	0
-66.3384	87.6996	-2.82663	5.79459	0	1	0	0	0
-81.8473	-7.50304	89.4689	5.69575	0	0.5	0.5
86.1785	27.7298	32.5546	8	0	1	1	0	1
62.2316	10.3195	90.1151	8.29527	0	0	1
72.7282	57.9266	58.7803	8.29527	0	0	1
53.9654	70.8895	36.2972	8	0	1	1	0	1
80.9649	49.495	-15.8246	8	0.5	0.5	0.5	0	1
25.2821	63.1783	86.4252	8.29527	0	0	1
63.0418	79.6307	42.2599	5.79459	0	1	0	0	0
65.7108	87.2508	-13.0148	5.79459	0	1	0	0	0
33.6395	103.765	14.1533	5.79459	0	1	0	0	0
1.77525	79.1326	76.3864	5.79459	0	1	0	0	0
51.427	48.5753	84.2332	5.79459	0	1	0	0	0
40.965	99.2174	-24.0371	5.79459	0	1	0	0	0
80.2366	73.3163	16.9353	5.79459	0	1	0	0	0
33.3974	17.5523	103.327	5.79459	0	1	0	0	0
32.2754	90.243	53.9861	5.79459	0	1	0	0	0
77.5014	26.1325	73.5569	5.79459	0	1	0	0	0
56.8989	84.3699	66.3637	5.69575	0	0.5	0.5
56.8207	58.5697	90.0081	5.69575	1	1	0
-24.2516	99.0995	65.9618	5.69575	1	1	0
-30.0688	105.345	9.91251	8.29527	0	0	1
-25.0315	102.961	29.5381	8.29527	0	0	1
-45.4763	97.8965	-21.1704	8.29527	0	0	1
-12.2494	103.824	-34.2116	5.79459	0	1	0	0	0
38.4428	113.62	19.3289	5.69575	1	1	0
19.7138	100.114	-41.092	5.79459	0	1	0	0	0
11.355	120.491	10.6207	5.69575	0	0.5	0.5
-66.3351	-0.305878	101.781	5.69575	1	1	0
-65.171	30.2411	97.97	5.69575	1	1	0
-9.12251	4.78194	109.517	5.79459	0	1	0	0	0
33.3189	9.45013	116.449	5.69575	1	1	0
56.1755	7.02097	107.494	5.69575	1	1	0
17.0339	38.1886	114.07	5.69575	0	0.5	0.5
8.03221	29.4251	105.682	8.29527	0	0	1
18.4552	7.98747	119.814	5.69575	0	0.5	0.5
93.9093	-43.146	-37.6759	5.79459	0	1	0	0	0
90.4638	9.03221	-61.9251	5.79459	0	1	0	0	0
110.222	-16.0189	-48.5227	5.69575	0	0.5	0.5
70.3457	25.2491	-80.7091	5.79459	0	1	0	0	0
95.4313	36.3061	-40.9235	8.29527	0	0	1
106.883	7.42908	-24.9173	5.79459	0	1	0	0	0
102.998	-38.3665	4.40749	8.29527	0	0	1
107.342	-19.2627	-14.3776	8.29527	0	0	1
107.198	-1.95761	24.5923	5.79459	0	1	0	0	0
97.7183	-28.3745	41.7855	5.79459	0	1	0	0	0
102.556	-21.8316	61.3642	5.69575	0	0.5	0.5
110.081	23.9059	45.5026	5.69575	0	0.5	0.5
107.843	49.7936	25.514	5.69575	0	0.5	0.5
94.2765	76.286	-7.23178	5.69575	0	0.5	0.5
96.0254	-3.69644	74.3358	5.69575	0	0.5	0.5
94.7913	-16.3316	-1.83635	8	0	1	1	0	1
96.1051	43.0574	31.7756	8.29527	0	0	1
104.191	34.6455	-6.63161	5.79459	0	1	0	0	0
60.5996	72.2957	-56.5776	5.79459	0	1	0	0	0
85.9571	65.3161	-21.0969	5.79459	0	1	0	0	0
88.5524	-5.51572	82.9941	5.69575	0	0.5	0.5
90.2336	72.2323	37.4205	5.69575	0	0.5	0.5
112.436	46.0223	-0.0527039	5.69575	0	0.5	0.5
102.113	19.5629	62.8501	5.69575	0	0.5	0.5
