# Supplementary material for: Mechanistic model of radiotherapy-induced lung fibrosis using coupled 3D agent-based and Monte Carlo simulations
Source: Commun Med (Lond). 2024 Feb 9;4:16. doi: 10.1038/s43856-024-00442-w (PMC10858213; doi:10.1038/s43856-024-00442-w)
Supplement: Supplementary file 8 — Supplementary Software 1 [file 43856_2024_442_MOESM8_ESM.zip › code/HealthyStructure_phagFrac1.0_senescent1.0/exp_10/alv6.dat]

-60.2736	-87.4074	-59.0505	5.69575	1	1	0
-72.6668	-81.0648	-53.9251	5.69575	1	1	0
-68.0422	-20.0718	-84.0677	5.79459	0	1	0	0	0
-50.8091	-66.1971	-71.6686	5.79459	0	1	0	0	0
-82.8399	-35.3989	-63.1226	5.79459	0	1	0	0	0
-66.003	-77.9108	-65.8288	5.69575	0	0.5	0.5
-95.9044	-68.1669	-30.2577	5.69575	0	0.5	0.5
-82.8057	-75.3422	-47.1876	5.69575	1	1	0
-8.10837	-111.607	-47.3071	5.69575	1	1	0
48.4973	-75.3474	-82.0408	5.69575	0	0.5	0.5
-29.9827	-64.3385	-98.607	5.69575	0	0.5	0.5
-21.7952	-104.181	-27.7708	8.29527	0	0	1
15.195	-104.498	-30.809	8.29527	0	0	1
-21.114	-57.2659	-91.5112	8.29527	0	0	1
-7.87045	-95.6473	-53.7554	5.79459	0	1	0	0	0
-17.9033	-79.3476	-74.0502	5.79459	0	1	0	0	0
52.1609	-30.2647	-91.9961	5.79459	0	1	0	0	0
17.4807	-45.2936	-98.7062	5.79459	0	1	0	0	0
38.3026	-9.62182	-102.666	5.79459	0	1	0	0	0
25.8625	-75.0778	-76.1213	5.79459	0	1	0	0	0
-47.1502	-102.897	-44.1467	5.69575	0	0.5	0.5
-3.51131	-18.6647	-119.991	5.69575	0	0.5	0.5
-47.5398	-72.5924	-85.0307	5.69575	0	0.5	0.5
117.43	-20.2299	-23.6808	5.69575	1	1	0
71.4622	-29.2587	-78.3395	8.29527	0	0	1
52.8288	-81.6306	-51.4351	5.79459	0	1	0	0	0
112.324	0.941783	-46.2944	5.69575	0	0.5	0.5
88.8009	-31.6061	-56.7049	5.79459	0	1	0	0	0
-74.3183	71.4001	-38.4554	8.29527	0	0	1
-78.3686	40.1492	-65.9273	5.79459	0	1	0	0	0
-79.4838	10.1453	-75.3618	5.79459	0	1	0	0	0
-91.3002	74.1492	-30.4314	5.69575	1	1	0
-24.4544	81.9859	-86.2566	5.69575	1	1	0
-19.4048	65.5045	-67.7355	8	0	1	1	0	1
3.41066	104.221	-62.3393	5.69575	0	0.5	0.5
29.615	19.767	-116.156	5.69575	0	0.5	0.5
-35.1954	30.825	-99.5545	8.29527	0	0	1
7.39171	102.806	-38.4222	8.29527	0	0	1
15.615	16.6073	-107.612	8.29527	0	0	1
-53.0744	1.44691	-96.338	8.29527	0	0	1
-8.65947	23.4255	-107.127	5.79459	0	1	0	0	0
37.7412	62.2432	-82.4705	5.79459	0	1	0	0	0
7.30861	54.4328	-95.3082	5.79459	0	1	0	0	0
-5.6696	79.6751	-75.6289	5.79459	0	1	0	0	0
-44.7075	57.0269	-82.7597	5.79459	0	1	0	0	0
-35.5891	82.8875	-62.953	5.79459	0	1	0	0	0
-24.7083	-25.1367	-104.2	5.79459	0	1	0	0	0
-11.2655	107.511	-55.4465	5.69575	0	0.5	0.5
-16.6315	27.9272	-117.062	5.69575	0	0.5	0.5
-25.3582	51.0026	-107.311	5.69575	0	0.5	0.5
51.5296	29.0065	-92.7541	5.79459	0	1	0	0	0
80.0381	13.9939	-90.3215	5.69575	1	1	0
86.4087	47.4151	-48.8365	8.29527	0	0	1
99.9972	0.77223	-45.8174	5.79459	0	1	0	0	0
73.761	22.9726	-78.3044	5.79459	0	1	0	0	0
97.4887	44.7373	-57.0586	5.69575	0	0.5	0.5
109.797	31.925	-41.0532	5.69575	1	1	0
96.5728	68.4418	-27.3733	5.69575	0	0.5	0.5
-15.9706	116.628	-30.0457	5.69575	0	0.5	0.5
-58.5337	-106.399	3.60285	5.69575	0	0.5	0.5
-95.0067	-66.5883	36.0506	5.69575	1	1	0
-114.972	-3.52605	39.1002	5.69575	0	0.5	0.5
-90.3045	-19.2289	27.0277	8	0.5	0.5	0.5	0	1
-69.2501	-8.64826	85.0272	8.29527	0	0	1
-87.0525	-68.5617	49.8111	5.69575	1	1	0
-105.221	-54.7321	26.3213	5.69575	1	1	0
-78.4577	-91.5688	-14.8137	5.69575	1	1	0
-105.552	-12.823	-28.1855	8.29527	0	0	1
-79.0472	-45.8441	30.0889	8	0	1	1	0	1
-106.205	-28.1284	5.405	8.29527	0	0	1
-97.0778	-6.80929	51.279	8.29527	0	0	1
-89.7207	-63.3754	5.8098	8.29527	0	0	1
-108.875	8.47539	-13.2079	8.29527	0	0	1
-69.043	-82.841	-21.6896	5.79459	0	1	0	0	0
-93.7218	-55.7785	-14.3194	5.79459	0	1	0	0	0
-66.6295	-43.3904	76.0118	5.79459	0	1	0	0	0
-74.4685	-67.1021	45.2956	5.79459	0	1	0	0	0
-40.4758	-69.3079	75.2205	5.79459	0	1	0	0	0
-83.2919	-54.916	-46.3324	5.79459	0	1	0	0	0
-83.3311	-21.7586	85.6878	5.69575	0	0.5	0.5
-12.4462	-94.3977	75.4591	5.69575	1	1	0
-46.5227	-96.0691	58.0195	5.69575	1	1	0
41.3411	-83.0809	59.0632	8.29527	0	0	1
51.0736	-110.071	5.98567	5.69575	1	1	0
-44.1335	-85.3465	74.3513	5.69575	1	1	0
-85.6966	-43.3726	-5.51343	8	0.5	0.5	0.5	0	1
64.8409	-68.173	56.9921	8.29527	0	0	1
-38.3158	-97.8729	32.4467	8.29527	0	0	1
-32.7822	-104.286	12.2347	5.79459	0	1	0	0	0
37.2917	-103.116	-8.741	5.79459	0	1	0	0	0
-46.2194	-98.717	-14.7722	5.79459	0	1	0	0	0
9.3452	-107.165	22.9871	5.79459	0	1	0	0	0
19.6691	-59.2351	90.5778	5.79459	0	1	0	0	0
10.348	-95.1577	54.2027	5.79459	0	1	0	0	0
-20.1395	-83.6949	68.4804	5.79459	0	1	0	0	0
87.9717	-63.1392	-19.3496	8.29527	0	0	1
103.456	-24.1367	28.534	8.29527	0	0	1
78.3594	-62.97	-44.6608	5.79459	0	1	0	0	0
67.1989	-83.2152	25.6816	5.79459	0	1	0	0	0
104.721	-29.4728	-16.2767	5.79459	0	1	0	0	0
83.5051	-52.8389	48.3214	5.79459	0	1	0	0	0
65.0068	-88.7044	-2.37537	5.79459	0	1	0	0	0
109.251	-11.3681	5.91536	5.79459	0	1	0	0	0
90.8163	-21.6538	58.1679	5.79459	0	1	0	0	0
-45.5384	-20.888	110.679	5.69575	1	1	0
6.74644	-34.8643	116.185	5.69575	1	1	0
-31.8375	-44.4014	95.4719	8.29527	0	0	1
-23.376	-17.5034	106.05	8.29527	0	0	1
60.0835	-24.0559	88.9454	8.29527	0	0	1
29.9056	0.725902	105.854	8.29527	0	0	1
-0.0754242	-22.9679	107.575	5.79459	0	1	0	0	0
47.2093	-31.526	107.412	5.69575	0	0.5	0.5
-45.9553	-52.3741	99.5237	5.69575	0	0.5	0.5
-92.7404	2.69305	78.4339	5.69575	1	1	0
-113.069	29.7302	33.0769	5.69575	0	0.5	0.5
-60.3661	48.6563	56.9559	8	0.5	0.5	0.5	0	1
-17.4042	-85.5251	40.4727	8	0	1	1	0	1
-52.1185	72.0207	-36.7718	8	0.5	0.5	0.5	0	1
-101.965	30.8205	27.4289	8.29527	0	0	1
-93.3106	57.6798	-8.13447	8.29527	0	0	1
-75.7473	20.7026	77.0309	8.29527	0	0	1
-86.376	41.8864	53.7095	5.79459	0	1	0	0	0
-97.5087	28.1006	-42.4548	5.79459	0	1	0	0	0
-76.1424	78.8918	8.85572	5.79459	0	1	0	0	0
-98.6931	46.4001	14.3773	5.79459	0	1	0	0	0
-103.883	-18.4277	31.14	5.79459	0	1	0	0	0
-56.6356	88.5072	-32.5406	5.79459	0	1	0	0	0
-63.7348	37.9956	81.2047	5.79459	0	1	0	0	0
-106.771	38.3477	43.4653	5.69575	0	0.5	0.5
-35.5152	109.48	38.8936	5.69575	0	0.5	0.5
-47.9276	68.5758	47.4951	8	0.5	0.5	0.5	0	1
-3.65094	92.2232	27.1404	8	0	1	1	0	1
-31.3624	102.453	-24.8969	8.29527	0	0	1
-36.8383	103.665	51.5393	5.69575	1	1	0
35.055	104.099	-5.88105	8.29527	0	0	1
14.0221	81.1965	49.6588	8	0	1	1	0	1
76.6853	57.6797	6.88437	8	0.5	0.5	0.5	0	1
38.8716	100.564	21.8133	8.29527	0	0	1
-50.2859	95.8817	19.4429	8.29527	0	0	1
42.2676	76.1488	67.1923	8.29527	0	0	1
-18.6831	88.6162	62.4349	8.29527	0	0	1
-27.5629	106.479	-1.56054	5.79459	0	1	0	0	0
-59.2224	81.2119	44.6914	5.79459	0	1	0	0	0
35.4051	89.0057	-54.0783	5.79459	0	1	0	0	0
65.3017	71.9047	-51.6275	5.79459	0	1	0	0	0
-53.6005	65.652	70.1198	5.79459	0	1	0	0	0
25.5038	94.9642	49.3041	5.79459	0	1	0	0	0
-1.44302	78.6021	76.9391	5.79459	0	1	0	0	0
45.2905	45.4298	89.3583	5.79459	0	1	0	0	0
18.3066	52.4359	94.9492	5.79459	0	1	0	0	0
6.73228	109.688	-4.81422	5.79459	0	1	0	0	0
-39.7291	85.383	76.7544	5.69575	0	0.5	0.5
-4.47809	105.211	31.8121	5.79459	0	1	0	0	0
15.4996	98.9279	68.7964	5.69575	0	0.5	0.5
-43.7921	92.6889	65.199	5.69575	0	0.5	0.5
58.5894	106.426	-0.887877	5.69575	0	0.5	0.5
22.3697	105.881	55.2196	5.69575	0	0.5	0.5
71.3539	57.1241	-30.0155	8	0	1	1	0	1
95.1595	68.1352	32.591	5.69575	1	1	0
109.52	39.6454	34.5521	5.69575	1	1	0
89.2547	62.6122	14.6238	8.29527	0	0	1
74.326	81.023	3.30448	8.29527	0	0	1
97.0488	44.1207	27.1017	8.29527	0	0	1
69.9304	19.855	82.5562	8.29527	0	0	1
81.6462	52.7823	51.458	5.79459	0	1	0	0	0
71.8751	38.1903	73.9964	5.79459	0	1	0	0	0
66.4302	84.9185	-21.8145	5.79459	0	1	0	0	0
108.484	18.196	0.179104	5.79459	0	1	0	0	0
98.6935	42.8982	-22.7888	5.79459	0	1	0	0	0
66.643	100.798	12.5841	5.69575	0	0.5	0.5
69.473	99.6666	0.162266	5.69575	0	0.5	0.5
110.767	45.9308	19.5209	5.69575	0	0.5	0.5
102.885	52.8783	37.1389	5.69575	0	0.5	0.5
62.6013	102.028	-20.7658	5.69575	0	0.5	0.5
32.3303	115.848	17.1437	5.69575	1	1	0
-41.295	114.064	-6.6032	5.69575	0	0.5	0.5
-38.1515	48.2955	91.1702	8.29527	0	0	1
-12.3575	57.1501	93.1716	8.29527	0	0	1
-10.3998	55.3503	107.651	5.69575	0	0.5	0.5
0.67894	11.5963	109.385	5.79459	0	1	0	0	0
56.6705	-6.25157	94.0711	5.79459	0	1	0	0	0
