# Supplementary material for: Mechanistic model of radiotherapy-induced lung fibrosis using coupled 3D agent-based and Monte Carlo simulations
Source: Commun Med (Lond). 2024 Feb 9;4:16. doi: 10.1038/s43856-024-00442-w (PMC10858213; doi:10.1038/s43856-024-00442-w)
Supplement: Supplementary file 8 — Supplementary Software 1 [file 43856_2024_442_MOESM8_ESM.zip › code/HealthyStructure_phagFrac1.0_senescent1.0/exp_10/alv7.dat]

-103.635	-11.3387	-62.3781	5.69575	1	1	0
-38.8424	-99.3595	-58.1279	5.69575	1	1	0
5.11995	-101.163	-42.8935	8.29527	0	0	1
-11.5184	-107.586	-19.8134	5.79459	0	1	0	0	0
43.9352	-102.989	-47.1473	5.69575	0	0.5	0.5
-69.4016	-32.553	-94.253	5.69575	1	1	0
-93.4685	-28.6301	-50.4377	8.29527	0	0	1
-69.6388	-53.0782	-66.5819	5.79459	0	1	0	0	0
-103.633	-27.1789	-24.9309	5.79459	0	1	0	0	0
-75.7299	-74.2347	-29.2266	5.79459	0	1	0	0	0
15.4577	-83.4892	-45.2337	8	0	1	1	0	1
-38.1988	-51.1263	-103.379	5.69575	1	1	0
-15.8578	-45.1861	-111.654	5.69575	0	0.5	0.5
48.207	-0.993011	-83.2501	8	0	1	1	0	1
25.9547	-42.0965	-110.969	5.69575	1	1	0
66.0015	-51.0204	-47.909	8	0.5	0.5	0.5	0	1
38.0496	-62.7538	-62.207	8	0.5	0.5	0.5	0	1
-47.0865	-86.0109	-49.8496	8.29527	0	0	1
58.0014	-14.5397	-92.3279	8.29527	0	0	1
-5.40099	-35.7547	-103.885	8.29527	0	0	1
36.3011	18.8927	-102.104	5.79459	0	1	0	0	0
-53.0245	-22.765	-93.6491	5.79459	0	1	0	0	0
58.9056	-56.0491	-74.0853	5.79459	0	1	0	0	0
44.892	-34.1578	-94.4349	5.79459	0	1	0	0	0
56.3108	-87.247	-36.2911	5.79459	0	1	0	0	0
18.3751	-42.4678	-99.7938	5.79459	0	1	0	0	0
-26.9975	-80.6168	-69.8002	5.79459	0	1	0	0	0
-6.24818	-89.1783	-82.2681	5.69575	0	0.5	0.5
37.5434	-77.7322	-68.1766	5.79459	0	1	0	0	0
2.60123	-81.8193	-73.4772	5.79459	0	1	0	0	0
-35.0178	-51.1484	-90.8693	5.79459	0	1	0	0	0
-10.5445	-32.5188	-116.587	5.69575	0	0.5	0.5
44.7379	-30.295	-108.815	5.69575	0	0.5	0.5
82.2357	-9.04779	-88.9681	5.69575	1	1	0
88.8207	-21.3504	-61.2784	8.29527	0	0	1
77.4728	-58.3282	-51.9301	8.29527	0	0	1
96.312	14.1085	-51.2343	5.79459	0	1	0	0	0
74.6118	14.9124	-79.4399	5.79459	0	1	0	0	0
70.716	-83.8529	-8.21559	5.79459	0	1	0	0	0
93.4131	5.42027	-77.4888	5.69575	0	0.5	0.5
-66.2522	94.5661	-37.7862	5.69575	1	1	0
-116.35	21.7127	-27.4064	5.69575	0	0.5	0.5
-98.5484	28.371	-65.1399	5.69575	1	1	0
-55.3915	57.9681	-75.3154	8.29527	0	0	1
-89.0528	6.69383	-64.2246	5.79459	0	1	0	0	0
-100.636	36.0523	-25.9353	5.79459	0	1	0	0	0
-66.7419	16.0138	-85.9597	5.79459	0	1	0	0	0
-83.5448	41.3766	-58.3801	5.79459	0	1	0	0	0
-106.861	3.06458	-25.9088	5.79459	0	1	0	0	0
-45.0951	82.0812	-57.6984	5.79459	0	1	0	0	0
-70.0756	77.0241	-35.4501	5.79459	0	1	0	0	0
-75.766	29.6127	-90.2358	5.69575	0	0.5	0.5
57.0762	16.2603	-106.009	5.69575	0	0.5	0.5
-41.1534	71.7552	-88.9803	5.69575	1	1	0
-2.58702	108.691	-54.2223	5.69575	0	0.5	0.5
2.2989	94.6369	-56.0216	8.29527	0	0	1
-8.16238	19.1634	-108.01	8.29527	0	0	1
42.6273	63.2109	-94.5897	5.69575	1	1	0
-43.6416	53.5939	-66.9175	8	0	1	1	0	1
0.752075	87.9512	-38.9808	8	0.5	0.5	0.5	0	1
28.6128	79.8758	-70.0084	8.29527	0	0	1
-19.4146	103.129	-32.9758	8.29527	0	0	1
-11.6119	60.0772	-91.4106	8.29527	0	0	1
29.4297	101.662	-29.9784	5.79459	0	1	0	0	0
-33.4818	40.689	-96.5576	5.79459	0	1	0	0	0
56.1863	72.7994	-60.3601	5.79459	0	1	0	0	0
22.9649	53.2436	-93.4758	5.79459	0	1	0	0	0
51.6594	54.3025	-95.6163	5.69575	0	0.5	0.5
-30.9669	1.81335	-105.536	5.79459	0	1	0	0	0
0.364548	44.4425	-113.069	5.69575	1	1	0
31.2896	71.2261	-93.3151	5.69575	1	1	0
112.219	38.1958	-26.6058	5.69575	0	0.5	0.5
83.2912	58.7031	-41.4309	8.29527	0	0	1
65.0913	47.9092	-74.6179	5.79459	0	1	0	0	0
-42.039	-112.046	20.9337	5.69575	1	1	0
-2.42957	-119.95	19.1285	5.69575	1	1	0
68.429	-99.6336	-12.2684	5.69575	1	1	0
-26.1254	-98.2818	41.9304	5.79459	0	1	0	0	0
-14.0911	-108.678	9.51877	5.79459	0	1	0	0	0
37.0056	-103.183	-9.15294	5.79459	0	1	0	0	0
-49.2512	-97.5693	-12.4317	5.79459	0	1	0	0	0
56.6525	-97.3071	45.6259	5.69575	0	0.5	0.5
-6.90754	-115.315	37.613	5.69575	0	0.5	0.5
-60.3776	-80.1137	68.5291	5.69575	1	1	0
-116.551	-32.5122	-10.8943	5.69575	0	0.5	0.5
-54.1933	-79.0381	8.45808	8	0	1	1	0	1
-83.5125	-44.5293	56.0608	8.29527	0	0	1
-96.2453	-53.0544	-4.69834	5.79459	0	1	0	0	0
-99.0879	-40.6196	25.1324	5.79459	0	1	0	0	0
-61.8553	-54.0482	73.1623	5.79459	0	1	0	0	0
-95.0794	-7.70518	54.7771	5.79459	0	1	0	0	0
-76.8583	-76.398	18.8742	5.79459	0	1	0	0	0
-108.492	-7.9574	16.3134	5.79459	0	1	0	0	0
-106.108	-57.2248	15.0456	5.69575	0	0.5	0.5
-51.9273	-90.3845	62.4027	5.69575	0	0.5	0.5
-5.57355	-78.7986	54.9108	8	0.5	0.5	0.5	0	1
-62.1352	-71.0158	18.7481	8	0	1	1	0	1
35.6031	-94.8205	42.9127	8.29527	0	0	1
4.71555	-84.1354	70.7036	5.79459	0	1	0	0	0
-55.8993	-87.5897	36.1013	5.79459	0	1	0	0	0
52.6274	-80.8756	52.8156	5.79459	0	1	0	0	0
11.4188	-105.122	30.3135	5.79459	0	1	0	0	0
-85.5109	11.6309	85.5132	5.69575	1	1	0
-79.4326	-4.43314	91.8192	5.69575	1	1	0
-78.221	-16.5355	91.4768	5.69575	0	0.5	0.5
-33.0642	-50.8969	105.243	5.69575	1	1	0
29.1558	-50.23	76.6966	8	0	1	1	0	1
-11.4754	-11.5812	120.391	5.69575	0	0.5	0.5
-16.9108	-64.5708	101.511	5.69575	1	1	0
45.5289	-47.2409	88.2917	8.29527	0	0	1
9.97221	-86.0222	41.9073	8	0.5	0.5	0.5	0	1
5.69384	7.98241	109.562	8.29527	0	0	1
16.6794	-16.4066	107.483	8.29527	0	0	1
-41.0713	-32.9101	96.5889	8.29527	0	0	1
15.0326	-52.2978	95.5979	5.79459	0	1	0	0	0
54.5234	-13.0666	94.6386	5.79459	0	1	0	0	0
63.1243	19.1515	88.0265	5.79459	0	1	0	0	0
-13.4004	-50.9588	96.5589	5.79459	0	1	0	0	0
62.9918	-57.8056	69.2078	5.79459	0	1	0	0	0
-2.35708	-23.2063	119.229	5.69575	0	0.5	0.5
-27.0357	2.05919	118.426	5.69575	0	0.5	0.5
-40.3009	-39.5505	107.582	5.69575	0	0.5	0.5
-25.1349	-92.8249	-2.69503	8	0.5	0.5	0.5	0	1
104.257	-12.5423	61.0985	5.69575	0	0.5	0.5
120.019	-14.2417	-12.3514	5.69575	1	1	0
96.4529	-45.7325	26.5587	8.29527	0	0	1
96.9109	-26.9641	44.511	8.29527	0	0	1
79.8849	-30.2569	69.3032	8.29527	0	0	1
107.053	-25.0317	-3.61605	8.29527	0	0	1
109.894	1.96014	4.4217	8.29527	0	0	1
94.2492	-54.3279	-16.2966	5.79459	0	1	0	0	0
78.5541	-71.3705	28.905	5.79459	0	1	0	0	0
73.0497	-62.4883	74.2957	5.69575	0	0.5	0.5
105.029	8.64835	60.4515	5.69575	1	1	0
97.0202	-38.098	62.4141	5.69575	0	0.5	0.5
109.476	-51.6356	10.4255	5.69575	0	0.5	0.5
-91.5043	19.6111	22.3124	8	0.5	0.5	0.5	0	1
-105.422	26.9039	16.2007	8.29527	0	0	1
-88.7269	61.9332	19.7947	8.29527	0	0	1
-86.0079	67.7397	-10.6759	5.79459	0	1	0	0	0
-81.8504	54.0479	49.793	5.79459	0	1	0	0	0
-67.8396	83.1006	24.3327	5.79459	0	1	0	0	0
-40.7286	100.751	-17.0434	5.79459	0	1	0	0	0
29.5591	115.922	21.1846	5.69575	0	0.5	0.5
49.9596	85.9039	47.1652	8.29527	0	0	1
-1.75417	109.971	-1.79706	8.29527	0	0	1
-24.6817	74.8811	76.7048	8.29527	0	0	1
-28.4933	93.5028	50.4515	8.29527	0	0	1
17.7517	106.526	20.9046	8.29527	0	0	1
42.5815	61.979	80.2834	5.79459	0	1	0	0	0
78.1974	61.701	46.6707	5.79459	0	1	0	0	0
-54.452	71.3548	63.5883	5.79459	0	1	0	0	0
6.5416	103.081	37.8358	5.79459	0	1	0	0	0
-35.8415	102.376	18.2886	5.79459	0	1	0	0	0
22.1725	87.2626	63.1951	5.79459	0	1	0	0	0
55.66	107.33	-11.9209	5.69575	0	0.5	0.5
6.40627	93.4348	77.3873	5.69575	0	0.5	0.5
-67.848	49.7142	87.6644	5.69575	1	1	0
-79.6026	0.208939	75.9169	5.79459	0	1	0	0	0
-77.0347	33.7459	70.9005	5.79459	0	1	0	0	0
30.5943	60.037	101.091	5.69575	1	1	0
27.9799	75.2013	91.2238	5.69575	1	1	0
0.493057	59.0101	92.8308	8.29527	0	0	1
-43.1024	43.071	91.581	8.29527	0	0	1
-36.3911	12.6437	103.033	5.79459	0	1	0	0	0
-6.8381	36.1849	103.653	5.79459	0	1	0	0	0
30.3979	25.916	102.491	5.79459	0	1	0	0	0
-52.3531	-6.44855	96.5276	5.79459	0	1	0	0	0
25.4171	48.6589	108.38	5.69575	0	0.5	0.5
48.1182	49.4503	99.9961	5.69575	0	0.5	0.5
72.664	76.4012	31.3499	8.29527	0	0	1
93.0284	57.7073	-10.7463	8.29527	0	0	1
68.8991	43.1331	74.111	8.29527	0	0	1
104.536	23.2982	-25.0902	8.29527	0	0	1
104.304	23.0988	26.2137	8.29527	0	0	1
72.6316	82.0892	-9.27356	8.29527	0	0	1
92.2519	9.82712	59.0986	5.79459	0	1	0	0	0
95.7864	44.0068	31.4383	5.79459	0	1	0	0	0
79.8997	91.5146	1.0499	5.69575	0	0.5	0.5
98.4353	68.2665	-20.2609	5.69575	0	0.5	0.5
119.736	13.3323	15.6649	5.69575	0	0.5	0.5
83.735	19.7752	85.7747	5.69575	0	0.5	0.5
74.8292	15.4796	94.4498	5.69575	0	0.5	0.5
-32.4239	-76.6448	71.9323	5.79459	0	1	0	0	0
