# Supplementary material for: Mechanistic model of radiotherapy-induced lung fibrosis using coupled 3D agent-based and Monte Carlo simulations
Source: Commun Med (Lond). 2024 Feb 9;4:16. doi: 10.1038/s43856-024-00442-w (PMC10858213; doi:10.1038/s43856-024-00442-w)
Supplement: Supplementary file 8 — Supplementary Software 1 [file 43856_2024_442_MOESM8_ESM.zip › code/HealthyStructure_phagFrac1.0_senescent1.0/exp_10/alv3.dat]

-66.2746	-55.4994	-85.3662	5.69575	0	0.5	0.5
-71.9839	-13.3349	-96.9556	5.69575	0	0.5	0.5
-73.4785	-20.1405	-58.7431	8	0	1	1	0	1
64.9153	-62.0222	-34.5648	8	0	1	1	0	1
-99.3343	-38.8514	-26.8935	8.29527	0	0	1
-64.0521	-76.1941	-46.8165	8.29527	0	0	1
-38.109	-48.3461	-91.1612	5.79459	0	1	0	0	0
-83.2284	-0.500195	-71.922	5.79459	0	1	0	0	0
-52.2056	-10.659	-96.2339	5.79459	0	1	0	0	0
-31.2155	-79.623	-69.1793	5.79459	0	1	0	0	0
-68.0197	-43.4839	-74.7159	5.79459	0	1	0	0	0
-95.2085	-23.6212	-49.7733	5.79459	0	1	0	0	0
-84.5276	-73.7585	-46.6333	5.69575	0	0.5	0.5
-112.548	-43.5024	-14.1591	5.69575	0	0.5	0.5
-16.725	-75.511	-93.6924	5.69575	0	0.5	0.5
24.2332	-110.966	-43.1335	5.69575	0	0.5	0.5
45.094	-111.908	-14.2502	5.69575	0	0.5	0.5
22.4783	-46.4026	-110.007	5.69575	1	1	0
91.1599	-29.1949	-9.63499	8	0.5	0.5	0.5	0	1
56.7159	-106.341	-15.3221	5.69575	0	0.5	0.5
-0.57132	-93.2287	23.7323	8	0	1	1	0	1
11.1067	-38.4735	-87.4752	8	0.5	0.5	0.5	0	1
-4.43332	-89.8699	-81.6311	5.69575	1	1	0
40.7095	-81.3692	-61.8206	8.29527	0	0	1
48.0834	0.443056	-98.9304	8.29527	0	0	1
85.4312	-63.446	-27.8589	8.29527	0	0	1
60.6644	-67.7184	-61.9197	8.29527	0	0	1
80.4736	-37.1774	-65.1294	8.29527	0	0	1
-1.99237	-35.4179	-104.123	5.79459	0	1	0	0	0
-1.26047	-73.0287	-82.2509	5.79459	0	1	0	0	0
32.5787	-25.315	-101.97	5.79459	0	1	0	0	0
67.6085	-18.6553	-84.7412	5.79459	0	1	0	0	0
33.8537	-55.3435	-88.8314	5.79459	0	1	0	0	0
10.4691	17.0532	-108.165	5.79459	0	1	0	0	0
-10.7947	-97.7634	-49.2523	5.79459	0	1	0	0	0
54.9852	-16.0873	-107.134	5.69575	0	0.5	0.5
96.2417	-18.8129	-49.8358	5.79459	0	1	0	0	0
102.857	-2.1951	-64.6184	5.69575	0	0.5	0.5
110.161	-47.3799	-19.481	5.69575	0	0.5	0.5
-16.0469	-74.82	94.3701	5.69575	1	1	0
-98.2302	-36.5384	61.4466	5.69575	1	1	0
-79.2448	-34.5472	85.362	5.69575	0	0.5	0.5
-72.9807	-95.623	17.028	5.69575	0	0.5	0.5
-108.959	-53.3542	-6.42406	5.69575	1	1	0
-58.3795	-64.9611	66.8708	8.29527	0	0	1
-73.7253	-81.5644	3.43892	8.29527	0	0	1
-43.3971	-85.1771	-10.8184	8	0.5	0.5	0.5	0	1
-92.8346	-58.1698	9.89967	8.29527	0	0	1
-106.606	-23.7843	13.021	5.79459	0	1	0	0	0
-59.1533	-83.8111	39.7062	5.79459	0	1	0	0	0
-47.6331	-94.7909	-29.0821	5.79459	0	1	0	0	0
-46.005	-99.6155	7.76462	5.79459	0	1	0	0	0
-91.5573	-41.6036	44.569	5.79459	0	1	0	0	0
-35.043	-71.2264	91.9711	5.69575	0	0.5	0.5
-71.1439	-64.3428	74.5591	5.69575	0	0.5	0.5
-44.9118	-41.0966	105.138	5.69575	0	0.5	0.5
-48.7707	-26.3178	95.0165	8.29527	0	0	1
-49.1934	-48.1912	85.7765	5.79459	0	1	0	0	0
-59.1978	-29.5176	101.914	5.69575	0	0.5	0.5
57.1548	-71.2454	30.2064	8	0	1	1	0	1
94.4999	-64.3764	41.053	5.69575	1	1	0
42.4108	-107.522	37.42	5.69575	1	1	0
58.6183	-87.3666	60.7526	5.69575	1	1	0
98.0175	-8.42595	71.2844	5.69575	1	1	0
68.5044	-76.3585	39.7119	8.29527	0	0	1
50.3043	-94.7908	24.1699	8.29527	0	0	1
0.705658	-70.7369	65.2018	8	0.5	0.5	0.5	0	1
-7.66051	-70.5221	84.0689	8.29527	0	0	1
7.57848	-107.208	23.4401	8.29527	0	0	1
45.3775	-56.3049	82.8893	8.29527	0	0	1
-17.8434	-108.521	-2.17445	5.79459	0	1	0	0	0
77.2628	-58.4457	52.1015	5.79459	0	1	0	0	0
-29.9491	-88.1119	58.6459	5.79459	0	1	0	0	0
4.03784	-95.0514	55.2171	5.79459	0	1	0	0	0
34.5725	-79.4277	67.7937	5.79459	0	1	0	0	0
66.598	-87.5337	1.60037	5.79459	0	1	0	0	0
75.9588	-31.1762	73.2004	5.79459	0	1	0	0	0
27.6472	-106.312	5.78656	5.79459	0	1	0	0	0
94.7748	-40.0411	38.9159	5.79459	0	1	0	0	0
24.233	-99.4347	-40.3036	5.79459	0	1	0	0	0
86.9464	-67.0696	-6.48059	5.79459	0	1	0	0	0
107.738	-12.8618	18.0832	8.29527	0	0	1
102.655	-38.5514	-8.72899	5.79459	0	1	0	0	0
43.8115	-31.6153	95.8176	8.29527	0	0	1
-12.9582	-20.7274	107.25	5.79459	0	1	0	0	0
4.35062	-50.4345	97.6598	5.79459	0	1	0	0	0
-98.8853	17.2366	-68.4435	5.69575	1	1	0
-54.6541	103.791	-31.6281	5.69575	0	0.5	0.5
-104.041	6.59551	-62.3844	5.69575	0	0.5	0.5
-87.4323	80.1041	-26.4356	5.69575	1	1	0
-57.0685	55.8955	-75.6233	8.29527	0	0	1
-68.2633	72.2342	-47.1418	5.79459	0	1	0	0	0
-43.4598	92.9525	-39.6369	5.79459	0	1	0	0	0
-53.529	22.8479	-93.3414	5.79459	0	1	0	0	0
-93.1385	29.0372	-50.8138	5.79459	0	1	0	0	0
-33.9815	60.5866	-85.2908	5.79459	0	1	0	0	0
79.8225	25.8355	-87.8681	5.69575	0	0.5	0.5
16.6058	105.641	-57.6751	5.69575	0	0.5	0.5
81.5912	11.2567	-49.7156	8	0	1	1	0	1
94.2955	75.5973	-12.3818	5.69575	1	1	0
-4.05861	8.72192	-121.109	5.69575	1	1	0
37.1428	54.6186	-87.9615	8.29527	0	0	1
-13.2552	1.03478	-109.194	8.29527	0	0	1
-9.06122	104.019	-34.6125	8.29527	0	0	1
60.2763	74.052	-11.7704	8	0	1	1	0	1
98.5289	45.9746	-16.6809	8.29527	0	0	1
48.5809	94.9973	-26.7472	8.29527	0	0	1
11.4526	93.9456	-56.0571	8.29527	0	0	1
68.9139	82.2598	-24.17	8.29527	0	0	1
0.441681	51.1883	-97.3635	5.79459	0	1	0	0	0
52.6562	31.396	-91.3325	5.79459	0	1	0	0	0
72.4802	49.492	-66.3111	5.79459	0	1	0	0	0
-6.36557	78.0023	-77.2989	5.79459	0	1	0	0	0
39.9873	80.5589	-63.3346	5.79459	0	1	0	0	0
8.35388	96.1888	-73.7417	5.69575	0	0.5	0.5
58.1803	4.27459	-106.577	5.69575	0	0.5	0.5
68.0303	93.3366	-37.6837	5.69575	0	0.5	0.5
0.0492249	63.4694	-103.593	5.69575	0	0.5	0.5
112.534	26.0667	-37.6356	5.69575	0	0.5	0.5
107.109	49.8618	-28.3183	5.69575	1	1	0
108.25	7.34882	-18.1091	8.29527	0	0	1
86.5764	18.5115	-65.2829	5.79459	0	1	0	0	0
-49.5206	97.6068	52.7306	5.69575	1	1	0
-60.0009	72.0453	77.261	5.69575	1	1	0
-53.7253	-28.9957	74.3526	8	0.5	0.5	0.5	0	1
-115.705	13.1782	34.6212	5.69575	1	1	0
-88.5296	-1.22276	37.6363	8	0.5	0.5	0.5	0	1
-81.5361	30.2076	84.8485	5.69575	1	1	0
-105.102	41.4213	44.6963	5.69575	1	1	0
-59.1788	87.4601	30.7995	8.29527	0	0	1
-64.2522	26.1926	85.3557	8.29527	0	0	1
-80.1776	75.2868	1.85693	5.79459	0	1	0	0	0
-96.7561	14.4991	50.2795	5.79459	0	1	0	0	0
-82.1938	-9.63949	72.4655	5.79459	0	1	0	0	0
-47.3007	80.2611	58.4876	5.79459	0	1	0	0	0
-58.7304	51.3774	77.5312	5.79459	0	1	0	0	0
-89.6118	59.9951	-21.6865	5.79459	0	1	0	0	0
-109.387	6.77752	9.40457	5.79459	0	1	0	0	0
-77.839	60.9458	48.2359	5.79459	0	1	0	0	0
-95.8921	46.373	27.4636	5.79459	0	1	0	0	0
-113.258	3.56279	43.8147	5.69575	0	0.5	0.5
-106.753	21.155	-16.0099	5.79459	0	1	0	0	0
-45.8378	112.508	-0.90062	5.69575	0	0.5	0.5
-33.1147	49.2729	105.998	5.69575	0	0.5	0.5
-33.1691	32.2232	99.8072	8.29527	0	0	1
83.494	32.2074	82.1666	5.69575	1	1	0
44.6923	110.015	25.7321	5.69575	1	1	0
60.4606	105.219	-5.78273	5.69575	1	1	0
36.2528	101.084	23.8115	8.29527	0	0	1
82.6086	66.9776	28.1035	8.29527	0	0	1
6.81464	106.799	25.4483	8.29527	0	0	1
67.5745	86.7479	2.91351	8.29527	0	0	1
8.61836	109.662	-0.276169	8.29527	0	0	1
78.1777	39.7122	66.4134	8.29527	0	0	1
62.089	77.4964	47.3209	5.79459	0	1	0	0	0
53.2336	94.825	16.5652	5.79459	0	1	0	0	0
93.3347	1.81212	58.1838	5.79459	0	1	0	0	0
72.8419	4.6109	82.297	5.79459	0	1	0	0	0
53.8014	63.1521	72.2304	5.79459	0	1	0	0	0
3.6794	97.5465	50.7064	5.79459	0	1	0	0	0
16.0353	80.458	73.276	5.79459	0	1	0	0	0
-21.4947	82.043	70.0495	5.79459	0	1	0	0	0
88.6543	48.4417	67.4933	5.69575	0	0.5	0.5
77.0223	84.067	41.955	5.69575	0	0.5	0.5
22.0769	57.9639	90.8449	5.79459	0	1	0	0	0
-38.6855	102.448	10.383	5.79459	0	1	0	0	0
101.269	41.3707	11.5354	5.79459	0	1	0	0	0
95.6572	48.4042	57.1548	5.69575	1	1	0
118.834	24.3542	6.72159	5.69575	0	0.5	0.5
96.9709	33.6733	-39.5317	5.79459	0	1	0	0	0
108.973	-12.7171	-7.94148	5.79459	0	1	0	0	0
101.526	22.0221	36.1581	5.79459	0	1	0	0	0
2.36523	120.83	-12.4298	5.69575	0	0.5	0.5
35.5667	56.5705	101.463	5.69575	1	1	0
53.4914	33.9235	103.686	5.69575	0	0.5	0.5
45.9904	5.89339	99.7504	8.29527	0	0	1
13.9319	41.5831	100.88	8.29527	0	0	1
-11.6198	39.1551	102.136	8.29527	0	0	1
46.1028	34.145	93.8499	8.29527	0	0	1
13.7458	-0.161551	109.138	8.29527	0	0	1
66.4602	4.21925	101.613	5.69575	0	0.5	0.5
25.9636	-104.672	-21.6734	5.79459	0	1	0	0	0
