# Supplementary material for: Mechanistic model of radiotherapy-induced lung fibrosis using coupled 3D agent-based and Monte Carlo simulations
Source: Commun Med (Lond). 2024 Feb 9;4:16. doi: 10.1038/s43856-024-00442-w (PMC10858213; doi:10.1038/s43856-024-00442-w)
Supplement: Supplementary file 8 — Supplementary Software 1 [file 43856_2024_442_MOESM8_ESM.zip › code/HealthyStructure_phagFrac1.0_senescent1.0/exp_10/alv2.dat]

-21.4288	-112.661	-40.1027	5.69575	1	1	0
-31.6364	-101.716	-27.4414	8.29527	0	0	1
52.5362	-97.3788	-50.1718	5.69575	1	1	0
13.8442	-107.527	-18.6092	5.79459	0	0	0	86569
-23.1641	-6.68092	-119.074	5.69575	1	1	0
-97.1816	-65.6582	-31.6961	5.69575	1	1	0
-120.095	7.14905	-16.914	5.69575	1	1	0
-51.5993	-80.0122	-55.096	8.29527	0	0	1
-60.0707	-89.9575	-19.979	8.29527	0	0	1
-50.0786	-33.5025	-75.0013	8	0.5	0.5	0.5	0	1
-102.605	-22.9194	-32.3569	8.29527	0	0	1
-97.3792	-46.3393	-21.6787	8.29527	0	0	1
-52.3595	-22.2167	-94.1536	8.29527	0	0	1
-83.2487	-15.8495	-70.1316	5.79459	0	1	0	0	0
-15.757	-71.3148	-82.2552	5.79459	0	1	0	0	0
-58.3278	-65.3727	-66.5154	5.79459	0	1	0	0	0
-50.804	-50.2891	-83.606	5.79459	0	1	0	0	0
-81.1539	-71.9218	-18.4746	5.79459	0	1	0	0	0
75.3661	-21.2016	-92.8996	5.69575	1	1	0
79.0375	-6.81245	-76.2015	8.29527	0	0	1
74.8302	-55.372	-58.6036	8.29527	0	0	1
36.5517	-51.8998	-89.8353	8.29527	0	0	1
-0.761856	-33.4954	-104.773	8.29527	0	0	1
51.7093	-13.1296	-96.1965	5.79459	0	1	0	0	0
-22.8972	-14.2875	-106.638	5.79459	0	1	0	0	0
45.9993	-92.8032	-37.0356	5.79459	0	1	0	0	0
15.0287	-83.858	-69.5843	5.79459	0	1	0	0	0
68.3011	-37.5305	-77.63	5.79459	0	1	0	0	0
53.4567	-76.7065	-57.9525	5.79459	0	1	0	0	0
21.5237	-9.37491	-107.466	5.79459	0	1	0	0	0
75.7153	28.675	-74.4578	5.79459	0	1	0	0	0
46.0921	-99.512	-8.53667	5.79459	0	1	0	0	0
89.0116	-35.1986	-74.8191	5.69575	0	0.5	0.5
42.0429	-92.1066	-67.1466	5.69575	0	0.5	0.5
-98.0865	27.6493	-66.1397	5.69575	1	1	0
-35.2914	63.7238	-62.8437	8	0	1	1	0	1
38.2931	59.2513	-65.4095	8	0	1	1	0	1
-40.1303	100.92	-54.4475	5.69575	0	0.5	0.5
-116.492	17.8673	-29.5022	5.69575	1	1	0
-73.0471	72.6428	-64.3975	5.69575	1	1	0
-50.4455	22.2445	-95.1863	8.29527	0	0	1
-74.2227	64.6071	-49.1621	8.29527	0	0	1
-92.3021	42.1026	-42.5169	8.29527	0	0	1
-41.125	101.549	-9.82803	5.79459	0	1	0	0	0
-78.9525	20.4328	-73.8173	5.79459	0	1	0	0	0
-51.303	88.0717	-41.3687	5.79459	0	1	0	0	0
-102.114	11.0241	-39.3853	5.79459	0	1	0	0	0
-57.6674	55.7706	-75.2603	5.79459	0	1	0	0	0
-75.499	79.3221	-10.3878	5.79459	0	1	0	0	0
-28.2351	91.3814	-54.3343	5.79459	0	1	0	0	0
-39.4791	80.4388	-82.0421	5.69575	0	0.5	0.5
-78.8932	16.4501	-90.9129	5.69575	0	0.5	0.5
20.7232	70.7099	-96.5948	5.69575	0	0.5	0.5
15.6845	38.0428	-114.309	5.69575	0	0.5	0.5
80.5468	77.8842	-46.9699	5.69575	1	1	0
5.37247	22.7861	-93.3135	8	0.5	0.5	0.5	0	1
55.6946	27.2753	-104.47	5.69575	1	1	0
14.171	85.794	-41.1589	8	0.5	0.5	0.5	0	1
48.9764	102.294	-43.5569	5.69575	0	0.5	0.5
85.9387	28.9278	-80.8626	5.69575	0	0.5	0.5
32.1838	93.8823	-47.4376	8.29527	0	0	1
-4.3522	59.7672	-92.2439	8.29527	0	0	1
-9.62842	85.9666	-67.9488	8.29527	0	0	1
72.8362	81.5453	-12.052	5.79459	0	1	0	0	0
-14.4372	17.8125	-107.584	5.79459	0	1	0	0	0
-9.00655	109.509	5.17813	5.79459	0	1	0	0	0
34.5653	67.2477	-79.8936	5.79459	0	1	0	0	0
-33.635	53.9764	-89.7509	5.79459	0	1	0	0	0
24.1482	29.4429	-103.199	5.79459	0	1	0	0	0
53.5023	43.2153	-85.8484	5.79459	0	1	0	0	0
58.2778	78.2495	-50.8006	5.79459	0	1	0	0	0
3.27475	45.3696	-112.653	5.69575	0	0.5	0.5
12.5077	102.089	-64.6626	5.69575	0	0.5	0.5
13.9015	22.9514	-118.49	5.69575	0	0.5	0.5
5.82516	103.42	-37.0186	5.79459	0	1	0	0	0
83.3049	62.5105	-35.394	5.79459	0	1	0	0	0
-59.6294	-98.3653	39.0961	5.69575	1	1	0
32.702	-116.768	7.46646	5.69575	0	0.5	0.5
25.6155	-116.87	21.1469	5.69575	1	1	0
-15.6701	-106.587	22.2168	8.29527	0	0	1
20.0938	-105.337	24.4917	8.29527	0	0	1
-94.8243	-3.75064	75.8587	5.69575	0	0.5	0.5
-112.221	3.08633	46.4407	5.69575	1	1	0
-105.365	-28.9431	12.6669	8.29527	0	0	1
-65.6664	-85.3655	22.3759	8.29527	0	0	1
-63.2993	-42.5867	79.2438	5.79459	0	1	0	0	0
-89.8005	-46.0216	43.7937	5.79459	0	1	0	0	0
-109.601	7.59454	-5.48155	5.79459	0	1	0	0	0
-71.9177	-73.2671	39.4942	5.79459	0	1	0	0	0
-50.5327	-74.8571	62.7922	5.79459	0	1	0	0	0
-104.224	-13.4292	32.5117	5.79459	0	1	0	0	0
-118.141	5.01363	27.8824	5.69575	0	0.5	0.5
93.129	17.758	16.3335	8	0	1	1	0	1
57.1486	-25.687	73.0042	8	0	1	1	0	1
70.2251	-44.0585	72.2999	8.29527	0	0	1
31.3772	-48.287	77.0669	8	0	1	1	0	1
0.450462	-85.7485	68.8984	8.29527	0	0	1
52.0824	-91.8207	30.9254	5.79459	0	1	0	0	0
81.6466	12.6365	72.6233	5.79459	0	1	0	0	0
72.1361	-67.7422	48.0352	5.79459	0	1	0	0	0
81.5154	-73.4226	-8.02299	5.79459	0	1	0	0	0
59.558	-32.0253	86.7609	5.79459	0	1	0	0	0
65.0798	-0.779449	88.6792	5.79459	0	1	0	0	0
3.28767	-100.091	45.5082	5.79459	0	1	0	0	0
34.1325	-79.2369	68.2385	5.79459	0	1	0	0	0
-27.1706	-77.2554	73.4395	5.79459	0	1	0	0	0
-57.6071	-8.48093	93.3247	8.29527	0	0	1
-24.8407	-9.02135	106.778	8.29527	0	0	1
-22.6394	-44.8064	97.8766	8.29527	0	0	1
24.6514	-49.7399	108.064	5.69575	1	1	0
44.0717	-3.9996	100.706	8.29527	0	0	1
15.5409	-49.2728	97.1126	5.79459	0	1	0	0	0
-60.4774	53.9346	90.5176	5.69575	0	0.5	0.5
-112.563	33.6482	30.9415	5.69575	0	0.5	0.5
-89.8647	81.1125	10.2473	5.69575	1	1	0
-41.1308	88.8134	71.9792	5.69575	0	0.5	0.5
-48.6453	53.9859	-63.0443	8	0.5	0.5	0.5	0	1
-80.959	30.3235	42.2091	8	0.5	0.5	0.5	0	1
-45.074	76.0527	65.4534	8.29527	0	0	1
-53.3987	25.7804	75.7595	8	0.5	0.5	0.5	0	1
-48.1996	95.8531	24.2693	8.29527	0	0	1
-98.9663	16.5979	45.0576	8.29527	0	0	1
-82.9301	-7.26236	71.8996	5.79459	0	1	0	0	0
-104.563	29.4103	17.3641	5.79459	0	1	0	0	0
-94.7556	55.8159	2.44281	5.79459	0	1	0	0	0
-33.8446	91.7653	50.3357	5.79459	0	1	0	0	0
-81.2733	32.9816	66.3843	5.79459	0	1	0	0	0
-75.2463	76.6191	23.8226	5.79459	0	1	0	0	0
-34.4621	81.1265	83.6108	5.69575	0	0.5	0.5
-27.1806	104.507	55.6721	5.69575	0	0.5	0.5
-53.1805	27.8983	92.159	5.79459	0	1	0	0	0
-73.667	60.8836	54.4643	5.79459	0	1	0	0	0
-64.5531	79.1562	65.7807	5.69575	0	0.5	0.5
11.524	120.675	8.04684	5.69575	0	0.5	0.5
62.9093	98.1106	34.302	5.69575	1	1	0
61.9087	69.2408	78.3133	5.69575	1	1	0
-1.42775	121.113	9.45703	5.69575	0	0.5	0.5
57.3926	106.562	10.5163	5.69575	0	0.5	0.5
63.0333	77.373	69.2928	5.69575	1	1	0
29.7715	65.3032	98.0399	5.69575	1	1	0
55.716	92.6439	20.2903	8.29527	0	0	1
31.1989	57.4769	88.4435	8.29527	0	0	1
15.5966	108.682	-6.70279	8.29527	0	0	1
-4.06179	75.2416	80.1386	8.29527	0	0	1
-26.2025	60.548	88.0191	8.29527	0	0	1
1.55705	102.327	40.3332	5.79459	0	1	0	0	0
64.3838	46.4417	76.1439	5.79459	0	1	0	0	0
-22.9126	23.8375	104.913	5.79459	0	1	0	0	0
16.1389	26.8117	105.451	5.79459	0	1	0	0	0
35.6284	101.079	24.7723	5.79459	0	1	0	0	0
80.5044	69.762	27.4282	5.79459	0	1	0	0	0
34.2288	102.673	55.1958	5.69575	0	0.5	0.5
65.8019	101.659	-9.76852	5.69575	0	0.5	0.5
61.4468	102.618	21.3942	5.69575	0	0.5	0.5
31.3156	88.1346	57.8932	5.79459	0	1	0	0	0
54.632	70.9417	63.8866	5.79459	0	1	0	0	0
14.2015	31.8838	116.373	5.69575	1	1	0
-4.3934	27.8464	118.174	5.69575	0	0.5	0.5
-10.5135	12.9818	120.336	5.69575	0	0.5	0.5
15.9365	63.9657	102.051	5.69575	1	1	0
10.8038	-9.17897	109.077	5.79459	0	1	0	0	0
105.018	-15.1974	-59.1613	5.69575	1	1	0
106.548	-25.3732	-10.1891	5.79459	0	1	0	0	0
100.821	-21.7829	-38.2184	5.79459	0	1	0	0	0
104.648	33.8844	-0.814743	5.79459	0	1	0	0	0
103.875	54.1862	-32.1516	5.69575	0	0.5	0.5
100.502	44.2218	-51.9975	5.69575	1	1	0
92.1669	27.2118	-53.5236	8.29527	0	0	1
103.126	28.7904	-25.2225	8.29527	0	0	1
95.4401	-74.7916	7.56975	5.69575	0	0.5	0.5
99.4648	-65.3341	24.4846	5.69575	0	0.5	0.5
96.2293	-3.86754	53.1504	8.29527	0	0	1
106.149	-17.2959	23.0936	8.29527	0	0	1
87.2466	-64.5632	17.8675	8.29527	0	0	1
107.073	16.8136	18.8152	5.79459	0	1	0	0	0
103.567	-51.5687	37.0734	5.69575	0	0.5	0.5
98.5724	-13.8046	69.6621	5.69575	0	0.5	0.5
88.4563	36.6249	54.1678	8.29527	0	0	1
97.3201	29.6944	66.3849	5.69575	0	0.5	0.5
