# Supplementary material for: Mechanistic model of radiotherapy-induced lung fibrosis using coupled 3D agent-based and Monte Carlo simulations
Source: Commun Med (Lond). 2024 Feb 9;4:16. doi: 10.1038/s43856-024-00442-w (PMC10858213; doi:10.1038/s43856-024-00442-w)
Supplement: Supplementary file 8 — Supplementary Software 1 [file 43856_2024_442_MOESM8_ESM.zip › code/HealthyStructure_phagFrac1.0_senescent1.0/exp_10/alv0.dat]

-62.2525	-1.52474	-104.318	5.69575	0	0.5	0.5
-65.6564	-92.6837	-43.1147	5.69575	0	0.5	0.5
-75.1948	-74.7137	-59.3592	5.69575	1	1	0
-58.4693	-40.8735	-98.3392	5.69575	1	1	0
-55.9951	-92.0338	-56.1625	5.69575	1	1	0
-74.9851	-65.8788	-69.2613	5.69575	1	1	0
-83.4923	-49.7645	-72.8864	5.69575	1	1	0
-83.69	-61.6183	-36.0439	8.29527	0	0	1
-61.3569	-18.7069	-89.361	8.29527	0	0	1
-84.2771	-37.1336	-60.1537	8.29527	0	0	1
-52.5407	-96.4451	-6.14999	5.79459	0	1	0	0	0
-78.047	-76.0772	-14.8634	5.79459	0	1	0	0	0
-31.1186	-88.9819	-56.6909	5.79459	0	1	0	0	0
-96.0296	-38.4554	-37.4099	5.79459	0	1	0	0	0
-79.8457	-9.75847	-75.0296	5.79459	0	1	0	0	0
-32.729	-38.6796	-97.6355	5.79459	0	1	0	0	0
-95.7319	0.848395	-54.1726	5.79459	0	1	0	0	0
-106.518	-24.0671	-13.2158	5.79459	0	1	0	0	0
10.7557	-111.545	-46.9249	5.69575	0	0.5	0.5
13.5736	-18.2764	-119.338	5.69575	0	0.5	0.5
58.2144	-98.4676	-40.9284	5.69575	1	1	0
52.9962	-76.9169	-77.6861	5.69575	0	0.5	0.5
-28.0638	-68.2586	-96.5128	5.69575	0	0.5	0.5
51.5629	-77.1405	-25.4185	8	0	1	1	0	1
47.0089	-70.9502	-86.706	5.69575	1	1	0
-32.0022	-61.7918	-85.1891	8.29527	0	0	1
19.9382	-6.79485	-107.964	8.29527	0	0	1
40.505	-59.7401	-83.0059	8.29527	0	0	1
16.6592	-92.3842	-57.3379	8.29527	0	0	1
-38.2047	-99.888	-25.7446	8.29527	0	0	1
13.1516	-33.1245	-104.066	8.29527	0	0	1
11.1419	-82.8553	-71.4903	5.79459	0	1	0	0	0
19.4132	-105.981	-22.1616	5.79459	0	1	0	0	0
-0.914734	-61.1021	-91.4641	5.79459	0	1	0	0	0
38.1518	-37.6533	-109.026	5.69575	0	0.5	0.5
-34.6645	-17.3846	-115.135	5.69575	0	0.5	0.5
64.3894	-100.564	-22.3777	5.69575	0	0.5	0.5
80.0313	-25.1614	-71.147	8.29527	0	0	1
78.5591	-54.7994	-54.0878	8.29527	0	0	1
59.3202	-24.4765	-89.3421	8.29527	0	0	1
102.104	-29.4285	-28.4398	5.79459	0	1	0	0	0
71.279	0.214549	-83.781	5.79459	0	1	0	0	0
97.4203	-30.5618	-65.8419	5.69575	0	0.5	0.5
98.9931	-3.55777	-47.83	5.79459	0	1	0	0	0
67.6079	-71.6499	-71.1011	5.69575	0	0.5	0.5
-59.9858	-93.5549	49.0824	5.69575	0	0.5	0.5
-96.8838	-71.6019	15.7033	5.69575	0	0.5	0.5
-90.0938	-50.0706	64.3114	5.69575	1	1	0
-117.239	-27.4957	16.0916	5.69575	1	1	0
-52.3508	-108.572	15.2134	5.69575	1	1	0
-83.6766	-40.29	25.1081	8	0	1	1	0	1
-77.4248	-77.2373	11.8239	8.29527	0	0	1
-87.0708	-49.5665	45.4076	5.79459	0	1	0	0	0
-105.834	-18.1198	23.8763	5.79459	0	1	0	0	0
-92.913	-56.9283	15.0445	5.79459	0	1	0	0	0
-112.759	-45.2145	0.976959	5.69575	0	0.5	0.5
-115.575	-24.5446	28.2983	5.69575	0	0.5	0.5
-13.3316	-109.178	-1.57153	5.79459	0	1	0	0	0
-64.7334	-20.0999	100.824	5.69575	0	0.5	0.5
-67.6805	-5.91628	100.719	5.69575	0	0.5	0.5
-53.8616	-30.456	104.553	5.69575	0	0.5	0.5
-3.81015	-112.992	44.4757	5.69575	0	0.5	0.5
35.0023	-115.426	14.5424	5.69575	0	0.5	0.5
-66.0702	-42.8142	55.2915	8	0.5	0.5	0.5	0	1
26.4349	-86.4834	32.8085	8	0	1	1	0	1
62.874	-72.1003	10.1927	8	0.5	0.5	0.5	0	1
-9.22154	-73.3709	81.4351	8.29527	0	0	1
15.6381	-92.6705	20.5698	8	0	1	1	0	1
-36.4315	-67.0457	79.2314	8.29527	0	0	1
20.0242	-50.9049	95.4344	8.29527	0	0	1
46.1168	-78.7001	61.4779	8.29527	0	0	1
27.3753	-100.437	35.5529	8.29527	0	0	1
-54.9006	-78.4116	54.1991	8.29527	0	0	1
74.4504	-59.2955	55.1469	5.79459	0	1	0	0	0
43.6279	-58.7006	82.1635	5.79459	0	1	0	0	0
-16.0511	-105.719	25.8046	5.79459	0	1	0	0	0
5.00131	-99.4708	46.6963	5.79459	0	1	0	0	0
-54.0372	-45.0115	84.581	5.79459	0	1	0	0	0
110.991	-17.7463	46.1074	5.69575	1	1	0
119.268	-19.0963	-13.0553	5.69575	1	1	0
51.0637	-17.8893	79.5476	8	0.5	0.5	0.5	0	1
85.746	-68.9026	-0.237595	8.29527	0	0	1
74.409	-78.1345	21.4079	8.29527	0	0	1
94.0955	-15.147	54.9236	8.29527	0	0	1
61.8942	-24.1077	87.6837	5.79459	0	1	0	0	0
96.2858	-51.2771	-14.1313	5.79459	0	1	0	0	0
80.168	1.67575	75.3012	5.79459	0	1	0	0	0
51.2545	-96.1805	-14.9092	5.79459	0	1	0	0	0
74.846	-65.7587	69.5253	5.69575	0	0.5	0.5
83.2795	-40.7586	78.5058	5.69575	0	0.5	0.5
98.2629	-43.9631	22.6195	5.79459	0	1	0	0	0
-10.8529	-42.3182	113.364	5.69575	1	1	0
14.4436	-36.5472	114.959	5.69575	0	0.5	0.5
48.3705	10.8625	98.1952	5.79459	0	1	0	0	0
-9.69916	-13.0127	108.789	5.79459	0	1	0	0	0
25.4366	-9.66375	106.581	5.79459	0	1	0	0	0
-30.9834	-28.6568	101.582	5.79459	0	1	0	0	0
-72.2321	74.441	-63.2532	5.69575	1	1	0
-69.0978	99.2729	-11.414	5.69575	1	1	0
-98.072	29.0274	-40.4841	8.29527	0	0	1
-56.8147	17.1527	-92.6168	8.29527	0	0	1
-78.6438	45.255	-62.1863	5.79459	0	1	0	0	0
-59.6009	91.4791	13.3906	5.79459	0	1	0	0	0
-111.931	26.228	-39.3001	5.69575	0	0.5	0.5
-61.7328	100.67	-28.5728	5.69575	0	0.5	0.5
-77.15	70.4918	-34.3335	5.79459	0	1	0	0	0
53.449	77.1368	-21.1803	8	0.5	0.5	0.5	0	1
36.6519	26.7801	-112.691	5.69575	1	1	0
-8.32059	74.2157	-95.8269	5.69575	0	0.5	0.5
-51.7813	94.4284	-22.3925	8.29527	0	0	1
-15.7157	71.3874	-82.1999	8.29527	0	0	1
-46.929	76.5124	-63.5887	8.29527	0	0	1
60.6972	73.8176	-54.4684	8.29527	0	0	1
-11.8932	98.1591	-48.201	8.29527	0	0	1
16.4227	86.0925	-66.4709	8.29527	0	0	1
45.623	95.3749	-30.3672	8.29527	0	0	1
-42.1647	53.9725	-86.0762	5.79459	0	1	0	0	0
10.2767	56.3883	-93.8869	5.79459	0	1	0	0	0
35.649	74.4348	-72.7228	5.79459	0	1	0	0	0
67.0598	55.1649	-67.5264	5.79459	0	1	0	0	0
54.5505	21.502	-93.0693	5.79459	0	1	0	0	0
23.5423	33.3865	-102.133	5.79459	0	1	0	0	0
-45.9405	90.8368	-41.6911	5.79459	0	1	0	0	0
-8.19258	109.481	-6.85538	5.79459	0	1	0	0	0
2.3663	8.08563	-109.677	5.79459	0	1	0	0	0
-24.1558	-3.28317	-107.265	5.79459	0	1	0	0	0
-33.9966	29.4742	-100.377	5.79459	0	1	0	0	0
91.0149	66.8519	-44.7997	5.69575	1	1	0
96.6036	-0.300843	-73.672	5.69575	0	0.5	0.5
48.3683	82.8823	6.81953	8	0.5	0.5	0.5	0	1
90.8965	50.1672	-36.3466	8.29527	0	0	1
79.267	76.1294	-4.58881	5.79459	0	1	0	0	0
107.469	18.649	-14.2365	5.79459	0	1	0	0	0
72.3355	47.7412	-85.1367	5.69575	0	0.5	0.5
87.9757	29.8414	-58.9048	5.79459	0	1	0	0	0
101.509	41.4197	8.96278	5.79459	0	1	0	0	0
-35.1378	115.935	-9.18732	5.69575	0	0.5	0.5
-96.9605	25.7182	68.5357	5.69575	0	0.5	0.5
-102.712	57.3124	30.4226	5.69575	1	1	0
-57.6345	102.741	29.705	5.69575	1	1	0
-82.8876	88.0421	-11.7247	5.69575	0	0.5	0.5
-118.711	20.5475	15.6689	5.69575	0	0.5	0.5
-116.037	35.2081	7.46724	5.69575	1	1	0
-81.9021	39.9862	61.5886	8.29527	0	0	1
-82.0312	5.66975	73.0667	8.29527	0	0	1
-91.1076	60.8908	9.57695	8.29527	0	0	1
-97.6299	11.0713	49.4552	5.79459	0	1	0	0	0
-39.2929	72.3036	72.995	5.79459	0	1	0	0	0
-97.5055	49.5541	-11.7076	5.79459	0	1	0	0	0
-109.063	6.62371	-12.6997	5.79459	0	1	0	0	0
-83.5274	-29.4569	65.2339	5.79459	0	1	0	0	0
-60.5505	70.6402	58.6821	5.79459	0	1	0	0	0
-104.69	27.6633	19.3584	5.79459	0	1	0	0	0
-87.0217	51.4718	43.3345	5.79459	0	1	0	0	0
-61.4017	-11.7217	90.5117	5.79459	0	1	0	0	0
-90.2331	20.0752	78.8345	5.69575	0	0.5	0.5
-41.1291	102.824	49.9561	5.69575	1	1	0
57.7807	61.9691	45.5708	8	0	1	1	0	1
18.8823	56.1762	92.6698	8.29527	0	0	1
55.5169	43.8413	84.2366	8.29527	0	0	1
17.0506	102.658	35.6455	8.29527	0	0	1
-11.5207	67.8379	85.8213	8.29527	0	0	1
-27.7337	95.988	46.0124	5.79459	0	1	0	0	0
34.96	104.182	-4.89215	5.79459	0	1	0	0	0
49.2208	94.5788	27.0583	5.79459	0	1	0	0	0
71.6138	50.0496	66.8283	5.79459	0	1	0	0	0
-10.1108	107.36	21.7175	5.79459	0	1	0	0	0
-33.6232	32.3246	99.6223	5.79459	0	1	0	0	0
3.23589	87.1624	67.0242	5.79459	0	1	0	0	0
49.3749	81.6532	54.7254	5.79459	0	1	0	0	0
61.7651	-6.85587	73.4413	8	0	1	1	0	1
61.4343	104.741	-3.8837	5.69575	0	0.5	0.5
110.173	34.6929	37.6579	5.69575	1	1	0
82.0425	-23.2716	44.5301	8	0.5	0.5	0.5	0	1
85.8506	61.6894	30.3987	8.29527	0	0	1
108.714	-1.94751	16.6544	5.79459	0	1	0	0	0
96.4133	28.2973	44.7632	5.79459	0	1	0	0	0
82.4575	56.3848	69.1517	5.69575	0	0.5	0.5
-2.79321	121.452	-1.17926	5.69575	0	0.5	0.5
40.1071	110.152	31.9044	5.69575	1	1	0
-4.9305	2.26062	121.369	5.69575	1	1	0
3.77695	10.7716	109.406	8.29527	0	0	1
