# Supplementary material for: Mechanistic model of radiotherapy-induced lung fibrosis using coupled 3D agent-based and Monte Carlo simulations
Source: Commun Med (Lond). 2024 Feb 9;4:16. doi: 10.1038/s43856-024-00442-w (PMC10858213; doi:10.1038/s43856-024-00442-w)
Supplement: Supplementary file 8 — Supplementary Software 1 [file 43856_2024_442_MOESM8_ESM.zip › code/HealthyStructure_phagFrac1.0_senescent1.0/exp_10/alv1.dat]

-25.6256	-102.496	-59.9919	5.69575	0	0.5	0.5
35.9673	-113.966	-21.8546	5.69575	0	0.5	0.5
-22.7389	-105.356	-21.9777	5.79459	0	1	0	0	0
-4.22786	-118.238	-27.5998	5.69575	0	0.5	0.5
-73.7303	-47.7509	-83.9264	5.69575	0	0.5	0.5
-79.7201	-83.4584	-37.9384	5.69575	1	1	0
-69.4178	-87.5265	-47.7552	5.69575	0	0.5	0.5
-108.317	4.0724	-54.8705	5.69575	0	0.5	0.5
-92.2548	-64.608	-45.5496	5.69575	1	1	0
-92.9005	-45.448	-63.7485	5.69575	1	1	0
-22.0136	-86.5373	-35.8074	8	0.5	0.5	0.5	0	1
-61.2444	-12.7446	-90.4804	8.29527	0	0	1
-67.5281	-55.4127	-66.8471	8.29527	0	0	1
-66.8035	-75.2223	-44.4814	5.79459	0	1	0	0	0
-59.8996	-39.2621	-83.4896	5.79459	0	1	0	0	0
-69.6848	-82.7278	-20.0034	5.79459	0	1	0	0	0
-85.8954	-1.24458	-68.7054	5.79459	0	1	0	0	0
-90.9046	-61.5334	-7.07144	5.79459	0	1	0	0	0
-98.7919	-24.1819	-41.8975	5.79459	0	1	0	0	0
-73.3676	-58.2574	-77.3698	5.69575	0	0.5	0.5
-34.5486	-94.8542	-67.5941	5.69575	0	0.5	0.5
53.1212	3.00058	-109.22	5.69575	1	1	0
46.6472	-50.1774	-100.33	5.69575	0	0.5	0.5
49.3361	-30.9292	-93.3238	8.29527	0	0	1
-31.0769	-68.9735	-79.8554	8.29527	0	0	1
-33.6707	-7.02246	-104.484	8.29527	0	0	1
-5.52274	4.07225	-109.786	8.29527	0	0	1
26.4823	-42.0619	-98.1299	8.29527	0	0	1
59.9417	-65.3094	-65.1281	8.29527	0	0	1
39.9479	-82.4135	-60.9276	8.29527	0	0	1
73.2713	-26.0554	-77.7974	8.29527	0	0	1
4.67484	-98.6176	-48.5048	5.79459	0	1	0	0	0
-7.20813	-60.8685	-91.3404	5.79459	0	1	0	0	0
38.9283	-99.1472	-27.4666	5.79459	0	1	0	0	0
-10.1985	-34.1629	-104.062	5.79459	0	1	0	0	0
-26.1945	32.9554	-101.626	5.79459	0	1	0	0	0
-22.2307	-91.6281	-56.6476	5.79459	0	1	0	0	0
91.4503	-35.2261	-49.9596	5.79459	0	1	0	0	0
82.1212	-67.3209	-28.7054	5.79459	0	1	0	0	0
22.707	-69.4783	-82.2019	5.79459	0	1	0	0	0
37.5705	-56.0607	-68.5648	8	0	1	1	0	1
83.8061	-50.914	-71.7231	5.69575	0	0.5	0.5
98.3954	0.636017	-71.259	5.69575	1	1	0
83.8028	11.882	-70.256	8.29527	0	0	1
107.222	-16.6772	-18.0378	5.79459	0	1	0	0	0
97.2641	-45.5549	-23.7582	5.79459	0	0	0	85994
109.809	6.16302	1.97401	5.79459	0	1	0	0	0
101.308	4.49541	-42.621	5.79459	0	1	0	0	0
82.6678	-69.7973	-55.2656	5.69575	0	0.5	0.5
114.742	11.2521	-38.3088	5.69575	0	0.5	0.5
-77.7249	92.055	-15.6407	5.69575	1	1	0
-108.704	15.7733	-51.9097	5.69575	1	1	0
-76.7755	60.701	-71.9779	5.69575	1	1	0
-61.7027	101.941	-23.683	5.69575	1	1	0
-15.843	91.4555	-25.2979	8	0	1	1	0	1
-63.3161	65.7159	-30.4628	8	0.5	0.5	0.5	0	1
-113.15	17.2181	-40.7494	5.69575	1	1	0
-104.852	27.4492	-54.8857	5.69575	1	1	0
-50.0827	66.6762	-88.351	5.69575	1	1	0
-60.2356	22.2225	-89.3187	8.29527	0	0	1
-43.018	90.9057	-44.5603	8.29527	0	0	1
-82.8478	60.0343	-40.3997	8.29527	0	0	1
-90.3858	31.2789	-54.3327	5.79459	0	1	0	0	0
-61.2505	55.1011	-72.8852	5.79459	0	1	0	0	0
-103.46	28.2133	-24.4947	5.79459	0	1	0	0	0
-59.1883	91.3762	-15.7189	5.79459	0	1	0	0	0
-110.993	40.1437	-28.7918	5.69575	0	0.5	0.5
-56.4487	93.4554	-53.2862	5.69575	0	0.5	0.5
38.9746	105.998	-44.7812	5.69575	0	0.5	0.5
6.26511	105.644	-59.665	5.69575	1	1	0
-41.0859	78.3899	-83.2301	5.69575	1	1	0
18.3556	117.164	-26.3737	5.69575	0	0.5	0.5
-18.7558	29.4518	-116.365	5.69575	1	1	0
67.7571	67.5425	-54.2861	8.29527	0	0	1
46.5201	47.9843	-87.3693	8.29527	0	0	1
8.28947	24.5463	-106.905	8.29527	0	0	1
-28.2797	71.386	-78.7666	8.29527	0	0	1
45.5275	79.1225	-61.3749	5.79459	0	1	0	0	0
-21.0104	107.787	6.36299	5.79459	0	1	0	0	0
58.013	15.0088	-92.2455	5.79459	0	1	0	0	0
49.4797	92.6115	-32.785	5.79459	0	1	0	0	0
22.5366	45.7737	-97.4519	5.79459	0	1	0	0	0
17.2648	78.7559	-74.8294	5.79459	0	1	0	0	0
-12.5056	60.013	-91.3348	5.79459	0	1	0	0	0
-28.292	43.6289	-109.8	5.69575	0	0.5	0.5
-16.9203	16.8152	-119.125	5.69575	0	0.5	0.5
-20.6293	104.405	-27.8425	5.79459	0	1	0	0	0
-1.20543	97.3209	-51.2577	5.79459	0	1	0	0	0
84.4979	67.167	-21.1826	5.79459	0	1	0	0	0
96.9161	38.8991	-34.5562	5.79459	0	1	0	0	0
-37.7139	-109.934	35.3855	5.69575	0	0.5	0.5
-10.3214	-113.716	41.4987	5.69575	1	1	0
29.3261	-98.2118	65.2251	5.69575	1	1	0
-4.3692	-109.193	12.5653	5.79459	0	1	0	0	0
24.9411	-106.225	13.9371	5.79459	0	1	0	0	0
-59.1671	-83.7504	39.8136	5.79459	0	1	0	0	0
-36.88	-101.947	18.6206	5.79459	0	1	0	0	0
46.1234	-108.588	29.0016	5.69575	0	0.5	0.5
-101.209	-66.2319	11.4017	5.69575	1	1	0
-28.7813	-66.9846	-62.7708	8	0	1	1	0	1
-84.2346	-64.8581	58.8036	5.69575	0	0.5	0.5
-67.8178	-19.9984	98.7964	5.69575	0	0.5	0.5
-53.0635	-96.0982	-7.02852	8.29527	0	0	1
-76.8465	-49.9359	60.8361	8.29527	0	0	1
-109.651	-8.70462	-0.911087	8.29527	0	0	1
-103.408	-23.2511	29.4292	8.29527	0	0	1
-92.3923	-15.2166	57.7245	5.79459	0	1	0	0	0
-59.2841	-54.7478	74.7535	5.79459	0	1	0	0	0
-94.4993	-52.2668	20.9299	5.79459	0	1	0	0	0
-67.0813	-2.85011	87.1319	5.79459	0	1	0	0	0
12.7977	-39.8625	86.618	8	0.5	0.5	0.5	0	1
35.7924	-80.1691	83.9745	5.69575	0	0.5	0.5
53.9609	-79.6455	0.505997	8	0.5	0.5	0.5	0	1
42.3708	-65.8209	77.2808	8.29527	0	0	1
13.6908	45.179	83.8267	8	0	1	1	0	1
67.5189	-27.4952	82.3724	8.29527	0	0	1
37.4321	-93.0619	45.1478	8.29527	0	0	1
-18.6648	-60.5825	89.8966	8.29527	0	0	1
-42.7131	-42.9184	91.8347	8.29527	0	0	1
37.2904	-46.2431	92.5797	5.79459	0	1	0	0	0
3.50471	-85.3191	69.3424	5.79459	0	1	0	0	0
53.433	3.42633	96.0894	5.79459	0	1	0	0	0
57.0672	-93.9289	-4.56508	5.79459	0	1	0	0	0
-1.66808	-43.7229	100.923	5.79459	0	1	0	0	0
-18.4045	-95.0068	52.2971	5.79459	0	1	0	0	0
60.3256	-81.6068	42.4399	5.79459	0	1	0	0	0
-16.0652	-3.68248	108.758	8.29527	0	0	1
20.4381	-32.204	103.176	8.29527	0	0	1
58.8295	-13.9659	105.375	5.69575	0	0.5	0.5
-36.2701	15.1119	102.743	5.79459	0	1	0	0	0
88.4735	-22.0121	61.546	8.29527	0	0	1
91.749	-60.6764	-0.700806	8.29527	0	0	1
73.607	-79.1075	20.5914	8.29527	0	0	1
102.126	-29.4889	28.2975	5.79459	0	1	0	0	0
103.416	15.4403	34.1578	5.79459	0	1	0	0	0
87.7639	9.6799	65.6033	5.79459	0	1	0	0	0
-45.4161	79.0595	80.2924	5.69575	1	1	0
-77.6614	68.988	63.0147	5.69575	0	0.5	0.5
-34.6511	87.5851	-19.5868	8	0	1	1	0	1
-98.5988	22.3542	67.3799	5.69575	1	1	0
-80.0346	50.9594	75.8783	5.69575	1	1	0
-60.8254	90.5746	14.018	8.29527	0	0	1
-72.998	64.6058	50.9601	8.29527	0	0	1
-94.8013	55.7904	0.377075	8.29527	0	0	1
-100.907	34.8895	26.4651	8.29527	0	0	1
-66.5958	39.9072	77.9257	5.79459	0	1	0	0	0
-107.986	-2.08702	-20.847	5.79459	0	1	0	0	0
-89.8171	18.8233	60.6401	5.79459	0	1	0	0	0
-80.3029	72.6787	19.2159	5.79459	0	1	0	0	0
-104.557	55.4865	27.3692	5.69575	0	0.5	0.5
-106.723	45.7074	35.7932	5.69575	0	0.5	0.5
-26.2059	103.161	58.5737	5.69575	0	0.5	0.5
40.5688	114.413	4.87354	5.69575	0	0.5	0.5
13.9195	73.8682	60.0434	8	0.5	0.5	0.5	0	1
15.2016	71.3676	97.1364	5.69575	0	0.5	0.5
-32.3157	94.5589	69.0957	5.69575	0	0.5	0.5
-8.35782	93.8754	19.3142	8	0	1	1	0	1
-21.6602	79.0968	73.3112	8.29527	0	0	1
34.206	76.1234	47.8608	8	0.5	0.5	0.5	0	1
65.3474	85.5865	22.4647	8.29527	0	0	1
-3.03283	55.5979	94.8666	8.29527	0	0	1
-22.4541	101.883	34.8656	8.29527	0	0	1
55.1609	95.0552	-4.66733	5.79459	0	1	0	0	0
23.7784	83.6801	67.3221	5.79459	0	1	0	0	0
53.0625	68.7633	67.498	5.79459	0	1	0	0	0
11.262	109.342	-4.18364	5.79459	0	1	0	0	0
74.3558	35.1518	73.0449	5.79459	0	1	0	0	0
21.2743	56.65	91.8592	5.79459	0	1	0	0	0
35.3362	101.217	24.6251	5.79459	0	1	0	0	0
-35.7611	112.575	28.4239	5.69575	0	0.5	0.5
48.9767	88.1143	67.8016	5.69575	0	0.5	0.5
36.9	29.8863	99.223	5.79459	0	1	0	0	0
5.43679	98.5741	48.5138	5.79459	0	1	0	0	0
50.2551	95.8064	55.2762	5.69575	0	0.5	0.5
-32.1455	47.838	106.957	5.69575	1	1	0
-28.0333	43.7693	96.9381	5.79459	0	1	0	0	0
96.4182	73.3957	8.74625	5.69575	1	1	0
103.014	48.94	41.8665	5.69575	1	1	0
78.4812	60.2157	48.1121	8.29527	0	0	1
97.9562	49.0866	9.7511	5.79459	0	1	0	0	0
94.1306	76.679	-4.43349	5.69575	0	0.5	0.5
105.454	53.6411	27.6053	5.69575	0	0.5	0.5
