# Supplementary material for: Mechanistic model of radiotherapy-induced lung fibrosis using coupled 3D agent-based and Monte Carlo simulations
Source: Commun Med (Lond). 2024 Feb 9;4:16. doi: 10.1038/s43856-024-00442-w (PMC10858213; doi:10.1038/s43856-024-00442-w)
Supplement: Supplementary file 8 — Supplementary Software 1 [file 43856_2024_442_MOESM8_ESM.zip › code/HealthyStructure_phagFrac1.0_senescent1.0/exp_10/alv16.dat]

-103.195	-11.7908	-63.0215	5.69575	1	1	0
-45.2775	-47.2734	-88.4035	8.29527	0	0	1
-29.413	-71.7078	-78.0568	8.29527	0	0	1
-59.1351	-23.7195	-89.6677	8.29527	0	0	1
-92.9633	-33.4833	-48.3394	5.79459	0	1	0	0	0
-79.3113	-33.1377	-68.6412	5.79459	0	1	0	0	0
-26.8673	-0.373901	-106.668	5.79459	0	1	0	0	0
-70.2349	-72.0822	-44.3983	5.79459	0	1	0	0	0
-16.6919	-53.9471	-94.3986	5.79459	0	1	0	0	0
-71.5865	4.07234	-83.4193	5.79459	0	1	0	0	0
-46.5572	-92.101	-38.0766	5.79459	0	1	0	0	0
-95.6672	-44.7394	-60.0505	5.69575	0	0.5	0.5
-99.1979	-58.6644	-38.4468	5.69575	0	0.5	0.5
-62.8062	-16.783	-102.636	5.69575	1	1	0
51.2841	-81.3448	-2.91684	8	0	1	1	0	1
77.1909	-60.2275	-50.142	8.29527	0	0	1
48.4409	-98.8163	-51.4666	5.69575	1	1	0
4.00916	-15.3462	-108.85	8.29527	0	0	1
-13.5564	-95.0818	-53.6253	8.29527	0	0	1
36.4227	-76.391	-87.1735	5.69575	1	1	0
29.3436	-65.1763	-83.6096	8.29527	0	0	1
70.759	10.6075	-83.5503	5.79459	0	1	0	0	0
-9.61809	-107.347	-22.0012	5.79459	0	1	0	0	0
45.1869	-33.1813	-94.6422	5.79459	0	1	0	0	0
8.73948	-47.7572	-98.706	8.29527	0	0	1
69.5936	-23.3979	-81.9102	5.79459	0	1	0	0	0
38.1982	-87.3253	-54.9105	8.29527	0	0	1
35.6877	-99.271	-31.1716	5.79459	0	1	0	0	0
16.1786	-87.5766	-64.5647	5.79459	0	1	0	0	0
65.5321	-66.3907	-77.8313	5.69575	0	0.5	0.5
49.9911	-56.6944	-95.1133	5.69575	0	0.5	0.5
-65.2101	55.6001	-86.1172	5.69575	0	0.5	0.5
-93.3096	56.4218	-53.5712	5.69575	1	1	0
-97.1624	9.03514	-72.3722	5.69575	1	1	0
-84.6311	29.2084	-63.9097	8.29527	0	0	1
-30.4832	46.6324	-94.8483	8.29527	0	0	1
-63.1061	74.4236	-50.7814	5.79459	0	1	0	0	0
-19.0258	91.741	-57.6333	5.79459	0	1	0	0	0
-60.8674	26.8413	-87.6054	8.29527	0	0	1
-5.27264	41.4293	-101.763	5.79459	0	1	0	0	0
-100.023	4.95232	-45.5067	5.79459	0	1	0	0	0
-34.807	73.0447	-74.5181	5.79459	0	1	0	0	0
-46.9029	71.0139	-86.7009	5.69575	0	0.5	0.5
-23.8286	-7.88263	-118.87	5.69575	1	1	0
-73.8001	84.2264	-47.1101	5.69575	1	1	0
-85.6057	64.5274	-57.1651	5.69575	1	1	0
56.7915	72.1117	-79.5898	5.69575	1	1	0
-52.9895	76.4507	-24.5538	8	0	1	1	0	1
14.7229	11.1184	-108.442	8.29527	0	0	1
28.8683	35.5485	-84.606	8	0.5	0.5	0.5	0	1
32.5584	36.0041	-98.7136	5.79459	0	1	0	0	0
14.183	72.9338	-81.1142	5.79459	0	1	0	0	0
72.9307	55.6052	-60.7323	5.79459	0	1	0	0	0
50.9627	50.7018	-83.2594	8.29527	0	0	1
46.3631	85.141	-51.9757	5.79459	0	1	0	0	0
34.0383	77.8654	-86.8233	5.69575	0	0.5	0.5
-7.79244	26.0745	-118.403	5.69575	0	0.5	0.5
81.9916	57.2744	-68.9769	5.69575	0	0.5	0.5
8.27428	69.9395	-98.9944	5.69575	1	1	0
3.6407	99.8136	-46.0869	5.79459	0	1	0	0	0
-1.51797	112.389	-46.113	5.69575	0	0.5	0.5
-68.9391	-99.6245	-9.06978	5.69575	1	1	0
-94.2259	-19.1259	-3.34068	8	0.5	0.5	0.5	0	1
-77.8275	-65.2863	42.197	8.29527	0	0	1
-33.8897	-104.633	1.84172	8.29527	0	0	1
-89.0161	-78.9193	24.6532	5.69575	1	1	0
-112.422	-23.6275	39.5475	5.69575	1	1	0
-101.705	-34.5086	-23.7745	8.29527	0	0	1
-63.3839	-89.2256	11.0125	8.29527	0	0	1
-88.3026	-62.4181	20.1654	5.79459	0	1	0	0	0
-97.913	-50.115	1.23648	5.79459	0	1	0	0	0
-28.498	-93.3431	50.7438	5.79459	0	1	0	0	0
-44.5337	-48.8976	87.8964	5.79459	0	1	0	0	0
-71.4623	-82.648	-12.7457	5.79459	0	1	0	0	0
-62.3714	-63.1638	64.9626	5.79459	0	1	0	0	0
-109.185	-43.8127	30.3158	5.69575	0	0.5	0.5
9.78187	-99.66	68.7903	5.69575	1	1	0
28.9718	-97.1949	42.5887	8.29527	0	0	1
72.9433	-56.6828	59.7188	8.29527	0	0	1
0.876518	-109.616	9.14636	5.79459	0	1	0	0	0
86.5681	-22.7735	63.9411	5.79459	0	1	0	0	0
28.8771	-105.057	15.139	5.79459	0	1	0	0	0
60.6839	-28.9895	87.0464	5.79459	0	1	0	0	0
59.0909	-91.4272	-15.7899	5.79459	0	1	0	0	0
73.6097	-80.8891	11.7716	5.79459	0	1	0	0	0
-6.98323	-80.0939	75.0746	5.79459	0	1	0	0	0
58.0924	-80.2371	47.8254	5.79459	0	1	0	0	0
30.9323	-61.0638	86.1069	5.79459	0	1	0	0	0
27.8534	-82.7371	66.9236	5.79459	0	1	0	0	0
24.4069	-114.577	-32.1936	5.69575	1	1	0
-69.0733	-35.2555	78.0124	8.29527	0	0	1
-18.8207	-48.7774	96.7809	5.79459	0	1	0	0	0
46.5306	-83.6592	9.57117	8	0	1	1	0	1
54.4486	-53.4699	58.5815	8	0	1	1	0	1
23.5384	-8.8929	107.083	5.79459	0	1	0	0	0
9.94331	-40.174	101.918	5.79459	0	1	0	0	0
61.7116	-61.3725	84.7644	5.69575	0	0.5	0.5
59.5223	-39.144	98.4111	5.69575	0	0.5	0.5
34.2604	-59.5039	100.227	5.69575	0	0.5	0.5
-104.837	19.5872	26.9344	8.29527	0	0	1
-93.0823	45.1568	37.3704	8.29527	0	0	1
-110.162	26.0587	44.103	5.69575	1	1	0
-96.169	40.4204	-34.8958	8.29527	0	0	1
-107.292	13.0294	-20.4593	8.29527	0	0	1
-33.3954	67.507	59.8584	8	0	1	1	0	1
-76.7744	-19.1588	54.7185	8	0.5	0.5	0.5	0	1
-86.075	1.81308	68.4666	5.79459	0	1	0	0	0
-55.1498	74.6966	58.9824	8.29527	0	0	1
-73.5408	81.4592	-7.4931	5.79459	0	1	0	0	0
-92.4035	59.6707	-1.00224	5.79459	0	1	0	0	0
-74.9147	38.0427	70.9968	5.79459	0	1	0	0	0
-101.268	-18.7607	38.6266	5.79459	0	1	0	0	0
-26.9081	93.4969	51.3233	5.79459	0	1	0	0	0
-109.389	7.11433	9.12877	5.79459	0	1	0	0	0
-64.2098	84.3754	29.2898	5.79459	0	1	0	0	0
-88.9957	82.6734	-2.18536	5.69575	0	0.5	0.5
-67.3502	87.73	50.2722	5.69575	0	0.5	0.5
-117.102	-0.420364	32.354	5.69575	0	0.5	0.5
-109	50.3515	-18.5358	5.69575	0	0.5	0.5
-102.478	63.6516	-14.3779	5.69575	1	1	0
82.435	75.2849	47.9229	5.69575	0	0.5	0.5
-17.3922	78.9913	52.09	8	0	1	1	0	1
60.6514	-4.73415	74.5284	8	0.5	0.5	0.5	0	1
75.9208	43.0498	40.475	8	0.5	0.5	0.5	0	1
42.6933	75.8392	67.2733	8.29527	0	0	1
5.42506	90.1539	62.7921	5.79459	0	1	0	0	0
71.4176	81.6995	-18.0196	8.29527	0	0	1
47.9318	95.3609	26.6239	8.29527	0	0	1
62.2917	79.9969	42.6642	5.79459	0	1	0	0	0
76.6492	73.8838	58.5324	5.69575	0	0.5	0.5
-41.7982	101.502	7.0858	5.79459	0	1	0	0	0
-36.5678	101.719	-20.3954	8.29527	0	0	1
-42.0793	107.429	-38.0568	5.69575	0	0.5	0.5
-14.9597	120.125	10.2946	5.69575	0	0.5	0.5
32.7838	103.267	-19.0027	8.29527	0	0	1
-2.66259	107.082	25.0259	5.79459	0	1	0	0	0
9.0358	109.575	-3.40717	5.79459	0	1	0	0	0
33.7783	112.692	30.3241	5.69575	0	0.5	0.5
51.8042	109.154	-12.7115	5.69575	0	0.5	0.5
-70.5414	-0.786835	98.9095	5.69575	0	0.5	0.5
-29.8315	60.3813	86.9723	8.29527	0	0	1
-87.4628	25.5825	80.3478	5.69575	1	1	0
-55.1286	2.44194	95.1572	8.29527	0	0	1
-18.8349	-4.86719	108.266	5.79459	0	1	0	0	0
-45.2587	33.2833	94.572	5.79459	0	1	0	0	0
-75.0822	32.308	89.8819	5.69575	0	0.5	0.5
-90.5424	0.580734	81.0047	5.69575	0	0.5	0.5
-94.7704	18.7052	73.6793	5.69575	0	0.5	0.5
24.6828	75.1378	92.2224	5.69575	1	1	0
78.7004	-19.2673	51.8683	8	0.5	0.5	0.5	0	1
-7.45109	19.7715	119.639	5.69575	1	1	0
61.1272	2.2343	91.4247	8.29527	0	0	1
53.0179	42.735	86.3877	8.29527	0	0	1
75.2389	47.5912	64.6079	5.79459	0	1	0	0	0
7.21724	60.9635	91.2763	5.79459	0	1	0	0	0
28.9093	22.3342	103.757	5.79459	0	1	0	0	0
-8.2149	30.3464	105.412	5.79459	0	1	0	0	0
5.9657	54.4586	108.437	5.69575	0	0.5	0.5
30.0204	59.7665	101.423	5.69575	1	1	0
89.138	-5.22725	82.3833	5.69575	0	0.5	0.5
93.2555	6.54329	-57.9663	8.29527	0	0	1
105.018	6.33769	-32.1102	8.29527	0	0	1
106.26	3.04741	-58.832	5.69575	0	0.5	0.5
94.8745	57.9403	-49.0068	5.69575	1	1	0
106.255	-27.1496	8.53435	8.29527	0	0	1
98.1826	-36.0181	-34.101	8.29527	0	0	1
90.6677	-61.3854	-10.5454	5.79459	0	1	0	0	0
94.4264	-46.5599	31.872	5.79459	0	1	0	0	0
108.434	-10.5809	-15.1715	5.79459	0	1	0	0	0
93.762	-74.468	20.5698	5.69575	0	0.5	0.5
104.321	-56.3561	-26.4756	5.69575	0	0.5	0.5
105.107	-5.85428	31.8953	8.29527	0	0	1
117.237	-5.4686	31.4407	5.69575	1	1	0
95.2384	53.5069	-12.91	5.79459	0	1	0	0	0
90.4467	16.3128	60.4424	5.79459	0	1	0	0	0
91.7817	42.0317	-43.6974	5.79459	0	1	0	0	0
84.2436	69.2721	14.2968	5.79459	0	1	0	0	0
97.8679	40.9958	29.0036	5.79459	0	1	0	0	0
109.494	35.6629	38.7182	5.69575	0	0.5	0.5
98.2344	30.2661	64.76	5.69575	0	0.5	0.5
