# Supplementary material for: Mechanistic model of radiotherapy-induced lung fibrosis using coupled 3D agent-based and Monte Carlo simulations
Source: Commun Med (Lond). 2024 Feb 9;4:16. doi: 10.1038/s43856-024-00442-w (PMC10858213; doi:10.1038/s43856-024-00442-w)
Supplement: Supplementary file 8 — Supplementary Software 1 [file 43856_2024_442_MOESM8_ESM.zip › code/HealthyStructure_phagFrac1.0_senescent1.0/exp_10/alv17.dat]

-89.6122	-11.5857	-33.0288	8	0	1	1	0	1
-49.0538	-92.075	-34.8699	8.29527	0	0	1
-59.0367	-43.7049	-81.8813	8.29527	0	0	1
-63.617	-81.7839	-63.4365	5.69575	0	0.5	0.5
-49.5095	-37.89	-104.274	5.69575	1	1	0
46.0953	-99.4322	-52.4251	5.69575	1	1	0
90.4753	-32.5897	-2.76006	8	0	1	1	0	1
-34.1554	-14.4588	-115.69	5.69575	1	1	0
46.2422	-84.1498	-74.4337	5.69575	1	1	0
-34.9913	-7.90556	-89.267	8	0.5	0.5	0.5	0	1
10.1582	-97.8444	-49.2269	8.29527	0	0	1
4.24287	-50.3965	-97.6842	8.29527	0	0	1
50.3974	-71.775	-66.3976	5.79459	0	1	0	0	0
-9.39205	-109.266	-8.52298	5.79459	0	1	0	0	0
-27.2124	-96.8091	-44.5811	5.79459	0	1	0	0	0
52.7127	-90.6779	-33.1496	5.79459	0	1	0	0	0
41.2504	-52.0668	-87.6781	5.79459	0	1	0	0	0
-40.0421	-73.6081	-71.2634	5.79459	0	1	0	0	0
9.06966	-79.9121	-75.0453	5.79459	0	1	0	0	0
-35.5405	-92.2556	-70.6093	5.69575	0	0.5	0.5
50.1143	-91.5725	-62.1526	5.69575	0	0.5	0.5
61.1688	-81.2279	-66.4837	5.69575	0	0.5	0.5
91.681	-38.6738	-46.8928	8.29527	0	0	1
88.4243	-4.36053	-65.285	5.79459	0	1	0	0	0
76.5851	-68.0258	-40.09	5.79459	0	1	0	0	0
109.939	-31.6844	-40.8596	5.69575	0	0.5	0.5
-99.9881	52.5902	-44.6827	5.69575	1	1	0
-47.3769	-18.4054	-97.5534	8.29527	0	0	1
-50.6975	10.2235	-97.0837	8.29527	0	0	1
-53.5944	35.6515	-89.1998	5.79459	0	1	0	0	0
-98.2662	-2.78619	-49.3558	8.29527	0	0	1
-85.0498	5.60919	-69.5346	5.79459	0	1	0	0	0
-74.2924	-18.075	-79.0818	5.79459	0	1	0	0	0
-105.013	4.65613	-32.4131	5.79459	0	1	0	0	0
-107.043	40.2739	-41.0283	5.69575	0	0.5	0.5
-47.0965	45.5027	-102.329	5.69575	0	0.5	0.5
-76.7308	61.638	-71.2348	5.69575	0	0.5	0.5
-85.6616	37.8998	-77.3666	5.69575	0	0.5	0.5
-89.0323	0.0226898	-82.6629	5.69575	1	1	0
30.5934	70.1302	-94.37	5.69575	1	1	0
47.4654	86.7005	-48.2693	8.29527	0	0	1
-42.5929	83.3657	-57.7581	8.29527	0	0	1
-9.20555	8.89363	-109.253	8.29527	0	0	1
-61.4091	7.55983	-73.6699	8	0	1	1	0	1
-35.0005	52.4241	-103.858	5.69575	1	1	0
-12.7182	44.5809	-99.7537	8.29527	0	0	1
-22.3659	65.7996	-85.2653	5.79459	0	1	0	0	0
-19.1298	95.3651	-51.3766	8.29527	0	0	1
6.8828	48.1514	-98.6614	5.79459	0	1	0	0	0
-70.9157	53.5023	-64.8638	5.79459	0	1	0	0	0
22.7172	54.8997	-92.5741	8.29527	0	0	1
52.7908	56.8129	-78.0091	5.79459	0	1	0	0	0
-11.1427	-34.6376	-103.808	5.79459	0	1	0	0	0
70.7233	34.828	-76.7152	5.79459	0	1	0	0	0
55.2134	11.8074	-94.4037	5.79459	0	1	0	0	0
27.6089	-5.46602	-106.338	5.79459	0	1	0	0	0
62.1488	-21.9785	-88.0595	5.79459	0	1	0	0	0
55.2517	89.4751	-60.8431	5.69575	0	0.5	0.5
93.6052	26.5677	-72.747	5.69575	0	0.5	0.5
111.109	-0.0238037	-49.1393	5.69575	0	0.5	0.5
-107.379	-23.7	2.84792	8.29527	0	0	1
-82.254	-49.897	0.215179	8	0	1	1	0	1
-59.2903	-85.558	35.5596	5.79459	0	1	0	0	0
-81.0084	-68.7561	-28.4646	5.79459	0	1	0	0	0
-63.4626	-89.8147	2.4102	5.79459	0	1	0	0	0
-87.6154	-61.8544	24.4455	8.29527	0	0	1
-60.3684	-68.9713	60.8163	5.79459	0	1	0	0	0
-64.3117	-90.5003	49.3314	5.69575	0	0.5	0.5
-115.492	-19.9657	31.9835	5.69575	0	0.5	0.5
-64.8465	-100.261	22.4179	5.69575	0	0.5	0.5
-45.1973	-103.966	43.682	5.69575	0	0.5	0.5
-37.1876	-115.389	-7.90701	5.69575	1	1	0
4.89037	-121.387	1.03142	5.69575	1	1	0
22.7954	-91.8043	56.1457	8.29527	0	0	1
-30.9092	-108.685	44.632	5.69575	1	1	0
13.4373	-93.7464	-16.9272	8	0.5	0.5	0.5	0	1
29.0042	-105.128	14.3848	8.29527	0	0	1
61.2684	-73.2002	-11.9747	8	0	1	1	0	1
45.6025	-99.7959	-7.82225	5.79459	0	1	0	0	0
-24.0509	-86.5705	63.4595	5.79459	0	1	0	0	0
49.9635	-88.9989	41.0225	5.79459	0	1	0	0	0
7.55093	-81.8332	73.1185	5.79459	0	1	0	0	0
-33.0161	-104.342	11.0777	5.79459	0	1	0	0	0
-1.70484	-117.168	32.074	5.69575	0	0.5	0.5
-43.2253	-112.064	-18.2512	5.69575	1	1	0
-45.2395	-85.1554	73.9043	5.69575	0	0.5	0.5
-49.4762	-27.5755	107.478	5.69575	0	0.5	0.5
-60.4444	-74.8331	74.205	5.69575	0	0.5	0.5
24.3655	-38.4961	100.122	5.79459	0	1	0	0	0
46.3699	-65.3797	75.3347	5.79459	0	1	0	0	0
-9.78419	-55.7928	94.2944	5.79459	0	1	0	0	0
-10.1873	-91.5406	79.224	5.69575	0	0.5	0.5
-3.15731	-82.0027	89.5851	5.69575	0	0.5	0.5
9.35999	-19.6307	119.528	5.69575	0	0.5	0.5
65.9628	-22.3832	99.5379	5.69575	0	0.5	0.5
-34.2905	-49.0923	105.707	5.69575	0	0.5	0.5
24.4936	-63.6535	100.54	5.69575	0	0.5	0.5
90.838	-51.9197	33.9529	8.29527	0	0	1
102.375	-13.4197	-37.9368	8.29527	0	0	1
53.5975	68.7851	-40.6374	8	0	1	1	0	1
88.5478	-35.3179	54.8811	5.79459	0	1	0	0	0
97.691	-50.0966	-6.84097	5.79459	0	1	0	0	0
74.4204	-79.8803	13.4441	5.79459	0	1	0	0	0
81.6308	-81.5408	38.0449	5.69575	1	1	0
116.977	-32.1094	-6.73386	5.69575	1	1	0
81.7205	-89.8711	2.20222	5.69575	1	1	0
101.297	-63.1347	-22.6442	5.69575	0	0.5	0.5
67.7338	-35.8639	78.9044	5.79459	0	1	0	0	0
-95.1966	73.3144	-17.9582	5.69575	1	1	0
-68.9625	64.5791	-18.1439	8	0.5	0.5	0.5	0	1
-84.2356	5.69751	70.5117	8.29527	0	0	1
-46.7642	81.9829	56.504	8.29527	0	0	1
-78.6	28.6276	71.4319	8.29527	0	0	1
-88.0576	48.2287	44.9427	8.29527	0	0	1
-74.0303	78.4187	21.6755	8.29527	0	0	1
-97.9762	35.601	-35.1028	8.29527	0	0	1
-104	0.830154	35.8244	8.29527	0	0	1
-106.903	-16.1053	-20.3089	8.29527	0	0	1
-67.8434	84.2357	-20.0403	8.29527	0	0	1
-103.714	36.5281	-3.0128	8.29527	0	0	1
-64.2887	62.5692	63.6558	5.79459	0	1	0	0	0
-89.9793	-28.8211	56.33	5.79459	0	1	0	0	0
-108.88	-6.65678	14.169	5.79459	0	1	0	0	0
-90.1203	56.7771	27.4718	5.79459	0	1	0	0	0
-90.1429	58.7335	-22.9049	5.79459	0	1	0	0	0
-68.4119	-39.1614	76.7216	5.79459	0	1	0	0	0
-53.6512	95.9667	3.45419	5.79459	0	1	0	0	0
-88.7278	80.1393	21.579	5.69575	1	1	0
-68.1806	91.1376	42.4883	5.69575	0	0.5	0.5
65.8248	38.8488	58.4244	8	0.5	0.5	0.5	0	1
72.44	82.755	1.98222	8.29527	0	0	1
71.4147	78.8503	-27.9742	8.29527	0	0	1
-42.4583	73.0157	46.0506	8	0.5	0.5	0.5	0	1
78.0419	55.7715	7.38148	8	0.5	0.5	0.5	0	1
74.4845	52.2327	61.8354	5.79459	0	1	0	0	0
90.5493	57.8011	23.6616	5.79459	0	1	0	0	0
58.3492	90.9087	-20.7601	5.79459	0	1	0	0	0
-29.3068	75.7027	74.2308	5.79459	0	1	0	0	0
11.6835	92.7475	57.9776	5.79459	0	1	0	0	0
44.9497	75.2217	66.4922	5.79459	0	1	0	0	0
64.5398	85.4997	24.988	5.79459	0	1	0	0	0
-30.2665	99.3259	36.3084	5.79459	0	1	0	0	0
-12.6254	108.354	14.1443	8.29527	0	0	1
-26.3892	115.188	28.1984	5.69575	1	1	0
-20.5282	119.737	-1.28122	5.69575	1	1	0
18.3707	108.299	-5.82135	8.29527	0	0	1
33.8018	100.274	-30.0423	5.79459	0	1	0	0	0
-36.8448	98.1254	-33.3712	5.79459	0	1	0	0	0
35.2368	98.4976	34.0013	5.79459	0	1	0	0	0
-21.2179	107.484	-9.84483	5.79459	0	1	0	0	0
9.88968	97.3533	-50.2447	5.79459	0	1	0	0	0
59.1051	106.126	-1.95653	5.69575	0	0.5	0.5
-41.6207	110.013	-30.4161	5.69575	0	0.5	0.5
34.6182	111.112	34.8746	5.69575	0	0.5	0.5
-41.1691	-40.5997	93.5776	5.79459	0	1	0	0	0
-41.666	-8.65329	101.435	5.79459	0	1	0	0	0
-59.5164	30.4743	87.3448	8.29527	0	0	1
-45.0764	57.6434	96.9807	5.69575	0	0.5	0.5
51.4277	-4.71336	97.1235	8.29527	0	0	1
-5.96066	79.0775	76.2314	8.29527	0	0	1
-19.5952	18.2626	106.689	8.29527	0	0	1
6.81175	57.7684	93.3617	5.79459	0	1	0	0	0
25.8346	35.0587	101.012	5.79459	0	1	0	0	0
1.42765	-17.1052	108.653	5.79459	0	1	0	0	0
16.9767	9.29662	108.284	5.79459	0	1	0	0	0
49.4713	50.4866	84.2834	5.79459	0	1	0	0	0
5.65538	32.6583	116.882	5.69575	0	0.5	0.5
-37.6956	-0.996414	115.49	5.69575	0	0.5	0.5
44.7227	30.8494	108.665	5.69575	1	1	0
59.4398	24.6815	103.042	5.69575	1	1	0
106.278	51.251	-28.9527	5.69575	1	1	0
93.2519	12.3405	57.0245	8.29527	0	0	1
97.897	39.101	60.3919	5.69575	1	1	0
69.2219	91.9867	-38.8159	5.69575	1	1	0
74.1255	6.90979	80.9744	5.79459	0	1	0	0	0
101.252	-16.476	39.7068	8.29527	0	0	1
97.3189	34.8301	37.6283	8.29527	0	0	1
108.03	5.72336	-19.9208	5.79459	0	1	0	0	0
107.251	24.4199	0.891663	5.79459	0	1	0	0	0
93.6295	36.0637	-45.088	5.79459	0	1	0	0	0
117.382	-10.0121	29.6836	5.69575	0	0.5	0.5
83.418	11.3365	87.6002	5.69575	0	0.5	0.5
-64.8947	68.1303	-56.9819	5.79459	0	1	0	0	0
