# Supplementary material for: Mechanistic model of radiotherapy-induced lung fibrosis using coupled 3D agent-based and Monte Carlo simulations
Source: Commun Med (Lond). 2024 Feb 9;4:16. doi: 10.1038/s43856-024-00442-w (PMC10858213; doi:10.1038/s43856-024-00442-w)
Supplement: Supplementary file 8 — Supplementary Software 1 [file 43856_2024_442_MOESM8_ESM.zip › code/HealthyStructure_phagFrac1.0_senescent1.0/exp_10/alv15.dat]

56.579	-76.8308	75.2032	5.69575	1	1	0
-88.6676	-38.0053	-52.8549	8.29527	0	0	1
-48.0337	-41.5207	-89.8264	8.29527	0	0	1
-31.4401	-78.4279	-70.4314	8.29527	0	0	1
-39.5673	-92.8732	-43.6922	8.29527	0	0	1
-13.5416	2.28359	-109.139	8.29527	0	0	1
-65.3877	-53.8297	-70.1912	5.79459	0	1	0	0	0
-4.14478	-87.7158	-66.2477	5.79459	0	1	0	0	0
-75.0515	-8.32319	-79.9875	5.79459	0	1	0	0	0
-35.1018	-58.0209	-100.803	5.69575	0	0.5	0.5
-98.8297	-57.3068	-41.3342	5.69575	1	1	0
-39.2718	-34.4697	-109.679	5.69575	1	1	0
18.5236	-45.1094	-111.274	5.69575	1	1	0
71.4001	-70.0916	-45.7077	8.29527	0	0	1
35.3623	-102.412	-54.9644	5.69575	1	1	0
-19.528	27.116	-90.216	8	0.5	0.5	0.5	0	1
44.4167	-52.1795	-86.0491	8.29527	0	0	1
17.9778	-62.432	-70.954	8	0	1	1	0	1
78.466	-18.5329	-74.8306	5.79459	0	1	0	0	0
23.3717	-34.7821	-101.704	5.79459	0	1	0	0	0
65.1484	15.2205	-87.3156	5.79459	0	1	0	0	0
82.7515	-41.3095	-59.5459	5.79459	0	1	0	0	0
5.01387	-10.9772	-109.336	5.79459	0	1	0	0	0
-18.5288	-50.6936	-95.848	5.79459	0	1	0	0	0
18.1524	-66.2002	-85.9529	5.79459	0	1	0	0	0
24.0678	-68.5721	-97.3593	5.69575	0	0.5	0.5
24.2491	-32.2708	-114.59	5.69575	1	1	0
-87.842	-2.48527	-39.1546	8	0	1	1	0	1
-93.9571	-40.4218	40.474	8.29527	0	0	1
-63.7338	-102.409	-14.502	5.69575	1	1	0
-108.641	-17.1399	-1.85863	8.29527	0	0	1
-40.4499	-100.681	18.0882	8.29527	0	0	1
-85.6559	-66.1403	19.7108	8.29527	0	0	1
-13.2525	-108.682	10.6158	8.29527	0	0	1
-44.9883	-89.6641	45.1264	8.29527	0	0	1
-63.31	-10.4579	71.6795	8	0.5	0.5	0.5	0	1
-60.8685	-88.0562	-25.3206	5.79459	0	1	0	0	0
-80.2782	-64.7385	-38.2667	5.79459	0	1	0	0	0
-66.1817	-87.5883	6.94814	8.29527	0	0	1
-104.046	-13.2329	-33.157	8.29527	0	0	1
-95.946	-16.52	51.2002	8.29527	0	0	1
-97.6471	-49.7092	-9.6974	5.79459	0	1	0	0	0
-99.4755	8.72274	46.136	5.79459	0	1	0	0	0
-72.469	-60.8332	56.1032	5.79459	0	1	0	0	0
-104.249	20.491	-28.5003	5.79459	0	1	0	0	0
-18.9039	-90.8691	59.0378	5.79459	0	1	0	0	0
-120.654	-2.00622	14.0865	5.69575	0	0.5	0.5
-110.269	-44.0112	-25.7634	5.69575	0	0.5	0.5
-60.0821	-99.5391	35.2422	5.69575	0	0.5	0.5
-46.273	-61.2957	94.1358	5.69575	0	0.5	0.5
-13.5689	-2.02592	120.714	5.69575	1	1	0
-8.94479	-44.0761	100.386	5.79459	0	1	0	0	0
-48.906	9.34064	98.0865	5.79459	0	1	0	0	0
-47.3815	-61.2213	78.1469	5.79459	0	1	0	0	0
-36.7258	-33.2112	98.2254	5.79459	0	1	0	0	0
-61.7829	-19.4187	102.79	5.69575	1	1	0
32.8326	-113.386	28.7332	5.69575	0	0.5	0.5
93.1316	-15.7432	-18.2717	8	0	1	1	0	1
66.1842	-60.3517	35.1112	8	0.5	0.5	0.5	0	1
79.0959	18.0861	51.6935	8	0	1	1	0	1
-1.94005	-105.486	-31.1284	8.29527	0	0	1
65.0637	-88.654	-2.67963	8.29527	0	0	1
35.9599	-97.0869	37.1621	8.29527	0	0	1
80.2155	-71.9486	22.105	8.29527	0	0	1
80.6412	28.8224	-43.8386	8	0	1	1	0	1
7.16356	-104.035	35.0049	5.79459	0	1	0	0	0
16.5479	-108.662	-4.32692	5.79459	0	1	0	0	0
25.2232	-94.3347	-50.6438	5.79459	0	1	0	0	0
58.0407	-65.5627	66.5807	5.79459	0	1	0	0	0
90.2336	-43.74	45.2184	5.79459	0	1	0	0	0
49.6743	-86.0385	-47.2213	5.79459	0	1	0	0	0
95.2352	-52.1687	-17.5697	5.79459	0	1	0	0	0
56.5341	-81.168	48.1211	5.79459	0	1	0	0	0
46.3654	-99.6808	-3.73949	5.79459	0	1	0	0	0
91.018	-74.0261	31.5707	5.69575	0	0.5	0.5
81.3954	-56.3898	70.3909	5.69575	0	0.5	0.5
84.8692	-75.9479	42.2974	5.69575	0	0.5	0.5
64.2889	-101.059	20.3467	5.69575	0	0.5	0.5
55.1942	-101.325	38.0355	5.69575	1	1	0
97.2491	-72.0553	-10.5143	5.69575	0	0.5	0.5
106.502	13.8846	-23.7612	5.79459	0	1	0	0	0
107.853	-21.5229	2.1684	5.79459	0	1	0	0	0
93.1452	-0.474762	58.5128	5.79459	0	1	0	0	0
103.915	-20.1002	-29.9644	8.29527	0	0	1
105.441	-7.17918	30.5051	5.79459	0	1	0	0	0
117.044	-32.554	0.858856	5.69575	0	0.5	0.5
46.9776	-5.9704	111.881	5.69575	1	1	0
52.7571	-56.0197	94.0127	5.69575	1	1	0
9.02019	-49.2849	97.9267	8.29527	0	0	1
80.1065	-30.3367	69.0118	8.29527	0	0	1
-9.90187	-71.6086	82.9105	8.29527	0	0	1
3.96428	-4.28168	109.845	8.29527	0	0	1
55.2677	-25.4464	91.6404	8.29527	0	0	1
-17.1432	2.32018	108.631	5.79459	0	1	0	0	0
35.257	-22.228	101.798	5.79459	0	1	0	0	0
29.4244	23.6613	103.317	5.79459	0	1	0	0	0
39.3241	-90.6257	70.7142	5.69575	0	0.5	0.5
33.9471	-32.3394	112.078	5.69575	0	0.5	0.5
25.6436	-90.2101	77.2298	5.69575	0	0.5	0.5
74.7603	-13.8884	94.7518	5.69575	0	0.5	0.5
59.2236	-66.1367	82.9362	5.69575	1	1	0
-34.5344	96.6589	-64.9951	5.69575	0	0.5	0.5
-19.8294	105.51	-56.8719	5.69575	1	1	0
-48.6074	71.6488	-67.8498	8.29527	0	0	1
-20.757	35.3149	-114.377	5.69575	1	1	0
-72.1513	-27.4539	-57.4103	8	0.5	0.5	0.5	0	1
-40.8231	48.1538	-90.0815	5.79459	0	1	0	0	0
-90.4505	13.9383	-61.0281	5.79459	0	1	0	0	0
-67.9198	69.9363	-50.9479	5.79459	0	1	0	0	0
-8.4805	87.0652	-66.6913	8.29527	0	0	1
-59.3895	16.3516	-91.1346	5.79459	0	1	0	0	0
-31.2989	70.9619	-93.513	5.69575	0	0.5	0.5
-91.8178	29.2871	-73.9707	5.69575	0	0.5	0.5
-79.2244	76.9155	-50.6714	5.69575	0	0.5	0.5
-19.085	76.6632	-92.2953	5.69575	0	0.5	0.5
-61.4279	79.2062	-68.655	5.69575	0	0.5	0.5
-22.5349	98.8117	-66.9957	5.69575	0	0.5	0.5
-34.7638	-11.2563	-88.9958	8	0.5	0.5	0.5	0	1
88.4633	13.686	-63.9292	8.29527	0	0	1
40.316	76.0557	-68.4847	5.79459	0	1	0	0	0
33.3364	8.21877	-104.504	5.79459	0	1	0	0	0
36.0801	44.7635	-93.7788	5.79459	0	1	0	0	0
4.78238	58.8114	-92.835	5.79459	0	1	0	0	0
-13.4507	34.6312	-103.535	5.79459	0	1	0	0	0
9.24908	85.2897	-86.0234	5.69575	0	0.5	0.5
21.6577	17.5615	-118.247	5.69575	0	0.5	0.5
9.07327	17.5329	-119.876	5.69575	1	1	0
-50.0234	108.069	24.054	5.69575	1	1	0
-92.8471	58.7761	4.97864	8.29527	0	0	1
-77.5802	50.6007	59.337	8.29527	0	0	1
-44.0441	75.8039	66.4371	8.29527	0	0	1
-88.7647	48.7973	-42.8911	5.79459	0	1	0	0	0
-64.9757	72.4085	51.3339	8.29527	0	0	1
-44.5197	97.8268	-23.4075	8.29527	0	0	1
-105.122	31.7739	6.30162	5.79459	0	1	0	0	0
-95.3924	37.6685	39.7666	5.79459	0	1	0	0	0
-71.4607	81.8819	-16.9918	5.79459	0	1	0	0	0
-62.6522	88.7077	17.4826	5.79459	0	1	0	0	0
-13.718	101.869	-39.1737	5.79459	0	1	0	0	0
-101.694	57.6557	-33.0773	5.69575	0	0.5	0.5
-81.0498	90.2293	7.03654	5.69575	0	0.5	0.5
-118.004	8.92516	27.4812	5.69575	0	0.5	0.5
-98.8452	67.6091	-20.458	5.69575	0	0.5	0.5
-118.592	-3.61118	26.132	5.69575	0	0.5	0.5
-97.0618	25.8597	68.3388	5.69575	0	0.5	0.5
-35.7352	115.028	-15.8554	5.69575	1	1	0
-77.2521	17.6219	92.0949	5.69575	0	0.5	0.5
-21.8607	90.8522	77.6408	5.69575	1	1	0
-69.0511	0.772472	85.6234	8.29527	0	0	1
-11.5918	79.4236	75.2161	8.29527	0	0	1
-10.5927	58.4582	92.5767	8.29527	0	0	1
-76.5785	-27.773	73.9215	5.79459	0	1	0	0	0
-16.5396	35.9434	102.638	5.79459	0	1	0	0	0
-48.7101	48.5109	85.8721	5.79459	0	1	0	0	0
65.8743	38.5939	58.5369	8	0	1	1	0	1
27.5667	105.983	-10.361	8.29527	0	0	1
80.8004	32.0455	-41.23	8	0.5	0.5	0.5	0	1
42.6859	92.7692	40.8876	8.29527	0	0	1
75.9598	49.1755	-62.545	5.79459	0	1	0	0	0
58.7238	83.8055	-40.3503	8.29527	0	0	1
71.3506	83.6462	-3.52158	8.29527	0	0	1
68.7436	69.138	50.9339	5.79459	0	1	0	0	0
87.6436	56.7919	34.5438	5.79459	0	1	0	0	0
86.9729	57.7769	-34.6084	5.79459	0	1	0	0	0
-1.8165	109.205	-13.0733	5.79459	0	1	0	0	0
35.9709	80.6976	65.5286	5.79459	0	1	0	0	0
-10.229	107.506	20.9238	5.79459	0	1	0	0	0
95.1472	55.1297	-2.77898	5.79459	0	1	0	0	0
81.1714	31.5348	67.2068	5.79459	0	1	0	0	0
-2.62717	98.0371	49.818	5.79459	0	1	0	0	0
45.5325	99.8566	7.44016	5.79459	0	1	0	0	0
114.992	37.6221	11.0179	5.69575	0	0.5	0.5
101.229	58.3129	-33.3462	5.69575	1	1	0
113.526	12.5388	41.4073	5.69575	1	1	0
104.828	24.0198	23.1114	5.79459	0	1	0	0	0
109.366	50.8009	14.7737	5.69575	0	0.5	0.5
102.628	52.3633	38.5422	5.69575	1	1	0
-6.96289	116.004	-35.4196	5.69575	1	1	0
12.2094	120.86	1.89297	5.69575	0	0.5	0.5
22.1499	119.233	-7.31363	5.69575	1	1	0
17.4864	68.3859	98.8812	5.69575	1	1	0
34.2702	56.4252	87.9872	5.79459	0	1	0	0	0
60.0987	21.4625	89.5964	5.79459	0	1	0	0	0
-26.4824	-77.047	51.1656	8	0.5	0.5	0.5	0	1
