# Supplementary material for: Mechanistic model of radiotherapy-induced lung fibrosis using coupled 3D agent-based and Monte Carlo simulations
Source: Commun Med (Lond). 2024 Feb 9;4:16. doi: 10.1038/s43856-024-00442-w (PMC10858213; doi:10.1038/s43856-024-00442-w)
Supplement: Supplementary file 8 — Supplementary Software 1 [file 43856_2024_442_MOESM8_ESM.zip › code/HealthyStructure_phagFrac1.0_senescent1.0/exp_10/alv14.dat]

-1.70997	-108.497	-54.6684	5.69575	1	1	0
-4.96575	-98.3658	-48.9754	8.29527	0	0	1
13.5423	-99.0043	-45.9865	5.79459	0	1	0	0	0
-41.24	-20.6837	-112.389	5.69575	0	0.5	0.5
-50.0838	0.248276	-97.9365	8.29527	0	0	1
-31.63	-55.6177	-71.8449	8	0.5	0.5	0.5	0	1
-79.0027	10.1463	-75.8658	5.79459	0	1	0	0	0
-54.8605	-28.1939	-91.0792	5.79459	0	1	0	0	0
-79.3793	-31.6711	-69.2536	5.79459	0	1	0	0	0
-29.7341	-78.3004	-88.0048	5.69575	0	0.5	0.5
-92.7794	-36.4194	-69.4641	5.69575	1	1	0
-18.0544	-18.7001	-118.677	5.69575	1	1	0
-17.6018	-30.7337	-89.4488	8	0	1	1	0	1
-0.706703	16.6824	-120.336	5.69575	1	1	0
39.0724	-38.9647	-108.236	5.69575	1	1	0
50.2242	-87.9009	-43.0227	8.29527	0	0	1
24.4005	-85.3943	-64.9032	8.29527	0	0	1
27.6508	-26.0932	-103.219	8.29527	0	0	1
13.8193	-36.6962	-87.8516	8	0.5	0.5	0.5	0	1
21.831	4.43118	-107.717	5.79459	0	1	0	0	0
55.3	-17.9521	-93.379	5.79459	0	1	0	0	0
43.5871	-79.3627	-62.4638	5.79459	0	0	0	85886
-34.1629	-79.4381	-67.9888	5.79459	0	1	0	0	0
-3.51275	-48.6454	-98.5966	5.79459	0	1	0	0	0
-15.2137	-7.38062	-108.693	5.79459	0	1	0	0	0
64.7243	-69.3264	-55.7192	5.79459	0	1	0	0	0
-35.0718	-46.9976	-93.0655	5.79459	0	1	0	0	0
71.497	-33.7415	-76.4832	5.79459	0	1	0	0	0
24.2737	-64.428	-85.7894	5.79459	0	1	0	0	0
24.6892	-24.9015	-116.327	5.69575	0	0.5	0.5
46.5934	-58.1629	-95.9481	5.69575	0	0.5	0.5
71.6532	-86.1159	-47.0082	5.69575	0	0.5	0.5
-28.3356	30.944	-101.684	8.29527	0	0	1
-64.8907	59.3752	-66.0589	8.29527	0	0	1
-91.0323	18.6679	-58.8611	8.29527	0	0	1
-9.4344	49.2071	-110.678	5.69575	0	0.5	0.5
33.5815	73.9638	-90.3413	5.69575	0	0.5	0.5
-6.26425	69.8445	-65.8634	8	0.5	0.5	0.5	0	1
7.90469	60.5202	-91.5141	5.79459	0	1	0	0	0
49.0388	19.8648	-96.4395	5.79459	0	1	0	0	0
-16.863	72.1049	-81.342	5.79459	0	1	0	0	0
64.6538	37.7695	-80.5813	5.79459	0	1	0	0	0
-46.0912	69.346	-71.88	5.79459	0	1	0	0	0
3.35729	31.1067	-105.457	5.79459	0	1	0	0	0
14.0113	88.8493	-63.3205	5.79459	0	1	0	0	0
38.4341	64.3782	-80.4877	5.79459	0	1	0	0	0
82.0014	14.8235	-88.4077	5.69575	0	0.5	0.5
64.1546	79.7087	-65.5028	5.69575	1	1	0
-25.9257	-106.839	3.63045	5.79459	0	1	0	0	0
-43.5377	-110.073	27.3543	5.69575	0	0.5	0.5
36.3094	-103.119	12.1677	8.29527	0	0	1
-20.1946	-106.156	-20.569	8.29527	0	0	1
-7.78114	-119.856	-18.2707	5.69575	0	0.5	0.5
64.9262	-98.5202	28.9528	5.69575	0	0.5	0.5
64.416	-103	1.25948	5.69575	0	0.5	0.5
-100.891	-55.1903	39.1791	5.69575	1	1	0
-62.5586	-71.1428	-16.7513	8	0.5	0.5	0.5	0	1
-8.08018	-92.838	-23.9019	8	0	1	1	0	1
-88.7322	-77.2508	30.3121	5.69575	1	1	0
-79.8252	-70.4156	-27.7413	8.29527	0	0	1
-90.0355	-57.8698	25.3909	8.29527	0	0	1
-104.359	-12.8007	32.3301	8.29527	0	0	1
-43.014	-78.4034	-35.4709	8	0.5	0.5	0.5	0	1
-43.1428	-89.118	47.9238	8.29527	0	0	1
-99.2479	-30.0944	-36.663	8.29527	0	0	1
-109.593	8.90733	-3.17014	8.29527	0	0	1
-91.8536	-60.2722	-5.49251	5.79459	0	1	0	0	0
-17.5669	-91.0081	59.2362	5.79459	0	1	0	0	0
-63.1564	-68.6576	-58.2873	5.79459	0	1	0	0	0
-93.2823	-37.5077	44.6271	5.79459	0	1	0	0	0
-95.4927	12.0681	53.2451	5.79459	0	1	0	0	0
-45.7804	-47.783	87.8689	5.79459	0	1	0	0	0
-57.765	-93.1295	-9.4924	5.79459	0	1	0	0	0
-66.5966	-57.4045	66.103	5.79459	0	1	0	0	0
-63.1874	-85.2194	29.0689	5.79459	0	1	0	0	0
-107.825	-10.2372	-19.2097	5.79459	0	1	0	0	0
-110.439	-50.0285	-7.82619	5.69575	0	0.5	0.5
-75.0318	-94.95	10.703	5.69575	0	0.5	0.5
-82.8133	-75.6869	46.6192	5.69575	0	0.5	0.5
-108.162	13.4759	53.6636	5.69575	1	1	0
-112.469	-44.1352	12.7563	5.69575	0	0.5	0.5
-85.1091	-85.6992	13.1141	5.69575	0	0.5	0.5
-16.6852	-94.6575	74.3065	5.69575	1	1	0
1.98079	-94.9847	15.1478	8	0.5	0.5	0.5	0	1
79.3466	-66.0649	37.9414	8.29527	0	0	1
29.4653	-90.3972	55.3186	8.29527	0	0	1
54.2269	-1.81429	-79.4458	8	0	1	1	0	1
67.6054	-50.5955	46.0986	8	0	1	1	0	1
62.9929	-62.077	65.4091	8.29527	0	0	1
33.8012	-73.351	74.6801	5.79459	0	1	0	0	0
7.0508	-106.419	26.9303	5.79459	0	1	0	0	0
62.7582	-90.1813	-5.3604	5.79459	0	1	0	0	0
72.5461	-85.7446	46.3123	5.69575	0	0.5	0.5
88.9376	-78.9342	24.888	5.69575	0	0.5	0.5
-20.1768	33.8075	87.7806	8	0	1	1	0	1
-9.74554	-49.4271	97.7854	5.79459	0	1	0	0	0
-40.3758	-18.7579	100.588	5.79459	0	1	0	0	0
-77.4709	-13.4586	76.9229	5.79459	0	1	0	0	0
-35.3714	15.0146	103.07	5.79459	0	1	0	0	0
-46.9088	-44.5428	102.837	5.69575	0	0.5	0.5
-4.78825	-31.5507	117.224	5.69575	1	1	0
3.51591	-6.53391	121.264	5.69575	1	1	0
18.0367	-51.8229	108.393	5.69575	1	1	0
14.9185	-20.2941	107.077	8.29527	0	0	1
38.2863	-7.46577	102.851	5.79459	0	1	0	0	0
50.2964	-41.5806	88.5512	5.79459	0	1	0	0	0
-0.901108	-72.8045	82.4542	5.79459	0	1	0	0	0
-6.59422	6.26219	109.623	5.79459	0	1	0	0	0
64.3936	5.48048	89.0137	5.79459	0	1	0	0	0
61.1247	-16.4954	103.69	5.69575	1	1	0
82.7507	-26.83	84.8079	5.69575	1	1	0
72.8361	-39.2148	88.9775	5.69575	1	1	0
-116.352	32.6299	-12.549	5.69575	0	0.5	0.5
-41.7491	101.398	-8.68724	8.29527	0	0	1
-80.6501	69.8167	-26.8549	8.29527	0	0	1
-101.022	63.7045	-22.2745	5.69575	1	1	0
-119.922	18.3763	6.396	5.69575	1	1	0
-65.2516	65.7113	59.3654	8.29527	0	0	1
-89.8642	53.8926	33.4665	8.29527	0	0	1
-75.4078	79.696	7.83583	5.79459	0	1	0	0	0
-59.8466	84.0888	-38.0453	5.79459	0	1	0	0	0
-100.416	40.5399	-19.3168	5.79459	0	1	0	0	0
-51.9194	84.9984	46.6867	5.79459	0	1	0	0	0
-56.2669	48.8094	80.9424	5.79459	0	1	0	0	0
-100.926	33.0965	28.6113	5.79459	0	1	0	0	0
-32.6059	99.744	32.9847	5.79459	0	1	0	0	0
-80.7536	90.5835	5.86311	5.69575	0	0.5	0.5
-89.1579	82.437	3.87207	5.69575	0	0.5	0.5
43.6176	105.232	42.2332	5.69575	1	1	0
21.3751	103.474	-30.5969	8.29527	0	0	1
-17.8457	99.3609	-43.6916	8.29527	0	0	1
66.0104	87.25	-11.405	8.29527	0	0	1
10.1192	118.002	-27.0756	5.69575	1	1	0
55.3091	88.1359	35.6788	8.29527	0	0	1
48.7777	78.2749	59.9481	8.29527	0	0	1
80.3495	69.2837	-29.047	8.29527	0	0	1
15.967	106.82	20.8442	8.29527	0	0	1
-17.0762	108.609	3.53415	5.79459	0	1	0	0	0
4.84446	94.5852	55.9479	5.79459	0	1	0	0	0
17.5387	108.511	-4.06435	5.79459	0	1	0	0	0
54.6362	82.38	-48.2537	5.79459	0	1	0	0	0
74.6882	47.5232	65.2933	5.79459	0	1	0	0	0
51.7201	96.3864	11.6054	5.79459	0	1	0	0	0
47.1491	54.215	83.2928	5.79459	0	1	0	0	0
57.4076	106.636	-9.64301	5.69575	0	0.5	0.5
36.5211	111.912	-30.0298	5.69575	0	0.5	0.5
-14.4553	97.709	70.7383	5.69575	0	0.5	0.5
19.4545	119.742	-6.68355	5.69575	1	1	0
-31.1307	54.5779	90.2892	5.79459	0	1	0	0	0
-32.3059	82.5098	83.1166	5.69575	0	0.5	0.5
-17.857	83.7334	86.202	5.69575	1	1	0
-9.35542	73.1407	81.6249	8.29527	0	0	1
28.0226	32.688	101.224	5.79459	0	1	0	0	0
6.40176	55.4033	94.8129	5.79459	0	1	0	0	0
20.1165	51.5686	108.148	5.69575	0	0.5	0.5
107.119	-8.91182	-56.6208	5.69575	0	0.5	0.5
79.8792	52.8311	-54.1128	5.79459	0	1	0	0	0
86.3595	3.95392	-68.0176	5.79459	0	1	0	0	0
113.626	15.2531	-40.2037	5.69575	0	0.5	0.5
95.9903	-24.2203	-47.9504	8.29527	0	0	1
106.562	-25.0122	10.8826	8.29527	0	0	1
97.4996	-44.9607	-23.9217	8.29527	0	0	1
106.541	-2.71117	-27.2317	8.29527	0	0	1
98.1997	-42.0403	26.257	5.79459	0	1	0	0	0
89.5287	-19.9988	60.7014	5.79459	0	1	0	0	0
82.8596	-71.3126	12.1982	5.79459	0	1	0	0	0
83.208	-62.3285	-35.9386	5.79459	0	1	0	0	0
104.335	-58.2886	-21.8399	5.69575	0	0.5	0.5
106.816	5.20891	57.6462	5.69575	0	0.5	0.5
118.094	-22.7265	17.2929	5.69575	1	1	0
120.354	-16.2381	3.22928	5.69575	0	0.5	0.5
120.313	13.5858	-10.0052	5.69575	0	0.5	0.5
102.215	-65.0435	-9.02354	5.69575	1	1	0
52.837	19.1237	78.0898	8	0	1	1	0	1
98.5091	45.0753	-19.0832	8.29527	0	0	1
104.014	35.4782	4.72945	8.29527	0	0	1
84.4288	9.02409	69.931	5.79459	0	1	0	0	0
95.4038	43.6521	33.0548	8.29527	0	0	1
96.1316	25.7899	-46.8359	8.29527	0	0	1
91.6157	29.164	53.4386	8.29527	0	0	1
97.271	29.8537	66.3942	5.69575	0	0.5	0.5
117.12	26.2771	18.7717	5.69575	0	0.5	0.5
-70.8018	12.1408	83.3049	5.79459	0	1	0	0	0
-100.5	-43.4305	-10.6161	5.79459	0	1	0	0	0
