# Supplementary material for: Mechanistic model of radiotherapy-induced lung fibrosis using coupled 3D agent-based and Monte Carlo simulations
Source: Commun Med (Lond). 2024 Feb 9;4:16. doi: 10.1038/s43856-024-00442-w (PMC10858213; doi:10.1038/s43856-024-00442-w)
Supplement: Supplementary file 8 — Supplementary Software 1 [file 43856_2024_442_MOESM8_ESM.zip › code/HealthyStructure_phagFrac1.0_senescent1.0/exp_10/alv10.dat]

-115.21	-17.8371	-34.1817	5.69575	1	1	0
-71.2472	-11.3489	-83.0364	8.29527	0	0	1
-31.0668	-56.2393	-89.286	8.29527	0	0	1
-0.78997	-37.732	-103.323	5.79459	0	1	0	0	0
-69.2914	-63.9414	-56.6587	5.79459	0	1	0	0	0
-57.4625	-42.7161	-83.5069	5.79459	0	1	0	0	0
-37.1548	-16.2142	-102.258	5.79459	0	1	0	0	0
-42.8423	-108.127	-35.1125	5.69575	0	0.5	0.5
-72.7549	-88.0346	-41.4312	5.69575	0	0.5	0.5
-72.2525	-51.2318	-83.1552	5.69575	0	0.5	0.5
-32.5564	-102.129	-57.1806	5.69575	0	0.5	0.5
21.4411	-93.9962	-73.9249	5.69575	1	1	0
-16.9184	-63.0723	-70.6483	8	0.5	0.5	0.5	0	1
68.4938	-53.3038	-67.5818	5.79459	0	1	0	0	0
88.7176	-25.3285	-59.8971	5.79459	0	1	0	0	0
38.6639	-87.5058	-54.294	8.29527	0	0	1
11.589	-99.6822	-45.0479	5.79459	0	1	0	0	0
-16.1815	-78.4349	-75.4055	5.79459	0	1	0	0	0
34.4478	-25.5653	-101.29	5.79459	0	1	0	0	0
41.838	-51.4933	-87.7384	5.79459	0	1	0	0	0
13.0499	-76.784	-77.6783	5.79459	0	1	0	0	0
-3.25965	-54.1783	-108.692	5.69575	0	0.5	0.5
37.0394	-16.2484	-114.56	5.69575	0	0.5	0.5
19.0688	-106.883	-54.5167	5.69575	0	0.5	0.5
-16.5164	-104.163	-60.309	5.69575	0	0.5	0.5
-65.6909	10.7682	-69.4569	8	0	1	1	0	1
-115.434	23.4072	-29.7813	5.69575	1	1	0
-51.4139	5.74443	-109.925	5.69575	1	1	0
-76.2056	63.8052	-69.8677	5.69575	1	1	0
-29.7736	64.1688	-98.7714	5.69575	1	1	0
-38.4117	83.7644	-60.0671	8.29527	0	0	1
-94.2415	-33.9024	-45.4881	5.79459	0	1	0	0	0
-68.5532	12.3167	-85.1389	5.79459	0	1	0	0	0
-58.1447	66.2027	-65.8498	5.79459	0	1	0	0	0
-11.0538	32.3508	-104.553	5.79459	0	1	0	0	0
-80.0285	33.394	-67.6778	5.79459	0	1	0	0	0
-1.60991	-1.21765	-109.981	5.79459	0	1	0	0	0
-40.6933	36.5892	-95.4216	5.79459	0	1	0	0	0
-24.278	-4.68533	-118.948	5.69575	0	0.5	0.5
-58.7778	77.0694	-73.2505	5.69575	0	0.5	0.5
70.7484	13.9618	-97.7734	5.69575	0	0.5	0.5
5.16857	33.6445	-116.613	5.69575	1	1	0
89.4332	31.2407	-16.7692	8	0.5	0.5	0.5	0	1
24.0329	-65.6085	-66.1319	8	0.5	0.5	0.5	0	1
55.0328	-16.0074	-77.2704	8	0	1	1	0	1
-12.9856	87.8188	-37.0772	8	0.5	0.5	0.5	0	1
61.6826	-10.027	-73.1458	8	0	1	1	0	1
-8.89452	70.2401	-84.1856	8.29527	0	0	1
45.7442	53.7712	-84.3571	5.79459	0	1	0	0	0
13.2786	54.4954	-94.6252	5.79459	0	1	0	0	0
36.5453	22.3554	-101.315	5.79459	0	1	0	0	0
73.94	41.9798	-69.7896	5.79459	0	1	0	0	0
65.2143	-3.61624	-88.51	5.79459	0	1	0	0	0
32.4421	75.5092	-89.475	5.69575	0	0.5	0.5
6.14205	82.4757	-88.994	5.69575	0	0.5	0.5
44.8227	75.8064	-83.6912	5.69575	0	0.5	0.5
84.8445	75.8596	-42.5046	5.69575	1	1	0
80.9881	68.6477	-59.062	5.69575	1	1	0
27.2389	86.1263	-81.2417	5.69575	0	0.5	0.5
-21.3078	106.777	-53.8939	5.69575	1	1	0
-41.1614	97.6098	-29.632	8.29527	0	0	1
53.5394	77.6204	-56.6446	5.79459	0	1	0	0	0
102.964	-53.841	-35.4882	5.69575	0	0.5	0.5
111.752	32.8859	-34.4963	5.69575	1	1	0
88.9256	11.5626	-63.7067	5.79459	0	1	0	0	0
-69.1216	-55.1006	83.3427	5.69575	1	1	0
-97.3702	-68.7345	23.5435	5.69575	1	1	0
-56.7949	-90.617	-25.7468	8.29527	0	0	1
-81.9791	-71.4132	-16.7208	8.29527	0	0	1
-52.9094	-93.9048	21.9656	8.29527	0	0	1
-73.5857	-50.0843	64.6275	8.29527	0	0	1
-107.402	-10.9199	-21.1062	8.29527	0	0	1
-51.5032	-82.1299	51.9818	8.29527	0	0	1
-102.516	-39.8632	1.15603	5.79459	0	1	0	0	0
-25.1433	-84.9997	65.1387	5.79459	0	1	0	0	0
-93.9648	-40.5968	40.2805	5.79459	0	1	0	0	0
-36.7769	-96.1176	-38.8461	5.79459	0	1	0	0	0
-86.2556	-66.5778	15.0847	5.79459	0	1	0	0	0
-21.7691	-107.458	-8.87754	5.79459	0	1	0	0	0
-66.9743	-92.5442	41.351	5.69575	0	0.5	0.5
-33.9875	-88.9438	75.4554	5.69575	0	0.5	0.5
32.7655	-114.899	22.0143	5.69575	1	1	0
75.2143	-73.5012	32.255	8.29527	0	0	1
60.802	-87.8757	-26.0956	8.29527	0	0	1
82.5741	-44.4306	-21.5155	8	0	1	1	0	1
4.27629	-101.024	43.3111	8.29527	0	0	1
9.31824	-108.311	-16.7874	5.79459	0	1	0	0	0
41.2992	-97.6428	29.3303	5.79459	0	1	0	0	0
77.844	-77.2107	-8.87793	5.79459	0	1	0	0	0
14.044	-87.6532	64.959	5.79459	0	1	0	0	0
66.2865	-50.6831	71.6751	5.79459	0	1	0	0	0
58.0988	-73.9843	57.0162	5.79459	0	1	0	0	0
41.361	-101.888	-2.91877	5.79459	0	1	0	0	0
19.844	-67.2867	84.7273	5.79459	0	1	0	0	0
-20.5567	-105.491	23.434	5.79459	0	1	0	0	0
36.6838	-110.397	35.0255	5.69575	0	0.5	0.5
19.1754	-91.0189	78.1522	5.69575	0	0.5	0.5
39.9935	-114.271	10.1308	5.69575	0	0.5	0.5
54.7398	-93.5952	54.8032	5.69575	1	1	0
72.5087	-76.8946	59.9134	5.69575	1	1	0
-26.6184	-55.8898	90.9274	8.29527	0	0	1
-50.147	-42.371	88.2609	5.79459	0	1	0	0	0
-59.769	-50.8536	92.744	5.69575	1	1	0
0.813797	-44.4266	100.626	8.29527	0	0	1
16.699	-18.2662	107.18	5.79459	0	1	0	0	0
44.7111	-73.6445	85.6581	5.69575	0	0.5	0.5
24.2804	-64.6054	99.9825	5.69575	0	0.5	0.5
-117.475	-7.05168	30.1615	5.69575	1	1	0
-90.8423	3.08253	61.953	8.29527	0	0	1
-79.9505	38.1763	37.4875	8	0.5	0.5	0.5	0	1
-58.7785	79.2276	70.9082	5.69575	1	1	0
-54.3354	80.0746	52.3042	8.29527	0	0	1
-104.285	33.2527	-10.9034	8.29527	0	0	1
-76.8883	69.4348	36.9729	5.79459	0	1	0	0	0
-88.7936	49.4109	42.1301	8.29527	0	0	1
-75.1875	-18.931	78.0285	5.79459	0	1	0	0	0
-100.148	8.58551	-44.6838	5.79459	0	1	0	0	0
-102.387	15.8013	36.9768	5.79459	0	1	0	0	0
-73.832	77.9291	-23.9977	5.79459	0	1	0	0	0
-108.924	-2.80704	15.086	5.79459	0	1	0	0	0
-92.9656	58.789	-1.12076	5.79459	0	1	0	0	0
-88.45	50.7722	-41.2162	5.79459	0	1	0	0	0
-59.8267	90.8749	16.2025	5.79459	0	1	0	0	0
-73.223	91.2557	32.7215	5.69575	0	0.5	0.5
76.9961	45.9296	34.8875	8	0	1	1	0	1
42.3082	95.3438	62.2971	5.69575	1	1	0
-23.7715	78.3086	73.5029	8.29527	0	0	1
69.4552	41.9484	74.2718	8.29527	0	0	1
60.5227	15.4501	-73.1695	8	0.5	0.5	0.5	0	1
47.9572	67.3084	72.5926	8.29527	0	0	1
56.9654	89.9172	27.7462	5.79459	0	1	0	0	0
39.3158	87.0782	54.5015	5.79459	0	1	0	0	0
8.83343	97.5154	50.127	5.79459	0	1	0	0	0
78.4623	76.433	10.0831	5.79459	0	1	0	0	0
91.6265	-23.9523	55.9542	5.79459	0	1	0	0	0
-25.9574	101.394	33.8433	5.79459	0	1	0	0	0
30.4843	95.4333	68.7247	5.69575	0	0.5	0.5
88.3944	74.4041	37.5547	5.69575	0	0.5	0.5
86.9085	45.5694	71.6257	5.69575	0	0.5	0.5
-56.4449	107.001	11.1607	5.69575	0	0.5	0.5
-43.5275	100.56	-9.64485	5.79459	0	1	0	0	0
-59.3241	101.741	29.8205	5.69575	0	0.5	0.5
36.4916	103.764	-0.953835	8.29527	0	0	1
14.1536	106.099	-25.35	8.29527	0	0	1
13.8483	108.236	13.9022	8.29527	0	0	1
-5.82462	109.723	-5.19215	8.29527	0	0	1
13.3819	90.9984	-60.3342	5.79459	0	1	0	0	0
66.2355	83.8348	-26.1647	5.79459	0	1	0	0	0
48.1491	111.485	-3.71686	5.69575	0	0.5	0.5
38.1109	115.003	9.06853	5.69575	0	0.5	0.5
-81.2203	-3.70099	90.2744	5.69575	1	1	0
-38.8763	-4.25481	102.813	8.29527	0	0	1
-36.6118	54.807	88.0657	8.29527	0	0	1
-62.301	10.4787	90.0488	8.29527	0	0	1
-66.3401	45.4499	75.0553	5.79459	0	1	0	0	0
-27.559	18.1349	104.936	5.79459	0	1	0	0	0
-42.1492	8.48164	113.628	5.69575	0	0.5	0.5
-42.8442	51.9142	101.143	5.69575	0	0.5	0.5
-2.36427	69.3422	85.3585	8.29527	0	0	1
20.588	57.5275	91.4698	8.29527	0	0	1
66.6618	-3.19139	87.4415	8.29527	0	0	1
46.8929	-0.440613	99.5031	5.79459	0	1	0	0	0
7.56219	25.0025	106.854	8.29527	0	0	1
48.7571	-38.0375	90.9719	5.79459	0	1	0	0	0
39.4718	26.7659	99.124	5.79459	0	1	0	0	0
17.0543	-12.3173	119.653	5.69575	0	0.5	0.5
115.191	-26.4827	28.1065	5.69575	0	0.5	0.5
32.6743	-90.4736	1.50106	8	0	1	1	0	1
89.3302	-64.188	0.0988988	8.29527	0	0	1
99.4424	-34.5183	-31.9328	8.29527	0	0	1
108.183	-5.37025	-19.1464	8.29527	0	0	1
113.205	-44.0129	2.73959	5.69575	1	1	0
120.049	11.5999	-14.6184	5.69575	1	1	0
119.308	-5.22224	-22.4057	5.69575	1	1	0
100.645	28.8283	33.7564	8.29527	0	0	1
96.3751	4.42468	52.8418	8.29527	0	0	1
106.434	26.6043	-8.00249	8.29527	0	0	1
94.7863	43.5192	-34.9518	5.79459	0	1	0	0	0
103.301	-29.2234	23.9707	5.79459	0	1	0	0	0
96.3498	53.0707	0.454299	5.79459	0	1	0	0	0
89.2561	51.3106	38.7487	5.79459	0	1	0	0	0
108.492	-8.82323	53.9579	5.69575	0	0.5	0.5
