# Supplementary material for: Mechanistic model of radiotherapy-induced lung fibrosis using coupled 3D agent-based and Monte Carlo simulations
Source: Commun Med (Lond). 2024 Feb 9;4:16. doi: 10.1038/s43856-024-00442-w (PMC10858213; doi:10.1038/s43856-024-00442-w)
Supplement: Supplementary file 8 — Supplementary Software 1 [file 43856_2024_442_MOESM8_ESM.zip › code/HealthyStructure_phagFrac1.0_senescent1.0/exp_10/conc_data.dat]

MCP-1
	0	0	0	0	0	0	0	0	0	0	0	0	0	0	0	0	0	0	0	0	0	0	0	0	0	0	0	0	0	0	0	0	0	0	0	0	0	0	0	0	0	0	0	0	0	0	0	0	0	0	0	0	0	0	0	0	0	0	0	0	0	0	0	0
TNFa
	3.5441e-15	1.62744e-14	1.23352e-14	2.60523e-15	1.61511e-14	1.11518e-13	8.1799e-14	1.18499e-14	1.10803e-14	7.33991e-14	7.64598e-14	1.13899e-14	2.3359e-15	1.0595e-14	1.12666e-14	2.48086e-15	1.6225e-14	1.11887e-13	8.2316e-14	1.19569e-14	1.11195e-13	1.52333e-12	1.05367e-12	8.00925e-14	7.28069e-14	9.45171e-13	9.97279e-13	7.72595e-14	1.04714e-14	7.05835e-14	7.65671e-14	1.14718e-14	1.17705e-14	7.79013e-14	8.3697e-14	1.24265e-14	7.67922e-14	9.82719e-13	1.09853e-12	8.41268e-14	6.73487e-14	8.56642e-13	1.19025e-12	8.73065e-14	1.00473e-14	6.77786e-14	8.61974e-14	1.26745e-14	2.49808e-15	1.13922e-14	1.2377e-14	2.71543e-15	1.11616e-14	7.50857e-14	8.38044e-14	1.25084e-14	1.01212e-14	6.81485e-14	8.67144e-14	1.27815e-14	2.20852e-15	1.02525e-14	1.25509e-14	2.78489e-15
PDGF
	1.5188e-09	1.6235e-09	1.61987e-09	1.51458e-09	1.6117e-09	1.82677e-09	1.82431e-09	1.61261e-09	1.58396e-09	1.77458e-09	1.79678e-09	1.60163e-09	1.48064e-09	1.5767e-09	1.58984e-09	1.49766e-09	1.63045e-09	1.84998e-09	1.84048e-09	1.62353e-09	1.83618e-09	2.60956e-09	2.57814e-09	1.83201e-09	1.78559e-09	2.40553e-09	2.49911e-09	1.81612e-09	1.58582e-09	1.77712e-09	1.80232e-09	1.60728e-09	1.63874e-09	1.85804e-09	1.84691e-09	1.63071e-09	1.85288e-09	2.61264e-09	2.58241e-09	1.84304e-09	1.83523e-09	2.6037e-09	2.62095e-09	1.84754e-09	1.61519e-09	1.83137e-09	1.84238e-09	1.6278e-09	1.53605e-09	1.64241e-09	1.63766e-09	1.53182e-09	1.6406e-09	1.86057e-09	1.85246e-09	1.63635e-09	1.63394e-09	1.85458e-09	1.85854e-09	1.63872e-09	1.52575e-09	1.63263e-09	1.63692e-09	1.53233e-09
MMP
	1.01582e-08	1.17338e-08	1.16514e-08	1.00664e-08	1.15919e-08	1.49487e-08	1.48672e-08	1.15517e-08	1.11905e-08	1.41369e-08	1.45007e-08	1.14253e-08	9.66607e-09	1.10907e-08	1.12834e-08	9.87366e-09	1.18203e-08	1.52561e-08	1.50785e-08	1.16976e-08	1.50783e-08	2.80128e-08	2.7425e-08	1.49664e-08	1.4298e-08	2.4531e-08	2.623e-08	1.47783e-08	1.12236e-08	1.41858e-08	1.46006e-08	1.15181e-08	1.18919e-08	1.53364e-08	1.51657e-08	1.18105e-08	1.52862e-08	2.81018e-08	2.74565e-08	1.5136e-08	1.50596e-08	2.7847e-08	2.8184e-08	1.52371e-08	1.16552e-08	1.50298e-08	1.51869e-08	1.18057e-08	1.03269e-08	1.19381e-08	1.18971e-08	1.03171e-08	1.19251e-08	1.53854e-08	1.52656e-08	1.19032e-08	1.18836e-08	1.53372e-08	1.53982e-08	1.19516e-08	1.02648e-08	1.18898e-08	1.19386e-08	1.03385e-08
ECM
	0	0	0	0	0	0	0	0	0	0	0	0	0	0	0	0	0	0	0	0	0	0.000908796	0.000801917	0	0	0.000658122	0.000763431	0	0	0	0	0	0	0	0	0	0	0.000834439	0.000766112	0	0	0.000748867	0.000964811	0	0	0	0	0	0	0	0	0	0	0	0	0	0	0	0	0	0	0	0	0
TIMP
	4.92771e-11	7.75953e-11	7.60395e-11	4.80088e-11	7.61208e-11	1.61671e-10	1.58971e-10	7.51754e-11	6.90349e-11	1.39792e-10	1.50944e-10	7.36745e-11	4.40917e-11	6.81506e-11	7.21809e-11	4.69319e-11	7.79213e-11	1.65085e-10	1.60143e-10	7.55785e-11	1.62466e-10	6.6905e-10	6.41339e-10	1.5867e-10	1.40994e-10	5.19986e-10	5.94477e-10	1.54149e-10	6.88681e-11	1.39485e-10	1.51496e-10	7.41403e-11	7.76404e-11	1.63913e-10	1.58385e-10	7.53783e-11	1.63906e-10	6.54431e-10	6.28679e-10	1.58133e-10	1.59751e-10	6.58329e-10	6.68305e-10	1.62992e-10	7.51662e-11	1.59493e-10	1.62979e-10	7.70122e-11	4.8978e-11	7.71768e-11	7.57036e-11	4.82712e-11	7.74667e-11	1.63591e-10	1.58919e-10	7.58331e-11	7.69641e-11	1.62904e-10	1.64134e-10	7.74037e-11	4.89864e-11	7.70924e-11	7.76926e-11	4.94092e-11
TGFb-inactive
	6.02735e-13	7.51738e-13	7.64775e-13	6.16105e-13	7.48911e-13	1.08741e-12	1.11656e-12	7.6612e-13	7.56317e-13	1.10582e-12	1.10143e-12	7.57453e-13	6.07977e-13	7.57663e-13	7.54625e-13	6.06048e-13	7.50684e-13	1.0907e-12	1.12241e-12	7.7034e-13	1.08542e-12	2.43474e-12	2.59595e-12	1.12297e-12	1.10322e-12	2.55166e-12	2.49954e-12	1.09866e-12	7.5593e-13	1.10379e-12	1.09339e-12	7.51423e-13	7.6127e-13	1.11675e-12	1.12689e-12	7.71177e-13	1.1083e-12	2.57041e-12	2.59377e-12	1.12084e-12	1.09004e-12	2.45874e-12	2.44812e-12	1.08756e-12	7.48898e-13	1.08399e-12	1.07912e-12	7.45664e-13	6.13206e-13	7.66835e-13	7.70123e-13	6.17849e-13	7.60883e-13	1.11471e-12	1.11884e-12	7.65147e-13	7.50671e-13	1.08727e-12	1.08496e-12	7.49883e-13	6.01264e-13	7.45695e-13	7.43931e-13	5.99554e-13
TGFb-active
	1.53241e-15	1.14359e-14	1.07959e-14	1.44655e-15	1.12754e-14	1.26784e-13	1.1903e-13	1.07185e-14	8.26884e-15	8.97954e-14	1.11227e-13	1.01806e-14	1.10653e-15	8.1915e-15	1.00201e-14	1.36887e-15	1.14504e-14	1.28024e-13	1.19051e-13	1.07129e-14	1.26842e-13	2.49161e-12	2.30245e-12	1.18463e-13	9.02715e-14	1.69319e-12	2.14018e-12	1.1274e-13	8.24519e-15	8.96832e-14	1.11557e-13	1.02242e-14	1.08691e-14	1.17042e-13	1.10496e-13	1.00545e-14	1.17497e-13	2.20848e-12	2.11369e-12	1.10769e-13	1.24294e-13	2.44154e-12	2.4614e-12	1.26715e-13	1.09944e-14	1.24566e-13	1.2717e-13	1.14286e-14	1.4779e-15	1.07861e-14	1.00689e-14	1.35683e-15	1.08455e-14	1.1693e-13	1.10826e-13	1.00981e-14	1.11693e-14	1.25807e-13	1.27192e-13	1.14229e-14	1.48175e-15	1.11985e-14	1.14823e-14	1.53884e-15
IL-13
	8.44914e-10	1.89313e-09	1.89228e-09	8.44487e-10	2.06757e-09	6.0177e-09	6.01512e-09	2.0668e-09	2.7608e-09	8.67363e-09	8.67817e-09	2.76209e-09	1.26378e-09	2.93533e-09	2.93654e-09	1.26441e-09	1.77891e-09	5.28615e-09	5.28307e-09	1.77787e-09	5.70962e-09	3.0163e-08	3.01448e-08	5.70674e-09	8.25008e-09	4.94867e-08	4.95252e-08	8.25523e-09	2.76081e-09	8.67375e-09	8.67869e-09	2.76232e-09	1.34547e-09	3.71708e-09	3.71641e-09	1.34535e-09	4.02558e-09	1.87791e-08	1.8768e-08	4.02502e-09	5.70935e-09	3.01583e-08	3.01627e-08	5.71014e-09	2.06762e-09	6.01796e-09	6.01864e-09	2.068e-09	5.68376e-10	1.23107e-09	1.23113e-09	5.68352e-10	1.34548e-09	3.7172e-09	3.71694e-09	1.34558e-09	1.77896e-09	5.28641e-09	5.28659e-09	1.77907e-09	8.44924e-10	1.89341e-09	1.89348e-09	8.45034e-10
FGF-2
	0	0	0	0	0	0	0	0	0	0	0	0	0	0	0	0	0	0	0	0	0	0	0	0	0	0	0	0	0	0	0	0	0	0	0	0	0	0	0	0	0	0	0	0	0	0	0	0	0	0	0	0	0	0	0	0	0	0	0	0	0	0	0	0
