# Supplementary material for: Mechanistic model of radiotherapy-induced lung fibrosis using coupled 3D agent-based and Monte Carlo simulations
Source: Commun Med (Lond). 2024 Feb 9;4:16. doi: 10.1038/s43856-024-00442-w (PMC10858213; doi:10.1038/s43856-024-00442-w)
Supplement: Supplementary file 8 — Supplementary Software 1 [file 43856_2024_442_MOESM8_ESM.zip › code/HealthyStructure_phagFrac1.0_senescent1.0/exp_10/alv11.dat]

-0.0346146	5.01137	-121.387	5.69575	1	1	0
-63.2209	-87.0127	-56.4962	5.69575	1	1	0
-98.4109	-15.5064	-69.5385	5.69575	1	1	0
-58.9393	-17.4913	-104.786	5.69575	1	1	0
-83.3462	-52.621	-48.8308	8.29527	0	0	1
-50.4451	-52.3376	-82.5595	8.29527	0	0	1
-53.7309	-91.2196	-29.8659	8.29527	0	0	1
-59.1799	-8.0576	-92.3732	5.79459	0	1	0	0	0
-87.8365	-10.5906	-65.3595	5.79459	0	1	0	0	0
-58.1142	-71.9462	-59.5523	5.79459	0	1	0	0	0
-80.543	-80.561	-42.2216	5.69575	0	0.5	0.5
-33.7274	-103.388	-54.1602	5.69575	1	1	0
-16.9669	-85.2577	-84.8744	5.69575	1	1	0
-37.1071	-22.6355	-113.449	5.69575	1	1	0
18.5928	-78.2647	-75.0263	8.29527	0	0	1
-16.0326	-28.9576	-104.902	5.79459	0	1	0	0	0
-10.3104	-97.2159	-50.4257	5.79459	0	1	0	0	0
-10.7318	-79.4379	-75.3261	5.79459	0	1	0	0	0
-26.1251	-56.0572	-90.9674	5.79459	0	1	0	0	0
77.0734	-24.2073	-74.6572	5.79459	0	1	0	0	0
27.5234	-46.9473	-95.5891	5.79459	0	1	0	0	0
30.7673	-49.0937	-106.791	5.69575	0	0.5	0.5
51.0086	-72.3093	-83.2429	5.69575	0	0.5	0.5
56.0257	-60.8669	-88.9732	5.69575	0	0.5	0.5
17.6405	-72.6096	-95.7943	5.69575	0	0.5	0.5
51.0293	-42.3494	-101.796	5.69575	1	1	0
78.5778	-50.43	-58.1579	8.29527	0	0	1
109.362	-25.769	-46.2152	5.69575	0	0.5	0.5
102.415	-31.7793	-57.107	5.69575	0	0.5	0.5
-83.5536	17.9924	-86.3422	5.69575	1	1	0
-84.8592	51.5099	-70.0397	5.69575	1	1	0
-58.6938	34.7447	-86.3009	5.79459	0	1	0	0	0
-83.7681	26.7242	-66.0963	8.29527	0	0	1
-88.5793	49.7164	-42.2136	5.79459	0	1	0	0	0
-114.948	9.75862	-38.0995	5.69575	0	0.5	0.5
-50.7088	85.0608	-70.386	5.69575	0	0.5	0.5
68.2374	21.6608	-64.2647	8	0.5	0.5	0.5	0	1
47.093	-44.2643	-71.2629	8	0.5	0.5	0.5	0	1
-25.9831	50.0632	-94.4381	8.29527	0	0	1
3.13213	92.5574	-59.3575	8.29527	0	0	1
19.8324	82.0331	-46.1814	8	0	1	1	0	1
46.2245	81.3143	-57.8902	5.79459	0	1	0	0	0
21.2166	-1.70572	-107.921	8.29527	0	0	1
-14.8876	69.6681	-83.8136	5.79459	0	1	0	0	0
16.6879	102.094	-37.3952	5.79459	0	1	0	0	0
-46.7018	74.2541	-66.3658	5.79459	0	1	0	0	0
62.3314	55.4463	-71.6966	5.79459	0	1	0	0	0
51.7572	-21.1959	-94.7203	5.79459	0	1	0	0	0
79.1875	14.351	-74.9893	5.79459	0	1	0	0	0
18.6468	28.4946	-104.596	5.79459	0	1	0	0	0
-24.7965	10.2841	-106.674	5.79459	0	1	0	0	0
18.4498	61.6845	-89.1887	5.79459	0	1	0	0	0
54.375	15.8475	-94.2986	5.79459	0	1	0	0	0
23.1206	94.0455	-73.3538	5.69575	0	0.5	0.5
28.572	13.8599	-117.267	5.69575	0	0.5	0.5
63.1765	65.2798	-80.668	5.69575	0	0.5	0.5
-29.7911	88.3984	-77.8339	5.69575	1	1	0
-49.3256	105.223	-35.4258	5.69575	1	1	0
21.6498	114.394	-34.7162	5.69575	0	0.5	0.5
-25.4769	113.812	-34.0214	5.69575	1	1	0
87.5238	35.467	-56.4063	8.29527	0	0	1
103.915	35.8211	-51.7534	5.69575	0	0.5	0.5
68.8647	14.9674	-98.9623	5.69575	0	0.5	0.5
-115.69	-34.8701	12.6449	5.69575	1	1	0
-77.8227	-92.4948	12.175	5.69575	1	1	0
-117.735	-24.1862	-17.6973	5.69575	1	1	0
-104.908	-19.4696	26.7441	8.29527	0	0	1
-83.12	-70.7846	13.439	8.29527	0	0	1
-93.4771	-22.2481	4.74703	8	0.5	0.5	0.5	0	1
-60.6201	-80.9254	43.3161	8.29527	0	0	1
-99.2945	-16.8377	44.2391	5.79459	0	1	0	0	0
-104.719	-23.867	-23.7577	5.79459	0	1	0	0	0
-87.3755	-61.7631	-25.5117	5.79459	0	1	0	0	0
-74.8556	-47.8548	64.858	5.79459	0	1	0	0	0
-52.5247	-72.834	63.5324	5.79459	0	1	0	0	0
-57.3643	-93.8577	-0.253853	5.79459	0	1	0	0	0
-92.7608	-53.2053	25.7804	5.79459	0	1	0	0	0
-30.9596	-105.465	4.3434	5.79459	0	1	0	0	0
-80.2269	-64.2223	64.8001	5.69575	0	0.5	0.5
56.9418	60.573	48.4147	8	0.5	0.5	0.5	0	1
-27.1983	-94.3546	49.5727	8.29527	0	0	1
49.9588	-95.4389	22.2604	8.29527	0	0	1
10.3347	-107.115	-22.7924	8.29527	0	0	1
42.356	-88.8488	49.1106	8.29527	0	0	1
5.76645	-82.1137	72.9663	5.79459	0	1	0	0	0
32.3905	-75.1905	73.4659	5.79459	0	1	0	0	0
59.3534	-57.1528	72.8748	8.29527	0	0	1
3.85256	-105.611	30.499	5.79459	0	1	0	0	0
44.5477	-86.9835	-50.4913	5.79459	0	1	0	0	0
9.34467	-109.542	3.62852	5.79459	0	1	0	0	0
40.4441	-100.775	-17.5716	5.79459	0	1	0	0	0
-22.9245	-79.1442	72.8743	5.79459	0	1	0	0	0
-26.5224	-118.338	7.24227	5.69575	0	0.5	0.5
-34.4852	-111.997	32.0525	5.69575	0	0.5	0.5
5.16807	-117.174	31.7024	5.69575	0	0.5	0.5
-47.7022	-19.6305	109.996	5.69575	1	1	0
-39.4761	-32.6204	97.3527	5.79459	0	1	0	0	0
-69.7591	-22.9382	81.8994	5.79459	0	1	0	0	0
-58.9186	-22.9929	103.73	5.69575	1	1	0
41.0489	-32.3144	96.8029	8.29527	0	0	1
49.1362	-11.3548	97.7584	8.29527	0	0	1
23.2928	-47.9831	96.2033	8.29527	0	0	1
23.205	-3.55353	107.466	5.79459	0	1	0	0	0
-12.9029	-49.5732	97.3448	5.79459	0	1	0	0	0
52.3373	-53.0533	95.9482	5.69575	0	0.5	0.5
39.7997	-26.1196	111.774	5.69575	0	0.5	0.5
81.9728	-60.1205	66.5274	5.69575	0	0.5	0.5
36.4054	-68.951	56.355	8	0	1	1	0	1
82.1713	-5.72173	49.7021	8	0	1	1	0	1
37.9276	-83.985	-27.6315	8	0	1	1	0	1
104.249	-28.5933	-20.3626	8.29527	0	0	1
90.157	-61.9986	-11.3086	8.29527	0	0	1
108.344	-18.1281	5.73364	8.29527	0	0	1
71.5323	-83.4546	4.2976	8.29527	0	0	1
50.8354	-69.4426	42.9996	8	0.5	0.5	0.5	0	1
87.3631	-56.5094	35.6985	5.79459	0	1	0	0	0
82.9661	-36.8026	62.1466	5.79459	0	1	0	0	0
68.0323	-72.0782	-47.711	5.79459	0	1	0	0	0
95.4525	-8.67784	53.9859	5.79459	0	1	0	0	0
99.1455	-46.2914	11.2818	5.79459	0	1	0	0	0
96.0818	-22.0437	71.009	5.69575	0	0.5	0.5
88.013	-83.726	1.88786	5.69575	0	0.5	0.5
83.6938	-73.5614	48.4145	5.69575	0	0.5	0.5
-87.9432	-28.5416	-26.5868	8	0	1	1	0	1
-62.1042	90.7843	1.13386	8.29527	0	0	1
-109.924	1.57562	3.78542	8.29527	0	0	1
-101.063	35.2111	25.4257	8.29527	0	0	1
-87.1757	-8.61179	66.53	8.29527	0	0	1
-68.203	48.0467	71.6928	8.29527	0	0	1
-96.123	53.207	5.42036	5.79459	0	1	0	0	0
-103.341	22.0325	-30.5799	5.79459	0	1	0	0	0
-89.2766	31.4867	56.0203	5.79459	0	1	0	0	0
-78.1216	76.3376	13.0228	5.79459	0	1	0	0	0
-68.084	79.0947	-34.7651	5.79459	0	1	0	0	0
-43.5789	93.3423	64.4048	5.69575	1	1	0
54.8812	90.5612	59.5536	5.69575	0	0.5	0.5
39.4679	79.6331	82.8297	5.69575	0	0.5	0.5
-69.7603	36.7491	55.1225	8	0.5	0.5	0.5	0	1
10.5084	71.7819	82.6857	8.29527	0	0	1
56.5331	55.1344	76.5781	8.29527	0	0	1
23.001	89.1211	60.236	8.29527	0	0	1
-31.0656	79.4099	69.491	8.29527	0	0	1
69.243	70.0063	49.0373	5.79459	0	1	0	0	0
-35.5596	95.7093	40.9297	5.79459	0	1	0	0	0
-61.2296	80.0163	44.1398	5.79459	0	1	0	0	0
68.6483	83.3	21.1782	5.79459	0	1	0	0	0
34.118	98.459	35.239	5.79459	0	1	0	0	0
59.3032	79.4091	70.2655	5.69575	0	0.5	0.5
-41.1592	113.529	13.3024	5.69575	1	1	0
64.5574	102.47	-9.56752	5.69575	0	0.5	0.5
4.11637	109.921	0.708488	8.29527	0	0	1
-26.0694	99.9735	-37.7605	5.79459	0	1	0	0	0
42.4198	101.215	-7.49489	5.79459	0	1	0	0	0
-33.8719	104.549	-4.71486	5.79459	0	1	0	0	0
-2.68645	104.456	34.3754	5.79459	0	1	0	0	0
66.66	97.9138	-27.0045	5.69575	0	0.5	0.5
11.5044	119.471	18.8203	5.69575	0	0.5	0.5
15.1578	118.465	-22.2757	5.69575	0	0.5	0.5
-44.483	18.928	98.8078	8.29527	0	0	1
-57.5859	-4.60959	93.6088	8.29527	0	0	1
12.8915	31.3991	116.653	5.69575	1	1	0
-17.758	60.0829	90.414	8.29527	0	0	1
0.260704	22.1804	107.74	8.29527	0	0	1
-22.7621	26.7663	104.237	5.79459	0	1	0	0	0
40.235	41.9435	93.3911	5.79459	0	1	0	0	0
72.6783	26.5173	78.1921	5.79459	0	1	0	0	0
-3.64059	-9.27896	109.547	5.79459	0	1	0	0	0
-15.3359	47.9275	110.579	5.69575	0	0.5	0.5
35.4786	17.3821	114.887	5.69575	0	0.5	0.5
72.04	57.068	79.457	5.69575	1	1	0
112.58	14.4919	43.3084	5.69575	1	1	0
23.8083	82.8088	42.7942	8	0	1	1	0	1
71.9252	81.0656	-18.845	8.29527	0	0	1
87.5485	60.3388	-28.1867	5.79459	0	1	0	0	0
108.846	-0.581604	15.8803	8.29527	0	0	1
100.058	35.2374	29.1001	5.79459	0	1	0	0	0
91.5279	25.5137	55.4228	5.79459	0	1	0	0	0
102.886	27.4452	-27.5893	5.79459	0	1	0	0	0
97.2297	51.3638	2.85227	5.79459	0	1	0	0	0
111.739	-4.95515	47.431	5.69575	0	0.5	0.5
93.7321	73.5781	23.6739	5.69575	0	0.5	0.5
113.3	39.1429	-19.7685	5.69575	1	1	0
83.8511	28.6942	83.1046	5.69575	1	1	0
