# Supplementary material for: Mechanistic model of radiotherapy-induced lung fibrosis using coupled 3D agent-based and Monte Carlo simulations
Source: Commun Med (Lond). 2024 Feb 9;4:16. doi: 10.1038/s43856-024-00442-w (PMC10858213; doi:10.1038/s43856-024-00442-w)
Supplement: Supplementary file 8 — Supplementary Software 1 [file 43856_2024_442_MOESM8_ESM.zip › code/HealthyStructure_phagFrac1.0_senescent1.0/exp_10/alv13.dat]

75.6864	70.4961	63.7321	5.69575	0	0.5	0.5
12.3153	-68.3823	99.674	5.69575	1	1	0
82.4855	87.2497	-18.5347	5.69575	0	0.5	0.5
69.5823	42.9013	89.8759	5.69575	1	1	0
77.8326	22.387	90.5583	5.69575	0	0.5	0.5
-7.31342	-102.609	-38.9604	5.79459	0	1	0	0	0
-85.3002	-34.5804	-60.2334	8.29527	0	0	1
-66.1139	2.26245	-87.8854	8.29527	0	0	1
-65.6498	-30.1189	-82.9636	8.29527	0	0	1
-81.4482	-72.9245	-12.1741	5.79459	0	1	0	0	0
-55.083	-87.7992	-36.8398	5.79459	0	1	0	0	0
-70.3226	-55.7823	-63.5852	5.79459	0	1	0	0	0
-36.9908	-8.64742	-103.232	5.79459	0	1	0	0	0
-99.5949	-40.0079	-24.0879	5.79459	0	1	0	0	0
-86.1294	-2.9133	-85.6338	5.69575	0	0.5	0.5
-86.4167	-55.0818	-65.2537	5.69575	0	0.5	0.5
-85.1909	-22.6489	-83.6028	5.69575	1	1	0
21.0487	-88.5019	-61.8414	8.29527	0	0	1
70.0965	-75.5651	-38.4238	8.29527	0	0	1
-25.1366	-58.731	-89.5479	8.29527	0	0	1
64.6102	-39.9507	-79.5564	8.29527	0	0	1
22.2339	-102.021	-34.6018	8.29527	0	0	1
-14.7486	-78.9179	-75.1889	8.29527	0	0	1
40.6023	-25.8106	-98.9205	8.29527	0	0	1
4.97369	-12.155	-109.212	8.29527	0	0	1
76.2487	-55.5098	-56.611	8.29527	0	0	1
29.8212	-3.47011	-105.824	5.79459	0	1	0	0	0
80.068	-32.8931	-67.876	5.79459	0	1	0	0	0
-40.3453	-77.6218	-66.6866	5.79459	0	1	0	0	0
-33.7673	-102.484	-21.3742	5.79459	0	1	0	0	0
-14.8639	-32.4535	-104.047	5.79459	0	1	0	0	0
-14.7818	-88.2626	-82.1878	5.69575	0	0.5	0.5
-21.0145	-94.7871	-73.0324	5.69575	1	1	0
13.3016	-36.3998	-88.0545	8	0	1	1	0	1
90.0863	-55.9997	-29.1289	5.79459	0	1	0	0	0
74.2487	-7.28929	-80.8278	8.29527	0	0	1
97.8225	-14.8091	-48.0775	5.79459	0	1	0	0	0
107.705	-14.5712	-16.9519	5.79459	0	1	0	0	0
67.527	-52.556	-86.2481	5.69575	0	0.5	0.5
94.3528	-35.4257	-67.8415	5.69575	0	0.5	0.5
85.2558	-8.15378	-86.185	5.69575	0	0.5	0.5
69.0475	-76.0075	-64.9246	5.69575	0	0.5	0.5
-73.9819	77.1757	-57.7106	5.69575	0	0.5	0.5
-89.5976	56.8747	-59.1479	5.69575	1	1	0
-80.6891	66.8606	-61.4729	5.69575	1	1	0
-7.55665	6.25517	-95.704	8	0.5	0.5	0.5	0	1
-83.1338	54.982	-46.5311	8.29527	0	0	1
-48.8101	84.8095	-50.2487	5.79459	0	1	0	0	0
-66.0468	42.2437	-77.1575	5.79459	0	1	0	0	0
-86.7161	67.7857	-51.4446	5.69575	0	0.5	0.5
-111.227	24.842	-42.0874	5.69575	0	0.5	0.5
-76.7539	84.9347	-40.6796	5.69575	0	0.5	0.5
-106.532	36.2149	-45.8179	5.69575	0	0.5	0.5
-36.1206	75.2132	-88.3073	5.69575	0	0.5	0.5
-19.6241	49.5775	-109.168	5.69575	1	1	0
1.95315	76.4359	-79.0805	8.29527	0	0	1
18.5713	53.7021	-77.6316	8	0.5	0.5	0.5	0	1
-21.1401	92.882	-13.4727	8	0.5	0.5	0.5	0	1
41.0159	42.3493	-106.227	5.69575	1	1	0
66.3563	81.6151	-60.7931	5.69575	1	1	0
31.5799	21.7358	-103.103	8.29527	0	0	1
8.24356	48.255	-98.5065	8.29527	0	0	1
-25.9539	41.8848	-98.3456	8.29527	0	0	1
-93.9171	14.9487	-14.5466	8	0	1	1	0	1
42.9789	49.8863	-88.1146	5.79459	0	1	0	0	0
-10.086	89.7464	-62.8001	5.79459	0	1	0	0	0
-41.7907	69.8458	-73.9939	5.79459	0	1	0	0	0
63.0145	89.9156	-52.0028	5.69575	0	0.5	0.5
18.1151	45.6434	-111.123	5.69575	0	0.5	0.5
49.1464	94.3961	-58.5996	5.69575	0	0.5	0.5
-19.8615	75.3145	-93.2371	5.69575	1	1	0
72.6896	72.1655	-65.3324	5.69575	1	1	0
80.8669	42.501	-80.0882	5.69575	1	1	0
70.0332	-15.7658	-64.049	8	0	1	1	0	1
95.5972	38.0693	-64.6035	5.69575	1	1	0
85.8058	29.2089	-62.3192	8.29527	0	0	1
97.9333	18.6382	-46.4939	5.79459	0	1	0	0	0
-39.8313	-100.948	17.9727	8.29527	0	0	1
28.7191	-118.047	0.101288	5.69575	1	1	0
36.3077	-103.764	3.84572	5.79459	0	1	0	0	0
-1.69347	-109.977	-1.50603	5.79459	0	1	0	0	0
-0.55619	-105.222	32.0639	5.79459	0	1	0	0	0
52.9084	-101.544	40.6118	5.69575	0	0.5	0.5
-35.8677	-115.561	10.9087	5.69575	1	1	0
-58.7324	-84.9914	63.9286	5.69575	1	1	0
-79.5415	-29.9371	-45.0822	8	0.5	0.5	0.5	0	1
-107.747	-18.7716	11.7468	8.29527	0	0	1
-51.58	-46.4676	66.602	8	0.5	0.5	0.5	0	1
-109.17	3.85574	-12.9218	5.79459	0	1	0	0	0
-69.1453	-81.5476	25.8636	5.79459	0	1	0	0	0
-91.35	-55.4794	26.0235	8.29527	0	0	1
-61.9833	-59.0324	69.087	5.79459	0	1	0	0	0
-101.668	-1.30984	-41.9761	5.79459	0	1	0	0	0
-99.1819	-12.5174	45.8941	5.79459	0	1	0	0	0
-87.7569	-41.1782	51.996	5.79459	0	1	0	0	0
-42.3055	-86.74	52.7866	5.79459	0	1	0	0	0
-77.2032	-1.39751	78.3406	5.79459	0	1	0	0	0
-86.5674	-46.9492	71.1461	5.69575	1	1	0
-44.5374	-77.3652	35.8682	8	0	1	1	0	1
31.1358	-96.2518	67.276	5.69575	1	1	0
-72.9291	-39.0779	49.0883	8	0	1	1	0	1
61.7507	-58.5457	69.7084	5.79459	0	1	0	0	0
53.7969	-87.932	38.3922	5.79459	0	1	0	0	0
-11.6551	-86.3802	67.1015	5.79459	0	1	0	0	0
27.1653	-91.0757	55.3828	5.79459	0	1	0	0	0
-46.9743	4.134	99.3797	5.79459	0	1	0	0	0
-54.315	-30.015	90.8239	5.79459	0	1	0	0	0
-82.4103	2.5275	89.2337	5.69575	0	0.5	0.5
-22.8274	45.6704	81.539	8	0.5	0.5	0.5	0	1
43.401	-3.71767	101.008	8.29527	0	0	1
13.1185	-58.1287	92.455	8.29527	0	0	1
54.7023	-34.0706	89.1451	5.79459	0	1	0	0	0
-26.5496	-55.8347	90.9814	5.79459	0	1	0	0	0
1.28292	-24.8507	107.148	5.79459	0	1	0	0	0
29.2244	-69.6022	80.0092	5.79459	0	1	0	0	0
63.7395	-1.59653	103.415	5.69575	0	0.5	0.5
7.42572	-59.8162	105.489	5.69575	0	0.5	0.5
-16.6627	-47.8719	110.411	5.69575	0	0.5	0.5
2.43539	-73.8999	96.3994	5.69575	1	1	0
10.4965	6.72235	95.3945	8	0	1	1	0	1
81.9337	-73.0908	-6.67834	8.29527	0	0	1
97.1297	-28.5765	43.0023	5.79459	0	1	0	0	0
103.336	-37.1462	6.47102	5.79459	0	1	0	0	0
69.8304	-82.9145	18.6789	5.79459	0	1	0	0	0
87.2468	-56.8514	35.439	5.79459	0	1	0	0	0
112.403	-4.15271	45.9149	5.69575	0	0.5	0.5
110.534	-49.7414	8.24576	5.69575	0	0.5	0.5
92.6313	-74.7323	24.3811	5.69575	0	0.5	0.5
-90.2049	60.6391	54.2761	5.69575	0	0.5	0.5
-106.043	22.97	18.0931	8.29527	0	0	1
-63.3265	86.62	24.2224	8.29527	0	0	1
-71.5124	70.6028	44.7351	8.29527	0	0	1
-91.5981	58.8596	-15.6633	8.29527	0	0	1
-54.9524	40.2487	86.3729	5.79459	0	1	0	0	0
-34.3263	104.197	8.01793	5.79459	0	1	0	0	0
-90.5039	45.5777	42.7987	5.79459	0	1	0	0	0
-90.5691	20.4542	-58.9819	5.79459	0	1	0	0	0
-85.3266	67.5553	15.9891	5.79459	0	1	0	0	0
-86.1473	24.7705	63.7579	5.79459	0	1	0	0	0
-64.0311	87.5271	-18.4127	5.79459	0	1	0	0	0
-118.419	26.9523	3.22186	5.69575	0	0.5	0.5
-91.0922	67.7608	43.2505	5.69575	1	1	0
-112.291	23.1072	40.2089	5.69575	0	0.5	0.5
18.486	106.95	54.5876	5.69575	1	1	0
53.6071	89.0289	36.0573	8.29527	0	0	1
9.30084	104.572	-32.8349	8.29527	0	0	1
21.4258	107.694	6.54869	8.29527	0	0	1
54.7016	94.8535	-10.5144	8.29527	0	0	1
17.3388	103.18	33.961	5.79459	0	1	0	0	0
-35.6173	74.1469	73.0319	5.79459	0	1	0	0	0
-14.7844	107.195	-19.7638	8.29527	0	0	1
60.7288	48.4144	77.8977	5.79459	0	1	0	0	0
-19.1969	98.5504	44.9366	5.79459	0	1	0	0	0
32.7249	90.7017	-52.9366	5.79459	0	1	0	0	0
-0.159767	121.185	8.60934	5.69575	0	0.5	0.5
27.6199	113.164	34.5075	5.69575	0	0.5	0.5
-32.9632	116.268	12.4671	5.69575	0	0.5	0.5
-34.0791	113.304	-27.5797	5.69575	1	1	0
-45.1612	41.9964	104.674	5.69575	1	1	0
-82.0247	16.5104	88.0865	5.69575	1	1	0
-54.7213	54.6574	93.6913	5.69575	0	0.5	0.5
-15.5881	66.8067	100.269	5.69575	0	0.5	0.5
43.5426	82.761	77.5535	5.69575	1	1	0
25.7208	43.1837	97.8448	8.29527	0	0	1
-0.200333	65.5323	88.3486	8.29527	0	0	1
-12.9357	7.0696	109.008	8.29527	0	0	1
-5.29729	30.2521	105.626	8.29527	0	0	1
60.1144	8.05275	91.7682	5.79459	0	1	0	0	0
10.2456	88.529	64.4798	5.79459	0	1	0	0	0
27.923	63.0985	85.6672	5.79459	0	1	0	0	0
-29.032	70.202	94.8089	5.69575	0	0.5	0.5
88.8041	45.2949	46.4994	8.29527	0	0	1
78.4232	69.8326	-32.7597	8.29527	0	0	1
99.465	11.8645	45.4527	5.79459	0	1	0	0	0
73.3447	81.5741	8.13759	5.79459	0	1	0	0	0
103.916	30.0094	-20.0245	5.79459	0	1	0	0	0
59.7967	74.2071	54.9333	5.79459	0	1	0	0	0
89.7868	53.914	-33.6394	5.79459	0	1	0	0	0
106.805	19.6057	17.5577	8.29527	0	0	1
89.5198	-12.4162	62.706	5.79459	0	1	0	0	0
96.8867	51.5037	7.76765	5.79459	0	1	0	0	0
82.2113	19.7372	70.3686	5.79459	0	1	0	0	0
57.0173	69.8133	-63.0486	5.79459	0	1	0	0	0
55.4083	-41.6392	66.7202	8	0.5	0.5	0.5	0	1
