# Supplementary material for: Mechanistic model of radiotherapy-induced lung fibrosis using coupled 3D agent-based and Monte Carlo simulations
Source: Commun Med (Lond). 2024 Feb 9;4:16. doi: 10.1038/s43856-024-00442-w (PMC10858213; doi:10.1038/s43856-024-00442-w)
Supplement: Supplementary file 8 — Supplementary Software 1 [file 43856_2024_442_MOESM8_ESM.zip › code/HealthyStructure_phagFrac1.0_senescent1.0/exp_10/alv12.dat]

-76.1191	-80.3585	-50.0828	5.69575	0	0.5	0.5
-77.6994	-65.0834	-42.738	8.29527	0	0	1
-89.1056	-5.3914	-64.2738	8.29527	0	0	1
-98.4103	-25.1278	-42.2375	5.79459	0	1	0	0	0
-72.9952	-40.0389	-88.4821	5.69575	0	0.5	0.5
-86.2297	-76.074	-39.2189	5.69575	0	0.5	0.5
-83.2937	-68.0224	-56.5283	5.69575	1	1	0
-5.22757	-104.806	-61.2232	5.69575	0	0.5	0.5
-31.8556	-108.436	-44.5718	5.69575	1	1	0
21.491	-74.9816	-56.3061	8	0	1	1	0	1
-21.1403	-84.7839	-84.4078	5.69575	1	1	0
-73.5466	-61.6774	-6.49081	8	0.5	0.5	0.5	0	1
14.9508	-8.28798	-120.282	5.69575	1	1	0
-22.0372	-55.4048	-92.4374	8.29527	0	0	1
43.6102	-72.0821	-70.7272	8.29527	0	0	1
23.5117	-87.0885	-62.9588	8.29527	0	0	1
-5.43753	-15.3067	-108.794	8.29527	0	0	1
-58.5291	-7.37988	-92.8433	5.79459	0	1	0	0	0
-64.5049	-41.024	-79.0927	5.79459	0	1	0	0	0
-38.4814	-79.0436	-66.1158	5.79459	0	1	0	0	0
42.5545	-50.9953	-87.6846	5.79459	0	1	0	0	0
6.26355	-60.9786	-91.3366	5.79459	0	1	0	0	0
31.1658	-22.1649	-103.138	5.79459	0	1	0	0	0
-34.4036	-29.9608	-100.091	5.79459	0	1	0	0	0
29.8841	-96.8047	-42.8461	5.79459	0	1	0	0	0
-28.109	-101.109	-61.2103	5.69575	0	0.5	0.5
-43.0146	-31.6256	-109.134	5.69575	0	0.5	0.5
4.50757	-108.875	-53.719	5.69575	0	0.5	0.5
-20.26	-9.45858	-119.403	5.69575	1	1	0
71.7952	-35.9375	-75.1927	8.29527	0	0	1
77.4992	-17.0299	-91.9987	5.69575	1	1	0
-98.6489	-48.017	7.92267	8.29527	0	0	1
-97.1037	-29.1527	42.6731	5.79459	0	1	0	0	0
-70.2481	-49.6984	68.5221	8.29527	0	0	1
-108.609	-16.7971	-4.67296	5.79459	0	1	0	0	0
-74.9408	-72.1823	35.6874	5.79459	0	1	0	0	0
-87.6706	-66.2792	-4.62589	5.79459	0	1	0	0	0
-76.5617	-74.4568	-26.3532	5.79459	0	1	0	0	0
-113.521	-41.6665	-11.6997	5.69575	0	0.5	0.5
-99.432	-11.6098	68.836	5.69575	0	0.5	0.5
-107.442	-54.5569	-15.4815	5.69575	0	0.5	0.5
-87.1167	-35.5609	76.8506	5.69575	0	0.5	0.5
-49.7118	-110.837	-1.76076	5.69575	0	0.5	0.5
11.9594	-120.239	-12.6209	5.69575	0	0.5	0.5
-34.1086	-104.566	-1.62054	8.29527	0	0	1
31.0513	-101.575	28.6049	8.29527	0	0	1
-33.7278	-98.8318	34.5645	8.29527	0	0	1
-9.17174	-98.7791	47.5245	8.29527	0	0	1
-30.3089	-101.353	-30.1486	8.29527	0	0	1
-57.7425	-92.7246	-12.9597	5.79459	0	1	0	0	0
70.9977	-75.7842	36.2779	5.79459	0	1	0	0	0
0.935669	-109.345	11.948	5.79459	0	1	0	0	0
13.6732	-107.645	-18.0454	5.79459	0	1	0	0	0
49.4762	-98.0315	-6.42105	5.79459	0	1	0	0	0
-31.087	-79.8545	68.969	5.79459	0	1	0	0	0
28.5137	-85.3537	63.259	5.79459	0	1	0	0	0
55.2059	-107.554	-12.0446	5.69575	0	0.5	0.5
-38.701	-98.1353	60.2627	5.69575	0	0.5	0.5
31.8638	-102.253	57.3485	5.69575	1	1	0
-32.9356	-92.9254	70.9941	5.69575	1	1	0
79.7708	-61.7355	67.7145	5.69575	1	1	0
52.9445	-24.6411	76.4538	8	0.5	0.5	0.5	0	1
103.174	-7.39533	37.421	8.29527	0	0	1
71.6154	-60.7315	-20.9379	8	0.5	0.5	0.5	0	1
116.754	-2.93611	-33.4627	5.69575	1	1	0
68.5704	-84.9694	13.3369	8.29527	0	0	1
71.4314	-40.2504	73.3311	8.29527	0	0	1
62.2715	-87.2968	-24.5189	8.29527	0	0	1
107.864	-16.9266	-13.3769	8.29527	0	0	1
98.1609	-38.4066	-31.445	8.29527	0	0	1
80.8958	6.47663	51.6663	8	0.5	0.5	0.5	0	1
94.6642	-54.6616	12.2802	8.29527	0	0	1
109.498	-6.9472	7.87173	5.79459	0	1	0	0	0
69.4148	-99.6952	-1.53545	5.69575	0	0.5	0.5
69.6369	-98.5986	13.802	5.69575	0	0.5	0.5
62.6891	-101.296	-23.8838	5.69575	1	1	0
106.268	-42.301	-40.9841	5.69575	0	0.5	0.5
102.216	-60.6102	-25.2621	5.69575	1	1	0
56.6609	-75.8008	76.184	5.69575	1	1	0
-7.19202	-66.1192	101.668	5.69575	1	1	0
14.0986	-61.7461	89.937	8.29527	0	0	1
-35.2353	-62.052	64.5252	8	0	1	1	0	1
-26.4168	-44.9951	96.838	5.79459	0	1	0	0	0
-32.7819	-10.498	104.476	5.79459	0	1	0	0	0
-51.6903	-54.3841	80.4393	5.79459	0	1	0	0	0
56.1803	-68.0842	65.6357	5.79459	0	1	0	0	0
46.9478	-42.9182	89.7437	5.79459	0	1	0	0	0
7.90034	-40.7624	101.863	5.79459	0	1	0	0	0
31.0588	-13.7842	104.62	5.79459	0	1	0	0	0
30.2241	-61.9016	100.073	5.69575	0	0.5	0.5
78.3959	-11.0884	92.1468	5.69575	1	1	0
83.1322	-14.2028	70.6209	5.79459	0	1	0	0	0
-54.181	11.2111	-108.16	5.69575	1	1	0
-61.0678	68.2666	-60.9131	8.29527	0	0	1
-99.9081	49.7048	-48.0363	5.69575	0	0.5	0.5
-19.3778	9.62835	-119.547	5.69575	0	0.5	0.5
-42.8734	20.8447	-83.5635	8	0	1	1	0	1
-11.0015	68.3984	-99.8027	5.69575	1	1	0
-7.10832	53.5199	-95.8388	8.29527	0	0	1
50.2338	36.3178	-90.8712	8.29527	0	0	1
23.0544	85.0868	-65.7932	8.29527	0	0	1
-45.0969	35.657	-93.7808	8.29527	0	0	1
-56.7096	87.7103	-34.5098	5.79459	0	1	0	0	0
28.9203	97.9623	-40.829	5.79459	0	1	0	0	0
-27.0114	73.8167	-76.9511	5.79459	0	1	0	0	0
-32.5606	91.3551	-51.9042	5.79459	0	1	0	0	0
16.2546	55.9576	-93.2981	5.79459	0	1	0	0	0
-76.4409	24.0761	-75.3467	5.79459	0	1	0	0	0
-19.7041	16.2014	-107.002	5.79459	0	1	0	0	0
46.8896	53.9362	-98.2454	5.69575	0	0.5	0.5
38.9791	27.1137	-111.827	5.69575	0	0.5	0.5
0.486267	92.798	-78.4104	5.69575	0	0.5	0.5
26.3519	33.1093	-113.883	5.69575	0	0.5	0.5
76.5964	24.3171	-75.1111	8.29527	0	0	1
57.9684	75.1214	-55.6457	8.29527	0	0	1
59.3094	-9.95827	-92.1044	5.79459	0	1	0	0	0
84.8032	45.7715	-53.0413	5.79459	0	0	0	86815
87.0599	-0.503757	-67.2334	5.79459	0	1	0	0	0
50.5811	62.5868	-74.9963	5.79459	0	1	0	0	0
98.5999	38.0862	-30.4551	5.79459	0	1	0	0	0
26.5724	14.6621	-105.73	5.79459	0	1	0	0	0
92.1464	31.8701	-72.4792	5.69575	0	0.5	0.5
-90.0834	80.5562	12.4734	5.69575	1	1	0
-98.8185	32.6361	35.6342	8.29527	0	0	1
-54.5877	94.83	11.2892	5.79459	0	1	0	0	0
-56.5943	67.4657	65.9226	8.29527	0	0	1
-106.548	15.7927	-22.3165	8.29527	0	0	1
-93.4124	45.4439	-36.1823	5.79459	0	1	0	0	0
-82.3805	59.4933	42.1188	5.79459	0	1	0	0	0
-106.472	27.577	1.77136	5.79459	0	1	0	0	0
-75.8347	78.5301	-13.4955	5.79459	0	1	0	0	0
-92.3623	58.8763	10.1383	5.79459	0	1	0	0	0
-42.3331	87.3498	51.74	5.79459	0	1	0	0	0
-116.963	3.66982	-32.6526	5.69575	0	0.5	0.5
-102.915	41.0078	49.8673	5.69575	1	1	0
-91.8791	28.4394	74.2249	5.69575	1	1	0
-68.3581	27.5266	81.6667	8.29527	0	0	1
-79.6679	-7.33939	75.4928	8.29527	0	0	1
-63.1169	-14.0315	88.9909	5.79459	0	1	0	0	0
-43.4391	27.7851	97.165	5.79459	0	1	0	0	0
-34.371	56.437	87.9404	5.79459	0	1	0	0	0
25.4399	92.7629	-1.82501	8	0	1	1	0	1
-45.702	50.0034	68.3123	8	0.5	0.5	0.5	0	1
-49.0156	52.4405	-64.0543	8	0	1	1	0	1
56.0671	87.1624	36.8672	5.79459	0	1	0	0	0
16.0787	99.9631	42.9983	5.79459	0	1	0	0	0
25.4695	106.066	14.1889	5.79459	0	1	0	0	0
-4.80081	108.293	-18.6975	8.29527	0	0	1
-15.5776	108.891	0.117889	5.79459	0	1	0	0	0
42.3961	101.153	-8.40436	5.79459	0	1	0	0	0
-7.59763	77.4519	77.7399	5.79459	0	1	0	0	0
54.0693	61.9297	73.0837	5.79459	0	1	0	0	0
28.5592	81.6329	67.9738	5.79459	0	1	0	0	0
-21.7422	102.61	33.1444	5.79459	0	1	0	0	0
-48.3522	97.744	53.5643	5.69575	0	0.5	0.5
-37.8061	94.1042	66.8955	5.69575	0	0.5	0.5
92.9441	37.6488	68.5847	5.69575	1	1	0
59.7507	80.8127	68.2573	5.69575	1	1	0
105.709	14.446	-26.7753	8.29527	0	0	1
75.3826	69.109	40.5143	8.29527	0	0	1
89.2725	27.2381	58.2029	5.79459	0	1	0	0	0
88.9543	59.1028	-26.3436	8.29527	0	0	1
101.479	42.4106	1.82785	8.29527	0	0	1
96.579	-21.6038	-48.0184	5.79459	0	1	0	0	0
68.4062	85.637	-9.32166	5.79459	0	1	0	0	0
102.396	25.7314	30.8699	5.79459	0	1	0	0	0
71.4424	29.6401	78.2141	5.79459	0	1	0	0	0
98.3946	67.2781	23.4959	5.69575	0	0.5	0.5
100.801	29.4822	61.0823	5.69575	0	0.5	0.5
6.58932	118.778	-24.6653	5.69575	0	0.5	0.5
-14.2677	119.846	13.9036	5.69575	0	0.5	0.5
-22.7406	116.598	-25.4475	5.69575	0	0.5	0.5
14.3674	120.39	-7.73495	5.69575	0	0.5	0.5
2.72591	94.2433	76.6204	5.69575	1	1	0
-74.1053	25.3608	55.8633	8	0	1	1	0	1
-13.246	7.88688	108.914	8.29527	0	0	1
35.6313	52.3471	89.9455	8.29527	0	0	1
-53.558	53.4224	59.4366	8	0.5	0.5	0.5	0	1
52.995	10.7998	95.7857	5.79459	0	1	0	0	0
13.5063	26.5233	105.897	5.79459	0	1	0	0	0
5.2459	26.0417	118.55	5.69575	0	0.5	0.5
-8.99622	29.0122	117.632	5.69575	1	1	0
