# Supplementary material for: Mechanistic model of radiotherapy-induced lung fibrosis using coupled 3D agent-based and Monte Carlo simulations
Source: Commun Med (Lond). 2024 Feb 9;4:16. doi: 10.1038/s43856-024-00442-w (PMC10858213; doi:10.1038/s43856-024-00442-w)
Supplement: Supplementary file 8 — Supplementary Software 1 [file 43856_2024_442_MOESM8_ESM.zip › code/HealthyStructure_phagFrac1.0_senescent1.0/exp_10/alv9.dat]

-33.0914	-77.8121	-87.2417	5.69575	0	0.5	0.5
-109.2	-43.3655	-30.9234	5.69575	1	1	0
-96.8026	-39.0219	-34.7291	8.29527	0	0	1
-79.3997	-72.2527	-23.984	8.29527	0	0	1
-23.617	-93.0577	-53.6889	8.29527	0	0	1
-82.542	-45.0162	-57.0995	8.29527	0	0	1
-2.96242	-3.1379	-109.915	8.29527	0	0	1
-80.5397	-61.2138	-43.1998	5.79459	0	1	0	0	0
-57.4049	-86.2219	-37.0198	8.29527	0	0	1
-26.4974	-72.3645	-78.4884	5.79459	0	1	0	0	0
-73.6564	-18.1293	-79.6622	5.79459	0	1	0	0	0
-45.6838	-33.7347	-94.2008	5.79459	0	1	0	0	0
-52.7093	-67.51	-69.0227	5.79459	0	1	0	0	0
-20.0739	-108.151	-0.622471	5.79459	0	1	0	0	0
-48.9432	-40.8156	-103.439	5.69575	0	0.5	0.5
-38.8299	-103.995	-49.3688	5.69575	0	0.5	0.5
11.0562	-43.7024	-112.817	5.69575	0	0.5	0.5
27.4242	-49.206	-107.648	5.69575	0	0.5	0.5
-7.66548	-86.9755	-40.3978	8	0.5	0.5	0.5	0	1
72.9734	-18.6537	-59.8532	8	0.5	0.5	0.5	0	1
2.14082	-66.501	-101.651	5.69575	1	1	0
69.282	-30.5579	-79.7885	8.29527	0	0	1
68.8039	-36.9084	-56.2075	8	0.5	0.5	0.5	0	1
-38.8428	9.75159	-87.4736	8	0.5	0.5	0.5	0	1
98.8003	-12.2261	-46.787	8.29527	0	0	1
28.2556	-49.591	-94.0314	8.29527	0	0	1
-36.6683	-39.6308	-79.6261	8	0.5	0.5	0.5	0	1
-8.47563	-49.1763	-98.0299	5.79459	0	1	0	0	0
83.3042	7.37969	-71.4559	5.79459	0	1	0	0	0
86.198	-54.3652	-41.4046	5.79459	0	1	0	0	0
45.6353	-95.8759	-28.727	8.29527	0	0	1
-15.3447	-22.2897	-106.619	5.79459	0	1	0	0	0
9.27191	-73.3675	-81.4324	5.79459	0	1	0	0	0
34.8067	-78.9161	-68.2696	5.79459	0	1	0	0	0
61.9551	-60.1303	-68.161	5.79459	0	1	0	0	0
12.9438	-108.92	-8.29928	5.79459	0	1	0	0	0
68.2715	-78.4192	-35.9087	5.79459	0	1	0	0	0
22.0875	-100.483	-38.9267	5.79459	0	1	0	0	0
43.7652	0.543388	-100.917	5.79459	0	1	0	0	0
97.703	-30.2124	-40.5133	5.79459	0	1	0	0	0
23.8454	-20.5019	-105.409	5.79459	0	1	0	0	0
36.8906	-99.3178	-59.4555	5.69575	0	0.5	0.5
99.6173	-18.0731	-67.1539	5.69575	0	0.5	0.5
16.2262	-26.5851	-117.43	5.69575	0	0.5	0.5
-3.06277	-103.772	-63.1026	5.69575	1	1	0
-50.3337	57.8463	-94.2349	5.69575	0	0.5	0.5
-73.5316	56.9326	-78.1773	5.69575	1	1	0
-59.5198	61.9329	-68.7147	8.29527	0	0	1
-69.6368	3.76741	-85.0678	8.29527	0	0	1
-35.9336	15.3152	-102.831	8.29527	0	0	1
-85.4851	36.2398	-58.9828	8.29527	0	0	1
-26.5768	100.672	-35.48	5.79459	0	1	0	0	0
-28.3656	83.5849	-65.6427	5.79459	0	1	0	0	0
-34.0268	57.136	-87.6223	5.79459	0	1	0	0	0
-75.3127	72.7587	-33.6773	5.79459	0	1	0	0	0
-68.1675	33.8977	-79.3986	5.79459	0	1	0	0	0
-102.535	9.118	-38.7735	5.79459	0	1	0	0	0
-46.001	95.7272	-58.9925	5.69575	0	0.5	0.5
63.7736	98.9154	-30.1425	5.69575	1	1	0
28.3327	69.7394	-80.2102	8.29527	0	0	1
25.2548	50.265	-94.5284	5.79459	0	1	0	0	0
102.707	24.3635	-30.9252	5.79459	0	1	0	0	0
72.4234	36.4126	-74.3571	5.79459	0	1	0	0	0
2.72113	82.2207	-73.023	5.79459	0	1	0	0	0
82.9803	55.6232	-46.047	5.79459	0	1	0	0	0
42.8612	30.2754	-96.6763	5.79459	0	1	0	0	0
-7.45493	34.5958	-104.152	5.79459	0	1	0	0	0
38.0422	103.101	-4.78265	5.79459	0	1	0	0	0
55.058	74.4264	-59.4019	5.79459	0	1	0	0	0
57.664	81.689	-69.0115	5.69575	0	0.5	0.5
22.7146	99.5819	-40.8348	5.79459	0	1	0	0	0
86.6396	44.1957	-72.8026	5.69575	0	0.5	0.5
63.4385	7.3985	-103.348	5.69575	0	0.5	0.5
-8.04309	103.86	-62.517	5.69575	1	1	0
78.0382	85.3315	-37.3007	5.69575	1	1	0
36.879	4.77991	-115.659	5.69575	0	0.5	0.5
117.609	2.31892	-30.3755	5.69575	1	1	0
113.718	28.2974	-32.0753	5.69575	0	0.5	0.5
103.545	43.358	-46.4584	5.69575	1	1	0
98.3685	0.0252472	-71.2989	5.69575	0	0.5	0.5
36.8439	113.137	-24.5429	5.69575	1	1	0
8.95024	59.8058	91.8867	5.79459	0	1	0	0	0
-43.2733	-113.121	9.53797	5.69575	1	1	0
-26.7855	-116.876	-19.5537	5.69575	0	0.5	0.5
-48.7698	-105.674	34.8482	5.69575	0	0.5	0.5
-88.0445	-9.73253	37.5356	8	0	1	1	0	1
-10.7245	-100.817	66.9388	5.69575	1	1	0
-73.4766	-68.445	68.384	5.69575	1	1	0
50.8402	-79.985	-16.5272	8	0	1	1	0	1
-84.4355	-71.4561	50.2451	5.69575	1	1	0
-63.2463	-39.6851	60.667	8	0	1	1	0	1
-89.5009	-62.0839	15.3355	8.29527	0	0	1
-71.6088	-30.7992	77.6118	8.29527	0	0	1
-104.834	-30.8164	-12.6275	8.29527	0	0	1
-50.3203	-70.9947	67.2876	8.29527	0	0	1
-24.7805	-102.175	32.3464	5.79459	0	1	0	0	0
-72.0026	14.9159	81.8116	5.79459	0	1	0	0	0
-55.8325	-94.5437	6.64914	5.79459	0	1	0	0	0
-88.4807	-39.8523	51.7986	5.79459	0	1	0	0	0
-38.8817	-86.7092	55.4068	5.79459	0	1	0	0	0
-53.7333	-20.9009	93.6797	5.79459	0	1	0	0	0
-96.2988	-4.59579	52.9663	5.79459	0	1	0	0	0
-68.7401	-77.9133	36.1154	5.79459	0	1	0	0	0
-11.385	-62.0776	90.093	5.79459	0	1	0	0	0
-117.033	-28.9269	-15.1304	5.69575	0	0.5	0.5
-50.5802	-94.891	56.5421	5.69575	0	0.5	0.5
-99.4463	-48.3239	50.3485	5.69575	0	0.5	0.5
-13.6579	-24.2942	118.25	5.69575	1	1	0
-26.2978	-25.4139	103.743	5.79459	0	1	0	0	0
-6.77626	-120.392	14.8221	5.69575	0	0.5	0.5
3.05754	-121.315	5.77065	5.69575	0	0.5	0.5
81.0591	-90.4626	2.67322	5.69575	0	0.5	0.5
95.1835	-10.5982	74.7508	5.69575	0	0.5	0.5
53.7567	-108.867	4.25936	5.69575	1	1	0
76.7597	-92.809	15.9477	5.69575	1	1	0
90.7288	30.7657	-8.7885	8	0.5	0.5	0.5	0	1
40.7711	-87.1793	53.2685	8.29527	0	0	1
59.8533	-40.6367	63.417	8	0	1	1	0	1
76.4807	-78.966	-3.82704	8.29527	0	0	1
55.5073	-86.8762	38.3598	5.79459	0	1	0	0	0
65.0198	-55.6521	69.1015	8.29527	0	0	1
92.6204	-59.3419	0.098772	5.79459	0	1	0	0	0
84.3306	-57.1106	41.554	5.79459	0	1	0	0	0
5.89066	-102.934	38.3405	5.79459	0	1	0	0	0
37.0734	-102.277	16.2812	5.79459	0	1	0	0	0
10.7947	-82.9559	71.4269	5.79459	0	1	0	0	0
81.0434	-18.0473	72.1545	5.79459	0	1	0	0	0
104.577	-33.8886	3.90808	5.79459	0	1	0	0	0
95.0961	-31.7616	68.6136	5.69575	0	0.5	0.5
73.9237	-53.3901	80.285	5.69575	0	0.5	0.5
85.3431	-85.146	-15.0603	5.69575	0	0.5	0.5
46.4407	-88.86	68.6067	5.69575	1	1	0
103.364	-62.0629	14.9681	5.69575	1	1	0
110	-0.108196	-0.0371738	5.79459	0	1	0	0	0
100.775	-22.5876	37.8699	5.79459	0	1	0	0	0
71.2917	-39.1978	90.2275	5.69575	1	1	0
10.7992	-17.0903	108.126	8.29527	0	0	1
55.2839	-25.8801	91.5091	8.29527	0	0	1
16.9608	-44.944	98.9564	5.79459	0	1	0	0	0
30.381	-41.2396	110.165	5.69575	0	0.5	0.5
66.1636	-49.8802	88.8503	5.69575	0	0.5	0.5
-93.6014	0.904728	22.2134	8	0	1	1	0	1
-32.6107	79.6882	68.4568	8.29527	0	0	1
-109.107	8.22606	11.3129	8.29527	0	0	1
-82.055	67.2966	28.9509	8.29527	0	0	1
-97.7098	46.8204	18.9908	8.29527	0	0	1
-57.3128	90.8204	-23.8097	8.29527	0	0	1
-72.8837	43.3109	70.0866	5.79459	0	1	0	0	0
-99.3649	44.7615	-14.934	5.79459	0	1	0	0	0
-58.4148	92.3392	12.6955	5.79459	0	1	0	0	0
-31.6404	62.707	84.6564	5.79459	0	1	0	0	0
-26.2931	102.786	29.0456	5.79459	0	1	0	0	0
-64.2578	76.7314	45.6425	5.79459	0	1	0	0	0
-103.534	13.9893	34.4231	5.79459	0	1	0	0	0
-92.8036	78.2446	-5.01796	5.69575	0	0.5	0.5
-98.6643	69.6552	13.1689	5.69575	0	0.5	0.5
-113.398	42.7295	-8.66044	5.69575	0	0.5	0.5
-117.839	29.5611	0.0580501	5.69575	0	0.5	0.5
-17.1854	120.042	-7.38536	5.69575	0	0.5	0.5
-23.5928	-2.53249	107.41	8.29527	0	0	1
-25.8328	48.3134	95.3859	8.29527	0	0	1
90.9353	44.4408	67.1988	5.69575	1	1	0
20.4259	64.6707	68.2346	8	0	1	1	0	1
-6.77962	106.396	-27.0924	8.29527	0	0	1
-7.01285	84.6716	69.868	8.29527	0	0	1
28.5824	92.9427	51.4215	8.29527	0	0	1
32.2493	75.9103	72.7847	8.29527	0	0	1
72.4932	82.6731	3.14382	8.29527	0	0	1
73.8856	74.5092	-32.9921	8.29527	0	0	1
90.1142	44.6306	44.5819	8.29527	0	0	1
77.0188	26.5632	73.9087	5.79459	0	1	0	0	0
97.5104	49.1142	-13.3984	8.29527	0	0	1
-5.11432	109.658	6.99847	8.29527	0	0	1
100.542	1.47737	44.5986	8.29527	0	0	1
63.2728	83.68	33.0788	5.79459	0	1	0	0	0
62.744	57.7923	69.4495	5.79459	0	1	0	0	0
37.9709	102.254	53.5178	5.69575	1	1	0
107.292	44.2927	35.8676	5.69575	1	1	0
120.982	9.83123	-5.15754	5.69575	1	1	0
103.032	35.7106	14.4592	5.79459	0	1	0	0	0
119.311	22.2862	5.30207	5.69575	0	0.5	0.5
62.4035	9.35227	90.1018	8.29527	0	0	1
31.8455	34.8162	99.3665	5.79459	0	1	0	0	0
-20.436	-103.299	-31.8063	5.79459	0	1	0	0	0
