# Supplementary material for: Mechanistic model of radiotherapy-induced lung fibrosis using coupled 3D agent-based and Monte Carlo simulations
Source: Commun Med (Lond). 2024 Feb 9;4:16. doi: 10.1038/s43856-024-00442-w (PMC10858213; doi:10.1038/s43856-024-00442-w)
Supplement: Supplementary file 8 — Supplementary Software 1 [file 43856_2024_442_MOESM8_ESM.zip › code/HealthyStructure_phagFrac1.0_senescent1.0/exp_10/alv8.dat]

-9.2682	-105.267	-59.9446	5.69575	0	0.5	0.5
52.1441	-103.807	-35.5681	5.69575	0	0.5	0.5
-114.935	0.320816	-39.3743	5.69575	1	1	0
-57.1932	-27.3404	-103.64	5.69575	0	0.5	0.5
-76.5831	-37.5583	-86.5119	5.69575	0	0.5	0.5
-38.9992	-76.7825	-85.6937	5.69575	1	1	0
-37.7013	-0.331802	-103.337	8.29527	0	0	1
-54.3497	-34.3296	-89.2615	8.29527	0	0	1
-87.3255	8.10471	-66.397	5.79459	0	1	0	0	0
-68.5169	-7.87741	-85.6935	5.79459	0	1	0	0	0
-97.4576	-39.9501	-31.7176	5.79459	0	1	0	0	0
-104.718	-4.2971	-33.3951	5.79459	0	1	0	0	0
-22.2964	-96.0306	-70.9993	5.69575	0	0.5	0.5
-42.7919	-71.298	-72.0101	5.79459	0	1	0	0	0
-79.3325	-47.0687	-59.924	5.79459	0	1	0	0	0
-110.768	-3.51659	-49.7803	5.69575	0	0.5	0.5
-80.3435	-12.6625	-90.2469	5.69575	1	1	0
61.748	-16.5027	-103.318	5.69575	0	0.5	0.5
22.6153	-68.6585	-97.6446	5.69575	0	0.5	0.5
25.1251	-60.6333	-70.3334	8	0	1	1	0	1
-19.6866	-52.0562	-78.4734	8	0.5	0.5	0.5	0	1
34.3583	-62.7026	-98.2233	5.69575	1	1	0
-8.61751	-25.4413	-106.67	8.29527	0	0	1
78.7123	15.7438	-75.2092	8.29527	0	0	1
-20.2342	-8.49991	-93.6686	8	0.5	0.5	0.5	0	1
60.5765	2.23361	-91.7905	8.29527	0	0	1
78.7568	-51.6785	-56.8041	8.29527	0	0	1
57.2619	-49.0921	-80.069	8.29527	0	0	1
27.9272	-68.8711	-81.1043	8.29527	0	0	1
-12.9754	-65.867	-87.1388	5.79459	0	1	0	0	0
31.2083	16.5956	-104.166	5.79459	0	1	0	0	0
35.3519	-88.2295	-55.3697	5.79459	0	1	0	0	0
90.1504	-24.0759	-58.2516	5.79459	0	1	0	0	0
53.2718	-22.7409	-93.5154	5.79459	0	1	0	0	0
1.89218	7.93571	-109.697	5.79459	0	1	0	0	0
-5.02782	-93.3264	-58.0042	5.79459	0	1	0	0	0
18.3245	-43.193	-99.4916	5.79459	0	1	0	0	0
-9.87991	-85.5141	-85.7299	5.69575	0	0.5	0.5
4.49993	-14.597	-120.52	5.69575	1	1	0
-42.3191	11.4604	-113.303	5.69575	1	1	0
-28.3689	24.8953	-103.32	8.29527	0	0	1
-33.7401	78.9177	-68.8011	8.29527	0	0	1
-48.7286	90.18	-39.9135	5.79459	0	1	0	0	0
-67.8978	61.8348	-60.5504	5.79459	0	1	0	0	0
-96.3227	31.6385	-42.6726	5.79459	0	1	0	0	0
-100.648	28.9477	-61.5781	5.69575	0	0.5	0.5
-25.1605	102.092	-60.8604	5.69575	0	0.5	0.5
-37.977	29.659	-111.533	5.69575	0	0.5	0.5
9.53452	73.5859	-96.1983	5.69575	1	1	0
-19.7386	110.987	-45.3002	5.69575	0	0.5	0.5
75.8244	34.0621	-88.6021	5.69575	0	0.5	0.5
13.0832	55.9676	-93.7894	8.29527	0	0	1
-5.30549	99.9902	-45.5392	8.29527	0	0	1
37.0002	64.5982	-60.9388	8	0	1	1	0	1
67.1503	75.3983	-43.657	8.29527	0	0	1
38.001	62.7243	-81.9853	5.79459	0	1	0	0	0
33.154	87.9676	-57.1184	5.79459	0	1	0	0	0
-17.4891	58.0274	-91.7984	5.79459	0	1	0	0	0
61.995	57.0515	-70.7233	5.79459	0	1	0	0	0
91.1381	24.6852	-76.4508	5.69575	0	0.5	0.5
-51.1723	41.3307	-88.1656	5.79459	0	1	0	0	0
23.9734	101.584	-34.727	5.79459	0	1	0	0	0
0.236664	58.084	-106.706	5.69575	0	0.5	0.5
-5.17034	40.7512	-114.336	5.69575	0	0.5	0.5
110.973	-32.71	-37.0817	5.69575	1	1	0
89.6689	-54.5229	-32.9659	5.79459	0	1	0	0	0
96.5013	39.7457	-34.7531	8.29527	0	0	1
85.3174	36.014	-59.3627	5.79459	0	1	0	0	0
-35.3115	-97.3195	-37.1754	5.79459	0	1	0	0	0
-11.8496	-107.89	-17.8709	5.79459	0	1	0	0	0
5.7123	-109.252	11.4604	8.29527	0	0	1
46.5835	-105.545	38.0799	5.69575	0	0.5	0.5
-1.54076	-121.431	-3.46074	5.69575	0	0.5	0.5
-5.20143	-121.083	8.46778	5.69575	1	1	0
-92.7172	-77.2083	14.2236	5.69575	1	1	0
-92.4537	-58.8886	52.3865	5.69575	0	0.5	0.5
-94.1013	-6.52029	-18.9186	8	0.5	0.5	0.5	0	1
-49.4982	-57.0679	59.5691	8	0	1	1	0	1
-62.116	-91.4856	50.3178	5.69575	1	1	0
-37.1586	-87.7865	75.3172	5.69575	1	1	0
-45.9581	-94.5549	60.8861	5.69575	1	1	0
-57.8647	-92.7764	-12.0088	8.29527	0	0	1
-90.2859	-42.593	46.1985	8.29527	0	0	1
-66.2927	-70.0316	52.923	8.29527	0	0	1
-107.127	-24.706	3.65717	5.79459	0	1	0	0	0
-72.4382	-73.8971	-37.3087	5.79459	0	1	0	0	0
-92.7144	-13.2932	57.6831	5.79459	0	1	0	0	0
-55.3835	-61.6651	72.3234	5.79459	0	1	0	0	0
-62.1672	-88.7835	18.7814	5.79459	0	1	0	0	0
-105.36	-1.63084	31.5681	5.79459	0	1	0	0	0
-31.8246	-100.908	30.0785	5.79459	0	1	0	0	0
-90.7536	-62.0654	3.418	5.79459	0	1	0	0	0
-32.1129	-86.7828	59.4752	5.79459	0	1	0	0	0
-101.538	11.2588	65.7517	5.69575	0	0.5	0.5
-108.021	6.98074	55.1609	5.69575	0	0.5	0.5
-110.284	-50.0259	-9.73845	5.69575	1	1	0
-118.961	-12.1125	-21.481	5.69575	1	1	0
73.1672	-65.5561	71.4762	5.69575	1	1	0
13.2094	-87.9664	36.6458	8	0.5	0.5	0.5	0	1
86.8273	-84.4146	9.75221	5.69575	1	1	0
13.6268	-89.6038	80.9035	5.69575	1	1	0
49.7021	-97.2331	13.2445	8.29527	0	0	1
72.0795	-10.4965	82.428	8.29527	0	0	1
57.2082	-44.5695	82.709	8.29527	0	0	1
70.6484	-72.9155	42.3336	8.29527	0	0	1
91.2727	1.2908	61.381	8.29527	0	0	1
27.9102	-61.856	86.5728	5.79459	0	1	0	0	0
25.8503	-92.198	54.1414	5.79459	0	1	0	0	0
31.9367	-103.056	-21.4384	5.79459	0	1	0	0	0
64.274	-88.1836	-13.8744	5.79459	0	1	0	0	0
1.23959	-87.871	66.16	5.79459	0	1	0	0	0
45.2312	-92.0159	39.8405	5.79459	0	1	0	0	0
86.5853	1.37801	85.2114	5.69575	0	0.5	0.5
33.263	-91.8289	72.256	5.69575	0	0.5	0.5
-28.7252	-62.2448	100.301	5.69575	1	1	0
-33.6376	-69.2852	57.6503	8	0	1	1	0	1
-58.0959	1.4212	93.3962	8.29527	0	0	1
-7.40549	-60.93	91.2836	5.79459	0	1	0	0	0
-52.4567	-38.2615	88.7939	5.79459	0	1	0	0	0
-21.8265	-28.344	104.02	5.79459	0	1	0	0	0
-68.3263	-22.9892	97.7902	5.69575	0	0.5	0.5
17.2455	12.9221	119.56	5.69575	0	0.5	0.5
41.5765	-22.6914	99.2799	8.29527	0	0	1
-0.674408	5.82484	109.841	5.79459	0	1	0	0	0
22.3972	-9.16373	107.305	5.79459	0	1	0	0	0
-3.87078	-53.9908	108.765	5.69575	0	0.5	0.5
12.5397	-49.6813	110.156	5.69575	0	0.5	0.5
-41.6778	48.1717	72.0944	8	0	1	1	0	1
-27.2334	108.841	46.6038	5.69575	1	1	0
-93.2061	51.454	58.5241	5.69575	1	1	0
-53.0108	47.7217	83.7369	8.29527	0	0	1
-104.582	25.3535	22.7989	8.29527	0	0	1
-78.7108	10.0994	76.1749	8.29527	0	0	1
-79.0891	55.4928	52.5876	8.29527	0	0	1
-68.8163	78.3417	35.0271	8.29527	0	0	1
-91.5737	60.4518	7.73564	5.79459	0	1	0	0	0
-48.3642	87.3262	46.2066	5.79459	0	1	0	0	0
-101.692	39.3085	-14.6119	5.79459	0	1	0	0	0
-56.2434	94.5338	0.213245	5.79459	0	1	0	0	0
-110.764	49.6971	-4.6209	5.69575	0	0.5	0.5
-80.8645	68.9306	-28.4518	5.79459	0	1	0	0	0
-118.879	20.2377	14.7701	5.69575	0	0.5	0.5
-102.501	63.6677	-14.1363	5.69575	0	0.5	0.5
67.651	73.5872	69.0519	5.69575	1	1	0
-2.98535	121.435	-2.1173	5.69575	1	1	0
26.2228	104.576	21.8216	8.29527	0	0	1
73.0769	62.0715	7.89803	8	0	1	1	0	1
-8.96193	103.742	35.4583	8.29527	0	0	1
59.5818	45.697	-60.1437	8	0.5	0.5	0.5	0	1
82.7272	70.755	-15.8099	8.29527	0	0	1
71.7727	38.7749	73.7915	8.29527	0	0	1
82.9858	59.0851	41.5008	5.79459	0	1	0	0	0
-15.7859	72.5379	81.173	5.79459	0	1	0	0	0
15.7257	108.812	-3.54568	5.79459	0	1	0	0	0
38.8881	86.5509	55.6476	5.79459	0	1	0	0	0
15.6634	87.8371	64.3374	5.79459	0	1	0	0	0
60.2669	91.9212	4.12288	5.79459	0	1	0	0	0
62.1264	79.6479	43.5491	5.79459	0	1	0	0	0
81.8454	20.0407	70.7085	5.79459	0	1	0	0	0
-22.4846	107.044	-11.6637	5.79459	0	1	0	0	0
-22.4347	92.4602	55.2069	5.79459	0	1	0	0	0
67.6057	100.874	3.92454	5.69575	0	0.5	0.5
-29.9677	10.0494	105.361	8.29527	0	0	1
6.10321	51.7994	96.8482	5.79459	0	1	0	0	0
-29.375	46.2891	95.3647	5.79459	0	1	0	0	0
-55.8801	54.4873	93.1227	5.69575	0	0.5	0.5
56.4188	28.6591	89.9754	8.29527	0	0	1
32.8386	28.8925	100.93	8.29527	0	0	1
101.428	-35.5768	23.3804	8.29527	0	0	1
92.8765	-27.5717	52.0937	8.29527	0	0	1
106.364	10.2533	26.105	8.29527	0	0	1
99.8946	-45.932	3.36463	5.79459	0	1	0	0	0
104.306	-0.967239	-34.9191	5.79459	0	1	0	0	0
108.981	-13.0896	-7.19896	5.79459	0	1	0	0	0
84.8845	-69.8432	-4.06943	5.79459	0	1	0	0	0
121.438	2.45448	2.58677	5.69575	1	1	0
95.6159	72.5025	18.9973	5.69575	0	0.5	0.5
88.7634	-12.8686	34.7985	8	0.5	0.5	0.5	0	1
104.731	33.117	5.89412	8.29527	0	0	1
91.8109	60.0331	8.17243	5.79459	0	1	0	0	0
116.747	26.712	20.4062	5.69575	0	0.5	0.5
120.483	14.9944	4.36047	5.69575	0	0.5	0.5
