# Supplementary material for: Mechanistic model of radiotherapy-induced lung fibrosis using coupled 3D agent-based and Monte Carlo simulations
Source: Commun Med (Lond). 2024 Feb 9;4:16. doi: 10.1038/s43856-024-00442-w (PMC10858213; doi:10.1038/s43856-024-00442-w)
Supplement: Supplementary file 8 — Supplementary Software 1 [file 43856_2024_442_MOESM8_ESM.zip › code/HealthyStructure_phagFrac1.0_senescent1.0/exp_2/alv5.dat]

-60.3406	3.53783	-91.9048	5.79459	0	1	0	0	0
-78.104	-46.7426	-80.4662	5.69575	1	1	0
-64.0195	-57.2946	-85.8996	5.69575	0	0.5	0.5
-58.4585	-71.0519	-79.3343	5.69575	1	1	0
-93.3797	-44.8027	-37.0534	8.29527	0	0	1
-82.084	-32.2109	-65.7622	5.79459	0	1	0	0	0
-61.9377	-81.0193	-41.2263	5.79459	0	1	0	0	0
-55.6406	-32.5325	-89.139	5.79459	0	1	0	0	0
-81.1677	-72.7037	-15.0321	5.79459	0	1	0	0	0
-55.9611	-93.591	-53.5629	5.69575	0	0.5	0.5
7.1362	-85.8486	-68.4064	5.79459	0	1	0	0	0
47.2632	-110.763	-16.0488	5.69575	0	0.5	0.5
-12.6	-68.084	-99.8324	5.69575	1	1	0
19.4793	-88.5017	-80.9192	5.69575	1	1	0
60.5485	-16.5081	-104.028	5.69575	1	1	0
-18.56	-57.0809	-92.1796	8.29527	0	0	1
-23.5355	-87.3874	-62.5263	8.29527	0	0	1
4.79677	-73.294	-62.13	8	0	1	1	0	1
45.5879	-73.455	-68.0155	8.29527	0	0	1
-22.0837	-20.1751	-105.855	8.29527	0	0	1
20.9258	-104.02	-29.018	8.29527	0	0	1
66.5287	-77.3264	-41.165	8.29527	0	0	1
0.0850906	-101.451	-42.516	8.29527	0	0	1
16.0337	-50.6335	-96.3285	5.79459	0	1	0	0	0
75.7108	-1.58075	-79.7834	5.79459	0	1	0	0	0
-59.2843	-60.079	-70.5411	5.79459	0	1	0	0	0
-29.542	-68.1164	-81.1629	5.79459	0	1	0	0	0
38.8473	-102.668	7.08485	5.79459	0	1	0	0	0
63.6523	-86.4035	-24.1419	5.79459	0	1	0	0	0
1.90276	-74.2144	-96.1691	5.69575	0	0.5	0.5
53.5686	-20.2157	-93.9219	5.79459	0	1	0	0	0
45.6392	-51.5777	-85.7718	5.79459	0	1	0	0	0
81.4651	-39.2012	-62.6635	5.79459	0	1	0	0	0
68.0911	-80.6006	-60.225	5.69575	0	0.5	0.5
45.0019	-104.799	-41.8564	5.69575	1	1	0
-17.7779	-107.022	-54.6813	5.69575	0	0.5	0.5
106.269	-21.6987	-54.7342	5.69575	0	0.5	0.5
97.5906	-12.7228	-49.135	5.79459	0	1	0	0	0
-51.3738	93.7728	-57.687	5.69575	0	0.5	0.5
-95.8179	18.8081	-50.6476	8.29527	0	0	1
-110.277	43.3686	-26.7975	5.69575	1	1	0
-54.7052	81.8171	-49.1239	8.29527	0	0	1
-88.4565	-12.6589	-64.1499	8.29527	0	0	1
-33.2209	81.3107	-66.2188	5.79459	0	1	0	0	0
-80.1414	52.7425	-53.8106	5.79459	0	1	0	0	0
-85.9524	35.2366	-78.2973	5.69575	0	0.5	0.5
-72.8579	-5.89894	-97.0403	5.69575	0	0.5	0.5
-77.8922	45.6714	-81.2824	5.69575	0	0.5	0.5
54.6956	62.2651	-48.8569	8	0	1	1	0	1
4.88133	20.9756	-119.566	5.69575	1	1	0
-10.7919	17.7385	-119.703	5.69575	1	1	0
-31.0826	69.8332	-94.4306	5.69575	1	1	0
-26.0786	60.8764	-101.854	5.69575	1	1	0
30.3953	34.7738	-112.369	5.69575	1	1	0
-35.4589	12.4596	-103.38	8.29527	0	0	1
37.076	1.03996	-103.558	8.29527	0	0	1
4.82088	10.5947	-109.382	5.79459	0	1	0	0	0
55.0194	48.6073	-81.9158	5.79459	0	1	0	0	0
68.912	64.4661	-56.5266	5.79459	0	1	0	0	0
41.129	89.9839	-48.076	5.79459	0	1	0	0	0
23.1673	72.7324	-79.204	5.79459	0	1	0	0	0
16.724	41.2403	-100.596	5.79459	0	1	0	0	0
84.3904	28.6543	-64.4763	5.79459	0	1	0	0	0
-18.6314	52.8909	-94.6317	5.79459	0	1	0	0	0
-54.0365	46.8632	-83.5697	5.79459	0	1	0	0	0
-3.71497	90.1347	-62.944	5.79459	0	1	0	0	0
-35.9558	79.7067	-84.3441	5.69575	1	1	0
-53.8172	104.754	-29.8361	5.69575	0	0.5	0.5
23.0751	103.634	-28.7661	5.79459	0	1	0	0	0
93.384	53.4709	-22.8141	5.79459	0	1	0	0	0
88.0373	73.8257	-39.4855	5.69575	1	1	0
94.0841	6.88489	-18.8748	8	0	1	1	0	1
104.667	52.1202	-32.987	5.69575	1	1	0
89.0331	65.0021	-51.0659	5.69575	1	1	0
72.1209	76.7137	-31.8368	8.29527	0	0	1
104.524	19.5872	-28.1251	5.79459	0	1	0	0	0
110.386	48.2439	-15.729	5.69575	0	0.5	0.5
98.7524	63.3251	-31.5846	5.69575	0	0.5	0.5
-64.0985	-41.3933	79.2337	8.29527	0	0	1
-88.0963	-57.0838	32.8706	8.29527	0	0	1
-73.573	-13.5325	80.6463	8.29527	0	0	1
-104.203	-6.64279	34.6075	8.29527	0	0	1
-38.6841	-46.606	91.8228	8.29527	0	0	1
-28.4183	-63.8376	84.9538	5.79459	0	1	0	0	0
-103.622	29.1235	-22.6778	5.79459	0	1	0	0	0
-86.1148	-37.2435	57.4209	5.79459	0	1	0	0	0
-90.7614	2.7563	62.0868	5.79459	0	1	0	0	0
-102.423	-40.1067	0.983963	5.79459	0	1	0	0	0
-49.6301	21.3559	95.8164	5.79459	0	1	0	0	0
-77.7951	-75.7681	17.5247	5.79459	0	1	0	0	0
-105.785	-17.6561	-24.4492	5.79459	0	1	0	0	0
-109.871	4.70142	2.48274	5.79459	0	1	0	0	0
-57.1187	-76.7953	54.2211	5.79459	0	1	0	0	0
-86.7902	-21.4507	82.2647	5.69575	0	0.5	0.5
-86.351	-78.0486	34.8112	5.69575	0	0.5	0.5
4.42953	-87.8951	83.754	5.69575	0	0.5	0.5
33.2885	-90.9417	73.3578	5.69575	1	1	0
-39.9662	-99.7162	23.6511	8.29527	0	0	1
-16.0231	-107.138	19.0974	8.29527	0	0	1
59.7663	-70.2958	59.8874	5.79459	0	1	0	0	0
57.461	-46.0652	96.6237	5.69575	0	0.5	0.5
9.3446	-121.134	0.330383	5.69575	0	0.5	0.5
-9.88857	-120.997	-4.67683	5.69575	0	0.5	0.5
-51.4654	-97.1904	2.31064	8.29527	0	0	1
-20.2112	-107.84	-7.8793	8.29527	0	0	1
80.2255	32.5576	41.9446	8	0.5	0.5	0.5	0	1
-25.1972	-97.8108	43.5652	8.29527	0	0	1
39.3082	-59.2974	83.8969	8.29527	0	0	1
41.0503	-95.728	35.3699	8.29527	0	0	1
-14.7411	-78.0712	76.0762	8.29527	0	0	1
4.79189	-109.622	7.72813	8.29527	0	0	1
65.0143	-88.6262	-4.30519	8.29527	0	0	1
30.0571	-39.9606	97.9733	5.79459	0	1	0	0	0
55.1064	-4.41527	95.0988	5.79459	0	1	0	0	0
81.3313	-58.4232	45.5186	5.79459	0	1	0	0	0
19.0829	-82.3884	70.342	5.79459	0	1	0	0	0
1.56509	-29.9041	105.846	5.79459	0	1	0	0	0
51.7985	-109.857	2.86456	5.69575	0	0.5	0.5
47.8279	-84.2196	73.345	5.69575	0	0.5	0.5
97.2449	-49.9309	12.2607	5.79459	0	1	0	0	0
41.2885	-78.4928	83.0305	5.69575	0	0.5	0.5
-3.74059	-77.9086	93.1459	5.69575	0	0.5	0.5
-36.9481	-105.671	47.2144	5.69575	0	0.5	0.5
28.5377	5.71715	106.08	5.79459	0	1	0	0	0
36.4927	-41.9253	108.035	5.69575	0	0.5	0.5
87.4545	-81.1468	22.9525	5.69575	0	0.5	0.5
105.679	-17.4612	25.0403	8.29527	0	0	1
92.6837	24.7323	7.27153	8	0.5	0.5	0.5	0	1
77.795	-28.131	72.5023	8.29527	0	0	1
88.1984	-65.2575	-7.90543	8.29527	0	0	1
95.9359	-10.3468	52.8133	5.79459	0	1	0	0	0
107.8	-18.1594	-12.2249	5.79459	0	1	0	0	0
98.592	25.1349	41.8073	5.79459	0	1	0	0	0
106.73	-40.7566	41.3219	5.69575	0	0.5	0.5
104.92	-51.5059	33.1502	5.69575	1	1	0
-119.988	14.4235	12.4363	5.69575	0	0.5	0.5
-39.5396	101.753	-13.5262	5.79459	0	1	0	0	0
-107.425	56.205	-7.79958	5.69575	0	0.5	0.5
-70.372	63.6704	15.7907	8	0.5	0.5	0.5	0	1
-73.6868	91.9344	29.6996	5.69575	1	1	0
-49.131	67.005	72.0866	8.29527	0	0	1
-66.6732	82.9492	27.8027	8.29527	0	0	1
-102.054	35.7271	20.2107	5.79459	0	1	0	0	0
-91.9265	60.1675	-5.42088	5.79459	0	1	0	0	0
-79.8163	64.7101	39.2678	5.79459	0	1	0	0	0
-90.3453	32.3174	53.7896	5.79459	0	1	0	0	0
-66.6292	41.2915	77.1723	5.79459	0	1	0	0	0
-70.2547	81.8654	-21.5018	5.79459	0	1	0	0	0
-16.4091	81.9405	71.5297	5.79459	0	1	0	0	0
4.97912	81.6598	50.6198	8	0	1	1	0	1
-21.2312	91.1338	22.3315	8	0.5	0.5	0.5	0	1
88.0044	38.6289	4.30811	8	0	1	1	0	1
85.0074	8.0901	44.3145	8	0	1	1	0	1
28.9	49.167	77.4783	8	0.5	0.5	0.5	0	1
-17.5084	59.0132	91.1641	5.79459	0	1	0	0	0
27.0235	81.2024	69.1079	5.79459	0	1	0	0	0
53.3616	55.7987	78.3521	5.79459	0	1	0	0	0
66.9587	74.696	68.5342	5.69575	0	0.5	0.5
22.2788	102.812	32.1463	5.79459	0	1	0	0	0
-29.6406	103.605	22.0934	8.29527	0	0	1
33.0972	104.484	9.36607	8.29527	0	0	1
56.6059	107.402	4.53577	5.69575	0	0.5	0.5
-5.2295	109.284	-11.388	5.79459	0	1	0	0	0
55.2002	83.667	45.3076	5.79459	0	1	0	0	0
-5.20219	101.115	42.9958	5.79459	0	1	0	0	0
-52.0717	2.33441	109.741	5.69575	0	0.5	0.5
-7.86359	26.1952	106.546	5.79459	0	1	0	0	0
-39.8305	-6.89243	114.568	5.69575	1	1	0
58.856	17.1675	104.886	5.69575	0	0.5	0.5
27.2201	50.6512	107.021	5.69575	1	1	0
-19.5673	6.87128	119.71	5.69575	1	1	0
-21.6581	-0.052536	107.845	8.29527	0	0	1
8.82419	47.1219	99.0034	8.29527	0	0	1
79.427	77.7971	48.9782	5.69575	1	1	0
92.0286	73.3122	30.2616	5.69575	1	1	0
71.7579	90.4835	37.7286	5.69575	0	0.5	0.5
58.8739	-22.0744	72.8153	8	0.5	0.5	0.5	0	1
77.1467	15.4424	76.876	8.29527	0	0	1
76.3479	74.9224	25.6452	8.29527	0	0	1
104.399	32.7904	11.2401	8.29527	0	0	1
82.7827	51.4474	50.9919	5.79459	0	1	0	0	0
99.868	21.9268	65.6164	5.69575	0	0.5	0.5
