# Supplementary material for: Mechanistic model of radiotherapy-induced lung fibrosis using coupled 3D agent-based and Monte Carlo simulations
Source: Commun Med (Lond). 2024 Feb 9;4:16. doi: 10.1038/s43856-024-00442-w (PMC10858213; doi:10.1038/s43856-024-00442-w)
Supplement: Supplementary file 8 — Supplementary Software 1 [file 43856_2024_442_MOESM8_ESM.zip › code/HealthyStructure_phagFrac1.0_senescent1.0/exp_2/alv4.dat]

-80.9252	-31.5585	-67.492	5.79459	0	1	0	0	0
-106.193	-14.2122	-57.2805	5.69575	0	0.5	0.5
-62.8185	-86.0637	-58.3676	5.69575	1	1	0
-69.4644	-38.6673	-91.8721	5.69575	1	1	0
-43.6555	-105.464	-41.6093	5.69575	1	1	0
-95.4745	-11.1694	-3.92278	8	0	1	1	0	1
-76.0598	-58.0374	-54.2824	8.29527	0	0	1
-56.4699	-34.0777	-88.0317	8.29527	0	0	1
-42.1096	-70.2111	-73.4655	5.79459	0	1	0	0	0
-62.7656	-79.8389	-42.2638	5.79459	0	1	0	0	0
-29.0729	-54.9931	-90.7223	5.79459	0	1	0	0	0
-103.288	-11.1299	-36.1642	5.79459	0	1	0	0	0
-87.7997	1.16791	-66.256	5.79459	0	1	0	0	0
-106.658	22.4669	-14.8124	5.79459	0	1	0	0	0
-46.2446	-16.1788	-111.177	5.69575	0	0.5	0.5
-45.0074	-11.6394	-99.6903	5.79459	0	1	0	0	0
-43.0987	-69.745	-89.6551	5.69575	0	0.5	0.5
54.9526	-73.3546	-60.8191	8.29527	0	0	1
-7.99819	-97.0124	-51.2311	8.29527	0	0	1
55.7846	-87.0768	-63.772	5.69575	1	1	0
71.095	-37.5555	-75.0672	8.29527	0	0	1
27.5507	-96.2409	-45.5922	8.29527	0	0	1
18.1835	-43.35	-99.4492	8.29527	0	0	1
54.5467	-54.893	-57.1567	8	0	1	1	0	1
59.4916	-69.8734	28.8779	8	0.5	0.5	0.5	0	1
-14.0689	16.6912	-93.696	8	0.5	0.5	0.5	0	1
24.6898	-62.4767	-87.1038	8.29527	0	0	1
57.3056	-18.4707	-92.0592	8.29527	0	0	1
-23.2318	-102.67	-31.9228	8.29527	0	0	1
-39.4395	-102.438	-7.13835	5.79459	0	1	0	0	0
4.89433	-22.7235	-107.516	5.79459	0	1	0	0	0
20.8509	-81.5625	-70.8011	5.79459	0	1	0	0	0
91.4078	-50.5103	-34.5444	5.79459	0	1	0	0	0
65.9064	-87.8665	-5.98474	5.79459	0	1	0	0	0
19.3684	-106.713	-18.3648	5.79459	0	1	0	0	0
-0.882233	-109.634	8.92809	5.79459	0	1	0	0	0
45.4115	-40.135	-91.7986	5.79459	0	1	0	0	0
63.8174	-81.3296	-37.5877	5.79459	0	1	0	0	0
-80.063	69.5103	-59.314	5.69575	1	1	0
-92.9734	77.3517	-11.5118	5.69575	1	1	0
-107.016	53.1655	-21.9277	5.69575	0	0.5	0.5
-81.3519	33.1567	-83.919	5.69575	1	1	0
-34.9496	59.3498	-85.7679	8.29527	0	0	1
-66.3149	-16.8603	-67.628	8	0.5	0.5	0.5	0	1
-87.7857	45.128	-48.5504	8.29527	0	0	1
-32.2017	99.0354	-35.4264	8.29527	0	0	1
-55.3403	71.7596	-62.354	8.29527	0	0	1
-62.8806	44.588	-78.4725	5.79459	0	1	0	0	0
-88.5331	64.3679	-10.8964	5.79459	0	1	0	0	0
-94.493	25.1598	-50.3792	5.79459	0	1	0	0	0
-112.251	-5.88101	-46.0956	5.69575	0	0.5	0.5
37.3061	69.3073	-92.5454	5.69575	0	0.5	0.5
63.09	52.3976	-73.3085	8.29527	0	0	1
38.8217	41.071	-107.545	5.69575	1	1	0
-31.4998	-24.109	-87.647	8	0.5	0.5	0.5	0	1
-12.1644	26.9881	-117.838	5.69575	1	1	0
17.7879	94.1325	-54.0617	8.29527	0	0	1
82.2449	68.1139	-26.3869	8.29527	0	0	1
-10.6448	29.931	-105.31	8.29527	0	0	1
53.4054	27.3852	-92.1842	8.29527	0	0	1
-2.48238	52.9477	-96.3866	8.29527	0	0	1
-12.8053	-3.28845	-109.203	5.79459	0	1	0	0	0
26.7212	74.6714	-76.2244	5.79459	0	1	0	0	0
16.3222	28.8978	-104.874	5.79459	0	1	0	0	0
-49.7987	20.0729	-96.0061	5.79459	0	1	0	0	0
78.2964	60.3758	-48.2125	5.79459	0	1	0	0	0
87.94	-6.53284	-65.7563	5.79459	0	1	0	0	0
18.3774	62.3243	-102.654	5.69575	0	0.5	0.5
-10.1533	88.2565	-82.871	5.69575	0	0.5	0.5
-5.19639	104.927	-32.609	5.79459	0	1	0	0	0
47.4708	8.61945	-98.8546	5.79459	0	1	0	0	0
50.9799	92.4617	-30.8538	5.79459	0	1	0	0	0
-32.3224	114.961	-22.3398	5.69575	0	0.5	0.5
63.9879	97.2108	-34.8616	5.69575	0	0.5	0.5
-14.6622	110.633	-48.0128	5.69575	0	0.5	0.5
-43.0743	101.207	-1.34724	5.79459	0	1	0	0	0
-83.5136	-10.7332	70.7834	8.29527	0	0	1
-26.5989	-116.611	21.3549	5.69575	0	0.5	0.5
-36.537	-115.738	-5.44966	5.69575	1	1	0
-60.4015	-100.146	32.9008	5.69575	1	1	0
-53.4557	-93.9939	20.1892	8.29527	0	0	1
-83.1283	-61.6373	37.2898	8.29527	0	0	1
-106.029	-28.9831	4.22099	8.29527	0	0	1
-79.638	-37.8438	65.7696	8.29527	0	0	1
-42.9742	-71.4975	71.703	5.79459	0	1	0	0	0
-105.613	23.9926	19.2417	5.79459	0	1	0	0	0
-95.177	-49.6387	-24.0278	5.79459	0	1	0	0	0
-99.5231	-42.2259	20.3009	5.79459	0	1	0	0	0
-47.7673	-37.1847	91.8454	5.79459	0	1	0	0	0
-100.044	-13.8618	43.5788	5.79459	0	1	0	0	0
-90.5975	26.5047	56.4764	5.79459	0	1	0	0	0
-69.5192	-84.7801	-8.91174	5.79459	0	1	0	0	0
-99.0646	-38.4281	58.9015	5.69575	0	0.5	0.5
-79.289	-74.145	17.77	5.79459	0	1	0	0	0
-25.0036	-114.066	33.5228	5.69575	0	0.5	0.5
47.475	-77.1956	62.3456	8.29527	0	0	1
28.8709	-53.9544	91.4078	5.79459	0	1	0	0	0
17.6101	-89.7162	61.1628	5.79459	0	1	0	0	0
0.340553	-71.0758	83.9531	5.79459	0	1	0	0	0
7.55399	-110.866	49.1071	5.69575	1	1	0
10.2258	-117.921	27.3872	5.69575	1	1	0
56.7531	-51.6223	94.2026	5.69575	1	1	0
-17.4066	-106.76	19.97	8.29527	0	0	1
25.703	-106.332	11.5296	8.29527	0	0	1
83.4406	-66.8312	25.9086	8.29527	0	0	1
-10.5812	-95.4968	53.5574	8.29527	0	0	1
61.2992	-28.7763	86.6852	8.29527	0	0	1
-19.7148	-30.8924	103.716	5.79459	0	1	0	0	0
9.2626	-39.0178	102.43	5.79459	0	1	0	0	0
54.3499	-91.5597	27.6207	5.79459	0	1	0	0	0
71.5348	-50.3385	66.6994	5.79459	0	1	0	0	0
50.2412	-101.867	43.1149	5.69575	0	0.5	0.5
-61.4999	-32.0582	99.7494	5.69575	0	0.5	0.5
-57.2781	-17.8111	105.65	5.69575	0	0.5	0.5
-92.1831	-20.1296	-18.7765	8	0	1	1	0	1
-59.1252	63.4413	85.0842	5.69575	0	0.5	0.5
-78.3703	-8.29068	92.4622	5.69575	0	0.5	0.5
-112.163	18.2397	42.9737	5.69575	0	0.5	0.5
-64.2972	93.9177	42.488	5.69575	0	0.5	0.5
-95.0569	8.68921	12.007	8	0	1	1	0	1
-71.4682	42.4745	-48.4089	8	0.5	0.5	0.5	0	1
-115.111	36.5693	-13.1197	5.69575	1	1	0
-40.0821	30.0097	97.9432	8.29527	0	0	1
-26.0142	61.7547	69.0297	8	0	1	1	0	1
-57.2491	9.75749	93.4202	5.79459	0	1	0	0	0
-71.9702	58.7393	58.9066	5.79459	0	1	0	0	0
-65.3591	86.7876	17.2076	5.79459	0	1	0	0	0
-88.0187	60.724	25.7937	5.79459	0	1	0	0	0
-91.6028	79.8036	0.520782	5.69575	0	0.5	0.5
-118.754	14.2325	21.3257	5.69575	0	0.5	0.5
-119.371	1.30217	22.5546	5.69575	0	0.5	0.5
71.3331	27.5161	94.416	5.69575	1	1	0
52.3032	78.035	57.2269	5.79459	0	1	0	0	0
68.401	16.5086	99.039	5.69575	0	0.5	0.5
36.3895	88.1629	-12.595	8	0	1	1	0	1
17.7273	56.2526	76.0057	8	0.5	0.5	0.5	0	1
53.2228	58.3854	76.5407	8.29527	0	0	1
8.63533	56.5704	93.9426	8.29527	0	0	1
-19.0722	93.6317	54.4918	8.29527	0	0	1
13.842	93.7283	55.8874	5.79459	0	1	0	0	0
56.7756	89.7961	28.5166	5.79459	0	1	0	0	0
55.077	2.42184	95.1875	5.79459	0	1	0	0	0
40.663	102.061	-5.46338	5.79459	0	1	0	0	0
-29.3933	61.3704	86.4275	5.79459	0	1	0	0	0
30.5672	41.2645	97.2774	5.79459	0	1	0	0	0
-49.1663	79.0151	58.6454	5.79459	0	1	0	0	0
3.28567	75.7701	94.9105	5.69575	0	0.5	0.5
-55.7531	106.852	15.3052	5.69575	1	1	0
53.9692	108.826	2.04837	5.69575	0	0.5	0.5
66.9394	101.369	1.80589	5.69575	1	1	0
-5.24283	109.435	9.82274	8.29527	0	0	1
15.5424	108.336	11.0341	5.79459	0	1	0	0	0
55.7531	107.155	13.015	5.69575	1	1	0
-33.0804	35.411	111.407	5.69575	0	0.5	0.5
-30.4745	23.7397	115.185	5.69575	0	0.5	0.5
-23.5937	11.3374	118.637	5.69575	1	1	0
0.861465	23.2761	119.232	5.69575	0	0.5	0.5
41.2123	-7.82838	114.018	5.69575	1	1	0
-13.5484	4.23137	109.08	5.79459	0	1	0	0	0
21.0888	9.93378	107.5	5.79459	0	1	0	0	0
105.149	-13.7837	-29.2182	5.79459	0	1	0	0	0
96.0879	-65.8781	-34.4542	5.69575	0	0.5	0.5
89.5184	-77.1382	-28.215	5.69575	0	0.5	0.5
96.1221	-71.8596	-18.8858	5.69575	0	0.5	0.5
99.6051	22.7527	-40.757	8.29527	0	0	1
90.8107	12.1479	-60.8757	8.29527	0	0	1
108.78	15.6996	-4.53041	8.29527	0	0	1
92.0396	18.7296	-77.0573	5.69575	0	0.5	0.5
111.534	-19.8231	43.8996	5.69575	0	0.5	0.5
106.921	-18.0691	54.785	5.69575	1	1	0
86.284	-68.1834	-2.47079	8.29527	0	0	1
105.305	-31.7265	-2.08792	8.29527	0	0	1
105.165	-19.6823	25.5511	8.29527	0	0	1
95.6118	-35.7792	40.9663	5.79459	0	1	0	0	0
88.6217	-5.79591	64.9046	5.79459	0	1	0	0	0
87.7588	46.6335	47.1563	5.79459	0	1	0	0	0
82.0497	27.9787	67.7129	5.79459	0	1	0	0	0
101.257	40.9594	13.0098	5.79459	0	1	0	0	0
83.3897	70.2736	14.4143	5.79459	0	1	0	0	0
91.1429	-5.05791	80.1704	5.69575	0	0.5	0.5
111.026	49.3166	0.983749	5.69575	1	1	0
36.9935	66.5922	94.6407	5.69575	1	1	0
