# Supplementary material for: Mechanistic model of radiotherapy-induced lung fibrosis using coupled 3D agent-based and Monte Carlo simulations
Source: Commun Med (Lond). 2024 Feb 9;4:16. doi: 10.1038/s43856-024-00442-w (PMC10858213; doi:10.1038/s43856-024-00442-w)
Supplement: Supplementary file 8 — Supplementary Software 1 [file 43856_2024_442_MOESM8_ESM.zip › code/HealthyStructure_phagFrac1.0_senescent1.0/exp_2/alv6.dat]

-64.4933	-36.0215	-96.4621	5.69575	1	1	0
-47.8876	-68.723	-71.3017	5.79459	0	1	0	0	0
-51.6569	-92.3301	-30.1119	5.79459	0	1	0	0	0
-71.2273	-71.5031	-43.749	8.29527	0	0	1
-73.692	-35.8252	-73.3897	5.79459	0	1	0	0	0
-89.141	-14.3771	-62.8266	5.79459	0	1	0	0	0
-93.3146	-45.9781	-35.7547	5.79459	0	1	0	0	0
-68.6154	-96.859	-25.8878	5.69575	0	0.5	0.5
-9.13245	-97.4141	-72.0245	5.69575	0	0.5	0.5
-19.5988	-100.292	-40.7124	5.79459	0	1	0	0	0
-25.1117	-91.125	-76.3283	5.69575	1	1	0
23.3361	-65.5975	-66.3918	8	0.5	0.5	0.5	0	1
-55.1033	-37.9278	-87.3187	8.29527	0	0	1
-13.5367	-83.1165	-70.7681	8.29527	0	0	1
11.0109	-29.3478	-105.439	8.29527	0	0	1
-42.3504	4.57789	-101.417	8.29527	0	0	1
43.8065	-66.7285	-75.6855	5.79459	0	1	0	0	0
58.1585	-40.3088	-84.2196	5.79459	0	1	0	0	0
16.4413	-54.3108	-94.2339	5.79459	0	1	0	0	0
-21.3443	-54.13	-93.3508	5.79459	0	1	0	0	0
30.3302	-88.2891	-58.1817	5.79459	0	1	0	0	0
8.22676	-69.6445	-99.2062	5.69575	0	0.5	0.5
57.3209	-43.5179	-97.8785	5.69575	1	1	0
83.1791	-77.8928	-42.117	5.69575	0	0.5	0.5
82.9629	-37.715	-80.3408	5.69575	1	1	0
81.017	-55.3588	-49.7157	5.79459	0	1	0	0	0
73.3655	-27.6402	-92.8085	5.69575	0	0.5	0.5
-85.3398	32.1813	-80.2582	5.69575	0	0.5	0.5
-97.3012	55.9793	-46.4619	5.69575	1	1	0
-73.3529	14.3914	-80.6984	5.79459	0	1	0	0	0
-62.3337	3.63696	-104.217	5.69575	1	1	0
-98.2185	13.0554	-47.7775	8.29527	0	0	1
-105.475	-4.96331	-30.8278	5.79459	0	1	0	0	0
-65.5458	43.8399	-76.693	5.79459	0	1	0	0	0
-73.6249	62.5972	-52.5448	5.79459	0	1	0	0	0
16.3049	107.27	-18.0904	8.29527	0	0	1
-4.97626	0.0916832	-109.887	5.79459	0	0	0	86268
-53.9983	90.4329	-31.7187	5.79459	0	1	0	0	0
25.2706	28.0993	-115.463	5.69575	1	1	0
-42.2285	88.8317	-71.3139	5.69575	0	0.5	0.5
-35.179	14.0031	-88.4411	8	0	1	1	0	1
16.6152	94.3421	-54.0695	8.29527	0	0	1
-42.364	84.5771	-56.1424	8.29527	0	0	1
4.28111	72.4498	-82.6602	8.29527	0	0	1
-26.0518	-10.6982	-91.9909	8	0	1	1	0	1
-35.2601	51.6406	-73.1126	8	0.5	0.5	0.5	0	1
43.5079	94.0962	-36.7826	8.29527	0	0	1
60.9646	63.5782	-65.8872	8.29527	0	0	1
45.3057	25.1416	-97.0325	8.29527	0	0	1
39.2102	68.2789	-76.815	5.79459	0	1	0	0	0
-35.5747	29.1539	-99.9224	5.79459	0	1	0	0	0
22.3572	38.5285	-100.577	5.79459	0	1	0	0	0
35.4086	-6.05664	-103.969	5.79459	0	1	0	0	0
6.45142	5.59755	-121.189	5.69575	0	0.5	0.5
39.9081	14.905	-113.776	5.69575	0	0.5	0.5
-7.0271	46.2429	-99.5601	5.79459	0	1	0	0	0
-30.6905	69.0929	-79.9016	5.79459	0	1	0	0	0
-8.246	36.1305	-115.7	5.69575	0	0.5	0.5
65.7661	33.6066	-96.4641	5.69575	1	1	0
115.799	2.27641	-36.6796	5.69575	0	0.5	0.5
75.2672	44.1617	-84.5252	5.69575	0	0.5	0.5
55.4524	26.8809	-73.8778	8	0.5	0.5	0.5	0	1
98.6131	24.9092	-41.8925	8.29527	0	0	1
92.4853	-2.87308	-59.4828	8.29527	0	0	1
83.8014	62.9961	-33.2988	5.79459	0	1	0	0	0
108.142	16.3644	-11.7241	5.79459	0	1	0	0	0
81.6599	30.0528	-67.2941	5.79459	0	1	0	0	0
69.6533	-11.6624	-84.3351	5.79459	0	1	0	0	0
70.9521	83.6737	-8.03146	5.79459	0	1	0	0	0
-2.94499	117.949	-28.9689	5.69575	0	0.5	0.5
-95.6146	-54.3433	2.21385	5.79459	0	1	0	0	0
-105.486	-59.9891	-5.80585	5.69575	1	1	0
-46.812	-81.6919	19.7623	8	0.5	0.5	0.5	0	1
-15.5841	-94.9336	-0.523563	8	0	1	1	0	1
-102.311	-63.2011	-17.2642	5.69575	1	1	0
-82.7737	-88.3257	-10.3434	5.69575	1	1	0
-55.1347	-77.7923	54.85	8.29527	0	0	1
-34.1436	-79.1174	-42.7801	8	0.5	0.5	0.5	0	1
-79.6339	-26.4354	71.131	8.29527	0	0	1
-84.8131	2.2879	70.0107	8.29527	0	0	1
-66.515	-87.5433	-3.45368	5.79459	0	1	0	0	0
-87.8826	-56.8641	33.81	5.79459	0	1	0	0	0
-66.6882	-51.3116	70.8505	5.79459	0	1	0	0	0
-66.2	-84.2997	24.7211	5.79459	0	1	0	0	0
-41.037	-7.56905	101.778	5.79459	0	1	0	0	0
-113.192	-43.4019	-7.98733	5.69575	0	0.5	0.5
-119.878	-19.616	-2.2422	5.69575	0	0.5	0.5
-17.6787	-120.067	5.58798	5.69575	0	0.5	0.5
-26.3244	-80.631	70.0404	8.29527	0	0	1
37.8847	-98.9087	-29.6954	8.29527	0	0	1
-1.65424	-107.449	23.4957	8.29527	0	0	1
-35.7948	-99.669	29.746	5.79459	0	1	0	0	0
10.3307	-105.675	-28.7401	5.79459	0	1	0	0	0
-7.20168	-96.8674	51.6221	5.79459	0	1	0	0	0
40.648	-88.8783	50.4816	5.79459	0	1	0	0	0
15.2511	-82.1204	71.5796	5.79459	0	1	0	0	0
-9.69482	-109.53	-3.03476	5.79459	0	1	0	0	0
37.8765	-90.4396	71.7353	5.69575	0	0.5	0.5
119.338	-21.033	-8.78512	5.69575	1	1	0
83.1842	-57.2184	67.5747	5.69575	0	0.5	0.5
63.5254	-69.4962	76.7757	5.69575	1	1	0
72.1578	-59.2302	77.7492	5.69575	0	0.5	0.5
73.3153	13.129	60.8907	8	0	1	1	0	1
76.7127	-78.1589	-10.3122	8.29527	0	0	1
97.884	-47.4079	-16.4683	8.29527	0	0	1
106.593	-26.4688	-6.08269	8.29527	0	0	1
80.2935	-41.0825	62.9697	8.29527	0	0	1
84.196	-66.4916	24.2877	8.29527	0	0	1
50.9128	-97.3988	-4.6202	8.29527	0	0	1
98.9909	-7.07156	47.4426	5.79459	0	1	0	0	0
64.4644	-83.6849	30.6785	5.79459	0	1	0	0	0
108.038	-22.8003	50.6737	5.69575	0	0.5	0.5
107.24	-16.9358	17.6867	5.79459	0	1	0	0	0
108.801	-53.9037	4.07287	5.69575	0	0.5	0.5
82.6375	-83.8763	29.9284	5.69575	1	1	0
-23.0946	-15.4371	118.249	5.69575	0	0.5	0.5
-50.4181	-51.7437	97.6755	5.69575	1	1	0
38.9572	-35.9462	96.3857	8.29527	0	0	1
20.0698	-21.7321	105.948	5.79459	0	1	0	0	0
69.5164	-18.0725	83.3118	5.79459	0	1	0	0	0
-11.2995	-22.9712	106.98	5.79459	0	1	0	0	0
4.60381	-57.9698	93.3718	5.79459	0	1	0	0	0
-37.2976	-41.8066	94.663	5.79459	0	1	0	0	0
51.9556	-61.9054	74.6224	5.79459	0	1	0	0	0
-27.4948	-37.4911	112.242	5.69575	0	0.5	0.5
75.6647	-31.6334	89.633	5.69575	1	1	0
-104.283	58.5752	-21.3057	5.69575	0	0.5	0.5
-110.454	46.1292	-20.7823	5.69575	1	1	0
-100.762	64.0264	22.5275	5.69575	1	1	0
-100.405	-10.4922	43.6884	8.29527	0	0	1
-85.7734	65.0057	-22.7417	8.29527	0	0	1
-69.4643	84.3902	12.3697	8.29527	0	0	1
-69.4471	38.9504	75.8944	8.29527	0	0	1
-105.021	9.46005	31.3213	8.29527	0	0	1
-40.4226	96.386	34.2894	5.79459	0	1	0	0	0
-101.179	41.4099	-12.1621	5.79459	0	1	0	0	0
-108.753	15.5183	5.65677	5.79459	0	1	0	0	0
-80.8201	49.3451	55.9748	5.79459	0	1	0	0	0
-93.5001	52.5825	24.3486	5.79459	0	1	0	0	0
-62.9307	77.2399	46.6232	5.79459	0	1	0	0	0
-107.816	-21.7863	0.782352	5.79459	0	1	0	0	0
-54.5982	108.321	-6.68206	5.69575	0	0.5	0.5
-95.2377	75.292	4.56158	5.69575	0	0.5	0.5
-81.6203	89.6526	-7.77488	5.69575	0	0.5	0.5
-83.2295	81.5163	34.4651	5.69575	0	0.5	0.5
-57.0305	10.1237	93.5149	8.29527	0	0	1
45.8411	98.7576	15.6697	8.29527	0	0	1
-2.89194	84.582	45.7494	8	0	1	1	0	1
-10.6034	56.8074	76.9154	8	0.5	0.5	0.5	0	1
10.1037	107.753	55.2007	5.69575	1	1	0
-25.8989	106.864	3.01628	8.29527	0	0	1
24.0831	81.2338	70.1488	8.29527	0	0	1
63.361	81.848	37.2329	5.79459	0	1	0	0	0
17.2919	100.499	41.2419	5.79459	0	1	0	0	0
-36.3703	72.8874	73.9231	5.79459	0	1	0	0	0
-5.94093	106.564	26.6234	5.79459	0	1	0	0	0
32.1824	83.5054	82.1695	5.69575	0	0.5	0.5
-28.0593	103.596	-24.0944	5.79459	0	1	0	0	0
59.2098	106.066	-2.03691	5.69575	0	0.5	0.5
92.7755	39.2289	44.202	5.79459	0	1	0	0	0
120.67	7.0878	12.1858	5.69575	0	0.5	0.5
102.016	65.0784	10.8366	5.69575	1	1	0
93.3991	66.7154	39.8192	5.69575	1	1	0
81.1078	84.5917	32.0262	5.69575	1	1	0
80.77	-4.15515	52.1002	8	0	1	1	0	1
87.3807	63.0236	22.1952	8.29527	0	0	1
85.302	17.9909	67.0879	5.79459	0	1	0	0	0
102.304	39.8808	6.59102	5.79459	0	1	0	0	0
93.8362	76.2426	-11.9061	5.69575	0	0.5	0.5
76.8015	91.6432	21.5164	5.69575	1	1	0
-29.763	117.178	12.0182	5.69575	0	0.5	0.5
27.5399	11.7817	105.843	8.29527	0	0	1
-46.2358	63.3622	92.776	5.69575	1	1	0
-12.2687	51.1515	96.6075	8.29527	0	0	1
12.5322	57.3666	93.0162	8.29527	0	0	1
55.0096	59.5014	74.3877	5.79459	0	1	0	0	0
-5.3822	80.2898	74.9972	5.79459	0	1	0	0	0
-7.6884	19.3724	108.007	5.79459	0	1	0	0	0
-42.2411	11.1792	113.361	5.69575	0	0.5	0.5
-28.034	63.0387	100.001	5.69575	0	0.5	0.5
-15.4072	72.1585	96.5177	5.69575	0	0.5	0.5
62.239	19.6547	88.5438	5.79459	0	1	0	0	0
