# Supplementary material for: Mechanistic model of radiotherapy-induced lung fibrosis using coupled 3D agent-based and Monte Carlo simulations
Source: Commun Med (Lond). 2024 Feb 9;4:16. doi: 10.1038/s43856-024-00442-w (PMC10858213; doi:10.1038/s43856-024-00442-w)
Supplement: Supplementary file 8 — Supplementary Software 1 [file 43856_2024_442_MOESM8_ESM.zip › code/HealthyStructure_phagFrac1.0_senescent1.0/exp_2/alv7.dat]

-1.85326	-51.4536	97.2066	5.79459	0	1	0	0	0
-11.7226	-111.859	-45.936	5.69575	0	0.5	0.5
29.3014	-108.921	-45.1388	5.69575	0	0.5	0.5
-103.908	-13.5995	-33.4403	8.29527	0	0	1
-94.0524	13.9392	-55.3158	5.79459	0	1	0	0	0
-71.9999	-70.9632	-67.3806	5.69575	1	1	0
-63.0755	-53.8622	-72.2519	8.29527	0	0	1
-89.9381	-49.6549	-39.3133	8.29527	0	0	1
-39.6873	-38.7994	-78.5812	8	0	1	1	0	1
-79.6277	-36.6012	-66.4814	8.29527	0	0	1
-39.9697	-84.4826	-58.0096	8.29527	0	0	1
-51.18	-9.2995	-96.9233	5.79459	0	1	0	0	0
-71.6272	-74.6561	-37.3632	5.79459	0	1	0	0	0
-46.882	-94.5516	-31.0172	5.79459	0	1	0	0	0
-97.1279	-12.1811	-71.9562	5.69575	0	0.5	0.5
-117.738	1.8679	-29.9029	5.69575	0	0.5	0.5
-11.3576	-68.3546	-85.4321	8.29527	0	0	1
-22.0877	9.16093	-107.37	5.79459	0	1	0	0	0
94.842	15.9384	2.32373	8	0	1	1	0	1
26.4563	16.9012	-90.9389	8	0.5	0.5	0.5	0	1
-39.9241	-80.0062	-82.2495	5.69575	0	0.5	0.5
-89.6742	-34.6059	-4.05579	8	0.5	0.5	0.5	0	1
62.919	-60.7123	-84.3512	5.69575	1	1	0
40.3014	-38.9435	-94.6531	8.29527	0	0	1
24.147	-102.371	-32.2036	5.79459	0	1	0	0	0
54.4752	-2.6339	-95.5276	5.79459	0	1	0	0	0
24.521	-81.5422	-69.639	5.79459	0	1	0	0	0
-3.77999	-93.8842	-57.1967	5.79459	0	1	0	0	0
12.7117	-54.5488	-94.6723	5.79459	0	1	0	0	0
-23.1348	-31.5468	-102.808	5.79459	0	1	0	0	0
54.7038	-69.7204	-65.1656	5.79459	0	1	0	0	0
14.5588	-11.6769	-108.405	5.79459	0	1	0	0	0
24.6211	-37.0332	-113.059	5.69575	0	0.5	0.5
81.3738	-15.9191	-72.2834	5.79459	0	1	0	0	0
73.1999	-47.1481	-67.2223	5.79459	0	1	0	0	0
90.904	-71.3019	-37.6066	5.69575	0	0.5	0.5
80.5582	-69.9406	-58.1257	5.69575	1	1	0
-92.9764	39.0038	-67.779	5.69575	1	1	0
-69.0407	77.9099	-35.5448	8.29527	0	0	1
-56.0316	22.3727	-91.9817	8.29527	0	0	1
-65.0756	46.9296	-75.2514	5.79459	0	1	0	0	0
30.9359	79.7165	-69.1972	8.29527	0	0	1
17.505	25.611	-105.535	5.79459	0	1	0	0	0
-12.0426	80.7695	-73.6971	5.79459	0	1	0	0	0
65.8631	96.8501	-32.2801	5.69575	1	1	0
-32.4564	113.981	-26.7373	5.69575	1	1	0
5.5717	83.3886	-47.6527	8	0	1	1	0	1
56.4718	97.6771	-45.0558	5.69575	1	1	0
55.9994	80.1586	-50.3835	8.29527	0	0	1
1.08561	53.2871	-96.2235	5.79459	0	1	0	0	0
-34.6843	52.7836	-90.0605	5.79459	0	1	0	0	0
81.316	56.4924	-47.9199	5.79459	0	1	0	0	0
-33.3738	93.9156	-46.541	5.79459	0	1	0	0	0
48.77	36.3438	-91.6549	5.79459	0	1	0	0	0
18.1468	94.3362	-53.5852	5.79459	0	1	0	0	0
6.55034	61.4564	-104.597	5.69575	0	0.5	0.5
-18.1625	113.729	-38.6735	5.69575	1	1	0
49.5944	70.8793	-85.302	5.69575	1	1	0
15.4442	116.078	-32.3744	5.69575	0	0.5	0.5
69.8382	82.3549	-55.6845	5.69575	0	0.5	0.5
95.7373	66.1805	-34.8485	5.69575	0	0.5	0.5
95.4383	18.9247	-51.3166	5.79459	0	1	0	0	0
72.6497	33.7956	-75.3649	5.79459	0	1	0	0	0
84.4999	16.2664	-85.7617	5.69575	0	0.5	0.5
-38.1187	-101.457	18.7996	5.79459	0	0	0	86551
63.8727	-103.161	6.20253	5.69575	0	0.5	0.5
-13.4266	-107.762	54.4701	5.69575	1	1	0
-28.4751	-118.106	0.0143252	5.69575	1	1	0
52.5693	-96.6158	-1.22046	8.29527	0	0	1
-7.41871	-109.721	-2.47809	8.29527	0	0	1
9.10042	-108.099	18.2158	8.29527	0	0	1
-28.5483	-104.47	-19.2613	8.29527	0	0	1
1.01387	-102.287	40.4518	5.79459	0	1	0	0	0
-11.4735	-120.662	8.30508	5.69575	0	0.5	0.5
-104.342	-56.9065	-25.1863	5.69575	0	0.5	0.5
-104.428	-31.2441	-14.7862	8.29527	0	0	1
-76.6815	34.869	70.7397	5.79459	0	1	0	0	0
-118.733	-23.3131	10.9009	5.69575	1	1	0
-106.918	-56.5401	-11.4754	5.69575	1	1	0
-90.9316	11.8477	29.0956	8	0.5	0.5	0.5	0	1
-95.1796	-54.3789	9.15361	8.29527	0	0	1
-50.9335	21.4773	-78.7342	8	0	1	1	0	1
-25.1767	-92.6702	-5.81768	8	0	1	1	0	1
-76.2883	0.685577	79.2441	8.29527	0	0	1
-97.316	15.8059	48.7804	8.29527	0	0	1
-63.5149	-88.3778	15.9757	8.29527	0	0	1
-55.1993	-71.53	62.7416	8.29527	0	0	1
-106.793	-9.89728	24.4396	5.79459	0	1	0	0	0
-92.8681	-15.8293	56.7886	5.79459	0	1	0	0	0
-76.1705	-40.0304	68.5246	5.79459	0	1	0	0	0
-39.4217	-76.3375	68.6915	5.79459	0	1	0	0	0
-88.3994	-64.6147	-10.4464	5.79459	0	1	0	0	0
-76.7462	-69.0596	37.9578	5.79459	0	1	0	0	0
-79.3811	-91.5013	9.27693	5.69575	0	0.5	0.5
-96.6488	-72.6432	-11.977	5.69575	0	0.5	0.5
-107.292	8.38631	56.3806	5.69575	0	0.5	0.5
-67.7253	-95.9287	31.1587	5.69575	0	0.5	0.5
-118.807	0.293518	25.3891	5.69575	0	0.5	0.5
-42.5387	-94.3031	63.6968	5.69575	1	1	0
6.19538	-88.6838	82.8052	5.69575	1	1	0
-34.9052	-95.2795	42.467	8.29527	0	0	1
23.281	-77.0655	90.9879	5.69575	0	0.5	0.5
25.1774	-25.1879	116.163	5.69575	1	1	0
-16.2865	-7.37871	108.537	8.29527	0	0	1
0.880295	-37.8916	103.264	8.29527	0	0	1
-7.15426	-70.5984	84.0517	8.29527	0	0	1
28.0751	-24.9835	103.378	8.29527	0	0	1
22.5663	-87.3548	62.9277	5.79459	0	1	0	0	0
-1.43475	38.2929	103.11	5.79459	0	1	0	0	0
44.922	3.25502	100.356	5.79459	0	1	0	0	0
52.8836	-61.4325	74.3597	5.79459	0	1	0	0	0
23.2628	-61.6623	88.0695	5.79459	0	1	0	0	0
-49.5797	-14.7378	97.0807	5.79459	0	1	0	0	0
20.2733	-66.6077	99.5629	5.69575	0	0.5	0.5
48.7502	-92.8078	33.3187	5.79459	0	1	0	0	0
77.6015	-91.2311	20.3664	5.69575	0	0.5	0.5
103.237	-29.6441	56.7742	5.69575	0	0.5	0.5
89.077	20.4455	30.0458	8	0	1	1	0	1
76.7407	-60.4229	72.2485	5.69575	1	1	0
91.9492	0.690781	79.4018	5.69575	1	1	0
66.9332	-40.9859	77.0721	8.29527	0	0	1
59.102	-75.2182	10.2303	8	0.5	0.5	0.5	0	1
109.688	-8.12964	-1.58239	8.29527	0	0	1
91.4394	-42.9479	43.5238	8.29527	0	0	1
99.2469	-13.8738	45.3604	8.29527	0	0	1
78.5258	-1.97998	77.0066	5.79459	0	1	0	0	0
72.57	-68.0745	46.8989	5.79459	0	1	0	0	0
86.3329	-65.0342	20.4253	5.79459	0	1	0	0	0
77.1376	-78.3459	-3.42318	5.79459	0	1	0	0	0
102.21	-40.4689	-3.93123	5.79459	0	1	0	0	0
61.9455	-84.3772	-33.8119	5.79459	0	1	0	0	0
60.0558	33.0959	86.0116	5.79459	0	1	0	0	0
86.2977	-59.5035	-33.3395	8.29527	0	0	1
100.863	-10.6653	-42.578	5.79459	0	1	0	0	0
77.3206	-93.7024	1.13773	5.69575	0	0.5	0.5
78.8095	-80.1973	46.0143	5.69575	0	0.5	0.5
115.099	-36.5256	13.3434	5.69575	0	0.5	0.5
83.6485	4.83659	87.9734	5.69575	1	1	0
-58.5423	90.3857	22.454	8.29527	0	0	1
-92.4028	50.855	31.2328	5.79459	0	1	0	0	0
-110.034	36.0161	36.8133	5.69575	0	0.5	0.5
-50.0357	79.388	21.1769	8	0.5	0.5	0.5	0	1
-44.4726	100.275	-8.19131	8.29527	0	0	1
-58.8257	75.1412	54.7114	5.79459	0	1	0	0	0
-77.8034	57.7686	-52.052	5.79459	0	1	0	0	0
-107.384	22.8085	-6.95648	5.79459	0	1	0	0	0
-51.6205	47.9735	84.4622	5.79459	0	1	0	0	0
-97.0857	44.374	-26.5576	5.79459	0	1	0	0	0
-109.847	26.6121	44.558	5.69575	0	0.5	0.5
-89.4696	63.9821	-1.21764	8.29527	0	0	1
-85.7134	51.9538	68.6579	5.69575	0	0.5	0.5
35.6548	115.761	-9.3788	5.69575	0	0.5	0.5
5.38189	105.86	-29.402	8.29527	0	0	1
27.855	106.215	6.53618	8.29527	0	0	1
50.2045	83.4749	51.1024	8.29527	0	0	1
20.6464	93.8678	53.5029	8.29527	0	0	1
-24.8927	84.5045	65.8737	5.79459	0	1	0	0	0
-0.345581	104.436	34.5403	5.79459	0	1	0	0	0
40.3711	100.085	-21.2874	5.79459	0	1	0	0	0
64.3379	89.1509	3.57221	5.79459	0	1	0	0	0
-13.9059	88.6201	81.9329	5.69575	0	0.5	0.5
-24.2066	106.147	15.711	5.79459	0	1	0	0	0
-3.90466	70.5151	84.3352	5.79459	0	1	0	0	0
49.5884	67.2387	71.5538	5.79459	0	1	0	0	0
-0.292053	106.909	57.7086	5.69575	0	0.5	0.5
-65.1254	34.7541	96.4922	5.69575	1	1	0
60.7968	42.0066	96.4314	5.69575	1	1	0
55.1765	29.5559	104.124	5.69575	1	1	0
-23.8811	27.8824	103.693	8.29527	0	0	1
-5.87355	60.4828	91.6917	5.79459	0	0	0	87053
111.599	43.7406	19.8094	5.69575	0	0.5	0.5
104.903	59.6102	14.2093	5.69575	1	1	0
111.255	37.586	31.1365	5.69575	1	1	0
89.4848	79.1875	-21.9481	5.69575	0	0.5	0.5
88.511	19.5171	62.3289	8.29527	0	0	1
103.054	37.3378	-9.25734	8.29527	0	0	1
85.2828	65.6885	22.6243	8.29527	0	0	1
27.8714	92.077	0.0149822	8	0.5	0.5	0.5	0	1
108.608	17.2809	2.5842	8.29527	0	0	1
31.3921	44.9536	95.361	5.79459	0	1	0	0	0
93.5043	57.907	1.92976	5.79459	0	1	0	0	0
90.9407	41.971	45.4778	5.79459	0	1	0	0	0
105.023	23.2582	56.4722	5.69575	0	0.5	0.5
-32.5729	-66.4963	81.3465	5.79459	0	1	0	0	0
