# Supplementary material for: Mechanistic model of radiotherapy-induced lung fibrosis using coupled 3D agent-based and Monte Carlo simulations
Source: Commun Med (Lond). 2024 Feb 9;4:16. doi: 10.1038/s43856-024-00442-w (PMC10858213; doi:10.1038/s43856-024-00442-w)
Supplement: Supplementary file 8 — Supplementary Software 1 [file 43856_2024_442_MOESM8_ESM.zip › code/HealthyStructure_phagFrac1.0_senescent1.0/exp_2/alv3.dat]

-60.291	-103.726	-19.1228	5.69575	0	0.5	0.5
-34.7122	-65.814	-60.9841	8	0.5	0.5	0.5	0	1
-110.344	-40.8077	-30.3109	5.69575	1	1	0
-97.1052	-28.7255	-67.1217	5.69575	1	1	0
-85.6705	-82.2646	-25.6012	5.69575	1	1	0
-18.8974	-61.0523	-89.5294	8.29527	0	0	1
-78.8524	-74.55	-17.9975	8.29527	0	0	1
-46.5016	-42.0783	-90.3716	8.29527	0	0	1
-16.6848	-13.205	-107.922	8.29527	0	0	1
-86.7751	-39.7271	-54.6978	5.79459	0	1	0	0	0
-60.0786	-74.7943	-53.8179	5.79459	0	1	0	0	0
-96.1584	-10.3115	-52.4139	5.79459	0	1	0	0	0
-95.4255	-49.3886	-23.5531	5.79459	0	1	0	0	0
-74.2971	-11.564	-80.2883	5.79459	0	1	0	0	0
-120.007	-11.2451	-15.2248	5.69575	0	0.5	0.5
-24.0248	-40.8288	-99.2765	5.79459	0	1	0	0	0
-42.9073	-86.1467	-74.146	5.69575	0	0.5	0.5
55.1665	-32.7966	-103.155	5.69575	1	1	0
17.6187	-1.86292	-108.564	5.79459	0	1	0	0	0
22.4292	-48.367	-109.167	5.69575	1	1	0
43.7333	-98.573	-55.9523	5.69575	0	0.5	0.5
31.6224	-106.744	-48.6384	5.69575	0	0.5	0.5
56.6302	-57.0903	-52.8129	8	0	1	1	0	1
79.8813	-12.7705	-74.5378	8.29527	0	0	1
75.6984	-50.5872	31.0832	8	0.5	0.5	0.5	0	1
4.05946	-93.8339	-57.26	8.29527	0	0	1
38.0225	-49.3447	-90.6609	8.29527	0	0	1
53.2281	-68.8328	-67.2965	8.29527	0	0	1
99.4743	-29.5452	-36.4957	5.79459	0	1	0	0	0
23.9754	-104.715	-23.6638	5.79459	0	1	0	0	0
14.2204	-77.0286	-77.2253	5.79459	0	1	0	0	0
54.8799	-83.8509	-45.3566	5.79459	0	1	0	0	0
87.9711	7.17596	-65.6489	5.79459	0	1	0	0	0
-29.4519	21.7793	-103.722	5.79459	0	1	0	0	0
13.5223	-44.9601	-99.4774	5.79459	0	1	0	0	0
49.3468	-97.9958	-7.85555	5.79459	0	1	0	0	0
-28.5903	-91.2996	-54.2861	5.79459	0	1	0	0	0
60.6095	-26.5782	-87.864	5.79459	0	1	0	0	0
91.4227	-78.6022	-14.9496	5.69575	0	0.5	0.5
59.5936	-104.412	-17.5139	5.69575	0	0.5	0.5
15.9964	-88.675	-81.4954	5.69575	0	0.5	0.5
109.964	-49.5931	-14.4355	5.69575	0	0.5	0.5
104.818	-32.2166	-8.67761	5.79459	0	1	0	0	0
-42.1197	-113.839	-5.15308	5.69575	0	0.5	0.5
-71.0546	-66.627	51.1091	8.29527	0	0	1
-48.0511	-93.1818	33.2902	5.79459	0	1	0	0	0
-14.3362	-90.7107	60.5478	5.79459	0	1	0	0	0
-51.3246	-95.269	55.2224	5.69575	0	0.5	0.5
-86.6027	-64.3676	55.8258	5.69575	0	0.5	0.5
-63.2602	-5.15429	72.2984	8	0	1	1	0	1
-27.0838	-83.3682	39.6445	8	0	1	1	0	1
-36.4338	-66.3742	59.3481	8	0.5	0.5	0.5	0	1
-82.7576	-5.20832	72.2776	8.29527	0	0	1
-46.6447	-48.3791	87.0846	8.29527	0	0	1
-91.2117	-36.8919	49.1874	5.79459	0	1	0	0	0
-42.2276	-73.3075	70.3125	5.79459	0	1	0	0	0
-66.313	-30.9386	82.1303	5.79459	0	1	0	0	0
-75.3102	-79.6844	8.87463	5.79459	0	1	0	0	0
-47.8121	-97.3376	-18.4272	5.79459	0	1	0	0	0
-27.1114	-106.183	9.48936	5.79459	0	1	0	0	0
-99.512	-45.7595	10.1702	5.79459	0	1	0	0	0
-23.4979	-3.87284	107.391	5.79459	0	1	0	0	0
-29.8423	-55.8309	103.693	5.69575	0	0.5	0.5
-37.1685	-21.6087	113.629	5.69575	1	1	0
79.3835	-66.8074	36.5382	8.29527	0	0	1
16.673	-58.7781	91.4732	5.79459	0	1	0	0	0
90.4398	-78.5024	20.4434	5.69575	1	1	0
68.6204	-85.1115	-12.1357	8.29527	0	0	1
66.2559	-47.5083	73.8452	8.29527	0	0	1
-4.74568	-109.846	-3.36646	8.29527	0	0	1
1.57831	-78.8371	76.6956	8.29527	0	0	1
37.5726	-66.9733	78.7583	8.29527	0	0	1
-7.08879	-102.361	39.6486	8.29527	0	0	1
83.598	-71.0534	7.92384	5.79459	0	1	0	0	0
73.2787	-21.7298	79.1078	5.79459	0	1	0	0	0
31.8861	-102.25	25.0659	5.79459	0	1	0	0	0
87.2052	-55.9194	63.4679	5.69575	0	0.5	0.5
57.7339	-73.3728	77.7375	5.69575	0	0.5	0.5
91.3953	-41.9903	44.539	5.79459	0	1	0	0	0
106.596	-58.2786	-0.945801	5.69575	1	1	0
118.052	-24.7137	14.5867	5.69575	0	0.5	0.5
107.464	0.0608557	23.4857	8.29527	0	0	1
104.155	-27.3322	22.4649	5.79459	0	1	0	0	0
-13.1509	-41.3871	101.065	5.79459	0	1	0	0	0
12.1564	-61.1196	104.29	5.69575	1	1	0
62.785	-17.51	102.525	5.69575	1	1	0
32.5862	-7.97135	104.758	8.29527	0	0	1
31.7347	-33.9142	99.7133	8.29527	0	0	1
41.6286	-2.00052	114.123	5.69575	0	0.5	0.5
27.4003	-64.302	99.369	5.69575	0	0.5	0.5
-80.7875	81.1642	-40.5666	5.69575	1	1	0
-46.3355	11.2835	-99.1247	8.29527	0	0	1
-59.6427	103.292	-23.0939	5.69575	1	1	0
-50.1446	96.0406	-54.9698	5.69575	0	0.5	0.5
-47.8086	104.327	-39.8763	5.69575	0	0.5	0.5
-96.9526	70.7474	-18.8389	5.69575	1	1	0
-30.5631	89.2355	18.9231	8	0	1	1	0	1
-75.1388	34.5458	-72.5311	8.29527	0	0	1
-2.37056	87.7244	-66.3221	8.29527	0	0	1
-69.4679	81.6229	-24.7499	8.29527	0	0	1
-98.5021	41.4253	-26.1013	8.29527	0	0	1
-47.2193	77.0986	-62.659	8.29527	0	0	1
-25.5367	65.1507	-84.872	8.29527	0	0	1
12.9704	97.6026	-49.0459	5.79459	0	1	0	0	0
-94.9576	22.9767	-50.5482	5.79459	0	1	0	0	0
-58.6164	92.7411	-7.94975	5.79459	0	1	0	0	0
4.45721	108.758	-15.8682	5.79459	0	1	0	0	0
-24.3523	103.892	-26.7098	5.79459	0	1	0	0	0
-48.2552	88.5813	-43.8719	5.79459	0	1	0	0	0
4.95442	64.2169	-89.172	5.79459	0	1	0	0	0
63.6661	40.8598	-79.8568	5.79459	0	1	0	0	0
39.6532	-4.01265	-87.5614	8	0	1	1	0	1
64.6168	70.923	-74.5286	5.69575	0	0.5	0.5
74.7615	48.0209	-82.8531	5.69575	1	1	0
74.254	92.0556	-27.7401	5.69575	0	0.5	0.5
37.3701	103.205	-52.0779	5.69575	1	1	0
-2.83846	102.454	-65.2354	5.69575	1	1	0
53.5766	8.64497	-95.6803	5.79459	0	1	0	0	0
84.6835	61.3421	-34.1446	5.79459	0	1	0	0	0
39.5607	74.3362	-70.7749	5.79459	0	1	0	0	0
81.9764	46.7969	-56.4794	5.79459	0	1	0	0	0
61.9843	15.8859	-103.274	5.69575	0	0.5	0.5
67.4885	92.3628	-40.9185	5.69575	0	0.5	0.5
32.3186	40.1143	-97.1923	5.79459	0	1	0	0	0
51.6731	90.7607	-34.5309	5.79459	0	1	0	0	0
102.977	35.6442	-53.7148	5.69575	0	0.5	0.5
105.322	23.4946	-55.825	5.69575	1	1	0
98.9888	18.1621	-44.3962	8.29527	0	0	1
97.7333	16.3279	-70.2942	5.69575	0	0.5	0.5
96.0987	41.8059	-61.4594	5.69575	0	0.5	0.5
29.6089	114.752	-26.7411	5.69575	0	0.5	0.5
-54.0708	14.3206	94.7168	8.29527	0	0	1
-97.4598	72.5246	1.29054	5.69575	1	1	0
-82.6716	26.1049	85.1108	5.69575	0	0.5	0.5
-60.8179	72.8241	-15.8966	8	0.5	0.5	0.5	0	1
-36.9038	106.503	45.3323	5.69575	1	1	0
-21.3601	103.141	60.5445	5.69575	1	1	0
-73.5284	37.0193	89.3479	5.69575	1	1	0
-95.7159	53.5136	8.64694	8.29527	0	0	1
-108.712	16.7829	0.12059	8.29527	0	0	1
-108.259	-8.31687	17.6315	8.29527	0	0	1
-81.4425	61.7056	40.7374	5.79459	0	1	0	0	0
-87.0548	29.1114	60.6135	5.79459	0	1	0	0	0
-31.3701	103.265	21.2727	5.79459	0	1	0	0	0
-39.6539	74.9012	70.1241	5.79459	0	1	0	0	0
-43.3269	90.4391	45.2057	5.79459	0	1	0	0	0
-58.5285	54.5686	75.4764	5.79459	0	1	0	0	0
-106.05	59.2337	-2.16783	5.69575	0	0.5	0.5
-103.712	25.0712	26.7445	5.79459	0	1	0	0	0
-79.0388	75.848	9.99736	5.79459	0	1	0	0	0
-99.2623	-0.764477	47.3963	5.79459	0	1	0	0	0
-38.1058	33.1588	97.7161	5.79459	0	1	0	0	0
-24.8704	8.13917	118.639	5.69575	0	0.5	0.5
84.4969	82.1374	29.5572	5.69575	0	0.5	0.5
79.069	51.149	56.8496	8.29527	0	0	1
33.9382	87.9314	76.6562	5.69575	0	0.5	0.5
60.6147	44.3758	95.4823	5.69575	0	0.5	0.5
62.0153	75.1478	72.5729	5.69575	1	1	0
66.3178	82.4007	30.2005	8.29527	0	0	1
-2.55988	80.0894	53.2381	8	0	1	1	0	1
6.72754	82.0178	49.8338	8	0	1	1	0	1
-18.9198	67.7428	84.5751	8.29527	0	0	1
46.5892	44.2867	89.2639	8.29527	0	0	1
41.9866	96.0328	33.3892	8.29527	0	0	1
-7.73849	95.0486	54.8299	8.29527	0	0	1
28.9935	105.941	-5.98135	8.29527	0	0	1
80.1048	74.9721	-7.89952	5.79459	0	1	0	0	0
95.0921	51.0938	21.1406	5.79459	0	1	0	0	0
61.5424	63.8557	65.0766	5.79459	0	1	0	0	0
88.9394	13.5502	63.2943	5.79459	0	1	0	0	0
22.4673	98.7644	42.9048	5.79459	0	1	0	0	0
13.8723	62.5818	89.3929	5.79459	0	1	0	0	0
0.342468	108.533	17.8775	5.79459	0	1	0	0	0
32.51	32.6252	99.8934	5.79459	0	1	0	0	0
77.7316	93.2586	4.53569	5.69575	0	0.5	0.5
105.249	13.6522	59.1284	5.69575	0	0.5	0.5
106.765	26.4581	-1.06802	5.79459	0	1	0	0	0
-3.38306	120.066	18.2683	5.69575	1	1	0
14.7675	37.8459	114.497	5.69575	1	1	0
-7.15527	31.0676	105.279	8.29527	0	0	1
39.2388	9.61517	102.313	5.79459	0	1	0	0	0
-6.80101	35.7836	-103.794	5.79459	0	1	0	0	0
