# Supplementary material for: Mechanistic model of radiotherapy-induced lung fibrosis using coupled 3D agent-based and Monte Carlo simulations
Source: Commun Med (Lond). 2024 Feb 9;4:16. doi: 10.1038/s43856-024-00442-w (PMC10858213; doi:10.1038/s43856-024-00442-w)
Supplement: Supplementary file 8 — Supplementary Software 1 [file 43856_2024_442_MOESM8_ESM.zip › code/HealthyStructure_phagFrac1.0_senescent1.0/exp_2/alv2.dat]

-39.7038	-109.764	-33.6735	5.69575	0	0.5	0.5
28.4238	-108.073	-47.6704	5.69575	0	0.5	0.5
24.3346	-101.664	-34.2361	8.29527	0	0	1
-12.0674	-108.917	-9.5639	5.79459	0	1	0	0	0
4.14044	-92.9203	-58.7254	5.79459	0	1	0	0	0
-8.19763	-105.053	-60.4698	5.69575	0	0.5	0.5
-92.9732	-67.9413	-38.7282	5.69575	0	0.5	0.5
-61.7134	-42.9647	-80.2838	5.79459	0	1	0	0	0
-21.4616	-76.8682	-75.7012	5.79459	0	1	0	0	0
-106.165	-24.6814	-14.8277	5.79459	0	1	0	0	0
-53.0298	-60.8625	-90.7937	5.69575	1	1	0
-57.4474	-61.9447	-46.0231	8	0	1	1	0	1
-37.8409	-82.9116	-80.3345	5.69575	0	0.5	0.5
-69.783	-92.5249	-36.4605	5.69575	1	1	0
-24.6518	-24.2981	-104.412	8.29527	0	0	1
-64.9365	-64.713	-60.7905	8.29527	0	0	1
-49.5711	-94.7027	-25.9637	8.29527	0	0	1
-29.6909	-90.0891	-55.6992	8.29527	0	0	1
0.685158	59.119	-75.8943	8	0.5	0.5	0.5	0	1
-59.3625	-72.1097	23.0602	8	0.5	0.5	0.5	0	1
-64.9707	-11.8292	-87.9709	8.29527	0	0	1
-98.7896	-4.13351	-48.2029	8.29527	0	0	1
-29.6869	-54.0218	-91.1062	5.79459	0	1	0	0	0
-78.6436	-70.5515	-30.6214	5.79459	0	1	0	0	0
-58.3023	-96.4714	-45.3213	5.69575	0	0.5	0.5
-11.7691	-44.7327	-112.34	5.69575	0	0.5	0.5
28.1936	-21.7308	-104.084	5.79459	0	1	0	0	0
62.5921	-27.7183	-86.1041	5.79459	0	1	0	0	0
76.6279	-88.0684	-33.6456	5.69575	1	1	0
41.7538	-32.8243	-109.266	5.69575	0	0.5	0.5
-33.7583	29.8071	-85.0141	8	0	1	1	0	1
46.4517	-63.6761	-92.4527	5.69575	1	1	0
70.8777	-37.9587	-52.8297	8	0	1	1	0	1
26.4954	-23.5945	-89.4237	8	0	1	1	0	1
47.8736	-0.392059	-99.0352	5.79459	0	1	0	0	0
28.5777	-63.0121	-85.5149	5.79459	0	1	0	0	0
4.02126	-43.8153	-100.817	5.79459	0	1	0	0	0
51.0996	-94.771	-22.5229	5.79459	0	1	0	0	0
87.3124	-4.9724	-66.722	5.79459	0	1	0	0	0
9.98269	45.8553	-99.4868	5.79459	0	1	0	0	0
70.7307	-56.8522	-62.1691	5.79459	0	1	0	0	0
43.9708	-80.0785	-61.27	5.79459	0	1	0	0	0
-5.30405	6.13757	-109.701	5.79459	0	1	0	0	0
-36.2968	58.9765	-85.4653	8.29527	0	0	1
-106.58	26.1735	-7.46063	5.79459	0	1	0	0	0
-96.7679	57.1793	-46.1201	5.69575	0	0.5	0.5
-40.6918	110.851	-28.5683	5.69575	1	1	0
-53.8079	98.9055	-45.6325	5.69575	1	1	0
-24.8041	96.095	-47.4396	8.29527	0	0	1
-29.955	29.6755	-101.598	5.79459	0	1	0	0	0
-102.612	21.5578	-33.2578	5.79459	0	1	0	0	0
-85.0925	-0.807907	-69.7037	5.79459	0	1	0	0	0
-86.177	50.3271	-46.2617	5.79459	0	1	0	0	0
-53.1355	93.4483	-23.3246	5.79459	0	1	0	0	0
-60.2552	78.2165	-48.4921	5.79459	0	1	0	0	0
12.3423	105.453	-28.7635	5.79459	0	1	0	0	0
-60.6868	55.3969	-73.132	5.79459	0	1	0	0	0
-65.9381	23.3313	-84.8989	5.79459	0	1	0	0	0
50.2024	94.121	-58.1513	5.69575	1	1	0
-5.67536	79.1391	-76.1892	5.79459	0	1	0	0	0
30.3672	19.7885	-115.961	5.69575	1	1	0
65.4762	53.4419	-45.9599	8	0.5	0.5	0.5	0	1
36.853	80.112	-83.5694	5.69575	0	0.5	0.5
50.2588	65.2764	49.6842	8	0	1	1	0	1
48.1908	68.9088	-46.741	8	0.5	0.5	0.5	0	1
-0.172607	19.2598	-119.954	5.69575	1	1	0
48.2783	85.0067	-72.1317	5.69575	1	1	0
-18.5957	41.8789	-112.518	5.69575	1	1	0
46.1303	73.7558	-41.0801	8	0.5	0.5	0.5	0	1
34.8364	21.4415	-102.11	8.29527	0	0	1
59.0697	46.65	-80.2156	8.29527	0	0	1
71.1064	24.8239	-80.1726	5.79459	0	1	0	0	0
23.4874	84.6181	-66.2428	5.79459	0	1	0	0	0
10.2542	30.8348	-117.064	5.69575	0	0.5	0.5
-46.4325	-110.043	22.2346	5.69575	0	0.5	0.5
-35.8016	-114.901	16.6138	5.69575	0	0.5	0.5
25.1574	-106.963	-5.10818	8.29527	0	0	1
-22.6057	-112.183	40.7897	5.69575	0	0.5	0.5
-66.8079	-83.9706	56.9707	5.69575	1	1	0
-58.9878	-46.2525	80.5056	8.29527	0	0	1
-67.0475	-61.0897	80.8244	5.69575	1	1	0
-109.987	-38.6528	34.1869	5.69575	0	0.5	0.5
-80.8665	-57.605	47.3527	8.29527	0	0	1
-51.7419	-80.9852	53.5177	8.29527	0	0	1
-49.2032	-97.3054	14.5154	5.79459	0	1	0	0	0
-96.4184	-52.3224	-8.11591	5.79459	0	1	0	0	0
-68.9709	-11.4953	84.9168	5.79459	0	1	0	0	0
-97.7928	-41.3304	28.7817	5.79459	0	1	0	0	0
-37.0767	-85.6558	77.7708	5.69575	0	0.5	0.5
-78.3329	-76.2707	12.1133	5.79459	0	1	0	0	0
-10.7613	-84.3164	86.8035	5.69575	0	0.5	0.5
82.5332	-73.4912	50.47	5.69575	1	1	0
81.2688	-89.9914	-7.53885	5.69575	0	0.5	0.5
13.5027	-84.1496	44.6317	8	0.5	0.5	0.5	0	1
6.44328	-72.9085	82.1147	8.29527	0	0	1
62.9138	-89.725	9.55388	8.29527	0	0	1
39.4814	-95.2839	38.2387	8.29527	0	0	1
77.859	-11.0493	76.9148	8.29527	0	0	1
59.8151	-61.9859	68.4098	8.29527	0	0	1
6.45065	-48.983	98.2805	8.29527	0	0	1
-26.3266	-86.7419	62.3117	5.79459	0	1	0	0	0
66.377	-74.8187	45.7849	5.79459	0	1	0	0	0
77.0668	-38.1343	68.6038	5.79459	0	1	0	0	0
-14.6886	-105.285	28.2721	5.79459	0	1	0	0	0
7.6917	-97.0869	51.1377	5.79459	0	1	0	0	0
76.8339	-74.7777	-24.5936	5.79459	0	1	0	0	0
-29.0454	-60.0206	87.4865	5.79459	0	1	0	0	0
43.8948	-43.8422	90.8356	5.79459	0	1	0	0	0
74.9856	9.05008	95.1586	5.69575	0	0.5	0.5
-36.7946	-25.1599	100.564	5.79459	0	1	0	0	0
13.5874	-14.4262	108.2	5.79459	0	1	0	0	0
40.6583	-5.31744	102.072	5.79459	0	1	0	0	0
63.7123	4.66489	103.339	5.69575	0	0.5	0.5
31.1016	-5.52774	117.312	5.69575	0	0.5	0.5
-18.8575	-0.479004	108.371	5.79459	0	1	0	0	0
-62.1337	86.4889	58.472	5.69575	0	0.5	0.5
-72.2889	70.5433	43.5654	8.29527	0	0	1
-112.959	44.4342	-5.08644	5.69575	0	0.5	0.5
-98.9915	70.3538	3.30655	5.69575	1	1	0
-101.217	7.46884	42.4178	8.29527	0	0	1
-99.6921	43.5766	16.2037	8.29527	0	0	1
-48.2222	22.4598	96.2798	8.29527	0	0	1
-82.2804	72.5272	8.35075	8.29527	0	0	1
-36.2192	103.826	-2.87366	5.79459	0	1	0	0	0
-41.6058	83.3257	58.5303	5.79459	0	1	0	0	0
-77.7824	44.9355	63.4878	5.79459	0	1	0	0	0
-79.5982	16.1979	74.1738	5.79459	0	1	0	0	0
-108.605	5.76062	16.4882	5.79459	0	1	0	0	0
-40.7088	98.7616	26.2475	5.79459	0	1	0	0	0
25.9584	68.3391	97.0352	5.69575	0	0.5	0.5
34.6557	37.5797	97.3999	8.29527	0	0	1
84.5804	25.8448	83.2953	5.69575	0	0.5	0.5
50.8634	109.581	12.8427	5.69575	1	1	0
-13.0332	84.4415	86.3711	5.69575	1	1	0
61.9445	103.864	-11.6182	5.69575	1	1	0
32.231	73.5177	75.2085	8.29527	0	0	1
81.9123	47.3983	17.281	8	0	1	1	0	1
-3.90454	108.682	16.5201	8.29527	0	0	1
57.5548	93.7076	2.51837	8.29527	0	0	1
70.9731	55.5565	63.0579	8.29527	0	0	1
8.71413	97.7126	49.7625	5.79459	0	1	0	0	0
49.8589	51.223	83.608	5.79459	0	1	0	0	0
50.546	89.0178	40.261	5.79459	0	1	0	0	0
-15.3761	79.5219	74.4286	5.79459	0	1	0	0	0
26.0783	106.609	7.37737	5.79459	0	1	0	0	0
66.6846	18.1121	85.5869	5.79459	0	1	0	0	0
21.2967	101.905	62.6229	5.69575	0	0.5	0.5
-53.8206	32.6009	103.932	5.69575	0	0.5	0.5
45.3394	27.436	109.323	5.69575	0	0.5	0.5
-14.9738	53.5292	94.9232	8.29527	0	0	1
-12.9743	20.8155	107.23	8.29527	0	0	1
18.7357	22.0522	117.994	5.69575	0	0.5	0.5
19.2298	5.00946	119.851	5.69575	0	0.5	0.5
103.581	-30.5995	-20.8506	8.29527	0	0	1
94.845	-69.796	-29.8806	5.69575	1	1	0
114.495	12.2477	-38.7401	5.69575	1	1	0
110.895	5.7571	-49.2862	5.69575	1	1	0
107.897	12.9448	-17.0461	8.29527	0	0	1
104.639	-7.96213	-32.9731	8.29527	0	0	1
91.4361	-39.266	-46.8787	5.79459	0	1	0	0	0
101.884	14.5015	-64.5698	5.69575	0	0.5	0.5
92.4608	41.7227	-66.8635	5.69575	1	1	0
85.0041	44.0619	-54.1543	8.29527	0	0	1
49.5469	82.7318	-52.9201	5.79459	0	1	0	0	0
98.4765	46.3757	-15.8643	5.79459	0	1	0	0	0
102.931	38.6366	-51.696	5.69575	0	0.5	0.5
92.5723	75.5692	-21.899	5.69575	0	0.5	0.5
108.792	31.999	-43.5926	5.69575	0	0.5	0.5
109.983	43.3693	-27.9786	5.69575	0	0.5	0.5
119.718	2.79999	20.4855	5.69575	1	1	0
104.076	-34.2702	9.68736	8.29527	0	0	1
101.417	-4.3846	42.3728	5.79459	0	1	0	0	0
88.8979	-64.4618	6.46918	5.79459	0	1	0	0	0
92.0754	-47.1027	37.4628	5.79459	0	1	0	0	0
104.399	23.1477	57.6632	5.69575	1	1	0
92.3352	75.8309	21.9951	5.69575	0	0.5	0.5
85.1489	69.6041	2.21951	8.29527	0	0	1
92.3928	53.6236	26.2457	8.29527	0	0	1
68.2361	81.4618	-28.422	5.79459	0	1	0	0	0
87.5481	32.6908	58.0229	5.79459	0	1	0	0	0
106.197	22.2326	18.1079	5.79459	0	1	0	0	0
