# Supplementary material for: Mechanistic model of radiotherapy-induced lung fibrosis using coupled 3D agent-based and Monte Carlo simulations
Source: Commun Med (Lond). 2024 Feb 9;4:16. doi: 10.1038/s43856-024-00442-w (PMC10858213; doi:10.1038/s43856-024-00442-w)
Supplement: Supplementary file 8 — Supplementary Software 1 [file 43856_2024_442_MOESM8_ESM.zip › code/HealthyStructure_phagFrac1.0_senescent1.0/exp_2/alv0.dat]

-80.1206	-90.3532	-13.2998	5.69575	1	1	0
-68.4188	-77.8737	-63.3598	5.69575	0	0.5	0.5
-45.6319	-57.3563	-62.3175	8	0	1	1	0	1
-120.659	-0.388994	-14.18	5.69575	1	1	0
23.7524	-53.5319	-76.3259	8	0	1	1	0	1
-72.877	-40.3557	-71.8357	8.29527	0	0	1
-87.8432	-17.2611	-63.9189	5.79459	0	1	0	0	0
-68.2522	-68.8898	-51.9214	5.79459	0	1	0	0	0
-99.7684	-32.3771	-33.1358	5.79459	0	1	0	0	0
-99.162	-47.5752	-1.87102	5.79459	0	1	0	0	0
-106.613	-25.9813	-52.14	5.69575	0	0.5	0.5
-58.6377	-98.2886	-40.7732	5.69575	0	0.5	0.5
43.209	-110.932	-24.2271	5.69575	0	0.5	0.5
23.3503	-53.3382	-106.629	5.69575	0	0.5	0.5
19.0236	-63.9126	-101.554	5.69575	0	0.5	0.5
-51.7423	-71.1556	-83.7826	5.69575	1	1	0
-20.363	-9.69451	-107.663	5.79459	0	1	0	0	0
-19.5969	-97.742	-46.5023	5.79459	0	1	0	0	0
8.17632	-19.7933	-119.588	5.69575	1	1	0
50.3854	-37.5227	-103.997	5.69575	1	1	0
65.5844	-61.1315	34.8871	8	0.5	0.5	0.5	0	1
-16.551	-76.0461	-93.2896	5.69575	1	1	0
1.92332	-74.5198	-60.8159	8	0	1	1	0	1
-24.5889	-40.6982	-99.192	8.29527	0	0	1
1.37543	-84.8226	-45.3731	8	0.5	0.5	0.5	0	1
18.8093	-97.0649	-48.2142	8.29527	0	0	1
40.4332	-36.7654	-95.4614	8.29527	0	0	1
-48.0293	-51.5245	-84.4891	8.29527	0	0	1
-10.4194	-63.4772	-89.2305	5.79459	0	1	0	0	0
-3.78725	-108.668	-16.6384	5.79459	0	1	0	0	0
44.3463	-63.3772	-78.2107	5.79459	0	1	0	0	0
22.1197	-15.6128	-106.616	5.79459	0	1	0	0	0
-52.7387	-88.5965	-38.3138	5.79459	0	1	0	0	0
53.2325	-95.7734	-9.68253	5.79459	0	1	0	0	0
-23.4703	-102.356	-61.0924	5.69575	0	0.5	0.5
56.8889	-68.0295	-83.0379	5.69575	0	0.5	0.5
7.32625	-105.57	-59.6761	5.69575	0	0.5	0.5
-8.30154	-86.0526	-85.3577	5.69575	0	0.5	0.5
31.5883	-96.6119	-66.545	5.69575	0	0.5	0.5
6.8299	-76.4011	-78.843	5.79459	0	1	0	0	0
31.8896	-101.51	-27.9054	5.79459	0	1	0	0	0
91.2559	-69.0131	-40.8591	5.69575	1	1	0
76.412	-46.3155	-64.1568	8.29527	0	0	1
60.479	-82.1251	-41.2039	8.29527	0	0	1
70.5173	-15.8026	-82.9312	5.79459	0	1	0	0	0
89.1505	-7.14241	-64.0405	5.79459	0	1	0	0	0
-73.719	-81.6432	-0.180435	5.79459	0	0	0	85909
-117.712	-23.1982	19.1213	5.69575	0	0.5	0.5
-85.3679	-13.0125	68.1396	8.29527	0	0	1
-89.4811	-60.4726	20.864	5.79459	0	1	0	0	0
-100.935	1.25362	43.7092	5.79459	0	1	0	0	0
-96.8402	-68.4465	26.4192	5.69575	0	0.5	0.5
29.776	-115.607	22.5464	5.69575	1	1	0
-17.4828	-120.069	-6.1489	5.69575	0	0.5	0.5
-30.3004	-66.7085	82.0479	8.29527	0	0	1
5.50786	-106.508	26.9391	5.79459	0	1	0	0	0
-67.1957	-87.0503	-2.6736	5.79459	0	1	0	0	0
50.0648	-104.279	37.1385	5.69575	0	0.5	0.5
-36.58	-88.4265	9.9062	8	0.5	0.5	0.5	0	1
45.4827	-63.7853	77.2189	8.29527	0	0	1
-39.0981	-83.028	60.644	8.29527	0	0	1
-13.0884	-88.7398	63.6706	8.29527	0	0	1
-50.4116	-93.9363	27.1042	8.29527	0	0	1
-21.4766	-48.8634	96.1828	8.29527	0	0	1
-58.36	-79.0467	49.4543	8.29527	0	0	1
-51.0324	-31.3501	92.2648	8.29527	0	0	1
69.086	-62.71	58.2631	5.79459	0	1	0	0	0
12.5568	-81.3455	72.9742	5.79459	0	1	0	0	0
39.3259	-100.529	21.1506	5.79459	0	1	0	0	0
14.9163	-50.6624	96.4926	5.79459	0	1	0	0	0
-68.5468	8.93584	85.5657	5.79459	0	1	0	0	0
-28.8168	-106.081	4.04703	5.79459	0	1	0	0	0
57.9543	-103.854	24.8118	5.69575	0	0.5	0.5
68.737	-97.342	23.6591	5.69575	1	1	0
77.8276	-4.89651	56.3416	8	0.5	0.5	0.5	0	1
69.3849	-93.3208	35.1697	5.69575	0	0.5	0.5
96.3011	-70.495	22.7365	5.69575	0	0.5	0.5
76.5012	-93.4419	13.2693	5.69575	1	1	0
85.0631	-63.1571	29.5856	8.29527	0	0	1
51.6176	-85.8766	45.3964	5.79459	0	1	0	0	0
74.3728	-33.951	73.5936	5.79459	0	1	0	0	0
75.3242	-79.845	7.14473	5.79459	0	1	0	0	0
91.5778	-57.1571	-21.1322	5.79459	0	1	0	0	0
40.3033	-5.60321	114.473	5.69575	0	0.5	0.5
-47.0748	-38.8079	105.063	5.69575	1	1	0
-25.2841	-26.8783	103.626	8.29527	0	0	1
20.5638	-65.4898	100.24	5.69575	0	0.5	0.5
44.3848	-22.0563	98.2014	5.79459	0	1	0	0	0
-82.4427	87.748	-16.2139	5.69575	0	0.5	0.5
-52.2632	14.8501	-95.6454	8.29527	0	0	1
-95.9223	54.2822	-51.1103	5.69575	0	0.5	0.5
-63.0695	73.847	-51.6699	8.29527	0	0	1
-91.0848	23.5485	-57.0002	8.29527	0	0	1
-100.331	40.0768	-20.6772	8.29527	0	0	1
-75.9729	18.3029	-77.4153	5.79459	0	1	0	0	0
-106.839	-0.340898	-26.1791	5.79459	0	1	0	0	0
-59.0403	88.543	-27.8276	5.79459	0	1	0	0	0
-52.016	61.7972	-74.6689	5.79459	0	1	0	0	0
-80.4313	84.6717	-33.49	5.69575	0	0.5	0.5
-26.3991	50.901	-107.108	5.69575	1	1	0
-21.4609	16.308	-118.463	5.69575	1	1	0
54.7423	85.7715	-66.3809	5.69575	0	0.5	0.5
39.2067	23.8106	-112.498	5.69575	0	0.5	0.5
-19.1223	99.004	-67.7677	5.69575	1	1	0
3.79086	97.5622	-72.299	5.69575	1	1	0
-3.67879	55.8621	-107.823	5.69575	1	1	0
-24.9664	34.5023	-101.421	8.29527	0	0	1
-14.9787	67.9727	-85.1783	5.79459	0	1	0	0	0
28.49	67.5571	-82.0022	5.79459	0	1	0	0	0
9.65208	42.9198	-100.82	5.79459	0	1	0	0	0
7.17924	26.2226	-118.409	5.69575	0	0.5	0.5
7.14491	14.7249	-108.776	5.79459	0	1	0	0	0
-16.9614	93.3773	-55.6145	5.79459	0	1	0	0	0
104.474	46.3196	-41.2353	5.69575	1	1	0
94.2975	27.7777	-49.3597	8.29527	0	0	1
78.6978	72.947	-24.1947	8.29527	0	0	1
96.1414	44.6618	-29.3587	8.29527	0	0	1
77.2177	63.2458	-46.232	8.29527	0	0	1
24.5975	88.1791	-60.987	5.79459	0	1	0	0	0
53.0332	41.8999	-86.7864	5.79459	0	1	0	0	0
50.8553	86.6993	-44.6874	5.79459	0	1	0	0	0
57.6892	15.2045	-92.4173	5.79459	0	1	0	0	0
58.2865	10.9182	-106.034	5.69575	0	0.5	0.5
86.0975	3.21062	-85.6552	5.69575	0	0.5	0.5
-79.5822	62.6926	42.8522	5.79459	0	1	0	0	0
-57.8851	62.6284	-44.5152	8	0	1	1	0	1
-79.9936	41.0759	81.7037	5.69575	0	0.5	0.5
-54.0917	76.5984	77.2546	5.69575	0	0.5	0.5
-71.014	48.7789	85.6597	5.69575	0	0.5	0.5
-114.397	40.4473	6.09874	5.69575	0	0.5	0.5
-120.225	16.4117	-6.04739	5.69575	1	1	0
-98.855	40.467	26.2699	8.29527	0	0	1
-80.618	74.5632	-6.41275	8.29527	0	0	1
-76.7004	32.5224	71.8251	8.29527	0	0	1
-108.63	13.2882	11.0856	5.79459	0	1	0	0	0
-105.949	-18.2887	23.2415	5.79459	0	1	0	0	0
-101.533	30.8812	59.1388	5.69575	0	0.5	0.5
-11.1467	109.356	4.13014	8.29527	0	0	1
18.5652	-5.43125	108.286	5.79459	0	1	0	0	0
50.8466	71.6724	83.8904	5.69575	1	1	0
85.3898	27.1995	34.9902	8	0	1	1	0	1
-1.99074	-42.0023	86.5293	8	0	1	1	0	1
28.4393	86.9107	29.8867	8	0.5	0.5	0.5	0	1
36.0016	51.0819	73.1423	8	0.5	0.5	0.5	0	1
-10.2427	100.701	43.0636	8.29527	0	0	1
19.9707	105.752	22.751	8.29527	0	0	1
-37.5264	87.4958	55.1022	8.29527	0	0	1
11.7452	95.1381	53.9517	5.79459	0	1	0	0	0
-60.4893	90.7085	14.5951	5.79459	0	1	0	0	0
-6.1756	77.4171	77.9003	5.79459	0	1	0	0	0
-26.4909	103.025	-27.9999	5.79459	0	1	0	0	0
37.8016	62.4194	82.3134	5.79459	0	1	0	0	0
57.1393	27.4418	89.9002	5.79459	0	1	0	0	0
2.23494	48.1327	98.885	5.79459	0	1	0	0	0
18.6306	108.22	-6.43138	5.79459	0	1	0	0	0
-49.0337	68.3593	70.8614	5.79459	0	1	0	0	0
-32.4341	49.1126	92.93	5.79459	0	1	0	0	0
41.0265	85.0187	56.468	5.79459	0	1	0	0	0
66.4821	-0.266287	87.636	8.29527	0	0	1
101.556	-26.7241	-32.7431	5.79459	0	1	0	0	0
93.5436	76.6911	11.3124	5.69575	0	0.5	0.5
112.957	35.1973	27.6016	5.69575	1	1	0
109.562	51.6953	9.33455	5.69575	1	1	0
98.183	49.0692	7.16356	8.29527	0	0	1
70.6222	74.1963	40.0927	8.29527	0	0	1
108.515	8.32715	15.9728	8.29527	0	0	1
86.2139	5.58988	68.0875	8.29527	0	0	1
67.6428	86.2265	9.45818	8.29527	0	0	1
107.712	3.30929	-22.0717	5.79459	0	1	0	0	0
76.3955	45.3585	64.8563	5.79459	0	1	0	0	0
99.1702	-23.2815	41.5119	5.79459	0	1	0	0	0
100.097	22.2066	39.8393	5.79459	0	1	0	0	0
38.5407	100.554	-22.4388	5.79459	0	1	0	0	0
105.329	-30.857	7.32964	5.79459	0	1	0	0	0
90.3793	53.5305	32.6508	5.79459	0	1	0	0	0
11.8504	116.934	30.7547	5.69575	0	0.5	0.5
32.751	33.5571	99.5052	8.29527	0	0	1
-26.9262	40.9311	111.173	5.69575	0	0.5	0.5
17.7597	4.28426	120.108	5.69575	1	1	0
-14.5084	64.8225	101.722	5.69575	1	1	0
-42.3051	19.4252	99.6641	5.79459	0	1	0	0	0
-13.2806	5.14061	109.074	5.79459	0	1	0	0	0
-55.6639	-6.24086	-107.808	5.69575	1	1	0
63.7197	96.0814	-38.3153	5.69575	1	1	0
