# Supplementary material for: Mechanistic model of radiotherapy-induced lung fibrosis using coupled 3D agent-based and Monte Carlo simulations
Source: Commun Med (Lond). 2024 Feb 9;4:16. doi: 10.1038/s43856-024-00442-w (PMC10858213; doi:10.1038/s43856-024-00442-w)
Supplement: Supplementary file 8 — Supplementary Software 1 [file 43856_2024_442_MOESM8_ESM.zip › code/HealthyStructure_phagFrac1.0_senescent1.0/exp_2/alv1.dat]

82.9526	-81.4924	-35.1817	5.69575	1	1	0
-42.6837	-111.906	-20.3715	5.69575	0	0.5	0.5
-16.5048	-112.96	-41.5633	5.69575	0	0.5	0.5
28.9642	-99.4298	-37.078	5.79459	0	1	0	0	0
-32.401	-116.57	-11.0268	5.69575	0	0.5	0.5
41.7954	-109.142	-33.1862	5.69575	1	1	0
26.0438	-116.784	-21.0481	5.69575	1	1	0
4.189	-95.9898	-53.5575	8.29527	0	0	1
-89.5943	-58.9542	-57.0716	5.69575	1	1	0
-36.9023	-97.25	-35.7862	8.29527	0	0	1
-77.6366	-56.728	3.11246	8	0.5	0.5	0.5	0	1
-78.9815	-66.8946	-37.2429	8.29527	0	0	1
-60.6804	-85.2326	-33.9602	8.29527	0	0	1
-98.844	-5.35597	-47.9696	8.29527	0	0	1
-81.7247	-33.8751	-65.3724	5.79459	0	1	0	0	0
-91.305	17.5075	-58.7926	5.79459	0	1	0	0	0
-51.5638	-60.58	-75.9687	5.79459	0	1	0	0	0
-45.6824	-36.8699	-93.0254	5.79459	0	1	0	0	0
-112.872	-38.808	-22.6669	5.69575	0	0.5	0.5
-113.363	-6.77721	-43.163	5.69575	0	0.5	0.5
36.7404	-10.5947	-103.14	5.79459	0	1	0	0	0
25.0003	-76.6696	-52.4618	8	0.5	0.5	0.5	0	1
-16.6222	-14.8255	-119.431	5.69575	0	0.5	0.5
3.37687	-42.7857	-101.282	8.29527	0	0	1
6.65395	-90.6358	-31.5651	8	0.5	0.5	0.5	0	1
-30.9985	-6.54828	-105.339	8.29527	0	0	1
-16.1369	-29.8587	-104.633	5.79459	0	1	0	0	0
16.3175	-74.7534	-79.0295	5.79459	0	1	0	0	0
-0.887924	11.9728	-109.343	5.79459	0	1	0	0	0
35.9961	-44.642	-93.8689	5.79459	0	1	0	0	0
8.68767	-31.0703	-117.128	5.69575	0	0.5	0.5
51.8303	-80.9754	-53.4473	5.79459	0	1	0	0	0
97.6948	-32.3896	-38.8154	8.29527	0	0	1
117.368	-14.8287	-27.652	5.69575	0	0.5	0.5
116.383	5.97656	-34.3394	5.69575	0	0.5	0.5
74.3242	-93.1473	-23.6514	5.69575	1	1	0
75.0568	-60.6478	-52.8045	8.29527	0	0	1
81.0413	-23.6418	-70.5221	8.29527	0	0	1
86.8375	12.1885	-66.4131	8.29527	0	0	1
88.242	-63.9063	-15.144	5.79459	0	1	0	0	0
105.223	-57.6688	-19.035	5.69575	0	0.5	0.5
-72.6756	77.1895	-59.3291	5.69575	1	1	0
-55.6386	106.868	-15.6033	5.69575	1	1	0
-104.209	17.3984	-59.9848	5.69575	1	1	0
-56.081	82.433	-69.4236	5.69575	1	1	0
-61.9172	56.1931	-88.1405	5.69575	1	1	0
-47.5935	51.3562	-84.8372	8.29527	0	0	1
-84.0955	86.4442	-14.6717	5.69575	0	0.5	0.5
-113.93	30.2179	-29.454	5.69575	0	0.5	0.5
-67.5476	74.0542	-45.3134	5.79459	0	1	0	0	0
-72.1093	17.2197	-81.2634	5.79459	0	1	0	0	0
-40.451	97.2788	-31.6315	5.79459	0	1	0	0	0
-4.50967	115.666	-36.8911	5.69575	0	0.5	0.5
-39.0088	44.3944	-106.148	5.69575	0	0.5	0.5
-30.1698	116.848	-14.0096	5.69575	0	0.5	0.5
14.5136	70.7871	-63.514	8	0	1	1	0	1
-35.8792	89.0917	-5.55318	8	0.5	0.5	0.5	0	1
-67.2425	65.1288	22.1782	8	0.5	0.5	0.5	0	1
9.31992	109.15	-9.96985	8.29527	0	0	1
-8.30282	60.9141	-91.2154	8.29527	0	0	1
42.8432	93.6446	-38.6671	8.29527	0	0	1
-6.11599	99.7849	-45.8865	5.79459	0	1	0	0	0
49.5104	98.0535	-5.85118	5.79459	0	1	0	0	0
-35.2105	75.167	-72.1788	5.79459	0	1	0	0	0
29.6198	81.989	-67.0855	5.79459	0	1	0	0	0
26.6325	41.2578	-98.4302	5.79459	0	1	0	0	0
2.62901	77.5231	-77.9952	5.79459	0	1	0	0	0
-67.2994	48.3296	-72.3536	5.79459	0	1	0	0	0
-2.36904	72.1303	-97.7374	5.69575	0	0.5	0.5
-40.8459	86.3854	-75.0303	5.69575	0	0.5	0.5
84.8591	84.1859	-21.7158	5.69575	1	1	0
63.4554	22.5828	-86.968	8.29527	0	0	1
107.236	-16.9557	-17.6952	5.79459	0	1	0	0	0
59.5126	43.6239	-81.5794	5.79459	0	1	0	0	0
103.172	7.54468	-37.3993	5.79459	0	1	0	0	0
72.4968	54.2172	-62.4877	5.79459	0	1	0	0	0
95.9274	44.8709	-29.7412	5.79459	0	1	0	0	0
69.4668	76.0731	-38.5649	5.79459	0	1	0	0	0
-58.5975	-98.3053	40.7712	5.69575	1	1	0
-50.0871	-97.5362	52.3247	5.69575	0	0.5	0.5
-22.7293	-97.4038	45.781	8.29527	0	0	1
-13.6984	-110.014	49.6905	5.69575	0	0.5	0.5
0.964645	-105.758	30.2388	8.29527	0	0	1
45.367	-99.2292	-13.9783	8.29527	0	0	1
-0.10656	-108.405	-18.6667	5.79459	0	1	0	0	0
-28.5042	-106.232	-1.49258	5.79459	0	1	0	0	0
21.063	-119.512	-5.76437	5.69575	0	0.5	0.5
-120.873	-6.2561	10.5084	5.69575	0	0.5	0.5
-92.4031	-47.4868	62.9808	5.69575	1	1	0
-104.473	-29.2464	18.167	5.79459	0	1	0	0	0
-104.532	23.2431	-25.1436	5.79459	0	1	0	0	0
-91.0927	-62.3716	50.7193	5.69575	0	0.5	0.5
-91.5675	-6.31564	79.599	5.69575	0	0.5	0.5
-78.2234	-11.5122	92.2414	5.69575	1	1	0
-65.6651	-87.2981	12.9279	8.29527	0	0	1
-53.0209	-73.2057	62.6874	8.29527	0	0	1
-84.7037	-59.2048	37.6815	8.29527	0	0	1
-77.5402	-1.36906	78.0157	8.29527	0	0	1
-58.902	-45.1765	81.1766	8.29527	0	0	1
-95.4998	-25.6908	48.1641	5.79459	0	1	0	0	0
-75.1141	-29.0002	74.9457	5.79459	0	1	0	0	0
-17.768	-68.5864	84.144	5.79459	0	1	0	0	0
-108.079	-16.8548	-11.6077	5.79459	0	1	0	0	0
-22.9266	-86.9561	63.3483	5.79459	0	1	0	0	0
-40.6151	19.4288	100.364	5.79459	0	1	0	0	0
-93.5744	-48.9472	-30.7896	5.79459	0	1	0	0	0
-46.9758	-12.6597	98.656	5.79459	0	1	0	0	0
-91.1325	-61.5614	2.48396	5.79459	0	1	0	0	0
-59.1818	36.9883	85.0258	5.79459	0	1	0	0	0
65.0696	-84.9899	57.4676	5.69575	1	1	0
60.719	-65.8004	82.1183	5.69575	0	0.5	0.5
-23.2821	-61.0693	70.5977	8	0.5	0.5	0.5	0	1
12.0363	-54.8233	78.1346	8	0	1	1	0	1
41.7824	-76.5197	40.667	8	0	1	1	0	1
53.3472	-84.2019	46.5274	8.29527	0	0	1
38.4219	-73.6066	72.1514	8.29527	0	0	1
73.5025	-62.2975	53.0698	8.29527	0	0	1
12.6328	-84.0427	69.8372	5.79459	0	1	0	0	0
61.3307	-90.4246	12.7256	5.79459	0	1	0	0	0
18.9301	4.00095	108.285	8.29527	0	0	1
46.1412	-45.2233	102.887	5.69575	1	1	0
-41.356	-53.488	100.939	5.69575	1	1	0
47.9901	-5.88313	98.8045	8.29527	0	0	1
-16.3859	-43.2031	99.8248	5.79459	0	1	0	0	0
-5.49794	-15.9519	108.698	5.79459	0	1	0	0	0
30.713	-44.7341	95.6848	5.79459	0	1	0	0	0
91.7219	-35.8585	49.0026	8.29527	0	0	1
72.7146	-36.1248	74.2131	5.79459	0	1	0	0	0
95.9364	-7.16092	-0.63382	8	0	1	1	0	1
107.68	-50.9387	23.8795	5.69575	1	1	0
94.0244	-54.3822	17.378	5.79459	0	1	0	0	0
107.371	-16.2573	17.5263	5.79459	0	1	0	0	0
83.0507	-27.7033	84.2319	5.69575	0	0.5	0.5
117.407	-6.06712	30.6391	5.69575	0	0.5	0.5
-58.2079	93.2376	4.30989	5.79459	0	1	0	0	0
-98.9248	66.9429	22.1909	5.69575	1	1	0
-65.2046	54.5833	86.7693	5.69575	0	0.5	0.5
-69.0635	3.15471	66.8955	8	0	1	1	0	1
-41.2143	113.853	-9.94725	5.69575	1	1	0
-88.7457	64.3647	9.02126	8.29527	0	0	1
-80.895	37.3932	64.4806	8.29527	0	0	1
-89.226	61.249	-19.6796	8.29527	0	0	1
-74.3853	73.3065	34.5395	8.29527	0	0	1
-98.063	17.8533	46.5285	8.29527	0	0	1
-97.0591	46.3223	23.1038	5.79459	0	1	0	0	0
-107.764	19.252	10.7811	5.79459	0	1	0	0	0
-47.0925	92.3078	63.415	5.69575	0	0.5	0.5
-56.9812	67.8054	65.2348	5.79459	0	1	0	0	0
-17.964	120.127	-2.59702	5.69575	0	0.5	0.5
60.7506	25.5762	88.0637	8.29527	0	0	1
39.1306	103.633	49.902	5.69575	1	1	0
16.0622	71.695	96.756	5.69575	0	0.5	0.5
41.9633	110.694	27.3104	5.69575	1	1	0
-18.0115	96.1143	50.3749	8.29527	0	0	1
33.4797	45.7686	94.2568	8.29527	0	0	1
51.9924	65.8422	71.1449	5.79459	0	1	0	0	0
32.8031	94.0912	46.5802	5.79459	0	1	0	0	0
11.5723	85.333	68.4424	5.79459	0	1	0	0	0
25.0185	105.996	15.4544	5.79459	0	1	0	0	0
-27.6808	76.3837	74.1573	5.79459	0	1	0	0	0
83.7191	-0.117645	71.3519	5.79459	0	1	0	0	0
-27.1442	106.431	5.96158	5.79459	0	1	0	0	0
-4.09061	121.032	9.7222	5.69575	0	0.5	0.5
47.7372	73.0271	84.5464	5.69575	0	0.5	0.5
-7.12788	105.719	29.5428	5.79459	0	1	0	0	0
-19.6859	119.054	14.093	5.69575	0	0.5	0.5
-62.845	16.9117	102.589	5.69575	0	0.5	0.5
-55.7028	28.619	104.106	5.69575	0	0.5	0.5
-8.20857	34.8186	104.021	8.29527	0	0	1
25.4158	22.4227	104.648	5.79459	0	1	0	0	0
-6.59573	60.5064	91.6268	5.79459	0	1	0	0	0
82.9929	66.5103	28.0814	5.79459	0	1	0	0	0
102.957	54.7139	34.1486	5.69575	1	1	0
109.242	43.9818	29.8858	5.69575	1	1	0
116.927	26.3873	19.7927	5.69575	1	1	0
81.5281	47.615	18.4787	8	0	1	1	0	1
82.6971	72.0921	7.99496	8.29527	0	0	1
104.264	34.5093	6.1783	8.29527	0	0	1
78.5916	44.9035	62.5063	5.79459	0	1	0	0	0
103.048	9.25313	37.3552	5.79459	0	1	0	0	0
62.5199	82.198	37.8781	5.79459	0	1	0	0	0
99.7126	38.8211	25.4761	5.79459	0	1	0	0	0
56.9085	77.5288	2.48895	8	0.5	0.5	0.5	0	1
