# Supplementary material for: Mechanistic model of radiotherapy-induced lung fibrosis using coupled 3D agent-based and Monte Carlo simulations
Source: Commun Med (Lond). 2024 Feb 9;4:16. doi: 10.1038/s43856-024-00442-w (PMC10858213; doi:10.1038/s43856-024-00442-w)
Supplement: Supplementary file 8 — Supplementary Software 1 [file 43856_2024_442_MOESM8_ESM.zip › code/HealthyStructure_phagFrac1.0_senescent1.0/exp_2/alv16.dat]

-72.1513	-36.9058	-74.3784	5.79459	0	1	0	0	0
-29.4734	-36.4137	-99.5257	8.29527	0	0	1
-40.9181	-66.2925	-77.6596	5.79459	0	1	0	0	0
-92.1679	-34.4613	-49.168	5.79459	0	1	0	0	0
-66.1101	-69.1159	-54.3364	5.79459	0	1	0	0	0
47.1973	-86.6685	-70.8582	5.69575	0	0.5	0.5
66.4511	-18.6033	-85.6631	5.79459	0	1	0	0	0
-0.227036	-93.5763	-57.8224	8.29527	0	0	1
41.1987	-65.4559	-78.2189	8.29527	0	0	1
77.0413	-55.7492	14.5684	8	0.5	0.5	0.5	0	1
70.8001	-57.7691	-61.2379	5.79459	0	1	0	0	0
27.5091	-34.2781	-100.838	8.29527	0	0	1
-18.2317	-86.0343	-66.0735	5.79459	0	1	0	0	0
2.18882	-73.0686	-82.196	8.29527	0	0	1
3.75484	-38.9166	-102.817	5.79459	0	1	0	0	0
40.9826	-52.9393	-101.379	5.69575	0	0.5	0.5
34.4465	-104.686	-51.1282	5.69575	1	1	0
38.6095	-17.2131	-113.899	5.69575	1	1	0
-72.4807	32.9474	-75.9014	8.29527	0	0	1
-47.1046	54.5218	-83.1176	5.79459	0	1	0	0	0
-71.4398	-9.70406	-83.0794	8.29527	0	0	1
-85.8008	49.738	-70.1731	5.69575	1	1	0
-18.4426	50.6125	-95.9075	5.79459	0	1	0	0	0
-45.026	-2.39751	-100.334	5.79459	0	1	0	0	0
-93.7486	34.8631	-45.7795	5.79459	0	1	0	0	0
19.9691	73.3565	-79.4998	5.79459	0	1	0	0	0
32.6979	42.0541	-96.2287	5.79459	0	1	0	0	0
-34.9222	76.9322	-70.4406	5.79459	0	1	0	0	0
-6.00426	33.9683	-104.451	5.79459	0	1	0	0	0
-90.4948	3.46326	-62.4396	5.79459	0	1	0	0	0
-64.4303	60.8545	-83.0985	5.69575	0	0.5	0.5
-110.625	18.1984	-46.8072	5.69575	0	0.5	0.5
-107.656	6.98376	-55.8696	5.69575	1	1	0
54.5441	85.2663	-67.19	5.69575	0	0.5	0.5
-31.5417	87.0438	-26.1528	8	0	1	1	0	1
48.2317	42.4439	-103.112	5.69575	0	0.5	0.5
81.0788	26.5444	-44.4645	8	0.5	0.5	0.5	0	1
-15.0313	87.4492	-65.013	8.29527	0	0	1
-10.9628	15.8193	-108.299	8.29527	0	0	1
57.6608	49.9583	-79.2427	5.79459	0	1	0	0	0
73.5676	24.2378	-78.1047	5.79459	0	1	0	0	0
39.2839	2.4032	-102.718	5.79459	0	1	0	0	0
61.1825	92.83	-48.9814	5.69575	0	0.5	0.5
28.2131	34.8767	-112.905	5.69575	0	0.5	0.5
60.6519	-13.1693	-104.44	5.69575	1	1	0
35.6971	43.8628	-107.538	5.69575	1	1	0
-15.4757	100.965	-40.8234	8.29527	0	0	1
27.175	112.085	-38.2178	5.69575	1	1	0
31.7944	105.435	-51.3078	5.69575	0	0.5	0.5
-100.69	-42.8313	-11.2653	5.79459	0	1	0	0	0
-63.7198	-87.2893	20.5029	8.29527	0	0	1
-32.8818	-86.0722	27.6738	8	0	1	1	0	1
41.5589	-79.4551	34.8602	8	0.5	0.5	0.5	0	1
-34.9163	-103.882	-9.45828	8.29527	0	0	1
-90.0219	-61.4568	-14.8026	8.29527	0	0	1
-99.7184	-26.203	38.3358	8.29527	0	0	1
-54.0161	-95.6274	-6.13617	5.79459	0	1	0	0	0
-42.0462	-89.7166	47.7813	5.79459	0	1	0	0	0
-46.6584	-93.6343	-33.9942	5.79459	0	1	0	0	0
-1.34053	-108.701	16.809	5.79459	0	1	0	0	0
-80.6543	-68.0137	31.1291	5.79459	0	1	0	0	0
-101.686	-66.4801	-0.451981	5.69575	0	0.5	0.5
-51.681	-108.579	17.3061	5.69575	0	0.5	0.5
29.4595	-105.177	-13.0331	5.79459	0	1	0	0	0
8.43925	-95.1186	-11.6922	8	0	1	1	0	1
-13.5374	-83.5655	70.2393	8.29527	0	0	1
-5.96719	-121.297	3.36864	5.69575	1	1	0
25.0824	-92.5453	53.9095	8.29527	0	0	1
47.0417	-95.5523	-27.5108	8.29527	0	0	1
70.6749	-60.7899	23.7745	8	0	1	1	0	1
72.9649	-74.0413	35.9725	5.79459	0	1	0	0	0
68.1333	-86.3551	-0.806671	5.79459	0	1	0	0	0
45.4892	-96.4383	27.0258	5.79459	0	1	0	0	0
40.4334	-106.725	41.6502	5.69575	0	0.5	0.5
40.2464	-111.081	28.3048	5.69575	0	0.5	0.5
4.96844	-120.658	13.282	5.69575	0	0.5	0.5
43.1026	-112.801	13.3385	5.69575	1	1	0
-69.3299	-12.5643	84.4719	8.29527	0	0	1
-51.4232	-44.003	86.7144	8.29527	0	0	1
-22.3147	-15.7466	118.381	5.69575	1	1	0
-36.0629	-69.9505	76.8531	5.79459	0	1	0	0	0
-49.5283	-30.5727	106.64	5.69575	0	0.5	0.5
38.1977	-63.6404	81.184	5.79459	0	1	0	0	0
92.4547	-46.3015	37.5273	5.79459	0	1	0	0	0
41.5836	-58.1344	98.2403	5.69575	0	0.5	0.5
-15.7294	-53.1337	78.644	8	0.5	0.5	0.5	0	1
42.5074	-32.4074	109.1	5.69575	1	1	0
-7.73289	-39.635	102.314	5.79459	0	1	0	0	0
71.9138	-46.6217	68.9552	5.79459	0	1	0	0	0
15.3696	-77.9937	76.0313	5.79459	0	1	0	0	0
-5.27983	-48.1048	111.441	5.69575	0	0.5	0.5
52.8644	-58.3847	92.5016	5.69575	0	0.5	0.5
-121.253	-7.59818	-0.0309906	5.69575	0	0.5	0.5
-114.838	38.6948	-8.73303	5.69575	1	1	0
-68.79	84.1236	54.3236	5.69575	1	1	0
9.6636	65.0854	-70.1861	8	0.5	0.5	0.5	0	1
-67.9484	86.0972	-8.38812	8.29527	0	0	1
-44.6493	98.524	-19.9868	8.29527	0	0	1
-105.408	30.3662	-8.1174	5.79459	0	1	0	0	0
-107.319	-21.0017	11.8942	5.79459	0	1	0	0	0
-71.4651	69.5962	-46.3585	8.29527	0	0	1
-41.279	82.3753	60.0684	8.29527	0	0	1
-81.4724	70.7165	-21.481	8.29527	0	0	1
-85.7801	27.2308	63.2476	5.79459	0	1	0	0	0
-79.9385	63.5455	40.8876	5.79459	0	1	0	0	0
-99.187	5.83565	47.2004	5.79459	0	1	0	0	0
-7.51859	108.589	-15.8721	5.79459	0	1	0	0	0
-83.0937	-35.6895	62.6234	5.79459	0	1	0	0	0
-106.74	-8.01613	-25.3453	5.79459	0	1	0	0	0
-73.7019	78.7231	21.6955	5.79459	0	1	0	0	0
-96.7401	51.4625	9.64139	5.79459	0	1	0	0	0
-31.7594	104.403	13.8298	5.79459	0	1	0	0	0
-108.615	11.6427	12.9286	5.79459	0	1	0	0	0
-119.737	16.5557	-12.2035	5.69575	0	0.5	0.5
-110.656	49.0016	-10.6811	5.69575	0	0.5	0.5
-45.1448	92.3938	64.7501	5.69575	0	0.5	0.5
-7.29725	90.8571	61.5771	8.29527	0	0	1
81.5877	72.552	13.4035	5.79459	0	1	0	0	0
85.9932	79.9647	-31.254	5.69575	1	1	0
23.5599	96.3358	47.5852	8.29527	0	0	1
85.0523	-24.3184	-37.818	8	0.5	0.5	0.5	0	1
49.1635	79.8712	-21.4248	8	0	1	1	0	1
81.8987	49.2895	54.4348	8.29527	0	0	1
72.305	82.8846	-1.45503	8.29527	0	0	1
28.2305	106.244	3.89803	5.79459	0	1	0	0	0
75.0796	75.1064	-28.6413	8.29527	0	0	1
52.9088	90.3359	-33.7651	8.29527	0	0	1
51.1239	94.5523	23.3713	5.79459	0	1	0	0	0
58.5344	72.997	57.8373	5.79459	0	1	0	0	0
93.7196	51.0563	26.6439	5.79459	0	1	0	0	0
-57.3763	106.312	12.888	5.69575	0	0.5	0.5
-67.265	101.139	-2.2798	5.69575	0	0.5	0.5
-61.1983	101.18	27.8798	5.69575	1	1	0
4.42948	107.718	56.0099	5.69575	0	0.5	0.5
15.9435	115.557	33.9444	5.69575	1	1	0
24.5443	102.553	-31.2802	5.79459	0	1	0	0	0
-3.20204	106.195	28.5026	5.79459	0	1	0	0	0
-22.0665	99.937	65.4642	5.69575	0	0.5	0.5
-61.5309	64.0868	82.8657	5.69575	1	1	0
-40.8683	35.9481	95.5903	5.79459	0	1	0	0	0
-66.2857	54.9858	68.4307	8.29527	0	0	1
-39.2734	64.578	79.9204	5.79459	0	1	0	0	0
-42.8472	8.06688	100.99	5.79459	0	1	0	0	0
-52.1794	-10.767	96.2361	5.79459	0	1	0	0	0
-85.5471	2.01065	86.2412	5.69575	0	0.5	0.5
-5.49644	72.7106	82.3588	8.29527	0	0	1
38.2874	-7.15314	115.077	5.69575	0	0.5	0.5
-13.5236	40.3581	101.431	8.29527	0	0	1
76.6426	43.9189	83.4083	5.69575	1	1	0
-13.6282	7.25674	108.911	8.29527	0	0	1
45.5412	-4.33484	100.036	8.29527	0	0	1
86.4582	-4.72687	67.8427	8.29527	0	0	1
21.468	44.0492	98.4825	8.29527	0	0	1
45.5381	62.4009	78.3097	5.79459	0	1	0	0	0
52.9176	22.42	93.7927	8.29527	0	0	1
42.3012	-37.5636	94.3376	5.79459	0	1	0	0	0
81.6635	16.685	71.7742	5.79459	0	1	0	0	0
26.9664	9.38745	106.229	5.79459	0	1	0	0	0
-21.5198	32.8064	114.981	5.69575	0	0.5	0.5
-9.74118	31.2461	116.999	5.69575	0	0.5	0.5
88.1227	9.2345	83.1205	5.69575	0	0.5	0.5
103.478	-22.5785	-29.7078	8.29527	0	0	1
91.5033	14.0368	-78.6767	5.69575	1	1	0
89.4452	-6.91325	-63.6535	8.29527	0	0	1
99.937	17.7815	-66.7557	5.69575	0	0.5	0.5
89.2675	-75.3053	33.4715	5.69575	0	0.5	0.5
92.3858	-77.4674	-14.946	5.69575	1	1	0
69.1191	-62.3527	-24.2938	8	0	1	1	0	1
83.6366	-68.1112	-21.5844	5.79459	0	1	0	0	0
113.679	-31.0913	29.502	5.69575	0	0.5	0.5
104.074	-50.673	-36.888	5.69575	1	1	0
99.1769	63.7185	-29.3904	5.69575	1	1	0
99.039	31.9306	-35.661	8.29527	0	0	1
106.156	-3.49019	-28.6147	5.79459	0	1	0	0	0
104.484	-4.87115	34.0506	5.79459	0	1	0	0	0
105.902	-29.0082	6.58333	5.79459	0	1	0	0	0
108.394	15.4164	10.6381	5.79459	0	1	0	0	0
100.975	40.3972	-16.4958	5.79459	0	1	0	0	0
102.858	42.9542	48.3229	5.69575	0	0.5	0.5
118.05	27.9455	6.5735	5.69575	1	1	0
94.6395	33.5335	68.4015	5.69575	1	1	0
91.9746	22.4287	76.1459	5.69575	0	0.5	0.5
44.906	81.681	-77.9203	5.69575	1	1	0
