# Supplementary material for: Mechanistic model of radiotherapy-induced lung fibrosis using coupled 3D agent-based and Monte Carlo simulations
Source: Commun Med (Lond). 2024 Feb 9;4:16. doi: 10.1038/s43856-024-00442-w (PMC10858213; doi:10.1038/s43856-024-00442-w)
Supplement: Supplementary file 8 — Supplementary Software 1 [file 43856_2024_442_MOESM8_ESM.zip › code/HealthyStructure_phagFrac1.0_senescent1.0/exp_2/alv17.dat]

-31.0645	88.9077	-56.8367	5.79459	0	1	0	0	0
-76.9008	-85.2293	-39.7761	5.69575	1	1	0
-37.3818	-63.3123	-81.8177	8.29527	0	0	1
-78.7096	-42.6035	35.2876	8	0.5	0.5	0.5	0	1
-103.705	-11.4314	-62.2453	5.69575	1	1	0
-74.2116	-56.3999	-58.4097	8.29527	0	0	1
-87.816	-64.4345	-15.3801	5.79459	0	1	0	0	0
-100.088	-39.5053	-22.8396	5.79459	0	1	0	0	0
-65.4359	-39.5679	-94.4138	5.69575	0	0.5	0.5
-32.0425	-23.8511	-102.486	8.29527	0	0	1
-38.4569	-93.2422	-43.8972	5.79459	0	1	0	0	0
52.4755	-93.1565	-25.8493	5.79459	0	1	0	0	0
-41.8683	21.6269	-83.8737	8	0.5	0.5	0.5	0	1
30.3993	-29.6698	-101.467	5.79459	0	1	0	0	0
49.7411	-75.6846	-62.4313	5.79459	0	1	0	0	0
-23.7739	-87.0438	-62.9141	5.79459	0	1	0	0	0
71.0508	-50.7344	-66.9164	5.79459	0	1	0	0	0
-2.81177	-104.919	-32.9242	5.79459	0	1	0	0	0
-0.69693	-48.9216	-98.52	5.79459	0	1	0	0	0
24.5394	-91.5995	-55.7436	5.79459	0	1	0	0	0
50.0474	-44.4409	-87.2941	5.79459	0	1	0	0	0
-0.0792923	-72.7324	-82.5227	5.79459	0	1	0	0	0
-29.5929	-22.8997	-115.601	5.69575	0	0.5	0.5
90.7827	-38.3116	-48.8851	5.79459	0	1	0	0	0
99.8276	-38.0323	-57.8706	5.69575	0	0.5	0.5
-72.8298	-10.8308	-81.7222	5.79459	0	1	0	0	0
-77.6637	52.8511	-57.2286	8.29527	0	0	1
-69.1477	37.9563	-76.6675	8.29527	0	0	1
-56.8175	10.1639	-76.962	8	0.5	0.5	0.5	0	1
-88.4139	-3.85883	-65.3307	8.29527	0	0	1
-64.1885	16.4923	-87.799	8.29527	0	0	1
-54.7431	50.2965	-61.065	8	0.5	0.5	0.5	0	1
-63.6693	80.1336	-40.3092	5.79459	0	1	0	0	0
-90.6923	23.1444	-57.7861	8.29527	0	0	1
-97.7915	36.2106	-35.0089	8.29527	0	0	1
-58.2386	-31.8751	-87.7017	5.79459	0	1	0	0	0
-46.0494	97.6694	-20.9794	5.79459	0	1	0	0	0
25.1896	84.306	-38.9033	8	0	1	1	0	1
48.805	48.762	-100.001	5.69575	1	1	0
11.2892	99.596	-45.3121	8.29527	0	0	1
52.194	28.4098	-92.5671	5.79459	0	1	0	0	0
58.5841	71.637	-59.4646	5.79459	0	1	0	0	0
28.9973	65.9389	-83.1337	8.29527	0	0	1
-3.0639	89.3366	-64.106	8.29527	0	0	1
13.2372	23.7582	-106.585	8.29527	0	0	1
-19.7835	-3.33043	-108.155	5.79459	0	1	0	0	0
6.57238	-2.22987	-109.781	5.79459	0	1	0	0	0
-12.5911	108.083	-16.1048	5.79459	0	1	0	0	0
36.4048	9.4588	-103.369	5.79459	0	1	0	0	0
-18.7023	62.253	-88.74	8.29527	0	0	1
-28.5533	34.4896	-100.476	5.79459	0	1	0	0	0
57.3697	91.3527	-21.527	5.79459	0	1	0	0	0
28.3727	85.051	-63.7285	5.79459	0	1	0	0	0
-36.8269	55.4525	-101.63	5.69575	0	0.5	0.5
14.7877	96.0005	-72.9735	5.69575	0	0.5	0.5
-39.957	35.3891	-109.136	5.69575	0	0.5	0.5
10.8113	41.4617	-113.684	5.69575	1	1	0
-24.1281	13.3643	-118.318	5.69575	0	0.5	0.5
90.3693	1.59903	-62.6964	8.29527	0	0	1
69.4772	-2.12115	-85.255	8.29527	0	0	1
93.8198	52.8833	-56.2237	5.69575	1	1	0
74.8041	38.6344	-70.7936	8.29527	0	0	1
97.8188	27.0674	-42.4127	5.79459	0	1	0	0	0
70.7567	68.2011	-71.4283	5.69575	0	0.5	0.5
79.9472	80.6477	-43.1775	5.69575	0	0.5	0.5
112.975	-12.9428	-42.7685	5.69575	1	1	0
-61.4076	-90.1116	14.4569	8.29527	0	0	1
-58.2347	-96.1577	46.0673	5.69575	0	0.5	0.5
-107.944	-55.0218	-8.98085	5.69575	1	1	0
-77.628	-85.1006	38.6222	5.69575	1	1	0
-65.3692	-87.455	-13.3603	8.29527	0	0	1
-96.2682	-35.8492	39.3283	8.29527	0	0	1
-104.212	-33.2371	11.6213	5.79459	0	1	0	0	0
-80.4431	-62.2317	41.9061	5.79459	0	1	0	0	0
-71.873	-47.2804	68.548	5.79459	0	0	0	86524
-56.1488	-89.7789	-29.771	5.79459	0	1	0	0	0
-73.4033	-92.8311	27.4632	5.69575	0	0.5	0.5
-64.3072	-98.9809	-28.7777	5.69575	0	0.5	0.5
-104.643	-54.9454	-28.1218	5.69575	0	0.5	0.5
-103.567	-39.5143	49.7433	5.69575	1	1	0
-47.8145	-87.1374	47.127	5.79459	0	1	0	0	0
52.15	-84.8059	46.7797	8.29527	0	0	1
51.3112	-109.45	-12.1581	5.69575	1	1	0
93.5248	19.2956	11.6736	8	0	1	1	0	1
46.5722	-51.3241	85.4217	5.79459	0	1	0	0	0
51.8954	-96.9832	1.06554	5.79459	0	1	0	0	0
-22.1122	-106.532	16.1901	5.79459	0	1	0	0	0
29.499	-105.577	9.12473	8.29527	0	0	1
19.8085	-95.8974	50.113	5.79459	0	1	0	0	0
7.98488	-109.673	-2.83815	5.79459	0	1	0	0	0
-7.6685	-92.297	59.3503	5.79459	0	1	0	0	0
27.2325	-116.135	23.0408	5.69575	0	0.5	0.5
-39.6114	-100.676	55.2731	5.69575	0	0.5	0.5
-35.4	-111.226	-33.6974	5.69575	0	0.5	0.5
-37.9492	-92.6154	68.8632	5.69575	0	0.5	0.5
-8.86282	-120.509	12.6077	5.69575	1	1	0
-2.83654	-121.457	0.365585	5.69575	1	1	0
-30.7709	-115.191	23.3198	5.69575	0	0.5	0.5
9.95567	-120.909	6.46649	5.69575	1	1	0
-1.29039	-92.6604	25.843	8	0.5	0.5	0.5	0	1
57.1587	-13.1977	76.2508	8	0	1	1	0	1
-2.34686	-50.4459	97.7226	5.79459	0	1	0	0	0
26.4128	-55.2161	91.3978	8.29527	0	0	1
-37.0514	-60.3839	84.1486	8.29527	0	0	1
-26.5449	-75.7182	75.247	5.79459	0	1	0	0	0
50.1426	-82.6793	73.551	5.69575	0	0.5	0.5
99.0985	-26.1697	65.235	5.69575	1	1	0
114.184	-41.2999	4.04466	5.69575	0	0.5	0.5
111.008	-49.3473	-1.44331	5.69575	1	1	0
100.867	-41.6895	-13.7029	8.29527	0	0	1
91.5818	14.9169	-25.4116	8	0	1	1	0	1
34.3243	-77.6548	45.2444	8	0.5	0.5	0.5	0	1
66.185	-62.2574	61.9965	5.79459	0	1	0	0	0
77.8547	-32.4435	70.6121	8.29527	0	0	1
72.2397	-76.929	-31.038	8.29527	0	0	1
90.766	-50.7891	35.8051	5.79459	0	1	0	0	0
98.1782	-48.329	11.1961	5.79459	0	1	0	0	0
91.6294	-24.1463	55.858	5.79459	0	1	0	0	0
75.6359	-78.8318	53.1475	5.69575	0	0.5	0.5
-90.1139	80.3227	13.6985	5.69575	1	1	0
-64.6076	73.9732	49.536	8.29527	0	0	1
-90.1487	55.7873	29.3427	5.79459	0	1	0	0	0
-118.206	21.2282	-18.3491	5.69575	1	1	0
-94.079	45.9852	61.5988	5.69575	1	1	0
-106.851	-3.5256	-25.8945	8.29527	0	0	1
-70.4884	65.0412	7.51672	8	0	1	1	0	1
-34.2855	86.2665	59.0136	5.79459	0	1	0	0	0
-108.052	20.5942	0.863831	8.29527	0	0	1
-96.0125	49.5952	-20.5404	8.29527	0	0	1
-52.6691	92.4027	28.0694	5.79459	0	1	0	0	0
-104.575	5.549	33.6633	5.79459	0	1	0	0	0
-81.4526	33.8424	65.728	5.79459	0	1	0	0	0
-64.2572	89.2117	3.50443	5.79459	0	1	0	0	0
-88.2335	2.07634	65.6547	5.79459	0	1	0	0	0
-94.6601	71.1294	27.2025	5.69575	0	0.5	0.5
-98.5774	52.2081	48.1322	5.69575	1	1	0
-65.7465	97.2991	31.1443	5.69575	1	1	0
33.8716	88.6951	-15.5362	8	0	1	1	0	1
64.0738	76.112	69.7238	5.69575	0	0.5	0.5
-35.0074	110.639	-35.9625	5.69575	1	1	0
15.0586	108.839	-5.21843	8.29527	0	0	1
28.7536	103.471	23.8097	8.29527	0	0	1
-2.60065	92.6267	59.275	5.79459	0	1	0	0	0
-10.5758	106.838	23.9547	5.79459	0	1	0	0	0
-1.88154	121.449	2.53171	5.69575	0	0.5	0.5
-28.6601	116.101	-21.4246	5.69575	0	0.5	0.5
16.8835	106.749	55.4923	5.69575	0	0.5	0.5
-37.2468	115.433	-6.92142	5.69575	0	0.5	0.5
11.0235	99.3616	69.0338	5.69575	0	0.5	0.5
44.3678	107.399	-35.454	5.69575	0	0.5	0.5
-10.7466	120.476	-11.4062	5.69575	0	0.5	0.5
1.55318	117.954	29.0587	5.69575	0	0.5	0.5
-80.0835	31.9944	85.5739	5.69575	0	0.5	0.5
-53.8584	58.9054	75.6929	8.29527	0	0	1
-71.0321	-20.2969	81.5014	5.79459	0	1	0	0	0
-28.9693	31.0637	101.468	5.79459	0	1	0	0	0
1.12435	82.6234	89.0619	5.69575	1	1	0
40.7271	76.6028	85.0483	5.69575	1	1	0
47.7766	55.1155	82.3378	8.29527	0	0	1
-19.2312	-5.26019	108.178	8.29527	0	0	1
7.29556	48.2904	98.5638	8.29527	0	0	1
12.1238	-3.72646	109.266	5.79459	0	1	0	0	0
-50.7143	1.42549	97.6013	8.29527	0	0	1
6.7644	69.3564	85.1113	5.79459	0	1	0	0	0
6.66512	91.8558	79.2338	5.69575	0	0.5	0.5
44.1137	60.0997	95.9297	5.69575	1	1	0
64.1481	21.6231	100.883	5.69575	0	0.5	0.5
86.003	46.3448	50.5533	5.79459	0	1	0	0	0
105.717	29.7565	-6.19371	5.79459	0	1	0	0	0
92.3526	57.5041	16.2565	5.79459	0	1	0	0	0
119.934	8.91035	-17.2155	5.69575	0	0.5	0.5
100.221	1.20773	45.3239	8.29527	0	0	1
79.6859	69.7099	29.8445	8.29527	0	0	1
89.4077	63.3913	-9.37091	8.29527	0	0	1
55.7218	93.8623	13.6	5.79459	0	1	0	0	0
87.0663	56.473	-36.4727	5.79459	0	1	0	0	0
104.382	-20.1651	-28.2459	5.79459	0	1	0	0	0
40.3902	83.2525	59.4781	5.79459	0	1	0	0	0
45.6194	25.826	96.7052	5.79459	0	1	0	0	0
109.962	-2.7598	-0.877029	5.79459	0	1	0	0	0
83.2148	8.37791	71.45	5.79459	0	1	0	0	0
77.345	93.4585	6.57069	5.69575	0	0.5	0.5
76.9734	25.5223	74.3216	8.29527	0	0	1
