# Supplementary material for: Mechanistic model of radiotherapy-induced lung fibrosis using coupled 3D agent-based and Monte Carlo simulations
Source: Commun Med (Lond). 2024 Feb 9;4:16. doi: 10.1038/s43856-024-00442-w (PMC10858213; doi:10.1038/s43856-024-00442-w)
Supplement: Supplementary file 8 — Supplementary Software 1 [file 43856_2024_442_MOESM8_ESM.zip › code/HealthyStructure_phagFrac1.0_senescent1.0/exp_2/alv15.dat]

-100.601	-55.9734	-38.8126	5.69575	1	1	0
-13.7379	-62.7687	-89.2824	8.29527	0	0	1
-52.3786	15.5321	-95.4737	5.79459	0	1	0	0	0
-27.6892	-79.4704	-70.8362	5.79459	0	1	0	0	0
-80.3976	-0.839871	-75.0701	5.79459	0	1	0	0	0
-19.9543	-18.4401	-106.592	8.29527	0	0	1
-64.6418	-36.5582	-96.1501	5.69575	1	1	0
-33.3475	-99.2305	-61.6536	5.69575	1	1	0
-57.5179	69.6817	-33.0397	8	0	1	1	0	1
-36.873	-95.5876	-40.0423	5.79459	0	1	0	0	0
-94.7923	-25.3674	-49.7083	5.79459	0	1	0	0	0
-64.5752	-66.3731	-59.3688	8.29527	0	0	1
-37.8833	-5.6762	-103.115	5.79459	0	1	0	0	0
-76.2588	-44.8078	-65.3977	5.79459	0	1	0	0	0
-43.0118	-44.4548	-90.9602	5.79459	0	1	0	0	0
-53.7458	-58.2193	-92.0967	5.69575	0	0.5	0.5
-32.1548	-12.5058	-116.483	5.69575	0	0.5	0.5
-16.5092	-83.3191	-86.8636	5.69575	0	0.5	0.5
24.2969	-111.563	-41.5111	5.69575	0	0.5	0.5
46.5202	-27.9456	-95.6813	5.79459	0	1	0	0	0
9.22287	-27.5125	-117.974	5.69575	0	0.5	0.5
76.5213	-72.1443	-60.8242	5.69575	1	1	0
5.28174	-99.438	-46.7353	8.29527	0	0	1
-0.849014	-17.2505	-120.257	5.69575	1	1	0
1.62337	-95.2549	-13.3923	8	0.5	0.5	0.5	0	1
87.1477	-71.0194	-46.06	5.69575	1	1	0
95.0941	-14.2758	-2.96616	8	0.5	0.5	0.5	0	1
63.7694	-57.4866	-68.7659	8.29527	0	0	1
23.4278	-67.666	-83.5012	5.79459	0	1	0	0	0
96.937	-7.59136	-51.4353	5.79459	0	1	0	0	0
77.2358	-28.8003	-72.8366	5.79459	0	1	0	0	0
33.6484	-93.6579	-46.8614	5.79459	0	1	0	0	0
33.5179	-62.1467	-98.8651	5.69575	0	0.5	0.5
53.2356	-70.6911	-83.2385	5.69575	0	0.5	0.5
-10.718	-39.8865	-114.255	5.69575	0	0.5	0.5
44.8113	-56.2945	-97.892	5.69575	0	0.5	0.5
33.2018	-49.5494	-105.841	5.69575	1	1	0
113.826	-12.0877	-40.7126	5.69575	0	0.5	0.5
-36.4529	-112.162	-29.1698	5.69575	0	0.5	0.5
-94.9513	-49.3087	25.5521	8.29527	0	0	1
-107.756	-12.239	-18.4063	5.79459	0	1	0	0	0
-78.2322	-57.535	51.6666	8.29527	0	0	1
-87.4647	-66.6912	1.48709	5.79459	0	1	0	0	0
-47.9319	-94.6575	29.0257	8.29527	0	0	1
-102.572	6.05337	39.2726	8.29527	0	0	1
-107.876	-15.1207	15.2983	8.29527	0	0	1
-80.8501	-68.2452	-30.0974	8.29527	0	0	1
-100.83	-39.8939	-18.4874	5.79459	0	1	0	0	0
-26.4288	-105.894	13.7105	5.79459	0	1	0	0	0
-44.2384	-88.9371	47.2562	5.79459	0	1	0	0	0
-103.606	-57.7686	-26.2401	5.69575	0	0.5	0.5
-116.582	-30.2288	-15.9637	5.69575	0	0.5	0.5
-120.599	-13.8685	-4.84627	5.69575	1	1	0
-119.584	-6.24915	20.5177	5.69575	1	1	0
-28.8931	-93.0182	72.6133	5.69575	0	0.5	0.5
0.00160217	-42.7711	101.344	5.79459	0	1	0	0	0
-48.9055	-61.1055	55.9374	8	0	1	1	0	1
-27.176	-68.1087	81.9919	8.29527	0	0	1
-28.7892	-83.889	83.0287	5.69575	1	1	0
-65.6124	-15.474	86.9227	8.29527	0	0	1
-83.2762	-30.8031	64.9327	5.79459	0	1	0	0	0
-41.1317	-22.5349	99.5005	5.79459	0	1	0	0	0
-39.0703	-51.3142	89.1087	5.79459	0	1	0	0	0
-56.9795	-68.9095	64.0888	5.79459	0	1	0	0	0
-30.8339	-9.06171	117.163	5.69575	1	1	0
9.75818	-112.31	45.2889	5.69575	1	1	0
36.5416	-84.411	28.1951	8	0.5	0.5	0.5	0	1
88.8446	-53.5158	63.3083	5.69575	1	1	0
79.5524	-45.4129	60.8896	8.29527	0	0	1
91.3894	-41.2909	-45.2	8.29527	0	0	1
46.6541	-72.5684	42.5759	8	0	1	1	0	1
86.5581	-65.6654	-17.1975	8.29527	0	0	1
-0.279709	-109.408	11.3892	8.29527	0	0	1
52.5098	-77.4988	57.7638	8.29527	0	0	1
72.9402	-62.6542	-3.10756	8	0	1	1	0	1
74.0614	-18.6852	-58.4915	8	0.5	0.5	0.5	0	1
-13.8813	-107.267	-20.0288	5.79459	0	1	0	0	0
48.9983	-97.8853	-10.8186	5.79459	0	1	0	0	0
66.6071	-78.719	-38.299	5.79459	0	1	0	0	0
28.9261	-104.207	20.1067	5.79459	0	1	0	0	0
62.6714	-88.5113	18.3945	5.79459	0	1	0	0	0
87.0321	-84.4307	-7.53511	5.69575	0	0.5	0.5
84.3185	-79.1771	-37.1668	5.69575	0	0.5	0.5
105.812	-29.6003	5.26691	8.29527	0	0	1
98.6347	-32.6119	36.1615	8.29527	0	0	1
121.217	-7.74039	-2.64772	5.69575	1	1	0
3.32082	-29.6325	117.774	5.69575	1	1	0
26.221	-70.0236	80.6794	8.29527	0	0	1
43.7645	-22.867	98.2943	5.79459	0	1	0	0	0
26.6386	-48.2039	95.2196	5.79459	0	1	0	0	0
8.63789	-95.3247	54.2088	5.79459	0	1	0	0	0
-10.4373	-7.49476	109.247	8.29527	0	0	1
64.3919	-58.0826	67.6764	5.79459	0	1	0	0	0
72.2841	-22.511	79.8014	5.79459	0	1	0	0	0
-5.15271	-66.9224	101.266	5.69575	1	1	0
-14.3056	58.1469	-75.2979	8	0	1	1	0	1
-37.0441	57.1473	-86.3817	8.29527	0	0	1
-51.1265	74.7864	-62.3945	5.79459	0	1	0	0	0
-7.75967	24.0076	-107.067	5.79459	0	1	0	0	0
-55.8298	40.5271	-85.6772	5.79459	0	1	0	0	0
-33.9129	57.9454	-101.255	5.69575	1	1	0
89.4347	21.7035	-79.3113	5.69575	0	0.5	0.5
34.4558	14.2803	-115.623	5.69575	1	1	0
7.30293	82.4892	-48.966	8	0	1	1	0	1
79.5114	10.4755	-91.2584	5.69575	1	1	0
31.9073	73.4074	-75.4478	8.29527	0	0	1
51.2397	65.4722	-48.4083	8	0.5	0.5	0.5	0	1
49.6052	11.4757	-97.5071	5.79459	0	1	0	0	0
36.3543	88.1226	-54.8888	5.79459	0	1	0	0	0
72.1564	22.3294	-79.9678	5.79459	0	1	0	0	0
25.2145	35.7447	-100.928	8.29527	0	0	1
56.3353	57.1343	-75.2463	5.79459	0	1	0	0	0
17.6361	-9.43405	-108.164	5.79459	0	1	0	0	0
86.5426	38.4129	-55.9896	5.79459	0	1	0	0	0
25.8217	61.1421	-101.758	5.69575	0	0.5	0.5
87.9409	35.1161	-76.1127	5.69575	0	0.5	0.5
38.9964	81.1754	-81.5649	5.69575	0	0.5	0.5
-0.736481	97.9225	-71.9065	5.69575	0	0.5	0.5
96.8157	59.1935	-43.3907	5.69575	1	1	0
102.549	30.8507	-57.3747	5.69575	1	1	0
-106.948	57.3975	-5.25916	5.69575	0	0.5	0.5
-105.968	21.5216	-20.1868	5.79459	0	1	0	0	0
-58.4879	38.7076	65.8511	8	0.5	0.5	0.5	0	1
-31.7039	100.288	32.2048	8.29527	0	0	1
-81.7721	39.9739	61.7695	8.29527	0	0	1
-79.3344	63.503	42.1121	5.79459	0	1	0	0	0
-105.251	27.5376	16.2473	5.79459	0	1	0	0	0
-68.857	82.5712	-23.2531	8.29527	0	0	1
-95.0559	43.4857	-34.2543	5.79459	0	1	0	0	0
-87.8794	64.9204	12.7498	5.79459	0	1	0	0	0
-38.1975	96.8726	-35.4493	5.79459	0	1	0	0	0
-81.5984	37.314	-63.6347	5.79459	0	1	0	0	0
-84.7693	68.5998	-14.4305	5.79459	0	1	0	0	0
-58.7753	87.4684	31.5394	5.79459	0	1	0	0	0
-95.6152	32.9919	67.2977	5.69575	0	0.5	0.5
-121.076	8.63877	-5.09784	5.69575	0	0.5	0.5
-96.2673	47.264	57.0842	5.69575	0	0.5	0.5
-102.015	49.1363	44.0289	5.69575	0	0.5	0.5
-65.0693	98.434	-28.9246	5.69575	1	1	0
-13.0502	117.97	-25.9351	5.69575	0	0.5	0.5
-55.3261	53.8858	78.3284	8.29527	0	0	1
-73.8663	29.1377	76.1234	5.79459	0	1	0	0	0
-94.3818	2.70053	76.4506	5.69575	0	0.5	0.5
-50.229	14.4234	96.7937	8.29527	0	0	1
10.3556	32.59	104.55	5.79459	0	1	0	0	0
-23.8532	24.9907	104.434	5.79459	0	1	0	0	0
-28.3825	59.1984	88.2609	5.79459	0	1	0	0	0
-14.5633	46.0083	111.495	5.69575	0	0.5	0.5
-36.4874	32.9847	111.088	5.69575	0	0.5	0.5
96.3911	65.2165	34.8647	5.69575	0	0.5	0.5
6.87833	106.164	27.9637	8.29527	0	0	1
84.4747	65.7773	-25.2462	8.29527	0	0	1
86.784	56.2225	37.5166	5.79459	0	1	0	0	0
39.5304	96.5537	34.8531	8.29527	0	0	1
11.8674	108.703	-11.9554	8.29527	0	0	1
103.676	27.6447	-24.2306	5.79459	0	1	0	0	0
15.953	90.7402	60.0975	8.29527	0	0	1
-25.5898	106.929	-3.36841	5.79459	0	1	0	0	0
93.6423	16.9186	55.1706	5.79459	0	1	0	0	0
68.9144	83.2637	20.4441	5.79459	0	1	0	0	0
61.3426	85.4657	-32.1357	5.79459	0	1	0	0	0
-12.1153	85.5421	-68.0865	5.79459	0	1	0	0	0
4.96104	101.158	-42.9244	5.79459	0	1	0	0	0
101.649	-6.30451	41.5653	5.79459	0	1	0	0	0
42.005	101.135	-10.3543	5.79459	0	1	0	0	0
38.7785	101.63	54.1071	5.69575	0	0.5	0.5
97.5037	42.6842	27.7686	8.29527	0	0	1
101.009	43.5252	1.65518	8.29527	0	0	1
109.538	-5.6665	-8.30945	5.79459	0	1	0	0	0
103.306	15.697	61.9889	5.69575	0	0.5	0.5
30.6449	112.365	34.5686	5.69575	1	1	0
29.7849	117.75	-2.77808	5.69575	0	0.5	0.5
34.7203	113.825	-24.4581	5.69575	0	0.5	0.5
36.526	4.73015	115.773	5.69575	1	1	0
57.4201	1.30447	93.8149	8.29527	0	0	1
34.0684	49.2795	105.706	5.69575	0	0.5	0.5
32.6735	47.8075	93.5203	8.29527	0	0	1
49.362	58.8329	78.7533	8.29527	0	0	1
18.9701	9.59618	107.926	8.29527	0	0	1
6.78888	66.7087	87.2001	5.79459	0	1	0	0	0
37.7218	79.9706	65.4352	5.79459	0	1	0	0	0
-26.1785	83.6532	66.4592	5.79459	0	1	0	0	0
69.8936	70.8137	46.9073	5.79459	0	1	0	0	0
