# Supplementary material for: Mechanistic model of radiotherapy-induced lung fibrosis using coupled 3D agent-based and Monte Carlo simulations
Source: Commun Med (Lond). 2024 Feb 9;4:16. doi: 10.1038/s43856-024-00442-w (PMC10858213; doi:10.1038/s43856-024-00442-w)
Supplement: Supplementary file 8 — Supplementary Software 1 [file 43856_2024_442_MOESM8_ESM.zip › code/HealthyStructure_phagFrac1.0_senescent1.0/exp_2/alv14.dat]

-28.4951	-105.593	-52.8969	5.69575	0	0.5	0.5
-88.3926	-49.3665	-43.0081	5.79459	0	1	0	0	0
-59.6981	-76.6063	-51.649	8.29527	0	0	1
-79.5034	-24.4667	-71.9764	8.29527	0	0	1
-15.138	-15.3433	-107.867	8.29527	0	0	1
-57.2663	-33.8094	-69.5196	8	0.5	0.5	0.5	0	1
-54.9943	-10.5125	-94.6821	5.79459	0	1	0	0	0
-32.1576	-78.3993	-70.1387	5.79459	0	1	0	0	0
-11.287	-65.4	-87.7184	5.79459	0	1	0	0	0
5.36348	-44.9784	-100.241	5.79459	0	1	0	0	0
-55.6622	-49.385	-81.0114	5.79459	0	1	0	0	0
-61.2368	-17.3625	-103.484	5.69575	0	0.5	0.5
-32.628	3.99095	-116.955	5.69575	0	0.5	0.5
-92.6195	-10.4679	-77.9227	5.69575	0	0.5	0.5
-45.2898	-56.9207	-97.3076	5.69575	0	0.5	0.5
40.8235	-8.80894	-114.087	5.69575	0	0.5	0.5
84.2107	-27.5196	-83.1319	5.69575	0	0.5	0.5
48.55	-82.3696	-54.3888	5.79459	0	1	0	0	0
48.5632	-40.2045	-90.14	5.79459	0	1	0	0	0
83.6683	-49.5463	-72.8333	5.69575	0	0.5	0.5
77.7831	-1.36063	-93.3158	5.69575	0	0.5	0.5
-15.4389	-27.92	-117.227	5.69575	1	1	0
68.3175	-50.2411	-86.9969	5.69575	1	1	0
-7.83435	-34.2447	-89.5623	8	0.5	0.5	0.5	0	1
-6.60609	-88.2589	-65.3201	8.29527	0	0	1
78.2905	-13.86	-76.0168	8.29527	0	0	1
39.7393	-67.4674	-77.2589	5.79459	0	1	0	0	0
-8.60876	-73.3869	-96.4429	5.69575	0	0.5	0.5
10.8244	-88.7406	-82.2669	5.69575	1	1	0
-89.5572	52.1835	-63.3742	5.69575	1	1	0
-83.3284	28.3382	-65.9797	8.29527	0	0	1
-59.7312	71.2989	-58.7252	8.29527	0	0	1
-48.3131	31.6567	-93.6146	5.79459	0	1	0	0	0
-84.9803	50.9771	-47.746	5.79459	0	1	0	0	0
-24.5632	56.3164	-91.2421	8.29527	0	0	1
-37.3263	71.2569	-75.028	8.29527	0	0	1
-6.43867	5.03899	-109.696	5.79459	0	1	0	0	0
-95.2934	-3.37088	-54.8434	5.79459	0	1	0	0	0
-20.9691	25.4209	-104.948	5.79459	0	1	0	0	0
-103.207	19.7069	-60.9908	5.69575	0	0.5	0.5
9.27283	92.7848	-58.3523	8.29527	0	0	1
73.2592	26.4911	-77.6615	8.29527	0	0	1
-13.8606	105.193	-29.0233	5.79459	0	1	0	0	0
60.4708	92.4824	-50.4995	5.69575	0	0.5	0.5
52.4099	14.8783	-108.59	5.69575	1	1	0
24.1615	-8.07623	-92.7711	8	0	1	1	0	1
-14.1127	22.1235	-92.556	8	0.5	0.5	0.5	0	1
32.0323	93.4579	-48.3689	5.79459	0	1	0	0	0
24.3371	8.50755	-106.936	5.79459	0	1	0	0	0
43.0577	39.2926	-93.2852	5.79459	0	1	0	0	0
15.0988	63.9175	-88.2416	5.79459	0	1	0	0	0
75.9899	52.2448	-59.9668	5.79459	0	1	0	0	0
47.9216	69.8575	-70.1674	5.79459	0	1	0	0	0
54.9553	-7.64064	-94.9818	5.79459	0	1	0	0	0
12.9727	91.186	-79.2257	5.69575	0	0.5	0.5
-1.66597	63.601	-103.499	5.69575	0	0.5	0.5
7.4623	18.475	-119.845	5.69575	0	0.5	0.5
-45.791	-100.014	-0.544052	8.29527	0	0	1
-13.0202	-103.773	34.0818	5.79459	0	1	0	0	0
-17.6655	-107.456	-15.5312	8.29527	0	0	1
16.1999	-105.244	-27.5913	5.79459	0	1	0	0	0
31.4856	-105.017	8.9436	8.29527	0	0	1
16.0272	-103.042	35.0074	5.79459	0	1	0	0	0
59.2728	-100.387	-34.1905	5.69575	0	0.5	0.5
-14.8228	-120.244	9.03419	5.69575	0	0.5	0.5
39.0879	-103.534	50.1268	5.69575	0	0.5	0.5
-5.67233	-112.91	44.4872	5.69575	0	0.5	0.5
-100.203	-63.1419	-27.0638	5.69575	1	1	0
-86.4523	-67.828	5.03613	5.79459	0	1	0	0	0
-39.7696	-69.3402	53.5246	8	0	1	1	0	1
-103.654	-0.531769	36.8186	8.29527	0	0	1
-113.015	-41.7269	15.6932	5.69575	1	1	0
-85.9832	-84.5528	-14.7553	5.69575	1	1	0
-47.8426	-79.9043	58.5433	8.29527	0	0	1
-83.944	-57.6081	41.6487	5.79459	0	1	0	0	0
-108.573	-16.8536	-5.27159	8.29527	0	0	1
-61.9474	-90.2511	10.8289	5.79459	0	1	0	0	0
-74.2139	-76.1825	-28.0804	5.79459	0	1	0	0	0
-101.195	-36.6802	22.6732	5.79459	0	1	0	0	0
-101.587	-27.4192	-32.0657	5.79459	0	1	0	0	0
-43.7063	-93.4694	38.1213	5.79459	0	1	0	0	0
-113.067	-26.2778	35.849	5.69575	0	0.5	0.5
-91.8169	-68.404	40.6271	5.69575	0	0.5	0.5
-119.5	-0.567703	-21.8931	5.69575	1	1	0
82.0865	-50.0443	-3.46136	8	0.5	0.5	0.5	0	1
34.0082	-78.1376	44.648	8	0	1	1	0	1
81.6329	-68.7368	26.6704	5.79459	0	1	0	0	0
73.6253	-17.3772	79.8583	5.79459	0	1	0	0	0
75.9783	-76.4954	-21.8118	5.79459	0	1	0	0	0
57.2491	-86.8963	35.6593	5.79459	0	1	0	0	0
51.6966	-96.4531	-11.1476	5.79459	0	1	0	0	0
-60.8834	-40.1793	82.3337	5.79459	0	1	0	0	0
-93.8127	-22.221	73.9335	5.69575	1	1	0
-33.9774	-19.697	102.75	8.29527	0	0	1
-36.5589	41.6133	78.6565	8	0	1	1	0	1
0.540405	6.48163	109.806	5.79459	0	1	0	0	0
-53.5448	-1.29518	96.0795	5.79459	0	1	0	0	0
-82.8235	-23.6765	68.403	5.79459	0	1	0	0	0
-39.4585	-61.8885	81.9319	5.79459	0	1	0	0	0
-63.8738	8.48834	102.995	5.69575	0	0.5	0.5
72.0141	5.13698	97.7112	5.69575	1	1	0
15.7268	-80.1018	89.9793	5.69575	1	1	0
-15.4883	-68.1772	66.0868	8	0.5	0.5	0.5	0	1
27.8699	-73.3954	77.0479	8.29527	0	0	1
-19.6332	-69.0835	83.3187	8.29527	0	0	1
69.7281	-42.2633	73.8364	8.29527	0	0	1
17.0695	-29.1778	104.677	8.29527	0	0	1
51.4759	-1.90952	97.1935	5.79459	0	1	0	0	0
0.492752	-52.1461	96.8531	5.79459	0	1	0	0	0
45.4636	-48.4804	87.6453	5.79459	0	1	0	0	0
2.6656	-18.9897	119.967	5.69575	0	0.5	0.5
53.3306	-53.6717	95.0595	5.69575	0	0.5	0.5
-74.7664	79.6876	12.6441	8.29527	0	0	1
-98.1858	48.4698	10.4989	8.29527	0	0	1
-108.922	1.16367	15.3182	5.79459	0	1	0	0	0
-93.6803	53.808	55.5761	5.69575	1	1	0
-74.3427	77.0092	-25.3525	8.29527	0	0	1
-94.1106	44.9603	62.3037	5.69575	1	1	0
-103.765	22.0711	-29.0825	8.29527	0	0	1
-81.6487	-45.3497	23.0731	8	0	1	1	0	1
-84.3854	12.5638	69.4357	8.29527	0	0	1
-42.3918	101.328	-5.96095	5.79459	0	1	0	0	0
-55.6687	92.1488	22.5741	8.29527	0	0	1
-50.4583	89.3493	-39.6317	5.79459	0	1	0	0	0
-52.0572	78.5735	56.7119	5.79459	0	1	0	0	0
-84.9036	54.843	43.4008	5.79459	0	1	0	0	0
-25.3292	97.3716	44.4658	5.79459	0	1	0	0	0
-69.257	46.8715	71.4599	5.79459	0	1	0	0	0
-102.335	39.3499	-8.81358	5.79459	0	1	0	0	0
-90.9917	75.4911	27.9554	5.69575	0	0.5	0.5
-112.853	43.7276	-10.6635	5.69575	1	1	0
-108.348	39.0474	-38.677	5.69575	1	1	0
7.64548	116.842	-32.3957	5.69575	0	0.5	0.5
36.8499	103.406	7.02751	8.29527	0	0	1
48.7894	77.9297	60.3776	5.79459	0	1	0	0	0
82.0042	67.5109	58.9739	5.69575	0	0.5	0.5
54.6796	107.448	-14.9957	5.69575	1	1	0
63.6614	90.9718	49.308	5.69575	1	1	0
16.4128	98.0477	47.0878	8.29527	0	0	1
39.6545	100.822	-19.0371	8.29527	0	0	1
-2.01845	109.955	-2.41879	8.29527	0	0	1
10.2707	37.1193	88.155	8	0.5	0.5	0.5	0	1
83.6029	35.4262	62.093	8.29527	0	0	1
81.9816	70.248	21.0771	5.79459	0	1	0	0	0
32.8422	65.33	82.1789	5.79459	0	1	0	0	0
37.22	95.2833	40.4446	5.79459	0	1	0	0	0
66.0454	80.3911	-35.711	5.79459	0	1	0	0	0
63.3015	89.3336	10.6033	5.79459	0	1	0	0	0
74.4374	57.1704	57.3607	5.79459	0	1	0	0	0
50.8522	33.1004	91.752	5.79459	0	1	0	0	0
54.8971	83.7682	68.7778	5.69575	0	0.5	0.5
83.085	88.4162	-6.27338	5.69575	1	1	0
-20.1616	70.9001	81.6498	8.29527	0	0	1
-47.8696	25.4001	95.7253	8.29527	0	0	1
-42.0349	49.0069	89.0655	5.79459	0	1	0	0	0
-37.0605	60.0135	98.9182	5.69575	0	0.5	0.5
-85.6523	20.933	83.5775	5.69575	1	1	0
15.5189	40.2834	101.18	8.29527	0	0	1
0.443558	57.3589	93.8603	5.79459	0	1	0	0	0
42.6212	67.9428	91.2529	5.69575	0	0.5	0.5
15.5274	79.3873	90.6447	5.69575	0	0.5	0.5
1.29448	13.3826	120.746	5.69575	0	0.5	0.5
13.1129	19.651	119.171	5.69575	1	1	0
95.2444	27.7862	-47.5018	8.29527	0	0	1
94.3734	51.1079	-56.9347	5.69575	0	0.5	0.5
94.7508	-24.9815	49.9821	8.29527	0	0	1
95.845	-53.7358	-5.20554	8.29527	0	0	1
83.4254	-52.4104	-48.922	5.79459	0	1	0	0	0
104.563	-10.9717	32.3459	5.79459	0	1	0	0	0
98.7279	-68.7693	-16.8369	5.69575	0	0.5	0.5
88.7832	-42.2207	71.3782	5.69575	0	0.5	0.5
93.3524	75.4031	-18.9637	5.69575	1	1	0
108.583	16.9352	4.79604	8.29527	0	0	1
95.443	11.238	-4.4525	8	0	1	1	0	1
93.6361	56.477	-11.914	8.29527	0	0	1
102.473	39.789	4.00713	5.79459	0	1	0	0	0
101.539	19.5541	37.5149	5.79459	0	1	0	0	0
101.054	-20.2921	-38.424	5.79459	0	1	0	0	0
107.418	-23.6922	0.19101	5.79459	0	1	0	0	0
94.7229	75.8685	-5.61342	5.69575	1	1	0
100.433	67.3627	-11.7427	5.69575	1	1	0
