# Supplementary material for: Mechanistic model of radiotherapy-induced lung fibrosis using coupled 3D agent-based and Monte Carlo simulations
Source: Commun Med (Lond). 2024 Feb 9;4:16. doi: 10.1038/s43856-024-00442-w (PMC10858213; doi:10.1038/s43856-024-00442-w)
Supplement: Supplementary file 8 — Supplementary Software 1 [file 43856_2024_442_MOESM8_ESM.zip › code/HealthyStructure_phagFrac1.0_senescent1.0/exp_2/alv10.dat]

-41.1637	-80.9098	-80.7442	5.69575	0	0.5	0.5
-53.447	-74.9127	-79.3184	5.69575	1	1	0
-53.1515	-15.1353	-78.7485	8	0.5	0.5	0.5	0	1
-77.8304	18.9314	-53.2871	8	0	1	1	0	1
-65.1288	-35.338	-81.2986	8.29527	0	0	1
-58.1894	-78.4115	-50.652	8.29527	0	0	1
-36.297	-9.46323	-103.407	8.29527	0	0	1
-68.9361	-10.906	-85.0228	5.79459	0	1	0	0	0
-35.2774	-70.3325	-76.8659	5.79459	0	0	0	86305
-38.6694	-85.5682	-57.2954	5.79459	0	1	0	0	0
62.9619	-53.6309	-88.9912	5.69575	1	1	0
21.4057	-93.1172	-54.5052	8.29527	0	0	1
7.71585	-17.1471	-120.026	5.69575	1	1	0
45.0829	-24.6871	-81.3238	8	0	1	1	0	1
34.9865	-36.2616	-97.7806	8.29527	0	0	1
66.244	-64.8399	-59.2244	8.29527	0	0	1
69.781	-77.7468	-34.4396	5.79459	0	1	0	0	0
92.6873	-36.0072	-47.0376	5.79459	0	1	0	0	0
68.2596	-33.7104	-79.3992	5.79459	0	1	0	0	0
-35.9346	-50.5535	-90.8463	5.79459	0	1	0	0	0
33.3277	-67.1831	-80.4717	5.79459	0	1	0	0	0
13.2397	-116.625	-31.3577	5.69575	0	0.5	0.5
-7.87289	-72.299	-82.528	5.79459	0	1	0	0	0
82.9284	-80.5975	-37.239	5.69575	0	0.5	0.5
17.2146	-107.389	-54.1466	5.69575	0	0.5	0.5
-81.174	9.29779	-73.65	8.29527	0	0	1
17.293	68.8905	-64.8857	8	0	1	1	0	1
-95.9333	19.4331	-50.1912	8.29527	0	0	1
-44.9091	20.4761	-98.3052	5.79459	0	1	0	0	0
-95.445	-27.0319	-47.5345	5.79459	0	1	0	0	0
-37.1459	48.4799	-91.487	5.79459	0	1	0	0	0
-87.2999	45.8469	-48.7524	5.79459	0	1	0	0	0
-70.5167	70.4629	-46.5014	5.79459	0	1	0	0	0
-46.0369	67.7883	-73.385	5.79459	0	1	0	0	0
91.1003	41.949	-45.1703	8.29527	0	0	1
62.2815	38.936	-81.8841	5.79459	0	1	0	0	0
34.3901	88.8341	-75.4038	5.69575	0	0.5	0.5
33.0014	67.8239	-95.2404	5.69575	0	0.5	0.5
-57.4786	75.1863	-17.2693	8	0.5	0.5	0.5	0	1
-6.29915	91.5302	-79.6395	5.69575	1	1	0
6.91638	14.5343	-108.814	8.29527	0	0	1
40.8324	24.9398	-99.0491	8.29527	0	0	1
95.1285	-1.12277	-55.2205	5.79459	0	1	0	0	0
-5.06947	-32.7177	-104.899	5.79459	0	1	0	0	0
-30.6033	90.9848	-53.7141	5.79459	0	1	0	0	0
23.2919	-10.7309	-106.969	5.79459	0	1	0	0	0
68.6134	1.11804	-85.9707	5.79459	0	1	0	0	0
73.7714	56.886	-58.4959	5.79459	0	1	0	0	0
16.2608	46.4285	-98.3869	5.79459	0	1	0	0	0
-7.8025	71.9626	-82.8282	5.79459	0	1	0	0	0
16.3831	0.203964	-120.378	5.69575	0	0.5	0.5
76.4553	20.0356	-92.2663	5.69575	0	0.5	0.5
2.65292	100.197	-45.3108	8.29527	0	0	1
21.3785	76.9858	-75.6127	5.79459	0	1	0	0	0
44.8407	83.7137	-55.5097	5.79459	0	1	0	0	0
41.1848	111.432	-25.4308	5.69575	0	0.5	0.5
9.15762	108.283	-54.3357	5.69575	0	0.5	0.5
25.1932	112.719	-37.6787	5.69575	0	0.5	0.5
107.474	-0.812195	-23.4219	5.79459	0	1	0	0	0
103.746	-24.1936	-58.4069	5.69575	0	0.5	0.5
90.757	64.7571	-48.2659	5.69575	1	1	0
103.902	42.3779	-46.5909	5.69575	0	0.5	0.5
-107.057	-21.4369	53.2838	5.69575	1	1	0
-87.3933	-84.3543	-2.58171	5.69575	0	0.5	0.5
-108.708	-54.2307	-1.26068	5.69575	1	1	0
-79.3087	-89.543	21.2623	5.69575	1	1	0
-82.6343	-85.6213	-24.5042	5.69575	1	1	0
-24.7494	-85.7668	82.4101	5.69575	1	1	0
-91.9774	-59.6604	8.98827	8.29527	0	0	1
-107.817	-21.802	0.34584	8.29527	0	0	1
-85.8356	-26.4362	34.4799	8	0.5	0.5	0.5	0	1
-63.5879	-43.0849	78.7418	8.29527	0	0	1
-53.4319	-85.8222	43.3541	8.29527	0	0	1
-53.7003	-67.3121	68.4497	8.29527	0	0	1
-97.686	-42.7219	-27.0608	8.29527	0	0	1
-32.0087	-105.238	-0.56191	5.79459	0	1	0	0	0
-64.3926	-8.53568	88.7735	5.79459	0	1	0	0	0
-22.3449	-59.622	89.6991	5.79459	0	1	0	0	0
-107.6	2.81541	22.6763	5.79459	0	1	0	0	0
-101.131	-34.2154	26.4902	5.79459	0	1	0	0	0
-88.9747	-18.6217	61.9414	5.79459	0	1	0	0	0
-53.8672	-94.4167	16.8462	5.79459	0	1	0	0	0
-81.0738	-61.3601	41.9781	5.79459	0	1	0	0	0
-67.5504	-84.8367	-18.4304	5.79459	0	1	0	0	0
-28.8128	-97.7527	66.1372	5.69575	0	0.5	0.5
-84.132	-70.0396	52.6872	5.69575	0	0.5	0.5
-105.651	-41.7572	43.0583	5.69575	0	0.5	0.5
63.5675	-99.9409	27.0349	5.69575	0	0.5	0.5
26.9247	-96.7292	44.9279	5.79459	0	1	0	0	0
55.1222	-94.8262	-8.33845	5.79459	0	1	0	0	0
22.774	-106.178	17.5382	5.79459	0	1	0	0	0
-4.11915	-82.4822	72.6617	5.79459	0	1	0	0	0
-61.6779	-70.4247	22.1738	8	0	1	1	0	1
75.4779	-87.85	36.6793	5.69575	1	1	0
49.943	-88.0947	67.1187	5.69575	1	1	0
39.0791	-69.4809	75.7973	8.29527	0	0	1
55.3194	-76.2378	56.8116	8.29527	0	0	1
86.972	-27.0555	61.6755	8.29527	0	0	1
18.562	-107.435	-14.6039	8.29527	0	0	1
78.8465	-62.6078	44.3113	8.29527	0	0	1
-5.6833	-102.916	38.419	8.29527	0	0	1
100.589	-43.2624	10.5018	5.79459	0	1	0	0	0
73.1468	-4.11151	82.0527	5.79459	0	1	0	0	0
51.4829	-41.5953	87.8598	5.79459	0	1	0	0	0
102.122	-8.92682	39.893	5.79459	0	1	0	0	0
75.862	-77.7138	17.479	5.79459	0	1	0	0	0
-13.9193	-107.125	-20.7469	5.79459	0	1	0	0	0
-7.6088	-97.7077	-49.953	5.79459	0	1	0	0	0
75.0293	-95.0901	-9.40124	5.69575	0	0.5	0.5
17.6353	-110.133	48.1614	5.69575	0	0.5	0.5
75.4084	-75.3103	58.3252	5.69575	0	0.5	0.5
-48.669	-60.087	93.7058	5.69575	1	1	0
-32.9662	-61.2432	99.6113	5.69575	1	1	0
-34.0077	-16.8432	103.246	5.79459	0	1	0	0	0
3.91898	-51.7812	96.9701	8.29527	0	0	1
39.8053	-22.3433	100.081	8.29527	0	0	1
50.3113	-31.0809	106.128	5.69575	0	0.5	0.5
8.75704	-64.9723	102.286	5.69575	0	0.5	0.5
36.8669	-48.1122	105.29	5.69575	1	1	0
-108.529	-7.97447	54.0163	5.69575	0	0.5	0.5
-97.9903	49.9438	1.87515	8.29527	0	0	1
-82.7467	72.2453	5.79597	5.79459	0	1	0	0	0
-93.4176	47.6068	33.2678	5.79459	0	1	0	0	0
-48.0726	84.1055	52.1074	8.29527	0	0	1
-17.2485	87.1666	64.8419	8.29527	0	0	1
-66.3741	86.9043	-11.9429	8.29527	0	0	1
-48.3188	97.2187	17.7152	8.29527	0	0	1
-72.441	50.9057	37.635	8	0.5	0.5	0.5	0	1
-54.318	57.2838	76.6037	5.79459	0	1	0	0	0
-92.7208	15.9986	56.9815	5.79459	0	1	0	0	0
-108.203	16.7181	-10.61	5.79459	0	1	0	0	0
-77.3716	49.2195	60.7542	5.79459	0	1	0	0	0
-120.96	-8.56369	7.43104	5.69575	0	0.5	0.5
-89.9671	56.941	58.5111	5.69575	0	0.5	0.5
-44.836	93.0417	63.9821	5.69575	1	1	0
-113.853	8.72987	41.4883	5.69575	1	1	0
-99.1445	68.114	17.0516	5.69575	0	0.5	0.5
-99.4733	10.3734	68.9736	5.69575	0	0.5	0.5
-7.46503	68.4467	85.7865	5.79459	0	1	0	0	0
-47.2558	60.3883	58.1014	8	0.5	0.5	0.5	0	1
58.7628	17.7474	74.0719	8	0	1	1	0	1
52.8936	92.6793	-26.6987	8.29527	0	0	1
68.4834	47.9904	47.5649	8	0	1	1	0	1
69.6803	85.0908	-2.05145	8.29527	0	0	1
92.7108	59.1732	-1.18946	8.29527	0	0	1
-55.7713	52.7538	57.9851	8	0.5	0.5	0.5	0	1
16.9775	88.4781	63.1141	5.79459	0	1	0	0	0
66.9203	70.456	51.5522	5.79459	0	1	0	0	0
91.259	48.6434	37.4917	5.79459	0	1	0	0	0
93.7324	25.9474	51.3904	5.79459	0	1	0	0	0
-16.414	106.767	20.7683	5.79459	0	1	0	0	0
-37.7939	100.645	-23.2869	5.79459	0	1	0	0	0
11.7671	108.991	-9.08446	8.29527	0	0	1
37.5052	103.275	-5.25431	8.29527	0	0	1
16.8016	102.951	34.9109	5.79459	0	1	0	0	0
53.778	91.3968	29.2327	5.79459	0	1	0	0	0
-29.0592	71.4525	93.8616	5.69575	0	0.5	0.5
-74.5485	4.47949	95.8246	5.69575	1	1	0
-57.0631	28.7239	89.5474	8.29527	0	0	1
-40.6531	54.1936	100.848	5.69575	0	0.5	0.5
39.8345	46.1482	91.5617	8.29527	0	0	1
-10.2803	14.5384	108.546	8.29527	0	0	1
70.2009	27.0542	80.2543	8.29527	0	0	1
20.0835	22.0356	105.882	5.79459	0	1	0	0	0
-16.5974	44.0513	99.4183	5.79459	0	1	0	0	0
37.0611	66.9113	79.0356	5.79459	0	1	0	0	0
9.6422	-11.0439	109.019	5.79459	0	1	0	0	0
41.5795	72.6856	88.0399	5.69575	0	0.5	0.5
32.9614	-1.15848	116.928	5.69575	0	0.5	0.5
33.4034	62.2853	98.8163	5.69575	0	0.5	0.5
13.8603	74.6007	94.8817	5.69575	1	1	0
16.5477	46.9815	110.81	5.69575	1	1	0
100.576	-68.0918	-2.80408	5.69575	0	0.5	0.5
96.9199	-71.3294	-16.6898	5.69575	1	1	0
88.871	-82.4607	-7.87991	5.69575	1	1	0
94.836	-54.5784	-11.2839	8.29527	0	0	1
117.767	27.8082	-10.8484	5.69575	1	1	0
104.888	33.1346	-0.727396	5.79459	0	1	0	0	0
109.445	2.78226	10.6872	5.79459	0	1	0	0	0
111.637	46.7184	-10.6965	5.69575	0	0.5	0.5
103.882	62.9112	-4.11496	5.69575	1	1	0
119.861	2.75052	19.6331	5.69575	0	0.5	0.5
