# Supplementary material for: Mechanistic model of radiotherapy-induced lung fibrosis using coupled 3D agent-based and Monte Carlo simulations
Source: Commun Med (Lond). 2024 Feb 9;4:16. doi: 10.1038/s43856-024-00442-w (PMC10858213; doi:10.1038/s43856-024-00442-w)
Supplement: Supplementary file 8 — Supplementary Software 1 [file 43856_2024_442_MOESM8_ESM.zip › code/HealthyStructure_phagFrac1.0_senescent1.0/exp_2/conc_data.dat]

MCP-1
	0	0	0	0	0	0	0	0	0	0	0	0	0	0	0	0	0	0	0	0	0	0	0	0	0	0	0	0	0	0	0	0	0	0	0	0	0	0	0	0	0	0	0	0	0	0	0	0	0	0	0	0	0	0	0	0	0	0	0	0	0	0	0	0
TNFa
	2.42913e-15	1.1095e-14	1.26239e-14	2.77086e-15	1.09223e-14	7.26402e-14	8.59033e-14	1.27126e-14	1.08727e-14	7.32143e-14	7.87429e-14	1.19716e-14	2.39256e-15	1.09614e-14	1.17989e-14	2.6237e-15	1.11258e-14	7.36733e-14	8.59097e-14	1.26845e-14	7.28596e-14	9.20251e-13	1.14129e-12	8.62664e-14	7.31512e-14	9.49756e-13	1.00129e-12	7.92578e-14	1.0946e-14	7.35079e-14	7.8444e-14	1.18877e-14	1.30969e-14	9.11533e-14	7.91191e-14	1.17789e-14	9.10837e-14	1.24928e-12	1.00748e-12	7.86008e-14	7.76775e-14	9.8654e-13	1.14455e-12	8.31636e-14	1.16336e-14	7.71592e-14	8.30941e-14	1.19932e-14	2.83595e-15	1.31574e-14	1.18097e-14	2.56004e-15	1.31702e-14	9.14468e-14	7.88202e-14	1.1695e-14	1.18371e-14	7.81924e-14	8.31005e-14	1.1965e-14	2.58998e-15	1.17224e-14	1.19778e-14	2.58581e-15
PDGF
	1.5292e-09	1.63612e-09	1.64229e-09	1.53674e-09	1.6365e-09	1.85715e-09	1.86887e-09	1.64636e-09	1.64135e-09	1.86017e-09	1.85961e-09	1.64547e-09	1.5386e-09	1.64542e-09	1.64585e-09	1.54188e-09	1.62572e-09	1.8435e-09	1.85387e-09	1.63349e-09	1.84399e-09	2.60662e-09	2.6527e-09	1.85805e-09	1.84901e-09	2.60443e-09	2.58756e-09	1.85078e-09	1.63615e-09	1.8532e-09	1.85126e-09	1.63899e-09	1.61298e-09	1.81997e-09	1.81356e-09	1.61125e-09	1.82382e-09	2.54051e-09	2.49931e-09	1.81837e-09	1.82855e-09	2.55294e-09	2.57369e-09	1.83471e-09	1.62224e-09	1.83337e-09	1.83856e-09	1.62749e-09	1.50495e-09	1.60418e-09	1.60085e-09	1.50206e-09	1.60777e-09	1.813e-09	1.80522e-09	1.60477e-09	1.61147e-09	1.81972e-09	1.82355e-09	1.61462e-09	1.51272e-09	1.61539e-09	1.61821e-09	1.51714e-09
MMP
	1.02484e-08	1.18401e-08	1.19195e-08	1.03172e-08	1.18622e-08	1.52664e-08	1.54612e-08	1.19798e-08	1.19565e-08	1.53908e-08	1.53856e-08	1.20041e-08	1.03977e-08	1.20168e-08	1.20263e-08	1.04309e-08	1.17029e-08	1.50565e-08	1.52257e-08	1.1792e-08	1.50835e-08	2.77178e-08	2.85897e-08	1.5304e-08	1.52235e-08	2.78817e-08	2.75746e-08	1.52563e-08	1.18894e-08	1.53018e-08	1.52833e-08	1.1934e-08	1.15288e-08	1.47456e-08	1.4632e-08	1.14835e-08	1.48137e-08	2.67643e-08	2.60405e-08	1.47125e-08	1.48897e-08	2.69432e-08	2.73356e-08	1.49987e-08	1.16821e-08	1.49703e-08	1.50668e-08	1.1768e-08	9.91154e-09	1.14013e-08	1.13463e-08	9.87101e-09	1.14617e-08	1.46566e-08	1.45297e-08	1.14134e-08	1.15227e-08	1.47604e-08	1.48314e-08	1.15802e-08	1.00545e-08	1.15898e-08	1.16406e-08	1.01192e-08
ECM
	0	0	0	0	0	0	0	0	0	0	0	0	0	0	0	0	0	0	0	0	0	0.000856984	0.000853558	0	0	0.000961867	0.000894331	0	0	0	0	0	0	0	0	0	0	0.000700838	0.000677481	0	0	0.00079042	0.000838925	0	0	0	0	0	0	0	0	0	0	0	0	0	0	0	0	0	0	0	0	0
TIMP
	4.81565e-11	7.58338e-11	7.77423e-11	4.93194e-11	7.56008e-11	1.6044e-10	1.66306e-10	7.79865e-11	7.65505e-11	1.61485e-10	1.5966e-10	7.66122e-11	4.87348e-11	7.67951e-11	7.63791e-11	4.88454e-11	7.51389e-11	1.59448e-10	1.64914e-10	7.71173e-11	1.59041e-10	6.48616e-10	6.86736e-10	1.6519e-10	1.60641e-10	6.47256e-10	6.28567e-10	1.59031e-10	7.62282e-11	1.60919e-10	1.58623e-10	7.60797e-11	7.44089e-11	1.55246e-10	1.5083e-10	7.29509e-11	1.55809e-10	6.17937e-10	5.80836e-10	1.51198e-10	1.55713e-10	6.19883e-10	6.38244e-10	1.57974e-10	7.43801e-11	1.56075e-10	1.58532e-10	7.54736e-11	4.72876e-11	7.37672e-11	7.22396e-11	4.62639e-11	7.40768e-11	1.54662e-10	1.49768e-10	7.24045e-11	7.39086e-11	1.55065e-10	1.5711e-10	7.45896e-11	4.70788e-11	7.40705e-11	7.48967e-11	4.77865e-11
TGFb-inactive
	6.11614e-13	7.61876e-13	7.65495e-13	6.14813e-13	7.57926e-13	1.10313e-12	1.11417e-12	7.63807e-13	7.52915e-13	1.09441e-12	1.10059e-12	7.577e-13	6.03674e-13	7.51227e-13	7.5375e-13	6.06458e-13	7.62041e-13	1.10866e-12	1.11675e-12	7.65174e-13	1.10311e-12	2.50946e-12	2.57088e-12	1.11412e-12	1.09311e-12	2.48256e-12	2.50193e-12	1.10137e-12	7.50356e-13	1.09049e-12	1.09582e-12	7.54367e-13	7.66266e-13	1.11858e-12	1.10811e-12	7.61047e-13	1.1147e-12	2.57418e-12	2.51142e-12	1.10336e-12	1.09402e-12	2.47681e-12	2.50064e-12	1.09852e-12	7.50427e-13	1.08928e-12	1.09464e-12	7.53454e-13	6.15222e-13	7.65946e-13	7.61212e-13	6.1068e-13	7.63708e-13	1.11466e-12	1.10335e-12	7.57714e-13	7.54542e-13	1.09481e-12	1.09722e-12	7.54821e-13	6.04244e-13	7.51043e-13	7.52582e-13	6.05269e-13
TGFb-active
	1.46715e-15	1.10035e-14	1.19747e-14	1.60566e-15	1.09765e-14	1.21863e-13	1.3313e-13	1.19733e-14	1.14793e-14	1.26909e-13	1.20812e-13	1.09262e-14	1.54918e-15	1.1478e-14	1.08991e-14	1.46555e-15	1.08776e-14	1.2108e-13	1.32188e-13	1.18577e-14	1.20875e-13	2.3358e-12	2.5733e-12	1.32172e-13	1.26555e-13	2.44529e-12	2.31601e-12	1.20434e-13	1.1434e-14	1.26539e-13	1.20229e-13	1.08482e-14	9.95599e-15	1.08718e-13	9.80277e-14	9.05883e-15	1.09306e-13	2.08551e-12	1.85586e-12	9.84334e-14	1.1329e-13	2.17944e-12	2.3032e-12	1.19116e-13	1.02802e-14	1.13696e-13	1.19703e-13	1.07993e-14	1.33893e-15	9.83902e-15	8.93286e-15	1.22019e-15	9.91071e-15	1.08348e-13	9.74447e-14	8.98082e-15	1.01813e-14	1.12912e-13	1.18761e-13	1.06836e-14	1.37155e-15	1.02292e-14	1.07553e-14	1.44004e-15
IL-13
	8.44734e-10	1.89284e-09	1.8932e-09	8.44884e-10	2.06773e-09	6.0173e-09	6.01922e-09	2.06812e-09	2.76379e-09	8.68391e-09	8.68372e-09	2.76377e-09	1.26525e-09	2.93871e-09	2.93865e-09	1.26517e-09	1.77816e-09	5.28366e-09	5.28546e-09	1.77855e-09	5.70807e-09	3.01478e-08	3.01671e-08	5.71003e-09	8.25902e-09	4.95517e-08	4.95456e-08	8.25899e-09	2.76371e-09	8.6836e-09	8.68341e-09	2.76368e-09	1.34421e-09	3.7135e-09	3.71181e-09	1.34394e-09	4.02238e-09	1.87594e-08	1.87425e-08	4.02072e-09	5.70614e-09	3.01358e-08	3.01465e-08	5.70762e-09	2.06715e-09	6.01505e-09	6.0165e-09	2.0675e-09	5.67654e-10	1.22956e-09	1.22926e-09	5.67608e-10	1.34413e-09	3.71319e-09	3.7115e-09	1.34385e-09	1.77758e-09	5.28141e-09	5.28274e-09	1.77794e-09	8.4458e-10	1.89217e-09	1.89251e-09	8.44682e-10
FGF-2
	0	0	0	0	0	0	0	0	0	0	0	0	0	0	0	0	0	0	0	0	0	0	0	0	0	0	0	0	0	0	0	0	0	0	0	0	0	0	0	0	0	0	0	0	0	0	0	0	0	0	0	0	0	0	0	0	0	0	0	0	0	0	0	0
