# Supplementary material for: Mechanistic model of radiotherapy-induced lung fibrosis using coupled 3D agent-based and Monte Carlo simulations
Source: Commun Med (Lond). 2024 Feb 9;4:16. doi: 10.1038/s43856-024-00442-w (PMC10858213; doi:10.1038/s43856-024-00442-w)
Supplement: Supplementary file 8 — Supplementary Software 1 [file 43856_2024_442_MOESM8_ESM.zip › code/HealthyStructure_phagFrac1.0_senescent1.0/exp_2/alv11.dat]

-90.581	-73.0208	-34.9704	5.69575	1	1	0
-33.7158	-84.0704	-32.4175	8	0.5	0.5	0.5	0	1
-93.7882	-52.8246	-22.6571	8.29527	0	0	1
-77.6339	-77.7826	-4.74984	5.79459	0	1	0	0	0
-67.4547	-31.2651	-81.0701	5.79459	0	1	0	0	0
-55.4228	-89.3211	-32.4046	5.79459	0	1	0	0	0
-51.8565	-65.77	-71.3107	5.79459	0	1	0	0	0
-95.3761	-25.997	-48.2447	5.79459	0	1	0	0	0
-46.4832	11.5787	-99.0215	5.79459	0	1	0	0	0
-27.9485	-93.2988	-51.1294	5.79459	0	1	0	0	0
-77.8864	-56.1371	-53.6874	5.79459	0	1	0	0	0
-83.2003	-75.5305	-46.1817	5.69575	0	0.5	0.5
50.2807	-88.4334	-66.4175	5.69575	1	1	0
-0.553177	-91.3854	-61.2242	8.29527	0	0	1
53.232	-17.9314	-94.5771	8.29527	0	0	1
74.2486	-43.4725	-68.5367	5.79459	0	1	0	0	0
-31.303	-13.2708	-89.993	8	0.5	0.5	0.5	0	1
-40.0615	-17.9064	-100.872	8.29527	0	0	1
-15.7832	-70.3503	-83.0766	8.29527	0	0	1
32.8784	-62.7102	-65.1292	8	0.5	0.5	0.5	0	1
50.1123	-42.4955	-88.2207	8.29527	0	0	1
31.5584	-8.85437	-105.003	5.79459	0	1	0	0	0
-18.053	-39.509	-101.06	5.79459	0	1	0	0	0
22.1391	-97.6255	-45.5975	5.79459	0	1	0	0	0
31.5869	-71.5042	-77.3935	5.79459	0	1	0	0	0
12.0352	-49.8962	-97.2909	5.79459	0	1	0	0	0
-22.4936	-64.4271	-100.514	5.69575	0	0.5	0.5
-9.38741	-63.7088	-103.019	5.69575	1	1	0
103.447	-28.5816	-24.1199	8.29527	0	0	1
107.557	-2.53719	-22.9158	8.29527	0	0	1
47.8676	-92.4757	-35.4533	5.79459	0	1	0	0	0
93.1301	-27.139	-51.8754	5.79459	0	1	0	0	0
72.8722	-68.2279	-46.2016	5.79459	0	1	0	0	0
107.235	-32.3498	-47.0539	5.69575	0	0.5	0.5
101.483	-56.9578	-34.8854	5.69575	0	0.5	0.5
-93.067	39.2382	-43.5763	5.79459	0	1	0	0	0
-51.9616	35.7556	-72.643	8	0	1	1	0	1
-86.147	78.2195	-34.944	5.69575	0	0.5	0.5
-94.4064	3.61322	-56.3417	8.29527	0	0	1
-67.8605	30.6039	-80.9836	8.29527	0	0	1
-75.9892	71.0164	-35.8002	5.79459	0	1	0	0	0
-55.989	65.8815	-68.0063	5.79459	0	1	0	0	0
-79.0547	6.8656	-76.1789	5.79459	0	1	0	0	0
-96.3856	52.105	-9.74069	5.79459	0	1	0	0	0
-113.389	-2.82254	-43.53	5.69575	0	0.5	0.5
-90.0544	-5.4167	-81.368	5.69575	0	0.5	0.5
-51.8795	56.2643	-94.3544	5.69575	1	1	0
-69.7873	14.6563	-98.3607	5.69575	0	0.5	0.5
-96.1837	9.57509	-73.5997	5.69575	1	1	0
17.2208	12.1768	-107.959	8.29527	0	0	1
5.81223	-19.3085	-94.0685	8	0	1	1	0	1
49.2429	11.8977	-110.424	5.69575	1	1	0
44.0923	71.4389	-71.0799	8.29527	0	0	1
59.915	35.006	-85.3458	8.29527	0	0	1
-25.9166	24.9292	-89.232	8	0	1	1	0	1
24.3297	52.0948	-93.7757	8.29527	0	0	1
-8.58469	8.68362	-109.318	8.29527	0	0	1
81.6601	23.4813	-69.8588	5.79459	0	1	0	0	0
-21.1246	40.7278	-99.975	5.79459	0	1	0	0	0
4.16211	79.6555	-75.7475	5.79459	0	1	0	0	0
-11.0732	102.795	-37.5575	5.79459	0	1	0	0	0
-40.5142	88.8627	-50.6105	5.79459	0	1	0	0	0
-21.087	66.5279	-85.0258	5.79459	0	1	0	0	0
65.1973	75.8292	-45.8175	5.79459	0	1	0	0	0
19.4889	97.6534	-46.7333	5.79459	0	1	0	0	0
27.3027	64.9044	-99.0104	5.69575	0	0.5	0.5
-41.0525	9.74336	-113.928	5.69575	1	1	0
-41.0761	97.4535	-59.8011	5.69575	1	1	0
-42.1596	101.147	-9.58138	5.79459	0	1	0	0	0
62.1822	101.448	-24.5365	5.69575	0	0.5	0.5
-32.535	104.292	-53.1477	5.69575	0	0.5	0.5
99.4152	38.1232	-58.5076	5.69575	0	0.5	0.5
68.6053	5.75294	-100.101	5.69575	1	1	0
69.7042	38.4439	-91.7951	5.69575	0	0.5	0.5
100.203	8.01544	-44.6658	8.29527	0	0	1
88.1334	55.2752	-35.7373	5.79459	0	1	0	0	0
-78.8207	-75.4652	13.8672	5.79459	0	0	0	86036
-75.0483	-85.8135	41.996	5.69575	1	1	0
-87.7863	-83.2902	-10.8155	5.69575	1	1	0
-78.6288	-92.4393	-5.68858	5.69575	1	1	0
-96.6702	-22.4807	47.4288	8.29527	0	0	1
-58.441	-85.8034	36.3651	5.79459	0	1	0	0	0
-104.838	-33.3014	-0.229091	5.79459	0	1	0	0	0
-89.7445	-51.5454	37.2691	5.79459	0	1	0	0	0
-113.468	-39.0262	-19.0224	5.69575	0	0.5	0.5
-94.0831	-76.814	-2.82929	5.69575	0	0.5	0.5
-85.7178	-76.4363	39.6212	5.69575	0	0.5	0.5
-55.9819	-107.815	-1.32144	5.69575	1	1	0
-1.68098	-118.283	27.6803	5.69575	1	1	0
48.9324	-75.4239	63.3787	8.29527	0	0	1
-34.4019	-89.448	53.996	8.29527	0	0	1
53.9532	-94.9655	-13.0621	8.29527	0	0	1
-37.1317	-102.599	-13.9531	8.29527	0	0	1
-10.214	-108.696	13.447	8.29527	0	0	1
-5.93349	-98.5876	48.4281	5.79459	0	1	0	0	0
47.9069	-49.7945	85.5887	5.79459	0	1	0	0	0
80.2171	-51.882	54.5296	5.79459	0	1	0	0	0
-52.7691	-96.1336	8.58794	5.79459	0	1	0	0	0
40.7997	-99.4435	23.3745	5.79459	0	1	0	0	0
-42.4554	-69.2558	74.1699	5.79459	0	1	0	0	0
21.937	-97.0861	46.8285	5.79459	0	1	0	0	0
23.8804	-104.225	57.6836	5.69575	0	0.5	0.5
31.1828	-116.534	14.3997	5.69575	0	0.5	0.5
29.4145	-108.836	45.2671	5.69575	1	1	0
-46.3766	-36.3786	92.8752	5.79459	0	1	0	0	0
-72.9749	-45.8224	68.3738	5.79459	0	1	0	0	0
21.4055	-53.2119	93.8632	5.79459	0	1	0	0	0
-32.7931	-75.5323	89.3274	5.69575	1	1	0
-10.8021	-66.8463	86.6884	8.29527	0	0	1
-1.37447	-24.593	107.207	8.29527	0	0	1
-20.5729	-32.8263	115.148	5.69575	0	0.5	0.5
-1.28107	-67.6011	100.937	5.69575	0	0.5	0.5
0.0918121	-78.6908	92.5615	5.69575	0	0.5	0.5
92.0164	-36.3912	70.4881	5.69575	0	0.5	0.5
70.3498	-84.5555	0.804473	5.79459	0	1	0	0	0
97.155	-56.7331	45.8495	5.69575	1	1	0
84.5705	-20.7446	-40.9001	8	0	1	1	0	1
76.8221	-75.3423	22.8006	8.29527	0	0	1
96.4095	-52.9638	0.206854	8.29527	0	0	1
104.087	-22.822	27.2971	5.79459	0	1	0	0	0
73.4288	-96.6885	4.48446	5.69575	0	0.5	0.5
116.811	-33.0688	-4.64176	5.69575	0	0.5	0.5
81.3964	-88.9504	-14.9116	5.69575	0	0.5	0.5
106.356	-20.6483	54.972	5.69575	0	0.5	0.5
84.6979	-82.5421	27.9285	5.69575	1	1	0
-59.959	45.1662	60.1699	8	0	1	1	0	1
-83.6665	42.4611	21.2605	8	0.5	0.5	0.5	0	1
-114.988	39.0975	-3.02018	5.69575	1	1	0
-81.3486	14.8624	72.5363	8.29527	0	0	1
-107.344	22.4014	-8.68787	8.29527	0	0	1
-55.6545	71.1824	62.7347	8.29527	0	0	1
-5.07869	70.0583	65.7383	8	0.5	0.5	0.5	0	1
-84.4875	62.0792	33.287	8.29527	0	0	1
-97.9234	43.8051	24.3612	5.79459	0	1	0	0	0
-108.95	-5.33789	14.189	5.79459	0	1	0	0	0
-71.4266	83.5565	4.0674	5.79459	0	1	0	0	0
-98.1462	16.3948	46.8885	5.79459	0	1	0	0	0
-120.593	-12.2973	8.1316	5.69575	0	0.5	0.5
-77.4492	92.8699	-11.6922	5.69575	1	1	0
59.5382	92.3635	4.91909	8.29527	0	0	1
65.8193	76.0685	44.5129	8.29527	0	0	1
82.7818	71.2847	12.8713	5.79459	0	1	0	0	0
-38.4918	75.9624	86.6485	5.69575	0	0.5	0.5
40.4184	75.5293	69.005	8.29527	0	0	1
76.5666	54.3553	57.298	8.29527	0	0	1
-14.8146	-10.1426	94.5155	8	0	1	1	0	1
-42.2218	89.0862	48.7952	8.29527	0	0	1
-20.5105	94.32	52.7547	8.29527	0	0	1
-7.62502	106.209	27.5959	5.79459	0	1	0	0	0
13.3701	89.254	62.8885	5.79459	0	1	0	0	0
30.8763	105.414	5.87167	5.79459	0	1	0	0	0
72.08	36.2691	74.7598	5.79459	0	1	0	0	0
-31.2275	85.9737	79.9578	5.69575	0	0.5	0.5
58.5426	91.1943	54.9206	5.69575	0	0.5	0.5
51.7166	93.9863	-24.3217	5.79459	0	1	0	0	0
-3.13453	109.916	-2.95166	5.79459	0	1	0	0	0
-42.2501	9.24919	113.531	5.69575	1	1	0
-72.2673	-11.8612	82.0777	5.79459	0	1	0	0	0
-46.3818	20.7245	110.361	5.69575	0	0.5	0.5
-44.8735	42.2186	104.713	5.69575	0	0.5	0.5
63.3307	44.1884	93.7897	5.69575	0	0.5	0.5
-3.52705	25.7714	106.88	5.79459	0	1	0	0	0
89.773	-11.9126	62.4411	5.79459	0	1	0	0	0
21.7213	65.8756	99.7421	5.69575	0	0.5	0.5
-29.3507	37.3303	111.825	5.69575	1	1	0
26.6691	19.1314	90.4336	8	0.5	0.5	0.5	0	1
-27.7324	60.6545	87.4754	8.29527	0	0	1
48.1971	11.1697	98.246	8.29527	0	0	1
21.9946	-11.396	107.174	8.29527	0	0	1
42.731	39.0154	93.5514	8.29527	0	0	1
-46.2314	42.3513	90.3812	8.29527	0	0	1
-23.8631	-6.6804	107.171	5.79459	0	1	0	0	0
8.75778	57.8197	93.1675	5.79459	0	1	0	0	0
-45.184	14.0029	99.3077	5.79459	0	1	0	0	0
67.0837	-22.4569	84.2346	5.79459	0	1	0	0	0
119.836	12.9994	15.1853	5.69575	0	0.5	0.5
112.688	26.9724	36.5217	5.69575	1	1	0
90.0281	74.9023	32.3184	5.69575	1	1	0
102.595	39.612	-2.27055	5.79459	0	1	0	0	0
107.613	11.6762	19.5685	5.79459	0	1	0	0	0
95.6006	23.3194	49.1603	5.79459	0	1	0	0	0
79.3318	84.8519	35.5881	5.69575	0	0.5	0.5
