# Supplementary material for: Mechanistic model of radiotherapy-induced lung fibrosis using coupled 3D agent-based and Monte Carlo simulations
Source: Commun Med (Lond). 2024 Feb 9;4:16. doi: 10.1038/s43856-024-00442-w (PMC10858213; doi:10.1038/s43856-024-00442-w)
Supplement: Supplementary file 8 — Supplementary Software 1 [file 43856_2024_442_MOESM8_ESM.zip › code/HealthyStructure_phagFrac1.0_senescent1.0/exp_2/alv13.dat]

103.337	-56.2362	30.3112	5.69575	1	1	0
19.1511	-107.735	-52.786	5.69575	0	0.5	0.5
-63.5048	-88.2902	-16.4919	5.79459	0	1	0	0	0
-37.3188	-76.3175	-69.8781	5.79459	0	1	0	0	0
-96.9412	-34.4372	-38.9421	5.79459	0	1	0	0	0
-77.3387	-48.6563	-61.2478	5.79459	0	1	0	0	0
-44.8905	-49.8895	-87.1543	5.79459	0	1	0	0	0
-71.4298	-71.2873	-67.6448	5.69575	0	0.5	0.5
-55.336	-23.3384	-105.608	5.69575	0	0.5	0.5
45.288	-55.5245	-98.1118	5.69575	1	1	0
11.1735	-90.678	-80.0784	5.69575	1	1	0
63.0618	14.1757	-89.0038	8.29527	0	0	1
41.9977	-84.5847	-76.4301	5.69575	1	1	0
36.1395	-78.2018	-85.6696	5.69575	1	1	0
24.6762	-72.9093	-78.5815	8.29527	0	0	1
29.5091	-54.6925	-90.7631	5.79459	0	1	0	0	0
23.3019	-32.3316	-102.527	8.29527	0	0	1
62.5079	-61.5198	-66.391	8.29527	0	0	1
17.3635	-8.40492	-108.295	5.79459	0	1	0	0	0
-0.0331421	-90.1926	-62.9706	5.79459	0	1	0	0	0
43.256	-91.3918	-43.3181	5.79459	0	1	0	0	0
68.3365	-74.5082	-67.3768	5.69575	0	0.5	0.5
-31.5559	-10.0184	-116.892	5.69575	0	0.5	0.5
95.6861	-63.6902	-39.3487	5.69575	1	1	0
89.2537	-13.9411	-62.7649	8.29527	0	0	1
50.4309	-11.7176	-97.0537	5.79459	0	1	0	0	0
83.5184	-61.1354	-37.2369	5.79459	0	1	0	0	0
99.686	-38.5687	-25.9836	5.79459	0	1	0	0	0
70.8579	-35.2613	-76.3924	5.79459	0	1	0	0	0
70.139	8.93181	-98.8063	5.69575	0	0.5	0.5
-69.7226	61.053	-59.256	5.79459	0	1	0	0	0
-45.5958	10.9376	-99.5057	8.29527	0	0	1
-92.5105	32.6654	-49.7471	8.29527	0	0	1
-17.3531	55.3864	-76.7248	8	0.5	0.5	0.5	0	1
-68.9341	-21.0952	-83.0848	5.79459	0	1	0	0	0
-103.773	2.64117	-36.388	5.79459	0	1	0	0	0
-55.8953	40.5344	-85.631	8.29527	0	0	1
-83.0708	14.7037	-70.5907	5.79459	0	1	0	0	0
-35.2283	64.5407	-81.8136	5.79459	0	1	0	0	0
-28.6779	24.5725	-103.314	5.79459	0	1	0	0	0
-56.9439	61.3254	-88.0709	5.69575	0	0.5	0.5
64.4995	59.723	-83.8623	5.69575	1	1	0
31.4659	67.3061	-81.1158	5.79459	0	1	0	0	0
27.473	31.8414	-101.643	5.79459	0	1	0	0	0
47.9067	70.9664	-86.1894	5.69575	0	0.5	0.5
37.7203	108.401	-39.8275	5.69575	0	0.5	0.5
8.37366	22.3638	-93.1945	8	0	1	1	0	1
-33.2971	48.3177	-106.38	5.69575	1	1	0
-24.7611	34.1725	-86.4558	8	0.5	0.5	0.5	0	1
-22.5797	91.8431	-56.1694	8.29527	0	0	1
18.4731	93.7089	-54.5655	8.29527	0	0	1
52.9168	72.2713	-63.8468	8.29527	0	0	1
-8.22372	11.0651	-109.133	8.29527	0	0	1
-7.62974	48.5623	-98.4048	5.79459	0	1	0	0	0
-19.7265	-32.8402	-103.113	5.79459	0	1	0	0	0
5.66338	69.7369	-84.8804	5.79459	0	1	0	0	0
50.4272	81.3358	-74.8493	5.69575	0	0.5	0.5
-36.0195	17.7362	-114.664	5.69575	1	1	0
79.9754	29.7063	-69.4368	5.79459	0	1	0	0	0
71.8923	52.6044	-64.5312	5.79459	0	1	0	0	0
79.4519	73.7285	-18.7484	5.79459	0	1	0	0	0
88.5952	60.7644	-56.7317	5.69575	0	0.5	0.5
88.5807	48.2344	-67.7259	5.69575	1	1	0
-20.1014	-107.479	-12.0095	8.29527	0	0	1
7.50027	-105.981	-28.4917	8.29527	0	0	1
-60.2591	-90.1808	18.3371	5.79459	0	1	0	0	0
43.0403	-101.228	0.724838	5.79459	0	1	0	0	0
13.1169	-109.215	0.306717	5.79459	0	1	0	0	0
-21.8418	-101.47	36.4241	5.79459	0	1	0	0	0
-37.7879	-92.7972	-45.3956	5.79459	0	1	0	0	0
-37.635	-111.408	30.5264	5.69575	0	0.5	0.5
64.788	-99.7801	24.6244	5.69575	0	0.5	0.5
40.7986	-113.627	-13.5742	5.69575	0	0.5	0.5
25.9698	-114.981	-29.4094	5.69575	0	0.5	0.5
-10.7325	-120.989	-2.50781	5.69575	0	0.5	0.5
-104.551	-30.8043	-14.8359	8.29527	0	0	1
-95.7545	-16.2855	51.6318	8.29527	0	0	1
-77.6415	-69.3976	35.4369	5.79459	0	1	0	0	0
-96.0864	-34.2108	66.007	5.69575	0	0.5	0.5
-110.398	-5.53314	50.4143	5.69575	1	1	0
-76.1324	-53.2423	-24.992	8	0	1	1	0	1
-77.8188	-65.4183	-42.0081	8.29527	0	0	1
-69.366	-54.6315	65.603	5.79459	0	1	0	0	0
-108.717	-14.1031	9.0377	5.79459	0	1	0	0	0
-104.566	0.36232	34.1432	5.79459	0	1	0	0	0
-72.8795	-69.0641	68.4006	5.69575	0	0.5	0.5
-100.628	-64.0289	23.1127	5.69575	1	1	0
42.2537	-92.2282	66.8467	5.69575	0	0.5	0.5
66.3676	-71.6883	50.5558	8.29527	0	0	1
-28.9445	-82.6725	39.7864	8	0	1	1	0	1
45.6963	-66.0534	75.1584	8.29527	0	0	1
49.6886	-95.4949	22.6132	8.29527	0	0	1
56.963	-41.3597	84.5256	5.79459	0	1	0	0	0
68.1391	-84.7232	-16.7047	5.79459	0	1	0	0	0
30.7936	-93.996	48.13	8.29527	0	0	1
-42.8981	-85.2659	54.6761	8.29527	0	0	1
76.7542	-74.2817	26.2874	5.79459	0	1	0	0	0
-3.47906	-75.7684	79.6683	5.79459	0	1	0	0	0
23.3394	-97.3005	68.9042	5.69575	0	0.5	0.5
-80.1222	-49.6064	76.6782	5.69575	0	0.5	0.5
-68.0514	-22.8564	83.3462	5.79459	0	1	0	0	0
30.858	-21.8472	103.298	5.79459	0	1	0	0	0
15.4163	-70.0372	98.0665	5.69575	0	0.5	0.5
-21.2533	-94.1824	73.7419	5.69575	1	1	0
61.9112	-2.92648	104.491	5.69575	1	1	0
0.112686	5.18356	96.0656	8	0.5	0.5	0.5	0	1
2.74519	-37.4635	103.387	5.79459	0	1	0	0	0
-23.7775	-20.0754	105.506	5.79459	0	1	0	0	0
-34.5203	-57.9499	86.8917	5.79459	0	1	0	0	0
37.7857	-34.3963	110.223	5.69575	0	0.5	0.5
49.9239	-0.723404	110.756	5.69575	0	0.5	0.5
-23.3791	-36.7562	113.412	5.69575	1	1	0
51.9328	-60.399	91.7325	5.69575	1	1	0
97.2711	-51.2773	2.99428	5.79459	0	1	0	0	0
92.1307	22.7936	15.7443	8	0	1	1	0	1
81.7711	2.33122	73.5394	8.29527	0	0	1
109.62	-46.6299	23.8545	5.69575	1	1	0
106.47	-14.6754	-23.424	8.29527	0	0	1
102.357	9.55644	-39.1378	5.79459	0	1	0	0	0
93.6125	-40.2078	41.4732	5.79459	0	1	0	0	0
106.816	-6.0618	25.5671	5.79459	0	1	0	0	0
80.3487	-21.2706	72.0531	5.79459	0	1	0	0	0
80.1356	-72.8682	55.039	5.69575	0	0.5	0.5
102.428	-19.6279	62.3147	5.69575	0	0.5	0.5
76.9749	-83.9141	42.3459	5.69575	0	0.5	0.5
-62.1329	104.332	3.81265	5.69575	1	1	0
-93.0693	28.137	51.4432	5.79459	0	1	0	0	0
-84.4236	62.5376	-32.5839	5.79459	0	1	0	0	0
-118.786	20.9667	14.5068	5.69575	1	1	0
-79.2994	74.4723	-16.2934	8.29527	0	0	1
-36.7067	101.246	22.3859	8.29527	0	0	1
-66.797	87.3965	-0.160934	8.29527	0	0	1
-48.2744	98.6144	6.68408	8.29527	0	0	1
-74.7149	54.6165	59.4518	8.29527	0	0	1
-104.279	34.981	-1.46996	8.29527	0	0	1
-41.4534	97.1306	-30.7777	8.29527	0	0	1
-96.7809	51.8685	6.56631	5.79459	0	0	0	86795
-69.3167	72.9771	44.3794	5.79459	0	1	0	0	0
-88.2385	52.4251	65.009	5.69575	0	0.5	0.5
13.4572	116.357	-32.2473	5.69575	0	0.5	0.5
95.347	-10.8739	6.79529	8	0.5	0.5	0.5	0	1
-13.9811	77.6747	55.0091	8	0.5	0.5	0.5	0	1
45.9421	93.0367	36.5171	8.29527	0	0	1
-21.179	85.9151	65.3507	8.29527	0	0	1
8.9344	94.7095	-14.3463	8	0.5	0.5	0.5	0	1
31.6407	81.7852	66.4081	5.79459	0	1	0	0	0
49.6779	97.484	-11.357	8.29527	0	0	1
14.3217	108.955	4.862	8.29527	0	0	1
55.1471	92.9976	20.2546	5.79459	0	1	0	0	0
59.6354	60.4777	69.9004	5.79459	0	1	0	0	0
-16.5266	105.948	-24.535	5.79459	0	1	0	0	0
-24.2414	66.8714	83.9081	5.79459	0	1	0	0	0
55.1387	87.8846	-36.5515	5.79459	0	1	0	0	0
-9.90611	106.308	26.4559	5.79459	0	1	0	0	0
80.2821	70.8495	25.202	5.79459	0	1	0	0	0
17.2275	106.491	-21.5104	5.79459	0	1	0	0	0
29.8841	106.68	49.8616	5.69575	0	0.5	0.5
61.0135	94.8466	45.1816	5.69575	0	0.5	0.5
-7.94893	118.628	24.9951	5.69575	0	0.5	0.5
42.6223	113.707	-3.74368	5.69575	0	0.5	0.5
-8.85149	108.962	52.9992	5.69575	1	1	0
-36.664	113.966	20.7309	5.69575	1	1	0
-57.856	12.0928	106.152	5.69575	1	1	0
-57.9664	9.58589	92.9919	8.29527	0	0	1
-46.7309	83.5902	74.7583	5.69575	0	0.5	0.5
10.8262	50.3365	97.2061	8.29527	0	0	1
-30.165	18.8404	116.167	5.69575	1	1	0
21.7972	70.3535	81.7023	8.29527	0	0	1
-21.6593	11.6637	107.215	5.79459	0	1	0	0	0
-46.0374	44.4715	89.4586	5.79459	0	1	0	0	0
43.416	42.3088	105.285	5.69575	1	1	0
109.436	42.4167	31.3771	5.69575	0	0.5	0.5
87.5248	30.0314	59.4771	8.29527	0	0	1
108.268	17.4546	-8.56247	8.29527	0	0	1
90.5143	11.6154	30.4584	8	0	1	1	0	1
52.8366	73.8853	31.6975	8	0	1	1	0	1
93.1944	56.5543	-14.7112	8.29527	0	0	1
99.3185	36.6459	-29.8818	5.79459	0	1	0	0	0
99.823	30.1337	35.0332	5.79459	0	1	0	0	0
85.5191	86.178	4.44252	5.69575	0	0.5	0.5
95.8116	52.2778	53.3579	5.69575	1	1	0
63.2197	33.343	83.6153	5.79459	0	1	0	0	0
32.1598	17.2058	103.777	5.79459	0	1	0	0	0
