# Supplementary material for: Mechanistic model of radiotherapy-induced lung fibrosis using coupled 3D agent-based and Monte Carlo simulations
Source: Commun Med (Lond). 2024 Feb 9;4:16. doi: 10.1038/s43856-024-00442-w (PMC10858213; doi:10.1038/s43856-024-00442-w)
Supplement: Supplementary file 8 — Supplementary Software 1 [file 43856_2024_442_MOESM8_ESM.zip › code/HealthyStructure_phagFrac1.0_senescent1.0/exp_2/alv12.dat]

-107.227	24.0492	-4.88936	5.79459	0	1	0	0	0
-102.559	-4.07931	-39.56	8.29527	0	0	1
-31.94	-41.0677	-80.9244	8	0	1	1	0	1
-90.4401	-28.1933	-55.9041	8.29527	0	0	1
-70.3185	-59.0755	-60.5425	5.79459	0	1	0	0	0
-73.9062	-9.72015	-80.8913	5.79459	0	1	0	0	0
-61.619	53.3656	-73.8594	5.79459	0	1	0	0	0
-106.857	-17.7349	-19.1452	5.79459	0	1	0	0	0
-98.5493	-25.0832	-66.4855	5.69575	0	0.5	0.5
-26.0984	-15.4926	-105.724	8.29527	0	0	1
34.0208	-96.0443	-41.4468	8.29527	0	0	1
-5.14067	25.41	-106.901	5.79459	0	1	0	0	0
-25.5523	-46.8762	-109.137	5.69575	0	0.5	0.5
-6.20779	-51.4799	-81.0356	8	0	1	1	0	1
-16.9875	-38.5694	-101.605	8.29527	0	0	1
-41.49	6.55557	-101.664	8.29527	0	0	1
-3.02127	-92.1626	-59.9745	8.29527	0	0	1
-11.799	-102.374	-38.4754	8.29527	0	0	1
-50.1582	-27.8018	-93.8681	8.29527	0	0	1
-8.34586	-76.0616	-79.0252	5.79459	0	1	0	0	0
22.2837	-18.6063	-106.1	8.29527	0	0	1
64.4821	-63.8689	-62.1516	5.79459	0	1	0	0	0
-45.9587	-56.0159	-82.7648	5.79459	0	1	0	0	0
-25.9887	52.9326	-92.8586	5.79459	0	1	0	0	0
6.74812	-53.6238	-95.8069	5.79459	0	1	0	0	0
32.7675	-77.6156	-70.7256	5.79459	0	1	0	0	0
-42.2025	-82.8912	-58.7196	5.79459	0	1	0	0	0
39.4867	-43.253	-93.1127	5.79459	0	1	0	0	0
45.8736	-104.524	-41.6072	5.69575	0	0.5	0.5
5.39865	-40.5371	-114.401	5.69575	1	1	0
106.44	-16.8119	-56.1238	5.69575	0	0.5	0.5
74.4859	-68.9805	-42.3501	8.29527	0	0	1
63.2276	-43.1982	-78.9695	8.29527	0	0	1
97.1544	-9.26711	-50.7399	8.29527	0	0	1
72.8117	-1.61268	-82.437	5.79459	0	1	0	0	0
92.0539	-34.9945	-49.0048	5.79459	0	1	0	0	0
64.4311	-18.4047	-101.34	5.69575	0	0.5	0.5
-91.0906	-43.9051	43.2994	8.29527	0	0	1
-89.871	-57.1807	27.4512	5.79459	0	1	0	0	0
-104.769	-20.7513	57.902	5.69575	1	1	0
-73.6001	-93.9242	-22.8294	5.69575	1	1	0
-102.078	-40.1501	-8.24658	8.29527	0	0	1
-74.4874	-78.6075	19.2999	8.29527	0	0	1
-100.676	20.4628	39.3143	5.79459	0	1	0	0	0
-68.4932	-13.2429	85.0488	5.79459	0	1	0	0	0
-91.5577	-4.53015	60.8001	5.79459	0	1	0	0	0
-71.7775	-82.0666	-14.5968	5.79459	0	1	0	0	0
-106.625	-14.2765	22.9626	5.79459	0	1	0	0	0
-86.3412	-62.6851	-26.754	5.79459	0	1	0	0	0
-117.649	-24.165	-18.3131	5.69575	0	0.5	0.5
-56.71	-76.6318	75.309	5.69575	1	1	0
-68.2872	-36.3681	93.6703	5.69575	1	1	0
-71.5455	2.72624	98.1515	5.69575	0	0.5	0.5
-12.9374	-120.459	9.10603	5.69575	0	0.5	0.5
27.7318	-118.21	-4.14291	5.69575	0	0.5	0.5
-8.24014	-116.572	-33.2141	5.69575	0	0.5	0.5
-5.05362	-119.538	21.0973	5.69575	0	0.5	0.5
1.06102	-121.368	5.34358	5.69575	0	0.5	0.5
-14.2473	-109.072	-0.290466	8.29527	0	0	1
23.07	-107.326	6.98799	8.29527	0	0	1
-52.7216	-96.1324	-8.88794	8.29527	0	0	1
7.15302	-90.5118	62.1003	8.29527	0	0	1
31.6862	-98.5125	37.2836	5.79459	0	1	0	0	0
-20.5739	-104.215	28.5661	5.79459	0	1	0	0	0
49.7988	-97.2449	-12.787	5.79459	0	1	0	0	0
-28.9808	-104.079	-20.6816	5.79459	0	1	0	0	0
-50.7349	-85.7469	46.6201	5.79459	0	1	0	0	0
60.5959	-79.0152	46.7411	5.79459	0	1	0	0	0
-62.6359	-51.1468	74.5704	5.79459	0	1	0	0	0
-21.1169	-88.8742	61.2817	5.79459	0	1	0	0	0
61.3365	-90.0091	15.3699	5.79459	0	1	0	0	0
34.5718	-109.883	38.6225	5.69575	1	1	0
91.4846	-60.8407	-5.38414	8.29527	0	0	1
26.0831	-73.6572	-56.1235	8	0.5	0.5	0.5	0	1
116.377	-34.7626	-2.81821	5.69575	1	1	0
107.758	-20.3167	52.3013	5.69575	1	1	0
77.8395	-93.2394	-2.70694	5.69575	1	1	0
95.4992	6.0134	-9.96107	8	0.5	0.5	0.5	0	1
105.417	-3.26716	31.2512	8.29527	0	0	1
104.763	-31.2261	-12.2299	5.79459	0	1	0	0	0
81.8907	-7.4069	73.0688	5.79459	0	1	0	0	0
92.331	-36.1744	47.6068	5.79459	0	1	0	0	0
87.1785	-62.3678	24.7015	5.79459	0	1	0	0	0
109.334	-6.86317	-9.95197	8.29527	0	0	1
95.1576	-49.9233	56.6797	5.69575	0	0.5	0.5
102.158	-61.3251	-23.7269	5.69575	1	1	0
92.1509	-70.2117	-36.5847	5.69575	0	0.5	0.5
65.3469	-101.929	10.0029	5.69575	1	1	0
-24.2544	-21.5842	117.072	5.69575	1	1	0
5.22264	-63.8752	89.4009	8.29527	0	0	1
38.1386	-67.9126	77.6681	5.79459	0	1	0	0	0
20.2872	-29.284	116.15	5.69575	0	0.5	0.5
-2.0582	-65.4879	102.311	5.69575	0	0.5	0.5
-16.6083	-34.5604	88.2317	8	0.5	0.5	0.5	0	1
-20.5207	-73.7429	94.344	5.69575	1	1	0
37.7943	-68.8426	92.6941	5.69575	1	1	0
-33.7346	-14.1467	103.739	8.29527	0	0	1
61.4135	-31.7385	85.5632	8.29527	0	0	1
1.87418	-29.5978	105.927	8.29527	0	0	1
-40.809	-63.4985	80.0161	8.29527	0	0	1
61.7235	-49.5693	76.3747	5.79459	0	1	0	0	0
36.1387	0.434093	103.893	5.79459	0	1	0	0	0
-20.0061	-37.6295	101.415	5.79459	0	1	0	0	0
-25.7208	17.0931	105.576	5.79459	0	1	0	0	0
45.3505	-75.291	83.8788	5.69575	0	0.5	0.5
39.3365	-86.2309	76.0051	5.69575	1	1	0
-72.7232	55.2382	-30.2582	8	0	1	1	0	1
-90.1433	12.0138	-61.8858	8.29527	0	0	1
-76.2254	29.6537	-73.5551	8.29527	0	0	1
-73.0159	69.672	-43.7549	5.79459	0	1	0	0	0
14.8389	109.107	-51.3356	5.69575	1	1	0
-3.5596	97.1567	-51.4579	5.79459	0	1	0	0	0
36.8027	10.4502	-103.133	5.79459	0	1	0	0	0
8.4297	55.0368	-78.4561	8	0	1	1	0	1
34.0168	34.059	-83.2923	8	0.5	0.5	0.5	0	1
34.7398	36.1688	-97.9067	8.29527	0	0	1
56.0613	58.919	-51.3922	8	0.5	0.5	0.5	0	1
46.4104	68.9645	-72.0415	8.29527	0	0	1
18.7588	55.0451	-93.371	5.79459	0	1	0	0	0
1.30699	73.6209	-81.7206	5.79459	0	1	0	0	0
-36.5444	84.2418	-60.5625	5.79459	0	1	0	0	0
31.7333	92.7442	-49.915	5.79459	0	1	0	0	0
-22.6994	94.7408	-72.5866	5.69575	0	0.5	0.5
46.5268	96.7989	-56.7903	5.69575	0	0.5	0.5
78.5533	28.4596	-71.5469	8.29527	0	0	1
92.1305	40.1788	-44.695	5.79459	0	1	0	0	0
71.2075	72.7662	-41.6482	5.79459	0	1	0	0	0
85.7429	24.6127	-82.4857	5.69575	0	0.5	0.5
68.6497	43.6103	-90.2511	5.69575	0	0.5	0.5
94.9227	40.3361	-64.2074	5.69575	1	1	0
-64.9505	99.4829	25.3617	5.69575	1	1	0
-82.8243	36.6546	62.4225	8.29527	0	0	1
-88.6471	52.2229	38.9161	5.79459	0	1	0	0	0
-93.4402	55.8625	-15.7574	5.79459	0	1	0	0	0
-69.2155	85.4134	-3.71056	5.79459	0	1	0	0	0
-53.8032	86.6156	41.2668	5.79459	0	1	0	0	0
-80.1949	70.7637	25.7152	5.79459	0	1	0	0	0
-87.7735	81.2073	-21.4738	5.69575	0	0.5	0.5
-76.2725	91.0079	25.6896	5.69575	0	0.5	0.5
-109.86	49.626	-15.1004	5.69575	0	0.5	0.5
-117.495	19.5165	-23.9579	5.69575	1	1	0
-82.5128	82.8167	-33.0598	5.69575	0	0.5	0.5
-68.1786	94.8205	-33.476	5.69575	1	1	0
-100.091	28.0835	62.8726	5.69575	1	1	0
-94.2149	23.1964	73.1123	5.69575	0	0.5	0.5
-56.8533	32.4385	88.405	5.79459	0	1	0	0	0
-76.7073	42.2502	84.2069	5.69575	0	0.5	0.5
9.87016	73.1428	81.5641	5.79459	0	1	0	0	0
38.162	46.1345	75.3011	8	0	1	1	0	1
-48.7317	94.1543	-29.3292	8.29527	0	0	1
64.9742	41.6489	57.4387	8	0.5	0.5	0.5	0	1
50.8926	91.0545	34.9144	8.29527	0	0	1
5.10339	108.711	-15.9958	8.29527	0	0	1
-0.0853424	108.431	18.5116	8.29527	0	0	1
-31.5956	105.296	3.79866	5.79459	0	1	0	0	0
15.8838	94.7632	53.5504	5.79459	0	1	0	0	0
39.5363	102.648	0.601257	5.79459	0	1	0	0	0
-23.0989	91.7047	56.1844	5.79459	0	1	0	0	0
44.3966	111.076	21.2355	5.69575	0	0.5	0.5
55.4655	33.5347	71.0933	8	0	1	1	0	1
106.994	3.66151	57.435	5.69575	1	1	0
95.9913	51.8744	-13.9539	8.29527	0	0	1
89.6695	19.5781	60.6307	5.79459	0	1	0	0	0
66.8993	87.0478	-6.86743	8.29527	0	0	1
64.9041	33.43	82.2835	5.79459	0	1	0	0	0
78.8642	70.9301	29.1439	5.79459	0	1	0	0	0
106.451	26.4426	8.30066	5.79459	0	1	0	0	0
90.6619	49.37	37.9872	5.79459	0	1	0	0	0
80.0178	80.3012	43.6896	5.69575	0	0.5	0.5
95.5292	46.4608	58.9531	5.69575	0	0.5	0.5
112.59	3.27979	45.5263	5.69575	0	0.5	0.5
-31.0665	109.834	41.6075	5.69575	1	1	0
-13.158	113.341	41.7206	5.69575	0	0.5	0.5
-4.00847	39.8034	102.468	5.79459	0	1	0	0	0
-50.1061	67.8023	87.4885	5.69575	0	0.5	0.5
-40.6966	65.0885	78.7824	8.29527	0	0	1
44.6223	58.97	81.4365	8.29527	0	0	1
29.321	39.0546	98.5648	5.79459	0	1	0	0	0
30.1077	70.2407	94.444	5.69575	0	0.5	0.5
63.0786	63.5292	82.1281	5.69575	0	0.5	0.5
61.9167	27.3556	100.886	5.69575	0	0.5	0.5
