# Supplementary material for: Mechanistic model of radiotherapy-induced lung fibrosis using coupled 3D agent-based and Monte Carlo simulations
Source: Commun Med (Lond). 2024 Feb 9;4:16. doi: 10.1038/s43856-024-00442-w (PMC10858213; doi:10.1038/s43856-024-00442-w)
Supplement: Supplementary file 8 — Supplementary Software 1 [file 43856_2024_442_MOESM8_ESM.zip › code/HealthyStructure_phagFrac1.0_senescent1.0/exp_2/alv9.dat]

-16.7529	-113.483	-40.0175	5.69575	1	1	0
-44.4958	-87.1047	-50.3277	8.29527	0	0	1
-11.3119	-100.023	-44.3538	8.29527	0	0	1
-112.903	-18.6007	-40.8268	5.69575	1	1	0
-78.4336	-67.3992	-63.7607	5.69575	0	0.5	0.5
-42.7984	-67.0732	-75.9571	8.29527	0	0	1
-86.5205	-58.0582	-35.2626	5.79459	0	1	0	0	0
-93.6335	-26.0095	-51.5391	5.79459	0	1	0	0	0
-69.3992	-51.3402	-68.1757	5.79459	0	1	0	0	0
-51.9449	-61.5855	-90.9333	5.69575	0	0.5	0.5
-88.8003	-57.9736	-59.2746	5.69575	0	0.5	0.5
-39.4695	-109.861	-33.6546	5.69575	0	0.5	0.5
-86.8043	-77.9287	-33.9416	5.69575	1	1	0
-4.36028	-116.875	-32.8819	5.69575	1	1	0
-1.86469	-47.568	-111.775	5.69575	0	0.5	0.5
35.1119	-34.8578	-98.2451	5.79459	0	1	0	0	0
93.449	-20.5445	-10.0343	8	0	1	1	0	1
40.2464	-101.213	-53.8149	5.69575	1	1	0
96.7636	-46.3719	-56.9768	5.69575	1	1	0
64.7009	-67.4091	-77.6513	5.69575	1	1	0
59.6332	-73.4875	-56.0666	8.29527	0	0	1
35.9821	-86.4969	-57.6503	8.29527	0	0	1
49.1776	-12.0052	-97.6601	8.29527	0	0	1
4.43285	-25.2256	-106.977	8.29527	0	0	1
84.4024	-58.6261	-39.2329	5.79459	0	1	0	0	0
10.2188	-71.6977	-82.795	5.79459	0	1	0	0	0
81.0323	-2.63474	-74.3426	5.79459	0	1	0	0	0
60.6594	-89.8696	-18.5441	5.79459	0	1	0	0	0
100.231	11.2765	-43.893	5.79459	0	1	0	0	0
51.0614	-56.3098	-79.5106	5.79459	0	1	0	0	0
97.1926	-26.4259	-44.2183	5.79459	0	1	0	0	0
19.7502	-103.922	-30.1695	5.79459	0	1	0	0	0
-37.8377	-38.1313	-95.9912	5.79459	0	1	0	0	0
66.3417	22.8862	-84.7054	5.79459	0	1	0	0	0
-15.2435	-68.3232	-84.8503	5.79459	0	1	0	0	0
-7.62326	-60.9183	-104.837	5.69575	0	0.5	0.5
47.0495	-23.2322	-109.573	5.69575	0	0.5	0.5
2.63448	-104.813	-61.3768	5.69575	0	0.5	0.5
11.7852	-41.6092	-113.533	5.69575	0	0.5	0.5
98.8808	-34.1212	-61.7919	5.69575	0	0.5	0.5
109.797	-18.5821	-48.5714	5.69575	0	0.5	0.5
99.4334	-21.3939	-66.447	5.69575	0	0.5	0.5
-17.3383	83.1523	-69.8933	8.29527	0	0	1
-77.7413	-53.5656	18.5077	8	0	1	1	0	1
-45.6216	57.138	-82.1822	8.29527	0	0	1
-63.7123	8.00956	-89.3118	8.29527	0	0	1
-90.2374	46.2176	-42.6749	8.29527	0	0	1
-75.1858	55.6332	-57.8969	8.29527	0	0	1
-10.2008	103.414	-36.0754	8.29527	0	0	1
-79.7062	29.5988	-69.7913	8.29527	0	0	1
-59.436	87.712	-29.563	8.29527	0	0	1
-25.3788	38.9611	-99.6893	5.79459	0	1	0	0	0
-76.5349	74.5163	-26.2654	5.79459	0	1	0	0	0
16.098	82.1267	-71.3867	5.79459	0	1	0	0	0
-44.1589	-11.621	-100.075	5.79459	0	1	0	0	0
-54.3678	31.2256	-90.3831	5.79459	0	1	0	0	0
-79.1476	88.1681	-26.8662	5.69575	0	0.5	0.5
-18.3578	63.1632	-102.144	5.69575	1	1	0
94.8173	39.1731	-65.0772	5.69575	0	0.5	0.5
21.3197	68.6365	-97.951	5.69575	0	0.5	0.5
30.0286	96.6758	-67.1713	5.69575	1	1	0
97.4081	49.9205	-52.7211	5.69575	1	1	0
14.2591	45.5901	-99.0869	8.29527	0	0	1
44.0394	95.4889	-32.2863	8.29527	0	0	1
7.03433	68.4578	-67.2274	8	0.5	0.5	0.5	0	1
-83.8311	18.7427	-43.319	8	0.5	0.5	0.5	0	1
70.8885	59.6082	-26.0238	8	0.5	0.5	0.5	0	1
81.2674	60.2931	-43.1319	8.29527	0	0	1
98.0218	37.4018	-33.0579	8.29527	0	0	1
0.363068	23.9437	-107.362	8.29527	0	0	1
57.597	75.1884	-55.9401	8.29527	0	0	1
62.8419	52.8842	-73.1721	5.79459	0	1	0	0	0
16.3397	6.22085	-108.602	5.79459	0	1	0	0	0
38.2199	49.3447	-90.5778	5.79459	0	1	0	0	0
28.3864	108.458	-46.8086	5.69575	0	0.5	0.5
89.4212	29.0395	-76.9445	5.69575	0	0.5	0.5
57.594	30.327	-102.582	5.69575	1	1	0
44.3695	95.0467	-61.2974	5.69575	0	0.5	0.5
9.211	113.017	-43.615	5.69575	0	0.5	0.5
-100.59	40.1123	-19.3042	5.79459	0	1	0	0	0
-49.2683	-109.289	-19.7449	5.69575	1	1	0
-31.0368	-91.9009	51.8742	5.79459	0	1	0	0	0
-58.7667	-92.1449	12.4816	8.29527	0	0	1
-91.0981	-55.3653	27.1239	5.79459	0	1	0	0	0
-104.118	-35.3523	-3.09276	5.79459	0	1	0	0	0
-46.4812	-98.4176	-15.8855	5.79459	0	1	0	0	0
-64.7593	-75.2479	47.3707	5.79459	0	1	0	0	0
-87.3526	-66.3074	-8.53488	5.79459	0	1	0	0	0
-29.5193	-71.8191	77.9142	5.79459	0	1	0	0	0
-79.3238	-45.9832	60.7724	5.79459	0	1	0	0	0
-100.53	-64.0627	-23.4413	5.69575	0	0.5	0.5
-94.5503	-22.3608	72.9393	5.69575	0	0.5	0.5
-66.8063	-23.0866	98.8141	5.69575	1	1	0
-24.5101	-9.4472	106.815	8.29527	0	0	1
-46.224	-42.9801	90.0891	5.79459	0	1	0	0	0
-58.6989	-15.9567	91.6487	5.79459	0	1	0	0	0
89.0674	-16.5635	62.3911	5.79459	0	1	0	0	0
11.4271	-96.0887	52.3104	5.79459	0	1	0	0	0
81.9634	-58.1083	68.3032	5.69575	1	1	0
88.0554	-80.2946	23.6414	5.69575	1	1	0
10.7534	-109.473	0.338069	8.29527	0	0	1
-12.1871	-105.607	28.2605	8.29527	0	0	1
19.7264	-71.4684	81.2597	8.29527	0	0	1
91.7992	-54.8629	25.7482	8.29527	0	0	1
-9.93488	-89.746	33.2029	8	0.5	0.5	0.5	0	1
81.6847	-49.4281	54.6303	5.79459	0	1	0	0	0
76.429	-78.9611	4.74189	5.79459	0	1	0	0	0
43.3127	-87.814	50.1269	5.79459	0	1	0	0	0
57.3028	-65.7066	67.0748	5.79459	0	1	0	0	0
59.0405	-89.6638	23.9712	5.79459	0	1	0	0	0
53.472	-40.0543	87.3865	5.79459	0	1	0	0	0
8.18718	-107.861	19.975	5.79459	0	1	0	0	0
85.4234	-85.7896	10.2147	5.69575	0	0.5	0.5
108.691	-10.6823	-13.1196	5.79459	0	1	0	0	0
103.827	-63.0858	0.369325	5.69575	0	0.5	0.5
99.8199	-45.7342	-6.6611	5.79459	0	1	0	0	0
103.711	-17.3702	32.2863	5.79459	0	1	0	0	0
107.907	-52.0863	20.077	5.69575	0	0.5	0.5
0.205719	-11.1341	95.5594	8	0.5	0.5	0.5	0	1
-39.1499	-0.952343	87.8741	8	0.5	0.5	0.5	0	1
27.7259	-9.75596	117.878	5.69575	1	1	0
6.79916	3.58474	95.8982	8	0	1	1	0	1
50.6807	-6.98658	97.3789	5.79459	0	1	0	0	0
20.7344	-33.5949	102.672	5.79459	0	1	0	0	0
-0.752762	-3.51294	109.94	5.79459	0	1	0	0	0
-9.32082	-47.1735	98.9332	5.79459	0	1	0	0	0
37.1907	-72.258	90.308	5.69575	0	0.5	0.5
-112.897	44.7969	2.73302	5.69575	0	0.5	0.5
-15.1067	97.2325	49.1694	8.29527	0	0	1
-18.0872	108.5	-0.734822	8.29527	0	0	1
-84.6108	65.7276	24.918	5.79459	0	1	0	0	0
-88.5744	17.3564	62.8755	5.79459	0	1	0	0	0
-105.689	44.395	40.248	5.69575	1	1	0
-82.4612	44.253	77.4708	5.69575	1	1	0
-56.8979	75.0237	56.8689	8.29527	0	0	1
-97.7721	32.7027	38.3523	8.29527	0	0	1
-22.6958	104.613	25.3179	8.29527	0	0	1
-83.9065	-7.7043	70.7131	8.29527	0	0	1
-103.029	-6.30768	38.0175	8.29527	0	0	1
-76.0063	47.9012	63.4706	5.79459	0	1	0	0	0
-49.7341	92.5006	32.7131	5.79459	0	1	0	0	0
-33.2466	58.4822	87.0316	5.79459	0	1	0	0	0
-61.5476	91.1534	1.71946	5.79459	0	1	0	0	0
-55.5977	26.8613	91.035	5.79459	0	1	0	0	0
-108.67	-6.70788	-15.6815	5.79459	0	1	0	0	0
-104.812	32.9313	5.47695	5.79459	0	1	0	0	0
-106.915	27.1631	50.9018	5.69575	0	0.5	0.5
-18.9957	118.633	18.0353	5.69575	0	0.5	0.5
-25.9294	44.4816	110.041	5.69575	0	0.5	0.5
-14.8104	73.8348	95.3361	5.69575	1	1	0
-69.4667	35.274	93.2203	5.69575	1	1	0
65.6577	60.8073	-35.3145	8	0	1	1	0	1
92.6278	54.5936	56.5645	5.69575	0	0.5	0.5
6.50009	104.618	61.4227	5.69575	1	1	0
23.7836	101.323	35.6102	8.29527	0	0	1
71.9565	12.1492	82.3083	8.29527	0	0	1
7.72476	32.2156	90.3218	8	0	1	1	0	1
13.3443	58.2418	75.3992	8	0	1	1	0	1
62.3534	90.2289	-8.40984	8.29527	0	0	1
38.6082	78.288	66.9337	8.29527	0	0	1
77.6904	42.3686	65.3384	8.29527	0	0	1
92.9766	21.3777	54.7572	5.79459	0	1	0	0	0
17.9993	63.3806	88.0897	5.79459	0	1	0	0	0
13.1267	105.344	-28.8168	5.79459	0	1	0	0	0
35.7127	103.617	9.38343	5.79459	0	1	0	0	0
66.8795	75.0803	44.6103	5.79459	0	1	0	0	0
-8.01132	79.9225	75.1546	5.79459	0	1	0	0	0
95.6673	54.2924	-0.312187	5.79459	0	1	0	0	0
34.164	89.9469	74.1839	5.69575	0	0.5	0.5
80.4552	73.1747	16.5071	5.79459	0	1	0	0	0
77.5904	84.4684	40.059	5.69575	0	0.5	0.5
90.7722	80.0627	10.4964	5.69575	1	1	0
114.236	30.1633	28.3207	5.69575	1	1	0
105.462	23.0652	21.1028	8.29527	0	0	1
109.446	9.34512	5.84781	5.79459	0	1	0	0	0
113.596	40.4069	14.938	5.69575	0	0.5	0.5
54.425	63.3755	88.2121	5.69575	1	1	0
45.3832	45.0641	89.4963	5.79459	0	1	0	0	0
13.4843	74.1581	95.2816	5.69575	0	0.5	0.5
-2.58189	33.8521	116.65	5.69575	0	0.5	0.5
13.2379	17.9683	107.712	8.29527	0	0	1
1.62291	42.3786	101.496	5.79459	0	1	0	0	0
14.6472	52.3723	108.639	5.69575	0	0.5	0.5
74.478	-37.5826	-71.6978	5.79459	0	1	0	0	0
