# Supplementary material for: Mechanistic model of radiotherapy-induced lung fibrosis using coupled 3D agent-based and Monte Carlo simulations
Source: Commun Med (Lond). 2024 Feb 9;4:16. doi: 10.1038/s43856-024-00442-w (PMC10858213; doi:10.1038/s43856-024-00442-w)
Supplement: Supplementary file 8 — Supplementary Software 1 [file 43856_2024_442_MOESM8_ESM.zip › code/HealthyStructure_phagFrac1.0_senescent1.0/exp_2/alv8.dat]

-37.6932	-100.785	-56.4121	5.69575	1	1	0
37.3341	-103.907	-50.6884	5.69575	0	0.5	0.5
27.7588	-114.666	-29.0136	5.69575	0	0.5	0.5
20.6759	-104.322	-28.0879	5.79459	0	1	0	0	0
-20.2252	-99.5515	-66.6359	5.69575	1	1	0
-59.6433	-48.2469	-78.8347	8.29527	0	0	1
20.6671	-54.606	-76.4626	8	0	1	1	0	1
36.6042	-41.1949	-78.8581	8	0	1	1	0	1
-64.6015	-9.53607	-88.5195	8.29527	0	0	1
-34.0411	-49.3381	-92.2331	8.29527	0	0	1
-34.3679	-88.8022	-55.0688	5.79459	0	1	0	0	0
-66.48	-76.7549	-42.2977	5.79459	0	1	0	0	0
-85.443	-23.4423	-65.1917	5.79459	0	1	0	0	0
-36.2331	-2.88722	-103.821	5.79459	0	1	0	0	0
-82.7557	-53.9594	-48.3724	5.79459	0	1	0	0	0
-22.7371	-35.1493	-101.723	5.79459	0	1	0	0	0
-100.276	-12.1226	-43.564	5.79459	0	1	0	0	0
3.86755	-54.5976	-95.4156	5.79459	0	1	0	0	0
-77.1403	-77.6512	-52.7215	5.69575	0	0.5	0.5
-33.0237	-95.3497	-67.6575	5.69575	0	0.5	0.5
-81.066	-67.0975	-60.7135	5.69575	1	1	0
79.9287	-42.343	-62.5977	5.79459	0	1	0	0	0
73.8223	-66.9492	-69.4837	5.69575	0	0.5	0.5
52.0325	-9.44606	-80.3625	8	0.5	0.5	0.5	0	1
38.6886	-16.5427	-113.971	5.69575	0	0.5	0.5
30.5067	3.23883	-91.183	8	0	1	1	0	1
59.4956	-35.4185	-99.8284	5.69575	1	1	0
58.6398	-84.7443	-38.468	8.29527	0	0	1
48.7547	-14.6269	-81.6351	8	0.5	0.5	0.5	0	1
12.9753	-68.3158	-85.2326	8.29527	0	0	1
57.2365	-7.61082	-93.6339	8.29527	0	0	1
-2.29705	-94.6998	-55.9166	5.79459	0	1	0	0	0
82.3941	-62.2868	-37.8362	5.79459	0	1	0	0	0
41.2238	-87.0815	-53.0793	5.79459	0	1	0	0	0
63.7307	-87.814	18.0739	5.79459	0	1	0	0	0
50.8229	-55.6322	-80.138	5.79459	0	1	0	0	0
38.7553	-25.0386	-99.8554	5.79459	0	1	0	0	0
-18.7193	-80.0137	-89.4835	5.69575	0	0.5	0.5
50.222	-44.9809	-101.066	5.69575	0	0.5	0.5
-69.8856	90.9395	-40.0739	5.69575	1	1	0
-46.5372	33.2549	-93.9596	8.29527	0	0	1
-85.3994	67.1056	-54.4398	5.69575	0	0.5	0.5
-54.7149	96.5616	-49.4212	5.69575	1	1	0
-90.351	69.5005	-42.0272	5.69575	1	1	0
-99.4778	16.8821	-43.8076	8.29527	0	0	1
-53.0676	89.3268	-36.1172	8.29527	0	0	1
-77.7516	37.7573	-68.0373	8.29527	0	0	1
-36.6699	64.5457	-81.1737	5.79459	0	1	0	0	0
-66.5717	25.1511	-83.8787	5.79459	0	1	0	0	0
-68.5642	67.8611	-52.8566	5.79459	0	1	0	0	0
-107.833	29.4985	-47.5598	5.69575	0	0.5	0.5
-94.8388	44.627	-33.3771	5.79459	0	1	0	0	0
40.0092	84.9791	-57.2523	8.29527	0	0	1
7.60562	-18.9035	-108.096	5.79459	0	1	0	0	0
78.1174	51.4289	-77.5414	5.69575	1	1	0
77.2948	40.6832	-84.4412	5.69575	1	1	0
28.2142	99.89	-63.1335	5.69575	1	1	0
8.58492	9.93817	-109.212	8.29527	0	0	1
-11.1902	28.8698	-105.552	8.29527	0	0	1
58.9361	86.4327	-33.999	8.29527	0	0	1
2.61936	62.4532	-90.5137	8.29527	0	0	1
34.3424	54.3328	-89.2659	8.29527	0	0	1
-23.2827	86.5884	-63.7209	5.79459	0	1	0	0	0
24.6417	82.3319	-68.6604	5.79459	0	1	0	0	0
1.20204	91.3946	-61.2012	5.79459	0	1	0	0	0
76.9196	5.18076	-78.4636	5.79459	0	1	0	0	0
72.8121	52.7165	-63.3985	5.79459	0	1	0	0	0
42.6424	51.614	-101.381	5.69575	0	0.5	0.5
48.9068	25.3862	-95.2033	5.79459	0	1	0	0	0
-21.4147	11.8636	-118.996	5.69575	0	0.5	0.5
21.1725	84.6299	-84.5542	5.69575	0	0.5	0.5
-2.08643	114.936	-39.3105	5.69575	0	0.5	0.5
98.426	8.45824	-48.3816	8.29527	0	0	1
107.825	2.36543	-21.6409	8.29527	0	0	1
106.482	23.6268	14.2633	5.79459	0	1	0	0	0
103.876	-34.3913	-11.2662	5.79459	0	1	0	0	0
114.715	-25.9255	-30.4652	5.69575	0	0.5	0.5
90.7963	29.3488	-54.7237	5.79459	0	1	0	0	0
-37.2186	-113.354	22.9264	5.69575	1	1	0
-23.3905	-106.031	-17.6131	5.79459	0	1	0	0	0
-42.7823	-113.487	-7.07383	5.69575	0	0.5	0.5
16.019	-108.697	5.33478	8.29527	0	0	1
-2.81795	-109.79	6.17641	5.79459	0	1	0	0	0
16.02	-119.383	-15.8416	5.69575	0	0.5	0.5
6.47598	-120.993	8.86725	5.69575	1	1	0
-74.4406	17.0896	79.1615	5.79459	0	1	0	0	0
-43.2008	-99.8659	16.1399	5.79459	0	1	0	0	0
-28.1183	-0.572281	106.339	5.79459	0	1	0	0	0
-71.4937	-40.9435	72.8854	5.79459	0	1	0	0	0
-70.6111	-18.0139	82.3988	8.29527	0	0	1
-108.435	-16.6441	8.0551	8.29527	0	0	1
-43.9745	-65.1645	55.4565	8	0.5	0.5	0.5	0	1
-106.594	-16.2879	-21.7335	8.29527	0	0	1
-94.9404	-23.1823	50.4867	8.29527	0	0	1
-65.4736	-54.4877	69.601	5.79459	0	0	0	86313
1.64353	-60.6445	91.7581	5.79459	0	1	0	0	0
-52.226	-96.2456	-10.4512	5.79459	0	1	0	0	0
-89.1878	-62.207	-16.6077	5.79459	0	1	0	0	0
-23.9296	-81.5438	69.8426	5.79459	0	1	0	0	0
-89.9631	-62.2465	11.4902	5.79459	0	1	0	0	0
-5.63783	-99.9419	45.6053	5.79459	0	1	0	0	0
-76.2117	-70.0694	37.1761	5.79459	0	1	0	0	0
-50.6942	-82.5635	52.09	5.79459	0	1	0	0	0
-101.576	-29.8625	29.8433	5.79459	0	1	0	0	0
-119.486	-21.4344	-4.86362	5.69575	0	0.5	0.5
-2.34021	-94.0484	76.8721	5.69575	1	1	0
30.2174	-86.1504	61.3597	8.29527	0	0	1
81.9363	-88.6626	-13.6122	5.69575	0	0.5	0.5
-14.3932	-92.1125	23.7404	8	0.5	0.5	0.5	0	1
68.3511	-97.1436	25.5277	5.69575	1	1	0
77.2225	-59.8273	50.5705	8.29527	0	0	1
75.6831	42.2997	41.6919	8	0.5	0.5	0.5	0	1
76.0485	2.17989	79.4474	5.79459	0	1	0	0	0
28.5107	-73.4386	76.7718	5.79459	0	1	0	0	0
21.7349	-90.5875	77.9834	5.69575	1	1	0
-43.7761	-68.6951	90.1362	5.69575	0	0.5	0.5
-40.7374	-50.4158	88.8747	5.79459	0	1	0	0	0
-27.2692	-19.2	116.823	5.69575	1	1	0
-19.7693	-39.2586	100.836	8.29527	0	0	1
-47.9462	-56.3359	61.5061	8	0	1	1	0	1
26.4442	-35.709	100.626	8.29527	0	0	1
63.749	-40.2753	80.0872	5.79459	0	1	0	0	0
59.1387	-18.281	104.539	5.69575	0	0.5	0.5
-52.5611	90.8427	61.1953	5.69575	1	1	0
-74.0774	79.8246	-15.51	5.79459	0	1	0	0	0
-33.5319	99.7404	60.7236	5.69575	0	0.5	0.5
-45.4065	104.15	43.0227	5.69575	0	0.5	0.5
-117.169	32.0839	-1.43426	5.69575	1	1	0
-61.8746	68.8523	78.6816	5.69575	0	0.5	0.5
-99.0462	45.9373	53.2977	5.69575	1	1	0
0.798004	88.957	36.6208	8	0.5	0.5	0.5	0	1
-80.5526	67.7696	31.915	8.29527	0	0	1
-21.9511	78.7206	73.6286	8.29527	0	0	1
-95.8977	53.6242	-5.29768	8.29527	0	0	1
-56.0451	91.4501	24.4096	8.29527	0	0	1
-71.1796	51.0687	66.5241	8.29527	0	0	1
-29.8825	105.678	6.26103	8.29527	0	0	1
-22.5629	106.072	-18.4317	8.29527	0	0	1
10.4244	106.958	-23.4809	5.79459	0	1	0	0	0
-46.0192	75.4223	65.5264	5.79459	0	1	0	0	0
-105.143	31.1715	8.56448	5.79459	0	1	0	0	0
-102.76	13.1337	36.986	5.79459	0	1	0	0	0
-53.326	96.1478	3.45596	5.79459	0	1	0	0	0
-103.447	33.537	54.1648	5.69575	0	0.5	0.5
-35.3197	48.5549	92.168	5.79459	0	1	0	0	0
-90.5846	38.3084	49.2539	5.79459	0	1	0	0	0
-88.8339	29.3033	77.5226	5.69575	0	0.5	0.5
-119.686	20.7985	1.61286	5.69575	0	0.5	0.5
-42.7113	90.4873	68.9039	5.69575	1	1	0
-17.1861	93.4541	75.7037	5.69575	0	0.5	0.5
-0.638092	101.308	42.867	5.79459	0	1	0	0	0
-41.887	71.5832	-48.7525	8	0	1	1	0	1
90.1658	62.3593	-9.0226	8.29527	0	0	1
73.37	81.1974	-11.1282	8.29527	0	0	1
53.174	93.1493	24.4076	8.29527	0	0	1
38.3196	102.943	5.85275	5.79459	0	1	0	0	0
29.4646	95.5453	45.8578	5.79459	0	1	0	0	0
81.9378	52.0808	51.7108	5.79459	0	1	0	0	0
33.2133	73.5791	74.7194	5.79459	0	1	0	0	0
65.0101	45.7386	76.0373	5.79459	0	1	0	0	0
99.648	42.8263	-18.3352	5.79459	0	1	0	0	0
24.5814	113.098	36.94	5.69575	0	0.5	0.5
45.8645	81.4568	77.5959	5.69575	0	0.5	0.5
-23.8938	65.3728	99.576	5.69575	0	0.5	0.5
-17.4835	29.7854	104.437	8.29527	0	0	1
7.23723	53.6264	95.7662	8.29527	0	0	1
-5.31463	71.9369	97.7586	5.69575	1	1	0
30.5997	52.689	105.107	5.69575	0	0.5	0.5
21.6121	78.1145	90.5038	5.69575	1	1	0
2.66454	61.8946	104.519	5.69575	1	1	0
21.0691	7.53526	107.7	5.79459	0	1	0	0	0
49.0256	21.6486	96.0616	5.79459	0	1	0	0	0
79.3673	13.8538	90.933	5.69575	0	0.5	0.5
107.19	-4.91434	56.9737	5.69575	0	0.5	0.5
88.3878	-63.582	-15.6502	8.29527	0	0	1
99.5535	-43.818	16.4039	8.29527	0	0	1
101.351	12.4366	40.9058	5.79459	0	1	0	0	0
92.3764	-15.9914	57.5402	5.79459	0	1	0	0	0
88.9401	-53.9526	62.7589	5.69575	0	0.5	0.5
95.6947	74.8394	-1.27081	5.69575	0	0.5	0.5
88.3857	43.9812	70.8063	5.69575	0	0.5	0.5
