# Supplementary material for: Mechanistic model of radiotherapy-induced lung fibrosis using coupled 3D agent-based and Monte Carlo simulations
Source: Commun Med (Lond). 2024 Feb 9;4:16. doi: 10.1038/s43856-024-00442-w (PMC10858213; doi:10.1038/s43856-024-00442-w)
Supplement: Supplementary file 8 — Supplementary Software 1 [file 43856_2024_442_MOESM8_ESM.zip › code/HealthyStructure_phagFrac1.0_senescent1.0/exp_5/alv5.dat]

-63.8106	-89.8199	-51.189	5.69575	0	0.5	0.5
-52.0507	-107.205	-23.6169	5.69575	1	1	0
-49.2583	-82.5909	-53.408	8.29527	0	0	1
-80.5845	-81.3325	-40.6332	5.69575	1	1	0
-61.9208	-90.3015	-10.5572	8.29527	0	0	1
-65.1193	-84.192	-27.77	5.79459	0	1	0	0	0
-83.7821	-61.6919	-35.7025	5.79459	0	1	0	0	0
-99.3727	-43.9523	-17.1249	5.79459	0	1	0	0	0
-62.3946	-54.8666	-72.0872	5.79459	0	1	0	0	0
-82.2759	-72.2531	10.4962	5.79459	0	1	0	0	0
-114.277	-15.3606	-38.2731	5.69575	0	0.5	0.5
-101.391	-17.9131	-64.4894	5.69575	0	0.5	0.5
-49.3357	-104.69	-36.9568	5.69575	0	0.5	0.5
-5.4855	-30.7308	-117.412	5.69575	1	1	0
-40.1516	-32.4842	-109.966	5.69575	0	0.5	0.5
89.6411	34.7099	3.89699	8	0	1	1	0	1
67.2756	-88.0004	-49.8981	5.69575	0	0.5	0.5
22.7049	-78.0946	-51.3926	8	0.5	0.5	0.5	0	1
62.1383	-86.3705	-27.91	8.29527	0	0	1
-38.6795	-49.7261	-103.879	5.69575	1	1	0
6.21196	-108.69	-15.7466	8.29527	0	0	1
58.7717	-72.8168	-57.8185	8.29527	0	0	1
27.7643	-101.392	-32.3854	8.29527	0	0	1
-15.3205	-28.0201	-105.262	8.29527	0	0	1
21.95	-53.5602	-93.5388	5.79459	0	1	0	0	0
30.4737	-75.7999	-73.6583	5.79459	0	1	0	0	0
-12.6308	-71.7833	-82.3871	5.79459	0	1	0	0	0
76.0363	-51.8332	-60.2645	5.79459	0	1	0	0	0
38.0636	-91.9596	-46.8465	5.79459	0	1	0	0	0
-6.42355	-94.5581	-55.8347	5.79459	0	1	0	0	0
42.5952	-49.3498	-102.519	5.69575	0	0.5	0.5
68.1854	-75.4226	-66.5148	5.69575	0	0.5	0.5
-32.7771	-51.748	-91.3672	5.79459	0	1	0	0	0
-36.0274	-75.5752	-88.0359	5.69575	0	0.5	0.5
90.7833	-25.2269	-76.6935	5.69575	1	1	0
47.1364	-35.0605	-76.1866	8	0.5	0.5	0.5	0	1
95.0323	-46.105	-30.7115	5.79459	0	1	0	0	0
-56.5182	0.445129	-107.543	5.69575	0	0.5	0.5
-98.7552	37.3487	-30.8624	8.29527	0	0	1
-52.2037	89.967	-62.7969	5.69575	1	1	0
-94.699	-8.98732	-75.5727	5.69575	1	1	0
-46.9843	78.8777	-60.5804	8.29527	0	0	1
-67.788	84.8165	-17.6337	8.29527	0	0	1
-53.73	37.227	-88.4717	8.29527	0	0	1
-79.3676	20.8943	-73.2407	8.29527	0	0	1
-87.8897	64.5614	-14.3951	5.79459	0	1	0	0	0
-107.916	-20.122	7.01088	5.79459	0	1	0	0	0
-76.1943	-6.01279	-79.1092	5.79459	0	1	0	0	0
-108.833	8.94464	-13.2405	5.79459	0	1	0	0	0
-60.1295	-11.3044	-104.96	5.69575	0	0.5	0.5
-97.6373	-19.2279	-46.8747	5.79459	0	1	0	0	0
-71.9175	69.3178	-46.0751	5.79459	0	1	0	0	0
-51.6674	96.4919	-52.7234	5.69575	0	0.5	0.5
-99.7009	14.7065	-44.0847	5.79459	0	1	0	0	0
31.9205	-60.9662	-67.229	8	0.5	0.5	0.5	0	1
-8.42392	87.8224	-83.5234	5.69575	1	1	0
56.5138	31.5882	-71.1608	8	0	1	1	0	1
-38.459	-2.74759	-103.021	8.29527	0	0	1
-9.38576	30.2669	-105.337	8.29527	0	0	1
44.3957	56.5548	-83.2501	8.29527	0	0	1
6.52472	-9.73929	-109.374	8.29527	0	0	1
52.9479	80.6744	-52.8031	8.29527	0	0	1
-25.5826	56.9565	-90.5621	8.29527	0	0	1
-32.3361	25.301	-102.05	5.79459	0	1	0	0	0
-52.8078	-26.1039	-92.8974	5.79459	0	1	0	0	0
38.9485	-27.5593	-99.1136	5.79459	0	1	0	0	0
-15.5759	85.0975	-67.9397	5.79459	0	1	0	0	0
9.28986	68.0804	-85.8997	5.79459	0	1	0	0	0
69.6574	-16.4812	-83.5237	5.79459	0	1	0	0	0
28.8817	13.3077	-105.303	5.79459	0	1	0	0	0
46.8219	30.9766	-94.5947	5.79459	0	1	0	0	0
-13.7463	102.963	-36.1886	8.29527	0	0	1
-1.13359	108.843	-15.8693	8.29527	0	0	1
15.2644	100.038	-43.1217	5.79459	0	1	0	0	0
42.4463	98.946	-22.5392	5.79459	0	1	0	0	0
83.1542	46.6064	-75.3201	5.69575	1	1	0
85.3432	12.5175	-85.5651	5.69575	0	0.5	0.5
84.3916	-34.2617	30.9792	8	0	1	1	0	1
91.3755	54.9917	-26.9423	8.29527	0	0	1
114.971	26.2126	-29.2318	5.69575	1	1	0
107.265	-9.96938	-22.2451	8.29527	0	0	1
72.7637	15.2076	-81.0784	8.29527	0	0	1
83.3597	32.076	-64.2051	8.29527	0	0	1
98.0437	46.9606	16.7967	5.79459	0	1	0	0	0
73.1761	60.1893	-55.8794	5.79459	0	1	0	0	0
89.0473	-22.947	-60.3657	5.79459	0	1	0	0	0
77.6453	76.419	-15.2097	5.79459	0	1	0	0	0
102.871	20.993	-32.8153	5.79459	0	1	0	0	0
84.4242	-0.609756	-87.3618	5.69575	0	0.5	0.5
100.019	58.5581	-36.4565	5.69575	0	0.5	0.5
70.914	22.1821	-96.1201	5.69575	0	0.5	0.5
92.7661	64.8775	-44.1056	5.69575	0	0.5	0.5
-85.1809	-44.8246	74.1295	5.69575	1	1	0
-85.8539	-53.5542	43.14	5.79459	0	1	0	0	0
-64.0746	-80.8943	38.0861	5.79459	0	1	0	0	0
-52.9962	-109.301	2.15602	5.69575	0	0.5	0.5
-47.3471	-61.0568	78.2964	5.79459	0	1	0	0	0
-106.535	-51.5816	27.379	5.69575	0	0.5	0.5
-102.481	-51.7551	39.7368	5.69575	0	0.5	0.5
-30.4669	-9.25256	90.7834	8	0.5	0.5	0.5	0	1
33.7745	-115.684	15.3723	5.69575	1	1	0
-19.4379	-119.901	-2.40485	5.69575	1	1	0
-6.04498	-120.535	13.9533	5.69575	0	0.5	0.5
44.3613	-92.1642	65.5592	5.69575	0	0.5	0.5
19.2766	-114.426	35.9848	5.69575	1	1	0
31.2549	-87.4909	58.8931	8.29527	0	0	1
62.892	-89.7165	9.77629	8.29527	0	0	1
-5.36871	-102.608	39.2775	8.29527	0	0	1
8.7711	-120.36	14.0188	5.69575	1	1	0
-21.2825	-106.242	18.9654	8.29527	0	0	1
52.9162	-35.7519	89.5638	8.29527	0	0	1
59.465	-77.9083	49.9421	5.79459	0	1	0	0	0
-6.26625	-63.19	89.8207	5.79459	0	1	0	0	0
-25.0179	-106.699	-9.45689	5.79459	0	1	0	0	0
-35.862	-87.4662	56.2457	5.79459	0	1	0	0	0
9.627	-84.826	69.3676	5.79459	0	1	0	0	0
59.8081	-104.609	15.4819	5.69575	1	1	0
26.5967	-105.419	54.2156	5.69575	0	0.5	0.5
2.41695	-70.0976	99.1987	5.69575	0	0.5	0.5
24.3784	-45.4992	97.1366	5.79459	0	1	0	0	0
-29.0595	-24.9293	115.3	5.69575	0	0.5	0.5
65.5356	-14.3542	101.286	5.69575	0	0.5	0.5
104.177	-62.4843	-1.67377	5.69575	1	1	0
98.6126	-66.6569	24.3463	5.69575	0	0.5	0.5
72.5678	-77.4337	59.1426	5.69575	1	1	0
84.7952	-20.7909	40.4086	8	0.5	0.5	0.5	0	1
102.675	-39.4595	0.937408	8.29527	0	0	1
91.2596	-56.0768	25.034	5.79459	0	1	0	0	0
75.6844	-51.1601	61.2742	5.79459	0	1	0	0	0
102.789	-35.3657	54.2534	5.69575	0	0.5	0.5
-113.778	32.3241	27.7416	5.69575	1	1	0
-85.3838	56.8969	65.0558	5.69575	0	0.5	0.5
-73.0662	-21.0411	58.9414	8	0.5	0.5	0.5	0	1
-60.3691	41.0106	82.3025	8.29527	0	0	1
-41.9026	92.2508	67.0361	5.69575	1	1	0
-28.4432	88.4806	-24.8526	8	0	1	1	0	1
-53.6493	-19.7381	93.9796	8.29527	0	0	1
-92.6216	35.7225	47.3829	8.29527	0	0	1
-95.3744	50.79	20.5938	8.29527	0	0	1
-84.0086	22.8134	67.2465	5.79459	0	1	0	0	0
-74.2104	-38.1049	71.6978	5.79459	0	1	0	0	0
-106.737	20.8632	16.4879	5.79459	0	1	0	0	0
-25.1479	48.1402	95.6562	5.79459	0	1	0	0	0
-69.3227	80.7593	27.7905	5.79459	0	1	0	0	0
-56.375	69.1775	64.3143	5.79459	0	1	0	0	0
-81.9251	-1.90233	73.3803	5.79459	0	1	0	0	0
-98.0914	-24.2403	43.4798	5.79459	0	1	0	0	0
-120.542	14.7112	3.63531	5.69575	0	0.5	0.5
-82.73	88.944	-2.14832	5.69575	0	0.5	0.5
-32.2721	14.5073	104.154	5.79459	0	1	0	0	0
-53.8931	90.8354	60.0362	5.69575	1	1	0
-24.2701	80.6335	46.5261	8	0	1	1	0	1
31.1229	97.8676	39.412	8.29527	0	0	1
16.0407	63.8094	88.1536	8.29527	0	0	1
39.3791	82.3767	61.3463	8.29527	0	0	1
73.3525	65.1445	49.7554	5.79459	0	1	0	0	0
64.8557	49.4744	73.7972	5.79459	0	1	0	0	0
4.33479	75.7262	79.6665	5.79459	0	1	0	0	0
57.6995	67.1586	83.1889	5.69575	0	0.5	0.5
-6.61071	85.7104	85.8483	5.69575	1	1	0
47.0635	96.4492	56.9428	5.69575	0	0.5	0.5
-64.0273	102.897	-8.52603	5.69575	1	1	0
-36.29	103.84	0.520264	8.29527	0	0	1
-34.3083	98.9273	33.7094	5.79459	0	1	0	0	0
-0.412361	100.38	44.9852	5.79459	0	1	0	0	0
46.9187	98.6825	12.6645	5.79459	0	1	0	0	0
-25.1788	83.0335	67.6126	5.79459	0	1	0	0	0
0.451668	109.435	11.127	5.79459	0	1	0	0	0
-44.3093	13.0455	112.367	5.69575	0	0.5	0.5
6.52981	10.4758	109.305	8.29527	0	0	1
43.4673	11.6125	100.378	5.79459	0	1	0	0	0
-22.0465	-27.5874	104.177	5.79459	0	1	0	0	0
46.7391	20.6188	110.228	5.69575	0	0.5	0.5
11.536	-12.7397	108.649	5.79459	0	1	0	0	0
80.0147	43.5871	30.8753	8	0	1	1	0	1
107.415	7.36322	22.5346	8.29527	0	0	1
99.5549	69.119	-8.44305	5.69575	1	1	0
81.218	73.3652	11.0082	8.29527	0	0	1
96.6857	25.4985	45.8442	5.79459	0	1	0	0	0
84.3326	-4.49174	70.4829	5.79459	0	1	0	0	0
71.9247	21.4463	80.417	5.79459	0	1	0	0	0
85.8858	72.545	46.0518	5.69575	0	0.5	0.5
96.7333	-29.091	43.5545	5.79459	0	1	0	0	0
-76.3376	-57.1962	-54.7829	5.79459	0	1	0	0	0
