# Supplementary material for: Mechanistic model of radiotherapy-induced lung fibrosis using coupled 3D agent-based and Monte Carlo simulations
Source: Commun Med (Lond). 2024 Feb 9;4:16. doi: 10.1038/s43856-024-00442-w (PMC10858213; doi:10.1038/s43856-024-00442-w)
Supplement: Supplementary file 8 — Supplementary Software 1 [file 43856_2024_442_MOESM8_ESM.zip › code/HealthyStructure_phagFrac1.0_senescent1.0/exp_5/alv4.dat]

-64.9378	-52.1826	-88.4305	5.69575	1	1	0
-22.0739	-56.6622	-74.5494	8	0	1	1	0	1
-76.6571	-52.7527	-78.1073	5.69575	0	0.5	0.5
-112.594	-32.6667	-31.864	5.69575	0	0.5	0.5
-84.998	-81.9165	-28.718	5.69575	0	0.5	0.5
-91.8495	-17.6038	-57.9117	8.29527	0	0	1
-23.7901	-99.9376	-39.3256	8.29527	0	0	1
-62.6761	-98.2483	-34.335	5.69575	1	1	0
-74.4295	-60.9446	-1.21645	8	0	1	1	0	1
-22.0485	-44.3898	-98.2008	8.29527	0	0	1
-68.1085	-60.1393	-62.004	8.29527	0	0	1
-53.9852	-38.7431	-87.6617	8.29527	0	0	1
-56.5012	-5.70639	-94.2083	5.79459	0	1	0	0	0
-49.5524	-80.4958	-56.2581	5.79459	0	1	0	0	0
-79.4038	-73.7995	-18.6772	5.79459	0	1	0	0	0
-91.7127	-43.599	-42.2836	5.79459	0	1	0	0	0
-20.3681	-96.3052	-71.2078	5.69575	0	0.5	0.5
28.3756	-18.3651	-104.678	8.29527	0	0	1
-9.73866	-7.99377	-109.276	8.29527	0	0	1
64.1438	-53.3745	-88.2986	5.69575	1	1	0
27.3091	-53.4263	-105.649	5.69575	1	1	0
74.0887	-77.0017	-26.1075	8.29527	0	0	1
44.4121	-95.4771	-31.807	8.29527	0	0	1
19.6351	-52.2368	-94.7908	8.29527	0	0	1
89.3443	-45.3507	-45.3973	5.79459	0	1	0	0	0
-7.6571	-108.78	-14.4349	5.79459	0	1	0	0	0
25.1605	-106.659	-9.52968	5.79459	0	1	0	0	0
51.6823	-9.26593	-96.6596	5.79459	0	1	0	0	0
65.2695	-32.6639	-82.298	5.79459	0	1	0	0	0
68.1012	-63.9637	-58.0591	5.79459	0	1	0	0	0
-16.5567	-83.7444	-69.3729	5.79459	0	1	0	0	0
81.0777	-74.0146	6.94576	5.79459	0	1	0	0	0
19.0505	-97.0571	-48.1353	5.79459	0	1	0	0	0
15.9465	-80.2588	-73.5135	5.79459	0	1	0	0	0
30.9008	-63.571	-98.8109	5.69575	0	0.5	0.5
40.9132	-59.0746	-83.2845	5.79459	0	1	0	0	0
-90.3391	50.2916	-63.7926	5.69575	0	0.5	0.5
-77.8803	5.05417	-56.2534	8	0	1	1	0	1
-95.7674	34.1725	-41.9624	8.29527	0	0	1
-30.0665	22.3419	-103.426	8.29527	0	0	1
-63.782	91.3273	-48.488	5.69575	1	1	0
-29.3617	53.8802	-74.0965	8	0.5	0.5	0.5	0	1
-107.607	5.49234	-22.1498	8.29527	0	0	1
-42.9969	93.6759	-38.4207	8.29527	0	0	1
-90.5267	11.257	-61.4705	5.79459	0	1	0	0	0
-106.518	-27.4557	-0.00364685	5.79459	0	1	0	0	0
-74.1214	68.6173	-43.5623	5.79459	0	0	0	86392
-57.816	59.0271	-72.6162	5.79459	0	1	0	0	0
-92.7213	57.3858	-14.4789	5.79459	0	1	0	0	0
-67.6433	29.159	-81.6954	5.79459	0	1	0	0	0
-23.9352	67.7624	-97.9554	5.69575	0	0.5	0.5
23.1331	45.2913	-81.6642	8	0.5	0.5	0.5	0	1
-18.9479	37.6629	-113.94	5.69575	0	0.5	0.5
48.2813	51.551	-98.851	5.69575	1	1	0
66.4044	61.1681	-33.2269	8	0.5	0.5	0.5	0	1
40.7004	55.4412	-85.8469	8.29527	0	0	1
-49.8974	81.8159	-8.46143	8	0.5	0.5	0.5	0	1
14.6504	76.328	-77.8422	8.29527	0	0	1
-8.48805	98.3328	-48.5656	8.29527	0	0	1
86.3125	77.0448	-37.0676	5.69575	1	1	0
-19.5604	72.8792	-80.0375	8.29527	0	0	1
21.9189	92.2329	-55.7911	8.29527	0	0	1
53.5817	17.9886	-94.3685	5.79459	0	1	0	0	0
75.919	49.0064	-62.727	5.79459	0	1	0	0	0
28.8789	24.1311	-115.514	5.69575	0	0.5	0.5
-0.658226	17.5148	-108.595	5.79459	0	1	0	0	0
45.895	88.5096	-46.4727	5.79459	0	1	0	0	0
51.4553	90.4895	-62.6411	5.69575	0	0.5	0.5
75.7459	91.9986	-23.6371	5.69575	0	0.5	0.5
-16.5574	51.8426	-95.5939	5.79459	0	1	0	0	0
36.7888	37.6507	-96.5868	5.79459	0	1	0	0	0
73.9146	71.272	-39.4738	5.79459	0	1	0	0	0
59.8778	45.1035	-95.6045	5.69575	1	1	0
-41.809	100.835	-53.3284	5.69575	0	0.5	0.5
9.30994	115.449	-36.6718	5.69575	0	0.5	0.5
-33.8872	103.285	16.8479	5.79459	0	1	0	0	0
21.91	107.094	-12.2829	5.79459	0	1	0	0	0
-89.2882	-82.3819	0.860764	5.69575	0	0.5	0.5
-48.069	-111.526	3.334	5.69575	1	1	0
-71.6204	-56.4658	80.2623	5.69575	0	0.5	0.5
-59.0151	-51.9688	92.6087	5.69575	1	1	0
-49.3971	-96.205	20.113	8.29527	0	0	1
-85.0358	-55.0866	42.8297	8.29527	0	0	1
-49.489	-36.1198	91.3575	8.29527	0	0	1
-32.0919	2.63171	105.182	5.79459	0	1	0	0	0
-19.329	-105.07	26.2051	5.79459	0	1	0	0	0
-92.7135	-58.8443	6.44672	5.79459	0	1	0	0	0
-61.9471	-76.9736	48.3489	8.29527	0	0	1
-30.9045	-55.1602	90.0126	5.79459	0	1	0	0	0
-72.6313	-9.43922	82.0707	5.79459	0	1	0	0	0
-92.4024	-24.7709	54.2973	5.79459	0	1	0	0	0
-49.7365	-61.3423	92.3218	5.69575	0	0.5	0.5
-87.0189	-27.4937	80.198	5.69575	0	0.5	0.5
-36.9049	-88.6266	53.6946	5.79459	0	1	0	0	0
-115.448	-30.8518	21.9035	5.69575	0	0.5	0.5
62.7459	-71.6659	13.5066	8	0	1	1	0	1
7.71452	-59.1839	75.4535	8	0.5	0.5	0.5	0	1
83.0573	-31.2238	82.9931	5.69575	0	0.5	0.5
22.2433	-119.089	9.11382	5.69575	0	0.5	0.5
70.5855	-54.1674	82.7242	5.69575	0	0.5	0.5
53.8405	-59.6914	91.0937	5.69575	1	1	0
60.7939	-94.0447	47.1126	5.69575	1	1	0
-27.2324	-83.4361	39.3991	8	0	1	1	0	1
68.9385	-81.9184	25.2359	8.29527	0	0	1
32.8609	-104.166	13.0218	8.29527	0	0	1
35.0272	-25.2644	101.167	8.29527	0	0	1
25.6956	-70.8911	80.0887	8.29527	0	0	1
-3.22516	-45.0561	100.297	8.29527	0	0	1
71.7195	-23.7876	79.938	8.29527	0	0	1
54.2383	-79.6404	53.0624	5.79459	0	1	0	0	0
4.84177	-14.1156	108.983	5.79459	0	1	0	0	0
-42.6189	-101.151	-7.21967	5.79459	0	1	0	0	0
85.3579	-42.7108	54.6793	5.79459	0	1	0	0	0
-12.4377	-79.2503	75.2642	5.79459	0	1	0	0	0
42.0907	-61.2068	96.1355	5.69575	0	0.5	0.5
57.9837	-53.4431	76.6934	5.79459	0	1	0	0	0
5.31814	-106.951	57.3854	5.69575	0	0.5	0.5
15.4791	-98.0632	47.3708	5.79459	0	1	0	0	0
-12.4365	-39.6779	114.153	5.69575	1	1	0
-36.6763	96.9636	63.3468	5.69575	1	1	0
-107.008	55.912	13.5295	5.69575	0	0.5	0.5
-99.9594	65.1981	22.7428	5.69575	1	1	0
-79.5298	32.9708	68.4685	8.29527	0	0	1
-97.2493	15.6437	48.9679	8.29527	0	0	1
-82.2484	64.6255	34.0403	8.29527	0	0	1
-55.4024	95.0302	-0.398834	8.29527	0	0	1
-47.1009	89.9179	42.3825	5.79459	0	1	0	0	0
-80.4479	74.224	10.9056	5.79459	0	1	0	0	0
-12.746	46.2532	98.9858	5.79459	0	1	0	0	0
-48.1912	53.0134	83.4697	5.79459	0	1	0	0	0
-37.8663	74.8596	71.149	5.79459	0	1	0	0	0
-105.515	-18.3829	25.0745	5.79459	0	0	0	86736
-60.8377	23.4195	88.6019	5.79459	0	1	0	0	0
-108.008	15.154	14.3037	5.79459	0	1	0	0	0
-77.5182	56.8008	74.327	5.69575	0	0.5	0.5
-4.84248	78.9506	92.213	5.69575	0	0.5	0.5
63.4883	53.3689	48.7491	8	0	1	1	0	1
22.0634	95.3127	72.0308	5.69575	0	0.5	0.5
48.82	64.2031	52.4409	8	0.5	0.5	0.5	0	1
44.0753	89.961	45.4356	8.29527	0	0	1
19.4592	61.2406	89.2801	8.29527	0	0	1
13.7916	84.5197	69.0388	5.79459	0	1	0	0	0
49.3059	4.26553	98.2381	5.79459	0	1	0	0	0
14.7459	24.6246	106.189	5.79459	0	1	0	0	0
71.4517	83.2838	-7.64618	5.79459	0	1	0	0	0
63.4944	84.7753	29.6919	5.79459	0	1	0	0	0
54.8062	61.3537	73.0205	5.79459	0	1	0	0	0
59.2569	29.8769	87.7268	5.79459	0	1	0	0	0
-3.81694	88.9449	82.6688	5.69575	0	0.5	0.5
22.0551	112.111	41.2877	5.69575	1	1	0
-2.65775	109.963	1.01192	8.29527	0	0	1
-4.55729	98.9271	47.8818	5.79459	0	1	0	0	0
41.5206	101.516	8.40416	5.79459	0	1	0	0	0
-2.27587	103.044	64.3173	5.69575	0	0.5	0.5
-68.4892	9.83821	99.8616	5.69575	0	0.5	0.5
24.8078	-8.26842	118.643	5.69575	1	1	0
57.5077	38.1742	99.9775	5.69575	0	0.5	0.5
1.91255	68.9348	100.021	5.69575	1	1	0
102.48	-24.0121	-31.9558	8.29527	0	0	1
89.1245	-54.6164	-61.9175	5.69575	1	1	0
104.532	6.04695	-33.7129	5.79459	0	1	0	0	0
101.628	-16.7582	-64.4276	5.69575	0	0.5	0.5
118.915	20.9733	-13.3879	5.69575	1	1	0
87.6271	-3.1268	-66.4208	8.29527	0	0	1
87.7183	27.1	-60.5895	5.79459	0	1	0	0	0
118.955	-23.5342	7.58331	5.69575	0	0.5	0.5
99.9575	-35.7531	59.0772	5.69575	1	1	0
100.043	-45.5261	4.33975	8.29527	0	0	1
107.726	-21.1594	6.78024	5.79459	0	1	0	0	0
105.556	15.205	58.1946	5.69575	0	0.5	0.5
104.072	55.4466	29.2334	5.69575	1	1	0
107.319	20.2372	13.1562	8.29527	0	0	1
86.2074	12.3766	67.1945	8.29527	0	0	1
94.4785	33.8478	45.0349	8.29527	0	0	1
105.694	28.0193	-11.9908	5.79459	0	1	0	0	0
84.2454	60.8291	36.0907	5.79459	0	1	0	0	0
102.702	-12.8151	37.2577	5.79459	0	1	0	0	0
93.9131	57.2612	-1.21727	5.79459	0	1	0	0	0
99.0257	50.0662	49.469	5.69575	0	0.5	0.5
-60.1201	-4.85156	-91.9901	5.79459	0	1	0	0	0
