# Supplementary material for: Mechanistic model of radiotherapy-induced lung fibrosis using coupled 3D agent-based and Monte Carlo simulations
Source: Commun Med (Lond). 2024 Feb 9;4:16. doi: 10.1038/s43856-024-00442-w (PMC10858213; doi:10.1038/s43856-024-00442-w)
Supplement: Supplementary file 8 — Supplementary Software 1 [file 43856_2024_442_MOESM8_ESM.zip › code/HealthyStructure_phagFrac1.0_senescent1.0/exp_5/alv6.dat]

-86.5138	4.51712	-67.7861	8.29527	0	0	1
-81.6605	-29.6245	-67.483	8.29527	0	0	1
-63.9399	-81.5981	-36.7892	5.79459	0	1	0	0	0
-60.5935	-65.1396	-64.6935	5.79459	0	1	0	0	0
-101.114	-23.3507	-36.4802	5.79459	0	1	0	0	0
-86.3112	-58.3734	-35.2552	5.79459	0	1	0	0	0
10.3352	-95.1313	-74.854	5.69575	0	0.5	0.5
14.3202	-45.6041	-111.692	5.69575	1	1	0
-31.9452	-37.0703	-98.5155	8.29527	0	0	1
-20.1527	-62.3031	-88.3866	8.29527	0	0	1
-16.0234	-94.1437	-54.5914	8.29527	0	0	1
-54.6169	-24.1791	-92.3725	8.29527	0	0	1
-34.1642	-6.30104	-104.37	5.79459	0	1	0	0	0
52.8333	-13.3483	-95.5535	5.79459	0	1	0	0	0
34.0912	-53.1172	-90.0908	5.79459	0	1	0	0	0
-32.159	-83.7083	-63.7081	5.79459	0	1	0	0	0
47.9004	-70.6421	-69.3919	5.79459	0	1	0	0	0
15.7453	-80.4226	-73.3777	5.79459	0	1	0	0	0
24.1982	-23.0432	-104.802	5.79459	0	1	0	0	0
73.6735	1.83175	-81.6631	5.79459	0	1	0	0	0
-6.37325	-58.2933	-106.401	5.69575	0	0.5	0.5
-18.3831	-44.1576	-111.678	5.69575	0	0.5	0.5
79.8471	-35.4704	-40.2713	8	0	1	1	0	1
82.4007	-71.6638	-53.2384	5.69575	1	1	0
118.248	-0.0678325	-27.8806	5.69575	1	1	0
88.2494	-31.5212	-77.3198	5.69575	1	1	0
104.993	-12.7157	-30.2446	5.79459	0	1	0	0	0
77.4851	-37.2816	-68.6013	5.79459	0	1	0	0	0
-109.348	3.26582	-52.8409	5.69575	0	0.5	0.5
-86.9314	64.6128	-55.0274	5.69575	0	0.5	0.5
-40.8496	-25.0785	-83.4126	8	0	1	1	0	1
-47.7652	-34.4704	-76.0646	8	0.5	0.5	0.5	0	1
-76.1478	47.0974	-63.901	8.29527	0	0	1
-61.7833	41.8938	-80.7944	5.79459	0	1	0	0	0
-80.7905	60.6148	-43.5746	5.79459	0	1	0	0	0
-104.444	33.5053	-52.2365	5.69575	0	0.5	0.5
-98.6402	27.2172	-65.4922	5.69575	0	0.5	0.5
23.4283	65.7372	-66.2209	8	0	1	1	0	1
58.5905	63.1164	-42.883	8	0.5	0.5	0.5	0	1
-26.5778	39.2701	-111.859	5.69575	0	0.5	0.5
-30.025	53.6746	-104.773	5.69575	0	0.5	0.5
1.15367	54.3691	-95.6173	8.29527	0	0	1
34.9909	77.8274	-69.4156	8.29527	0	0	1
-11.8	2.48076	-109.337	8.29527	0	0	1
37.0358	30.4579	-83.4035	8	0.5	0.5	0.5	0	1
63.6889	58.1272	-68.3005	8.29527	0	0	1
-32.0834	61.1425	-66.9905	8	0	1	1	0	1
-31.5748	93.4489	-70.9241	5.69575	1	1	0
39.8889	96.2418	-35.3043	8.29527	0	0	1
5.71671	28.171	-106.178	8.29527	0	0	1
13.3712	104.332	-32.187	8.29527	0	0	1
-5.12889	85.5498	-68.956	5.79459	0	1	0	0	0
62.0401	79.3907	-44.1378	5.79459	0	1	0	0	0
-64.5199	80.3633	-38.4568	5.79459	0	1	0	0	0
-26.6838	63.1059	-86.0559	5.79459	0	1	0	0	0
38.717	48.0998	-91.0352	5.79459	0	1	0	0	0
-54.2524	18.1133	-93.9606	5.79459	0	1	0	0	0
-31.8724	92.9874	-49.371	5.79459	0	1	0	0	0
-25.046	31.9566	-102.228	5.79459	0	1	0	0	0
43.8727	8.06022	-113.005	5.69575	0	0.5	0.5
-48.5174	66.6986	-89.2034	5.69575	0	0.5	0.5
56.8302	13.474	-106.53	5.69575	0	0.5	0.5
-36.9617	63.6516	-96.655	5.69575	1	1	0
-13.1537	73.0626	-96.1704	5.69575	0	0.5	0.5
99.7466	1.43548	-46.3524	8.29527	0	0	1
106.682	47.5073	-33.4942	5.69575	1	1	0
82.665	48.1205	10.3148	8	0.5	0.5	0.5	0	1
92.1292	55.9924	-21.8417	5.79459	0	1	0	0	0
84.506	30.935	-63.2594	5.79459	0	1	0	0	0
73.3792	32.7082	-91.1349	5.69575	0	0.5	0.5
63.1066	76.5515	-70.1237	5.69575	0	0.5	0.5
-92.4451	-74.9549	24.4041	5.69575	1	1	0
-50.3779	-9.54256	81.4023	8	0	1	1	0	1
-27.4279	-51.1247	-76.7428	8	0.5	0.5	0.5	0	1
-75.2387	-95.3761	1.03664	5.69575	1	1	0
-120.872	-4.20156	-11.6326	5.69575	1	1	0
-108.759	-16.0058	3.90054	8.29527	0	0	1
-74.4347	-17.8888	78.9903	5.79459	0	1	0	0	0
-102.607	-15.5384	36.4744	5.79459	0	1	0	0	0
-65.5132	-49.039	73.5064	5.79459	0	1	0	0	0
-90.3161	-18.231	60.0885	5.79459	0	1	0	0	0
-100.349	19.0953	40.8099	5.79459	0	1	0	0	0
-73.7348	-79.7658	17.3222	5.79459	0	1	0	0	0
-54.1739	-95.1614	-10.4637	5.79459	0	1	0	0	0
-102.115	-40.5264	5.49211	5.79459	0	1	0	0	0
-90.3898	-62.3233	6.73824	5.79459	0	1	0	0	0
-77.5076	-91.7823	18.142	5.69575	0	0.5	0.5
-52.5064	-9.674	96.1751	5.79459	0	1	0	0	0
-2.73323	-120.868	11.9708	5.69575	1	1	0
-24.3889	-113.902	34.5175	5.69575	1	1	0
-12.8304	-108.875	52.3596	5.69575	0	0.5	0.5
-81.403	-51.2053	-2.65358	8	0.5	0.5	0.5	0	1
-11.1953	-109.406	2.21099	8.29527	0	0	1
35.4716	-101.962	21.1093	8.29527	0	0	1
17.8224	-84.1888	68.5172	8.29527	0	0	1
-6.1235	-88.8746	64.5276	5.79459	0	1	0	0	0
-39.8919	-102.017	10.0608	5.79459	0	1	0	0	0
45.6418	-70.3041	71.2332	8.29527	0	0	1
27.6411	-105.991	-10.0935	5.79459	0	1	0	0	0
16.0835	-101.082	-40.2955	5.79459	0	1	0	0	0
68.7455	-84.0829	17.4391	5.79459	0	1	0	0	0
64.0615	-78.5442	-42.7426	5.79459	0	1	0	0	0
66.2175	-86.6156	-14.5939	5.79459	0	1	0	0	0
-30.8176	-96.9543	41.8347	5.79459	0	1	0	0	0
9.76985	-103.368	36.3256	5.79459	0	1	0	0	0
54.8196	-106.954	17.7635	5.69575	0	0.5	0.5
-39.5171	-108.25	38.4732	5.69575	0	0.5	0.5
78.6066	-68.1542	35.7194	8.29527	0	0	1
100.176	-15.5649	42.6905	5.79459	0	1	0	0	0
99.4304	-47.0424	-0.772839	5.79459	0	1	0	0	0
108.112	-17.0643	10.9823	5.79459	0	1	0	0	0
107.305	23.1006	-7.21348	5.79459	0	1	0	0	0
90.2332	-56.7421	-27.1716	5.79459	0	1	0	0	0
118.95	-0.00588551	24.7162	5.69575	0	0.5	0.5
118.655	-11.4455	-23.4527	5.69575	0	0.5	0.5
89.2306	-51.7066	64.2228	5.69575	0	0.5	0.5
82.4092	-41.3014	60.0224	5.79459	0	1	0	0	0
85.923	-70.766	48.6805	5.69575	0	0.5	0.5
80.709	-58.5948	69.3733	5.69575	0	0.5	0.5
-34.623	-29.6065	112.626	5.69575	1	1	0
1.11714	-16.0281	120.424	5.69575	0	0.5	0.5
-39.4665	-18.4531	113.41	5.69575	0	0.5	0.5
8.67049	-18.5241	108.081	8.29527	0	0	1
1.97604	-58.9311	106.222	5.69575	1	1	0
33.3864	-11.8372	104.14	8.29527	0	0	1
-22.5601	-15.9038	106.477	8.29527	0	0	1
57.5579	-12.2568	92.9347	8.29527	0	0	1
-25.0474	-57.6001	90.3043	8.29527	0	0	1
-21.1335	-72.7114	79.7899	5.79459	0	1	0	0	0
82.108	1.51826	73.1845	5.79459	0	1	0	0	0
-54.7112	-74.7961	59.2641	5.79459	0	1	0	0	0
65.4544	32.4499	82.2358	5.79459	0	1	0	0	0
54.1569	-42.7406	85.6754	5.79459	0	1	0	0	0
8.10854	-70.0416	98.936	5.69575	0	0.5	0.5
-73.547	85.3869	45.3851	5.69575	1	1	0
-49.8427	90.6973	37.2786	8.29527	0	0	1
-109.487	0.130417	-10.5717	8.29527	0	0	1
-69.7024	52.5081	84.5244	5.69575	1	1	0
-104.802	28.8045	-16.9343	8.29527	0	0	1
-70.4236	25.4445	80.5797	8.29527	0	0	1
-74.4988	78.5088	19.6544	8.29527	0	0	1
-74.2256	65.3404	48.1788	8.29527	0	0	1
-95.9572	50.1019	-19.5449	5.79459	0	1	0	0	0
-96.243	45.6726	27.4097	5.79459	0	1	0	0	0
-73.7374	81.4454	-5.4269	5.79459	0	1	0	0	0
-55.4235	52.6292	79.11	5.79459	0	1	0	0	0
-83.1189	59.603	65.564	5.69575	0	0.5	0.5
-71.5699	79.108	58.1341	5.69575	0	0.5	0.5
-61.5614	75.4415	72.6545	5.69575	0	0.5	0.5
-45.3654	-32.7032	78.2812	8	0	1	1	0	1
-2.31274	102.792	39.0963	8.29527	0	0	1
29.2876	105.925	-4.69858	8.29527	0	0	1
-43.2826	99.2512	-19.3858	8.29527	0	0	1
-17.0596	108.536	5.37526	8.29527	0	0	1
53.6127	64.6653	71.0216	5.79459	0	1	0	0	0
77.6815	66.6743	40.2509	5.79459	0	1	0	0	0
-19.0565	67.5584	84.6919	5.79459	0	1	0	0	0
28.3656	86.8196	61.3005	5.79459	0	1	0	0	0
70.1043	84.3911	7.97093	5.79459	0	1	0	0	0
41.647	96.5212	32.3912	5.79459	0	1	0	0	0
-3.54065	109.32	-11.6907	5.79459	0	1	0	0	0
-28.2096	85.3561	63.392	5.79459	0	1	0	0	0
110.958	46.1382	17.8752	5.69575	0	0.5	0.5
76.291	78.4336	52.7992	5.69575	1	1	0
97.3095	25.1577	44.6984	8.29527	0	0	1
93.4368	48.2964	32.2029	5.79459	0	1	0	0	0
62.9565	103.694	-6.63028	5.69575	0	0.5	0.5
98.238	37.7905	60.6719	5.69575	0	0.5	0.5
41.726	112.214	20.6603	5.69575	1	1	0
-39.9653	113.78	14.7262	5.69575	1	1	0
43.2112	51.6982	101.094	5.69575	1	1	0
19.8411	59.8921	103.823	5.69575	1	1	0
7.0152	64.7621	102.55	5.69575	1	1	0
-11.8112	48.8424	97.8515	8.29527	0	0	1
16.5072	25.4393	105.737	8.29527	0	0	1
-38.2112	9.64771	102.698	8.29527	0	0	1
17.5855	65.2962	86.758	8.29527	0	0	1
21.0629	47.1878	109.953	5.69575	0	0.5	0.5
58.3885	62.2704	86.447	5.69575	0	0.5	0.5
25.7427	77.0343	90.353	5.69575	1	1	0
-25.3591	15.1427	117.845	5.69575	0	0.5	0.5
66.0302	6.42336	101.777	5.69575	1	1	0
