# Supplementary material for: Mechanistic model of radiotherapy-induced lung fibrosis using coupled 3D agent-based and Monte Carlo simulations
Source: Commun Med (Lond). 2024 Feb 9;4:16. doi: 10.1038/s43856-024-00442-w (PMC10858213; doi:10.1038/s43856-024-00442-w)
Supplement: Supplementary file 8 — Supplementary Software 1 [file 43856_2024_442_MOESM8_ESM.zip › code/HealthyStructure_phagFrac1.0_senescent1.0/exp_5/alv7.dat]

-12.1472	-108.193	-53.9141	5.69575	1	1	0
-91.9634	-27.4604	6.64411	8	0.5	0.5	0.5	0	1
-94.946	9.84654	-75.1592	5.69575	0	0.5	0.5
-103.105	-27.6604	-58.0002	5.69575	0	0.5	0.5
-55.8053	-51.2531	-59.2821	8	0.5	0.5	0.5	0	1
-112.996	-28.8562	-34.0466	5.69575	1	1	0
-92.1809	-35.3913	-48.4787	8.29527	0	0	1
-75.549	-36.0446	-71.3662	8.29527	0	0	1
-56.7845	-66.6697	-66.5633	5.79459	0	1	0	0	0
-57.2867	-26.9324	-89.9604	5.79459	0	1	0	0	0
-71.2345	-38.9163	-90.394	5.69575	0	0.5	0.5
42.5966	-57.5785	-64.2268	8	0	1	1	0	1
-9.79208	-52.9253	-108.917	5.69575	1	1	0
-29.0779	-13.0904	-117.231	5.69575	0	0.5	0.5
45.6072	-63.681	-77.2366	8.29527	0	0	1
40.654	-69.6155	-52.5026	8	0.5	0.5	0.5	0	1
53.1997	-19.3083	-94.3238	8.29527	0	0	1
12.3234	-9.24712	-108.916	8.29527	0	0	1
1.32324	-58.188	-93.3402	8.29527	0	0	1
15.7145	-93.4616	-55.8389	5.79459	0	1	0	0	0
51.2414	-92.0843	-31.5405	5.79459	0	1	0	0	0
-22.0093	-73.4237	-78.8958	5.79459	0	1	0	0	0
-30.158	-21.4977	-103.578	5.79459	0	1	0	0	0
31.6373	-41.4407	-96.8595	5.79459	0	1	0	0	0
60.674	-40.8115	-97.0205	5.69575	0	0.5	0.5
55.6348	-75.304	-57.7415	5.79459	0	1	0	0	0
-0.53595	-46.0018	-112.443	5.69575	0	0.5	0.5
-1.09115	-30.3223	-105.733	5.79459	0	1	0	0	0
116.377	-3.98692	-34.6451	5.69575	1	1	0
47.5392	-60.7287	-57.5129	8	0	1	1	0	1
85.405	-56.9938	-39.4676	8.29527	0	0	1
83.0813	-35.1637	-62.9366	5.79459	0	1	0	0	0
80.2824	-9.11203	-74.6438	5.79459	0	1	0	0	0
88.0748	-65.3778	-8.28066	5.79459	0	1	0	0	0
89.8962	40.4442	-48.8153	5.79459	0	1	0	0	0
102.535	-1.2827	-39.8118	5.79459	0	1	0	0	0
112.35	15.1857	-43.6673	5.69575	0	0.5	0.5
115.59	-17.7789	-32.9039	5.69575	0	0.5	0.5
-85.2945	17.6727	-67.1739	8.29527	0	0	1
-46.3501	73.8601	-67.0549	8.29527	0	0	1
-48.9108	96.7495	-18.6355	8.29527	0	0	1
-52.5201	10.7891	-96.0481	8.29527	0	0	1
-95.5047	39.7071	-37.4461	5.79459	0	1	0	0	0
-70.1905	72.6669	-43.5064	5.79459	0	1	0	0	0
-73.0005	44.4766	-69.2298	5.79459	0	1	0	0	0
-59.358	93.3576	-50.2084	5.69575	0	0.5	0.5
-31.877	14.3956	-89.622	8	0.5	0.5	0.5	0	1
9.18405	118.509	-25.1215	5.69575	0	0.5	0.5
-25.2898	114.288	-32.5342	5.69575	0	0.5	0.5
-32.2212	79.2234	-44.056	8	0	1	1	0	1
-14.9706	75.5918	-57.5955	8	0	1	1	0	1
-2.14482	100.335	-45.037	8.29527	0	0	1
56.568	77.4189	-7.86504	8	0.5	0.5	0.5	0	1
-20.8296	30.4692	-103.623	8.29527	0	0	1
55.9082	30.042	-89.8429	8.29527	0	0	1
10.9817	36.2396	-103.277	5.79459	0	1	0	0	0
62.1841	56.2985	-71.159	5.79459	0	1	0	0	0
36.4057	65.4227	-80.5884	8.29527	0	0	1
75.8141	16.8457	-77.9002	8.29527	0	0	1
-12.8754	108.364	-13.8407	5.79459	0	1	0	0	0
16.3595	89.4464	-61.9008	5.79459	0	1	0	0	0
50.9267	84.4762	-48.6852	5.79459	0	1	0	0	0
29.0631	104.4	-18.8664	5.79459	0	1	0	0	0
-9.2093	71.1472	-83.3863	5.79459	0	1	0	0	0
-45.2277	42.8684	-90.6464	5.79459	0	1	0	0	0
-7.19488	46.385	-112.056	5.69575	0	0.5	0.5
111.636	34.2261	-33.5537	5.69575	1	1	0
90.922	76.5659	-25.133	5.69575	1	1	0
-56.3236	-107.297	-8.65342	5.69575	1	1	0
-40.8407	-110.618	29.2519	5.69575	1	1	0
59.4242	-104.486	-17.6461	5.69575	0	0.5	0.5
20.9089	-104.246	28.2066	8.29527	0	0	1
24.0211	-117.844	17.1933	5.69575	1	1	0
-10.9402	-102.344	-38.8076	5.79459	0	1	0	0	0
16.8559	-107.839	-13.6582	5.79459	0	1	0	0	0
-48.6601	-90.2987	-39.7284	5.79459	0	1	0	0	0
-9.39605	-108.449	15.8269	5.79459	0	1	0	0	0
-34.0327	-103.972	-11.4757	5.79459	0	1	0	0	0
69.7985	-99.1962	-6.958	5.69575	0	0.5	0.5
-62.9396	-94.605	42.9926	5.69575	0	0.5	0.5
-64.9693	-39.7487	79.3651	8.29527	0	0	1
-108.802	-1.69531	-16.0858	8.29527	0	0	1
-95.0486	-61.3152	44.3389	5.69575	1	1	0
-120.49	-8.42619	-13.1335	5.69575	1	1	0
17.823	-72.9986	60.0687	8	0.5	0.5	0.5	0	1
-63.3214	-78.5979	43.7353	8.29527	0	0	1
-82.6956	-32.5306	64.8321	8.29527	0	0	1
-53.042	-95.3097	14.2342	8.29527	0	0	1
-81.5402	-61.4867	40.8745	5.79459	0	1	0	0	0
-83.1543	-71.9291	-3.40054	8.29527	0	0	1
-103.582	-29.7086	-22.0935	5.79459	0	1	0	0	0
-87.912	4.05467	65.9928	5.79459	0	1	0	0	0
-78.7307	-68.9386	-33.8963	5.79459	0	1	0	0	0
-104.334	-19.6452	28.7817	5.79459	0	1	0	0	0
-64.5767	-7.36156	88.7449	5.79459	0	1	0	0	0
-99.6082	-46.0837	7.38318	5.79459	0	1	0	0	0
-102.753	18.6871	34.5353	5.79459	0	1	0	0	0
-83.5824	-37.2861	79.8979	5.69575	0	0.5	0.5
42.5333	-98.6336	56.7648	5.69575	1	1	0
-39.0722	-97.6272	60.8457	5.69575	1	1	0
21.4541	-80.0616	72.3235	8.29527	0	0	1
48.8223	-96.8861	18.1509	8.29527	0	0	1
-29.3783	-96.3659	44.1649	5.79459	0	1	0	0	0
58.0462	-93.2363	-6.11912	5.79459	0	1	0	0	0
71.7067	-73.4424	39.552	5.79459	0	1	0	0	0
-18.7077	-81.2512	71.7514	5.79459	0	1	0	0	0
26.3802	-92.3457	53.6316	5.79459	0	1	0	0	0
-37.2285	-52.7319	89.0655	8.29527	0	0	1
-31.9862	-22.1334	102.893	5.79459	0	1	0	0	0
-44.5139	-53.9441	99.353	5.69575	0	0.5	0.5
-74.0846	-34.7508	89.8025	5.69575	0	0.5	0.5
-45.5526	-67.4117	90.2248	5.69575	0	0.5	0.5
44.4841	-44.5412	103.909	5.69575	1	1	0
10.3897	-18.2359	107.976	8.29527	0	0	1
41.3184	-66.5144	92.89	5.69575	1	1	0
-34.7076	-46.2126	106.863	5.69575	1	1	0
27.8074	-59.5714	88.1929	8.29527	0	0	1
52.8745	-49.3929	82.8535	5.79459	0	1	0	0	0
25.5455	6.298	106.807	5.79459	0	1	0	0	0
47.1464	-17.7905	97.7789	5.79459	0	1	0	0	0
63.8548	-48.9838	91.011	5.69575	0	0.5	0.5
-4.37798	-26.5676	118.469	5.69575	0	0.5	0.5
104.044	-2.77623	35.5896	8.29527	0	0	1
86.7302	-48.6643	47.0069	8.29527	0	0	1
104.371	-34.2152	6.00806	8.29527	0	0	1
74.5008	-24.2351	77.2158	5.79459	0	1	0	0	0
85.6923	-1.94344	68.9424	5.79459	0	1	0	0	0
102.315	35.6206	19.0292	5.79459	0	1	0	0	0
103.995	29.2675	-20.7007	5.79459	0	1	0	0	0
109.96	-0.175003	2.9725	5.79459	0	1	0	0	0
101.957	-38.1573	-15.7762	5.79459	0	1	0	0	0
96.435	-70.3017	-22.7566	5.69575	0	0.5	0.5
90.1531	-77.9341	23.635	5.69575	1	1	0
115.345	-10.4194	36.7208	5.69575	1	1	0
-83.6295	80.1028	36.7362	5.69575	1	1	0
-46.2165	84.3189	-3.13714	8	0	1	1	0	1
-86.4067	84.1108	14.8042	5.69575	1	1	0
-63.7855	59.4205	67.0866	8.29527	0	0	1
-97.0279	50.3729	12.1724	8.29527	0	0	1
-107.689	22.4288	-0.276481	8.29527	0	0	1
-82.7252	39.6644	60.69	5.79459	0	1	0	0	0
-78.2518	76.2631	-12.6725	5.79459	0	1	0	0	0
-32.7214	91.2766	51.9411	5.79459	0	1	0	0	0
-57.4062	89.0844	29.4703	5.79459	0	1	0	0	0
-81.6043	69.6323	24.3326	5.79459	0	1	0	0	0
-52.6607	97.2884	50.2167	5.69575	0	0.5	0.5
-43.301	53.7961	85.6213	5.79459	0	1	0	0	0
-97.9048	62.6723	35.3092	5.69575	0	0.5	0.5
38.8105	113.946	16.4282	5.69575	0	0.5	0.5
-21.1157	89.2705	79.6543	5.69575	1	1	0
-15.6648	119.1	18.154	5.69575	1	1	0
-17.6393	73.0665	60.0468	8	0	1	1	0	1
59.24	92.683	0.892736	8.29527	0	0	1
66.8384	49.1468	72.2303	8.29527	0	0	1
-21.5508	106.182	19.0053	5.79459	0	1	0	0	0
2.56694	91.9872	60.2569	5.79459	0	1	0	0	0
18.8213	107.158	16.2148	5.79459	0	1	0	0	0
36.0451	90.5415	51.0195	5.79459	0	1	0	0	0
-28.3803	117.632	10.8218	5.69575	0	0.5	0.5
5.46828	99.5873	69.3784	5.69575	0	0.5	0.5
-38.4214	110.645	32.2715	5.69575	0	0.5	0.5
-43.2903	17.0425	99.6767	5.79459	0	1	0	0	0
-42.9721	24.3271	111.001	5.69575	1	1	0
-17.4955	15.483	107.49	8.29527	0	0	1
-9.75862	43.2096	100.686	8.29527	0	0	1
31.8525	65.1658	82.6973	8.29527	0	0	1
37.9857	31.499	98.3102	8.29527	0	0	1
-13.5168	72.5412	81.5786	5.79459	0	1	0	0	0
15.2402	19.6344	118.921	5.69575	0	0.5	0.5
57.5753	49.4393	94.8722	5.69575	0	0.5	0.5
16.1569	30.9124	116.376	5.69575	0	0.5	0.5
53.283	37.8923	102.396	5.69575	0	0.5	0.5
103.466	28.9493	56.7161	5.69575	0	0.5	0.5
111.336	42.095	24.3523	5.69575	1	1	0
85.6921	51.9293	45.3894	5.79459	0	1	0	0	0
85.1572	28.3915	63.5781	8.29527	0	0	1
86.5681	67.2654	9.01824	5.79459	0	1	0	0	0
81.1372	69.2733	-26.7807	5.79459	0	1	0	0	0
61.1817	83.5546	37.0868	5.79459	0	1	0	0	0
118.821	25.3275	-0.0158416	5.69575	0	0.5	0.5
84.2532	87.4322	-4.11157	5.69575	0	0.5	0.5
69.5708	76.3304	63.9802	5.69575	0	0.5	0.5
