# Supplementary material for: Mechanistic model of radiotherapy-induced lung fibrosis using coupled 3D agent-based and Monte Carlo simulations
Source: Commun Med (Lond). 2024 Feb 9;4:16. doi: 10.1038/s43856-024-00442-w (PMC10858213; doi:10.1038/s43856-024-00442-w)
Supplement: Supplementary file 8 — Supplementary Software 1 [file 43856_2024_442_MOESM8_ESM.zip › code/HealthyStructure_phagFrac1.0_senescent1.0/exp_5/alv3.dat]

-19.5715	-82.7068	-86.8127	5.69575	1	1	0
-68.4459	-65.2407	17.7291	8	0	1	1	0	1
-82.23	-73.0626	-51.5751	5.69575	0	0.5	0.5
-119.027	-4.44677	-23.929	5.69575	0	0.5	0.5
-51.2025	-58.1834	-93.5569	5.69575	0	0.5	0.5
-57.7899	-41.5464	-98.4588	5.69575	0	0.5	0.5
-19.726	-53.5237	-107.266	5.69575	1	1	0
-58.8496	-69.2544	-61.9721	8.29527	0	0	1
-89.3877	-28.9299	-57.2093	8.29527	0	0	1
-27.3466	-99.6232	-37.7696	8.29527	0	0	1
-69.1292	-42.0795	-74.5014	8.29527	0	0	1
-56.1395	-85.7682	-39.9021	8.29527	0	0	1
-79.0189	-75.3527	-13.3413	5.79459	0	1	0	0	0
-90.0453	-62.0377	12.0178	5.79459	0	1	0	0	0
-99.5851	-16.2681	-43.7968	5.79459	0	1	0	0	0
-52.4959	-31.146	-91.5102	5.79459	0	1	0	0	0
-13.0634	-90.4387	-61.2388	5.79459	0	1	0	0	0
-29.8348	-61.2038	-86.3943	5.79459	0	1	0	0	0
-103.715	-33.5614	-14.7242	5.79459	0	1	0	0	0
-20.0469	-20.3991	-106.217	5.79459	0	1	0	0	0
-30.2113	-75.4663	-90.2885	5.69575	0	0.5	0.5
-28.2354	-109	-45.658	5.69575	1	1	0
25.9401	-110.701	-42.8059	5.69575	0	0.5	0.5
29.5803	-113.669	-31.052	5.69575	0	0.5	0.5
-1.22041	-2.40957	-96.1675	8	0	1	1	0	1
87.7137	7.83053	38.7358	8	0.5	0.5	0.5	0	1
-8.82434	-9.07383	-120.829	5.69575	1	1	0
34.6351	-47.6109	-106.271	5.69575	0	0.5	0.5
83.7614	-68.311	-55.4793	5.69575	0	0.5	0.5
71.1015	-90.7345	-38.3643	5.69575	1	1	0
9.12743	-67.2948	-100.741	5.69575	1	1	0
61.6846	-96.4754	-40.5893	5.69575	1	1	0
86.1612	1.55329	-85.6373	5.69575	1	1	0
-0.328491	-62.8822	-90.2526	8.29527	0	0	1
83.4777	-18.9088	-69.0937	8.29527	0	0	1
16.2269	-105.612	-26.1303	8.29527	0	0	1
44.868	-37.2891	-93.2544	8.29527	0	0	1
53.3083	-93.6681	-22.0115	8.29527	0	0	1
-14.3987	-109.054	0.0168915	5.79459	0	1	0	0	0
27.6756	-105.16	16.598	5.79459	0	1	0	0	0
54.8131	-59.6768	-74.3922	5.79459	0	1	0	0	0
17.2885	-29.5438	-104.538	5.79459	0	1	0	0	0
42.2622	-89.3553	-48.2653	5.79459	0	1	0	0	0
81.4958	-73.1262	-10.5348	5.79459	0	1	0	0	0
4.93007	-37.9906	-115.292	5.69575	0	0.5	0.5
23.1214	-81.3581	-70.3297	5.79459	0	1	0	0	0
76.2192	-64.9561	-45.5081	5.79459	0	1	0	0	0
57.0499	-7.14236	-93.7779	5.79459	0	1	0	0	0
97.7357	-37.2082	-34.1069	5.79459	0	1	0	0	0
-23.8606	-119.035	-4.6068	5.69575	0	0.5	0.5
-50.8905	-100.234	46.0788	5.69575	1	1	0
-78.3275	-55.06	9.396	8	0.5	0.5	0.5	0	1
-14.9658	-103.728	33.4157	8.29527	0	0	1
-58.1898	-84.6648	39.3169	8.29527	0	0	1
-86.2538	-43.4067	52.6892	8.29527	0	0	1
-102.167	-28.1553	29.4822	8.29527	0	0	1
-62.9103	-35.844	82.8101	5.79459	0	1	0	0	0
-44.7195	-99.4702	14.3475	5.79459	0	1	0	0	0
-116.556	-3.22063	34.1202	5.69575	0	0.5	0.5
-46.0525	-75.1409	65.8256	5.79459	0	1	0	0	0
-96.483	-12.2716	51.3851	5.79459	0	1	0	0	0
-18.5322	-61.7197	102.991	5.69575	0	0.5	0.5
-31.7593	-56.7606	88.7107	5.79459	0	1	0	0	0
23.4946	-119.171	-2.5067	5.69575	1	1	0
53.1359	-71.2475	82.8268	5.69575	0	0.5	0.5
38.0434	-59.325	84.4586	8.29527	0	0	1
42.5127	-37.1343	94.4124	8.29527	0	0	1
74.5849	-77.2999	23.7026	8.29527	0	0	1
65.664	-67.4194	56.9461	5.79459	0	1	0	0	0
26.9101	-92.2417	53.5474	5.79459	0	1	0	0	0
87.3153	-63.1866	21.991	5.79459	0	1	0	0	0
-7.18309	-85.0429	69.3981	5.79459	0	1	0	0	0
75.2355	-39.5772	69.8088	5.79459	0	1	0	0	0
5.58633	-49.1763	98.2369	5.79459	0	1	0	0	0
95.786	-72.6461	17.5378	5.69575	0	0.5	0.5
26.4248	-88.8713	78.5081	5.69575	0	0.5	0.5
118.853	-19.9119	15.4044	5.69575	0	0.5	0.5
107.049	-46.5392	33.6841	5.69575	0	0.5	0.5
101.546	-62.5431	23.1639	5.69575	0	0.5	0.5
1.87686	-26.853	118.471	5.69575	0	0.5	0.5
-22.8555	-26.6857	104.238	5.79459	0	1	0	0	0
-65.3409	16.9928	-101.004	5.69575	0	0.5	0.5
-54.368	47.5254	-82.9786	8.29527	0	0	1
-73.3561	34.7004	51.6743	8	0	1	1	0	1
-95.3569	5.64032	-11.4328	8	0.5	0.5	0.5	0	1
-9.99684	46.3189	-99.2705	8.29527	0	0	1
-99.1446	8.07913	-46.9582	8.29527	0	0	1
-23.8522	96.4183	-47.2713	8.29527	0	0	1
-56.8909	92.4957	-17.5494	8.29527	0	0	1
-86.0953	65.4595	-20.0663	8.29527	0	0	1
-84.7906	48.7508	-50.338	5.79459	0	1	0	0	0
-35.7983	103.767	7.13759	5.79459	0	1	0	0	0
-100.793	40.8377	-16.5242	5.79459	0	1	0	0	0
-75.748	16.2523	-78.0904	5.79459	0	1	0	0	0
-43.1966	94.9079	-35.022	5.79459	0	1	0	0	0
-53.8306	74.0272	-61.0102	5.79459	0	1	0	0	0
-45.8763	7.23302	-99.7149	5.79459	0	1	0	0	0
9.57909	32.8157	-104.553	5.79459	0	1	0	0	0
-27.3325	62.9889	-85.938	5.79459	0	1	0	0	0
50.0304	71.8734	-84.2086	5.69575	1	1	0
42.0616	28.0549	-110.478	5.69575	0	0.5	0.5
-39.9973	85.3464	-19.2791	8	0.5	0.5	0.5	0	1
6.89499	89.0237	-82.3841	5.69575	1	1	0
61.7604	64.3007	-82.5274	5.69575	1	1	0
-6.41811	93.8074	-76.9343	5.69575	0	0.5	0.5
52.9594	13.0944	-79.2422	8	0	1	1	0	1
68.1424	53.0915	-42.3483	8	0	1	1	0	1
89.7544	75.0694	-32.6899	5.69575	1	1	0
25.4305	77.0666	-74.2565	8.29527	0	0	1
58.9051	75.1037	-75.1635	5.69575	1	1	0
-2.69801	7.95816	-109.679	8.29527	0	0	1
39.3756	-57.8324	-66.0338	8	0.5	0.5	0.5	0	1
37.9524	24.3019	-100.338	5.79459	0	1	0	0	0
70.9209	20.4526	-81.5593	5.79459	0	1	0	0	0
13.0755	95.0733	-53.7596	5.79459	0	1	0	0	0
82.3468	45.405	-57.0736	5.79459	0	1	0	0	0
56.6368	77.7398	-53.3742	5.79459	0	1	0	0	0
50.3844	56.5897	-79.7445	5.79459	0	1	0	0	0
75.0423	59.1328	-75.0457	5.69575	0	0.5	0.5
103.181	57.579	-28.2527	5.69575	1	1	0
107.651	-7.40237	-21.3654	5.79459	0	1	0	0	0
115.714	27.9009	-24.3275	5.69575	0	0.5	0.5
93.9558	6.20879	-56.8661	5.79459	0	1	0	0	0
37.1882	112.125	-28.3695	5.69575	1	1	0
-113.915	17.3401	38.5032	5.69575	1	1	0
-120.277	16.6971	-3.84117	5.69575	1	1	0
-81.1547	29.4628	85.4738	5.69575	0	0.5	0.5
-26.25	95.7801	69.9787	5.69575	0	0.5	0.5
-81.4254	50.13	54.3773	8.29527	0	0	1
-90.1246	66.4775	47.0979	5.69575	1	1	0
-80.7697	1.55404	74.6582	8.29527	0	0	1
-96.3442	22.4742	48.0906	8.29527	0	0	1
-53.6188	65.4529	45.7816	8	0	1	1	0	1
-56.8949	80.5381	48.7552	8.29527	0	0	1
-30.6689	92.8606	50.362	8.29527	0	0	1
-104.981	24.4566	21.9263	5.79459	0	1	0	0	0
-19.8463	72.3371	80.4579	5.79459	0	1	0	0	0
-109.413	9.64396	-5.95212	5.79459	0	1	0	0	0
-44.6575	54.0275	84.7747	5.79459	0	1	0	0	0
-102.753	44.0132	47.5869	5.69575	0	0.5	0.5
-67.452	62.7575	79.1937	5.69575	0	0.5	0.5
-97.9329	71.1209	10.529	5.69575	0	0.5	0.5
-72.8322	80.5771	17.4013	5.79459	0	1	0	0	0
-61.8912	31.3268	85.3705	5.79459	0	1	0	0	0
-33.3678	115.425	17.9898	5.69575	0	0.5	0.5
-14.0797	35.2293	103.25	8.29527	0	0	1
-42.5855	8.20118	101.09	8.29527	0	0	1
89.0061	65.0597	51.0396	5.69575	0	0.5	0.5
62.0196	104.449	-1.99135	5.69575	1	1	0
0.791183	39.5601	87.6918	8	0.5	0.5	0.5	0	1
42.1816	98.9452	56.4842	5.69575	1	1	0
1.16698	109.746	-7.37979	8.29527	0	0	1
84.3209	70.5127	-4.237	8.29527	0	0	1
20.7474	77.0849	75.68	8.29527	0	0	1
90.1055	9.53565	62.3705	5.79459	0	1	0	0	0
54.039	73.8272	61.0683	5.79459	0	1	0	0	0
62.1301	88.3419	20.8703	5.79459	0	1	0	0	0
13.3359	93.5886	56.2434	5.79459	0	1	0	0	0
80.7413	65.1405	36.5726	5.79459	0	1	0	0	0
19.8835	106.262	-20.3237	5.79459	0	1	0	0	0
45.0434	98.459	-19.414	5.79459	0	1	0	0	0
44.7144	40.9081	91.7995	5.79459	0	1	0	0	0
36.7831	98.6974	31.715	5.79459	0	1	0	0	0
66.6893	46.3305	74.2026	5.79459	0	1	0	0	0
66.387	82.7106	-29.1843	5.79459	0	1	0	0	0
51.1249	60.3051	92.2466	5.69575	0	0.5	0.5
73.5914	-4.30565	81.6442	5.79459	0	1	0	0	0
-8.16119	105.169	31.1742	5.79459	0	1	0	0	0
74.8905	88.902	35.3236	5.69575	0	0.5	0.5
110.562	9.09843	49.5299	5.69575	1	1	0
101.666	20.163	36.8446	8.29527	0	0	1
108.28	-6.61943	18.2105	8.29527	0	0	1
105.214	31.9524	-3.02303	8.29527	0	0	1
100.628	32.899	-29.8616	5.79459	0	1	0	0	0
102.396	-36.2612	17.3276	5.79459	0	1	0	0	0
98.4445	43.0342	23.5954	5.79459	0	1	0	0	0
103.231	62.447	14.2697	5.69575	0	0.5	0.5
39.6106	113.771	15.7211	5.69575	0	0.5	0.5
-6.68834	115.588	36.823	5.69575	1	1	0
48.4984	5.77863	98.5622	8.29527	0	0	1
29.1641	23.1565	103.505	8.29527	0	0	1
6.50937	2.1715	109.785	8.29527	0	0	1
33.8309	68.6315	94.3668	5.69575	1	1	0
