# Supplementary material for: Mechanistic model of radiotherapy-induced lung fibrosis using coupled 3D agent-based and Monte Carlo simulations
Source: Commun Med (Lond). 2024 Feb 9;4:16. doi: 10.1038/s43856-024-00442-w (PMC10858213; doi:10.1038/s43856-024-00442-w)
Supplement: Supplementary file 8 — Supplementary Software 1 [file 43856_2024_442_MOESM8_ESM.zip › code/HealthyStructure_phagFrac1.0_senescent1.0/exp_5/alv2.dat]

-22.3537	-111.549	-42.6349	5.69575	1	1	0
-48.4064	-101.389	-46.2271	5.69575	0	0.5	0.5
18.87	-116.766	-27.7387	5.69575	1	1	0
12.4471	-114.238	-39.429	5.69575	1	1	0
-7.64627	-109.34	-9.28697	8.29527	0	0	1
46.8445	-94.5778	-30.9942	8.29527	0	0	1
-0.981613	-118.593	-26.3546	5.69575	1	1	0
-19.9193	-103.81	-30.4391	8.29527	0	0	1
12.1369	-97.1966	-50.0552	5.79459	0	1	0	0	0
-13.5757	-98.8168	-69.3603	5.69575	0	0.5	0.5
5.57214	-107.999	20.1302	5.79459	0	1	0	0	0
-74.2775	-28.5873	-91.7909	5.69575	1	1	0
-110.368	-43.3295	-26.4846	5.69575	0	0.5	0.5
-29.9413	-14.8735	-116.8	5.69575	0	0.5	0.5
-36.6782	-87.6378	-75.7246	5.69575	0	0.5	0.5
-31.9333	-88.2832	-57.3267	8.29527	0	0	1
-105.991	-17.2097	-56.8325	5.69575	1	1	0
-39.8909	-20.7419	-85.0487	8	0.5	0.5	0.5	0	1
-46.2809	-17.7762	-98.1978	8.29527	0	0	1
-92.9135	-53.3163	-24.9891	8.29527	0	0	1
-56.8878	-84.4983	-41.5189	8.29527	0	0	1
-14.7449	-7.86273	-108.723	8.29527	0	0	1
-63.6491	5.4696	-89.5482	8.29527	0	0	1
-60.3162	34.6343	-85.2198	5.79459	0	1	0	0	0
-70.8439	-68.5972	-48.7398	5.79459	0	1	0	0	0
-71.2991	-41.5522	-72.7313	5.79459	0	1	0	0	0
-37.7768	-54.9143	-87.5062	5.79459	0	1	0	0	0
-24.2419	21.6891	-105.081	5.79459	0	1	0	0	0
-107.196	-21.8667	-11.4405	5.79459	0	1	0	0	0
-82.6752	-32.2159	-82.9872	5.69575	0	0.5	0.5
-109.553	-27.0379	-45.0193	5.69575	0	0.5	0.5
-23.9767	-76.7076	-91.1096	5.69575	0	0.5	0.5
-115.341	-27.4451	-26.5155	5.69575	0	0.5	0.5
29.9182	4.1256	-117.677	5.69575	1	1	0
39.8698	-10.1333	-114.314	5.69575	0	0.5	0.5
63.0998	-29.775	-99.4573	5.69575	0	0.5	0.5
76.2876	-53.0821	-78.2458	5.69575	0	0.5	0.5
6.86404	-70.5435	-98.6732	5.69575	0	0.5	0.5
46.5194	-68.1971	-49.4022	8	0	1	1	0	1
5.90764	-80.9439	-90.4051	5.69575	1	1	0
66.6019	-81.1007	-61.218	5.69575	1	1	0
33.3201	-47.1853	-93.6126	8.29527	0	0	1
-5.55354	-77.0778	-78.2826	5.79459	0	1	0	0	0
63.4328	-72.914	-52.5269	5.79459	0	1	0	0	0
32.1794	-22.0678	-102.847	5.79459	0	1	0	0	0
67.1278	-34.2562	-80.1272	5.79459	0	1	0	0	0
50.8513	-58.7271	-93.4086	5.69575	0	0.5	0.5
36.4655	-74.6113	-72.1348	5.79459	0	1	0	0	0
-5.57614	-43.8202	-100.741	5.79459	0	1	0	0	0
76.2269	-0.588013	-79.304	5.79459	0	1	0	0	0
-90.5153	23.6686	-22.411	8	0	1	1	0	1
-7.96883	95.8359	-2.73035	8	0.5	0.5	0.5	0	1
-71.4947	82.0818	-15.8456	8.29527	0	0	1
-51.5284	92.1382	-30.9092	8.29527	0	0	1
-97.9154	-18.6356	-46.5304	5.79459	0	1	0	0	0
-96.7155	52.2204	4.37361	5.79459	0	1	0	0	0
-105.548	16.1104	-26.4597	5.79459	0	1	0	0	0
-90.7083	56.3315	-26.4345	5.79459	0	1	0	0	0
-86.2282	-1.23689	-68.2874	5.79459	0	1	0	0	0
-64.6177	65.3993	-60.3944	5.79459	0	1	0	0	0
-37.6909	88.8084	-52.8438	5.79459	0	1	0	0	0
-86.9783	38.0993	-55.5267	5.79459	0	1	0	0	0
-109.051	9.84244	10.538	5.79459	0	1	0	0	0
-1.67848	11.6182	-120.922	5.69575	1	1	0
12.7363	106.01	-57.9615	5.69575	0	0.5	0.5
6.40855	120.248	-16.1008	5.69575	0	0.5	0.5
47.6889	30.4295	-107.518	5.69575	0	0.5	0.5
62.5001	70.2939	-20.2011	8	0.5	0.5	0.5	0	1
81.1175	73.287	-12.2368	8.29527	0	0	1
-4.38072	49.6874	-98.0407	8.29527	0	0	1
30.4855	102.91	-24.0856	8.29527	0	0	1
51.6886	14.9808	-95.9343	8.29527	0	0	1
-7.62755	104.513	-33.4487	8.29527	0	0	1
89.2803	46.1677	-44.6941	8.29527	0	0	1
46.8571	87.2779	-47.8299	8.29527	0	0	1
-33.4878	62.571	-84.0442	5.79459	0	1	0	0	0
38.8337	76.3365	-69.0267	5.79459	0	1	0	0	0
10.8024	100.973	-42.2744	5.79459	0	1	0	0	0
1.04459	79.6365	-75.8745	5.79459	0	1	0	0	0
51.0801	56.3078	-79.5001	5.79459	0	1	0	0	0
14.929	108.724	7.50186	5.79459	0	1	0	0	0
16.9518	111.57	-45.0052	5.69575	0	0.5	0.5
62.9454	19.2436	-102.123	5.69575	0	0.5	0.5
14.8108	17.3199	-107.613	5.79459	0	1	0	0	0
41.5641	32.7966	-96.4181	5.79459	0	1	0	0	0
29.6301	-99.6787	62.8181	5.69575	1	1	0
28.9552	-117.958	-2.98842	5.69575	1	1	0
32.3402	-104.947	-6.30553	8.29527	0	0	1
-8.61406	-103.132	37.2773	8.29527	0	0	1
37.4952	-96.5877	36.9448	8.29527	0	0	1
-107.563	-47.822	30.052	5.69575	1	1	0
-52.7919	-78.9993	15.0867	8	0	1	1	0	1
-78.3485	-12.7235	76.1553	8.29527	0	0	1
-99.5318	-46.7206	3.257	8.29527	0	0	1
-99.3454	-61.99	32.367	5.69575	1	1	0
-39.6167	-76.671	68.2061	8.29527	0	0	1
-39.4582	-89.4276	50.4554	8.29527	0	0	1
-87.436	-48.8799	45.4499	5.79459	0	1	0	0	0
-51.5516	-96.0416	14.7801	5.79459	0	1	0	0	0
-102.745	-19.2532	34.2471	5.79459	0	1	0	0	0
-17.4341	-59.1226	91.1089	5.79459	0	1	0	0	0
-55.5247	-38.3244	86.8806	5.79459	0	1	0	0	0
-66.8627	-63.1452	60.3494	5.79459	0	1	0	0	0
-76.1767	-78.3265	12.731	5.79459	0	1	0	0	0
-28.705	-21.6964	103.948	5.79459	0	1	0	0	0
-16.2081	-48.3713	81.5642	8	0.5	0.5	0.5	0	1
82.2829	-78.4171	42.8974	5.69575	0	0.5	0.5
10.2999	-81.7314	49.6927	8	0	1	1	0	1
63.7241	-55.2177	70.6417	8.29527	0	0	1
67.3909	-72.8084	47.5121	5.79459	0	1	0	0	0
11.1521	-74.2306	80.4081	5.79459	0	1	0	0	0
63.585	-88.4746	15.1389	5.79459	0	1	0	0	0
37.7629	-64.3416	80.8339	5.79459	0	1	0	0	0
60.376	-26.4707	88.0571	5.79459	0	1	0	0	0
85.7857	-85.9687	-3.17863	5.69575	0	0.5	0.5
-29.4738	-64.8761	98.3986	5.69575	1	1	0
-7.64918	-44.1925	112.909	5.69575	0	0.5	0.5
44.7433	-47.9484	102.269	5.69575	0	0.5	0.5
17.4403	-33.3784	103.352	5.79459	0	1	0	0	0
26.2732	-18.8007	117.113	5.69575	0	0.5	0.5
-103.583	60.377	19.6254	5.69575	0	0.5	0.5
-88.4754	20.1853	80.7766	5.69575	1	1	0
-80.3452	60.8881	44.0147	8.29527	0	0	1
-58.265	25.4285	89.7696	8.29527	0	0	1
-44.5992	96.11	29.5598	5.79459	0	1	0	0	0
-79.6461	12.3989	74.8503	5.79459	0	1	0	0	0
-100.104	26.2029	37.3162	5.79459	0	1	0	0	0
-73.9529	79.6793	16.7982	5.79459	0	1	0	0	0
-26.8564	115.939	24.4306	5.69575	0	0.5	0.5
-64.2314	93.711	43.0404	5.69575	0	0.5	0.5
-75.5012	45.5051	65.794	5.79459	0	1	0	0	0
-99.8635	69.0002	-5.11464	5.69575	0	0.5	0.5
-96.0787	14.4436	72.9398	5.69575	0	0.5	0.5
71.6583	62.6125	-14.1229	8	0	1	1	0	1
68.2723	67.3037	8.03661	8	0.5	0.5	0.5	0	1
72.6231	90.7531	35.3506	5.69575	0	0.5	0.5
60.8199	62.4948	84.5887	5.69575	0	0.5	0.5
52.2173	109.495	6.64018	5.69575	1	1	0
89.9505	14.2128	61.7002	8.29527	0	0	1
47.2659	76.0832	63.8536	8.29527	0	0	1
38.9029	78.1053	-40.5054	8	0	1	1	0	1
-16.1183	47.4562	82.1165	8	0.5	0.5	0.5	0	1
-25.2898	106.374	12.0381	8.29527	0	0	1
25.103	100.13	37.9986	8.29527	0	0	1
21.7508	61.1595	88.8055	8.29527	0	0	1
-11.0643	56.9944	93.433	8.29527	0	0	1
56.8473	4.79384	94.05	8.29527	0	0	1
12.2221	76.9644	77.6344	5.79459	0	1	0	0	0
60.7897	88.1015	25.3522	5.79459	0	1	0	0	0
-30.7512	86.0145	61.2852	5.79459	0	1	0	0	0
-42.1829	57.0117	84.0849	5.79459	0	1	0	0	0
61.62	90.3436	-11.8751	5.79459	0	1	0	0	0
71.3095	51.4004	83.8616	5.69575	0	0.5	0.5
5.46139	94.8642	55.4161	5.79459	0	1	0	0	0
69.0582	40.9716	75.1823	5.79459	0	1	0	0	0
-56.2061	13.5659	106.849	5.69575	1	1	0
-24.0332	19.3184	105.59	5.79459	0	1	0	0	0
43.2512	52.8395	100.485	5.69575	1	1	0
31.1352	14.4265	104.511	8.29527	0	0	1
9.0527	-3.25455	109.579	5.79459	0	1	0	0	0
99.7124	-21.004	-66.1527	5.69575	1	1	0
119.82	4.04124	-19.6332	5.69575	1	1	0
90.9241	-36.7391	-49.8302	8.29527	0	0	1
91.7156	12.6995	-59.3883	5.79459	0	1	0	0	0
116.133	1.62889	-35.6449	5.69575	0	0.5	0.5
104.237	-62.2249	4.75583	5.69575	0	0.5	0.5
108.017	-37.3455	41.202	5.69575	1	1	0
118.533	-25.03	-9.13304	5.69575	0	0.5	0.5
105.421	-24.1969	20.0239	8.29527	0	0	1
109.115	-44.6927	29.2644	5.69575	1	1	0
91.5621	-44.8732	41.2648	8.29527	0	0	1
84.394	-64.3791	-28.8614	5.79459	0	1	0	0	0
88.912	-64.6433	3.98697	5.79459	0	1	0	0	0
104.816	-31.2594	-11.6777	5.79459	0	1	0	0	0
106.503	-2.39964	-27.4099	5.79459	0	1	0	0	0
87.7887	63.2243	55.2788	5.69575	1	1	0
101.558	36.6148	21.1039	8.29527	0	0	1
99.3942	2.34335	47.067	5.79459	0	1	0	0	0
108.788	16.2809	0.236542	5.79459	0	1	0	0	0
81.094	64.6657	36.6347	5.79459	0	1	0	0	0
99.7924	42.7771	-17.652	5.79459	0	1	0	0	0
