# Supplementary material for: Mechanistic model of radiotherapy-induced lung fibrosis using coupled 3D agent-based and Monte Carlo simulations
Source: Commun Med (Lond). 2024 Feb 9;4:16. doi: 10.1038/s43856-024-00442-w (PMC10858213; doi:10.1038/s43856-024-00442-w)
Supplement: Supplementary file 8 — Supplementary Software 1 [file 43856_2024_442_MOESM8_ESM.zip › code/HealthyStructure_phagFrac1.0_senescent1.0/exp_5/alv0.dat]

-90.1217	-46.3233	-67.0233	5.69575	0	0.5	0.5
-89.7976	-16.4509	-61.3658	8.29527	0	0	1
-66.3322	-75.483	-44.7477	8.29527	0	0	1
-66.5536	-56.543	-66.8843	5.79459	0	1	0	0	0
-61.8161	-1.59016	-90.9738	5.79459	0	1	0	0	0
-88.8553	-58.6647	-27.6257	5.79459	0	1	0	0	0
-94.5635	-53.1017	-54.7526	5.69575	0	0.5	0.5
-42.9982	-66.4116	-92.2013	5.69575	1	1	0
-30.9231	-59.1681	-101.503	5.69575	0	0.5	0.5
35.842	-84.15	-79.9627	5.69575	1	1	0
-23.61	-13.9183	-106.531	8.29527	0	0	1
-15.0539	-94.3506	-54.51	8.29527	0	0	1
47.5603	-51.6327	-99.1564	5.69575	1	1	0
33.5489	-72.9841	-91.1466	5.69575	1	1	0
-33.886	-67.1874	-80.2337	8.29527	0	0	1
-7.22928	-106.892	-24.9378	5.79459	0	1	0	0	0
-10.0131	-59.9744	-91.6669	5.79459	0	1	0	0	0
-0.270905	-31.3442	-105.439	5.79459	0	1	0	0	0
10.0777	-85.8153	-68.0747	5.79459	0	1	0	0	0
35.3026	-52.4675	-90.0049	5.79459	0	1	0	0	0
41.0485	-96.5492	-33.0646	5.79459	0	1	0	0	0
64.6904	-42.9622	-77.9064	5.79459	0	1	0	0	0
42.9051	-77.7531	-64.9123	5.79459	0	1	0	0	0
30.1375	-16.3621	-104.518	5.79459	0	1	0	0	0
-27.0426	-92.1617	-74.3963	5.69575	0	0.5	0.5
6.45386	-9.52124	-120.945	5.69575	0	0.5	0.5
-55.2862	-31.9661	-89.5634	5.79459	0	1	0	0	0
115.655	-20.883	-30.7849	5.69575	0	0.5	0.5
85.3698	-50.4922	-47.5662	5.79459	0	1	0	0	0
-118.571	-24.4919	10.0455	5.69575	1	1	0
-67.7757	-51.4756	86.6985	5.69575	0	0.5	0.5
-101.862	-59.9486	28.109	5.69575	1	1	0
-75.0836	-37.1863	47.2769	8	0	1	1	0	1
-115.246	1.64806	38.4165	5.69575	0	0.5	0.5
-102.166	-64.9894	9.91513	5.69575	0	0.5	0.5
-82.0876	-87.2086	20.4006	5.69575	1	1	0
0.0728912	-94.3357	18.8743	8	0.5	0.5	0.5	0	1
-109.476	-8.53424	51.9805	5.69575	1	1	0
-86.2473	-36.1952	77.5388	5.69575	1	1	0
-98.7118	-47.9831	7.32138	8.29527	0	0	1
-105.933	-20.6994	21.2073	8.29527	0	0	1
-80.1107	-66.052	36.3236	8.29527	0	0	1
-59.5269	-17.728	90.7869	8.29527	0	0	1
-60.7293	-84.4228	35.8433	8.29527	0	0	1
-107.029	-23.0304	-10.6917	5.79459	0	1	0	0	0
-60.2181	-89.3415	56.1407	5.69575	0	0.5	0.5
-60.271	-56.0613	72.9695	5.79459	0	1	0	0	0
-63.7523	-89.6409	-0.382401	5.79459	0	1	0	0	0
37.8913	-114.567	14.0909	5.69575	0	0.5	0.5
-29.8557	-111.096	39.0658	5.69575	0	0.5	0.5
-14.5177	-56.6203	76.4124	8	0	1	1	0	1
-51.9072	-69.8695	40.9802	8	0.5	0.5	0.5	0	1
27.8937	-106.4	-0.949081	8.29527	0	0	1
-10.8648	-94.7131	54.8761	8.29527	0	0	1
-37.5789	-103.332	-3.22807	5.79459	0	1	0	0	0
32.0151	-68.1618	80.1811	5.79459	0	1	0	0	0
55.6648	-40.2518	85.9141	5.79459	0	1	0	0	0
-39.5555	-71.7978	73.3515	5.79459	0	1	0	0	0
40.9227	-92.2062	43.8561	5.79459	0	1	0	0	0
-15.2415	-106.953	20.7039	5.79459	0	1	0	0	0
17.1281	-102.17	36.9858	5.79459	0	1	0	0	0
90.9167	-80.5211	-3.22435	5.69575	0	0.5	0.5
80.1651	-30.6229	85.9983	5.69575	0	0.5	0.5
79.5001	-39.5008	64.9571	8.29527	0	0	1
109.51	10.1492	2.1102	8.29527	0	0	1
76.0337	-92.6549	19.8459	5.69575	1	1	0
86.367	-34.5971	-24.4798	8	0	1	1	0	1
89.7524	-11.8264	-32.5595	8	0.5	0.5	0.5	0	1
108.506	-9.16469	15.5728	8.29527	0	0	1
106.315	-25.3628	-12.4063	8.29527	0	0	1
86.1001	-66.3645	-16.8087	8.29527	0	0	1
64.304	-88.2435	-13.3342	8.29527	0	0	1
102.778	-18.9681	34.307	8.29527	0	0	1
94.1078	-53.6339	19.1605	5.79459	0	1	0	0	0
61.0123	-71.064	57.6837	5.79459	0	1	0	0	0
68.6506	-100.034	-6.4287	5.69575	0	0.5	0.5
75.7555	-77.2743	19.7431	5.79459	0	1	0	0	0
13.7116	-14.2885	119.865	5.69575	1	1	0
1.30878	-2.1032	109.972	8.29527	0	0	1
7.54904	-50.8688	97.2388	8.29527	0	0	1
36.5541	-15.4494	102.589	8.29527	0	0	1
-6.6077	-72.0066	82.8938	5.79459	0	1	0	0	0
46.6066	-17.39	110.848	5.69575	0	0.5	0.5
-76.1845	84.6491	-42.3127	5.69575	1	1	0
-100.226	66.5194	-17.0634	5.69575	1	1	0
-103.741	35.1033	-52.5872	5.69575	1	1	0
-60.6902	15.4508	-104.105	5.69575	0	0.5	0.5
-81.0519	16.2801	-89.025	5.69575	0	0.5	0.5
-102.612	58.5001	-28.4552	5.69575	0	0.5	0.5
-89.6736	59.448	-22.8884	8.29527	0	0	1
-60.5558	39.5098	-82.8973	5.79459	0	1	0	0	0
-70.8759	96.7045	-19.6148	5.69575	0	0.5	0.5
-88.4814	13.053	-64.0364	5.79459	0	1	0	0	0
-105.363	-1.18344	-31.5786	5.79459	0	1	0	0	0
-60.6716	87.1696	-58.9942	5.69575	0	0.5	0.5
-82.6314	42.5844	-58.81	5.79459	0	1	0	0	0
6.52184	68.7923	-66.937	8	0	1	1	0	1
47.4876	81.9605	-16.8171	8	0.5	0.5	0.5	0	1
-40.1575	53.2704	-101.536	5.69575	0	0.5	0.5
-41.1727	76.6387	-84.8011	5.69575	0	0.5	0.5
37.926	44.4254	-106.527	5.69575	1	1	0
7.19881	88.7513	-82.6516	5.69575	0	0.5	0.5
14.3379	47.0755	-111.078	5.69575	1	1	0
-46.5392	6.86734	-112.013	5.69575	0	0.5	0.5
39.15	29.785	-82.6778	8	0.5	0.5	0.5	0	1
25.4421	16.3191	-105.766	8.29527	0	0	1
-42.4206	78.9037	-63.8333	8.29527	0	0	1
-14.8419	95.0628	-53.3177	8.29527	0	0	1
-1.5712	74.3255	-81.0756	8.29527	0	0	1
57.6582	54.7919	-75.9828	5.79459	0	1	0	0	0
46.6871	82.6076	-55.6444	5.79459	0	1	0	0	0
-15.7717	106.211	-23.8849	5.79459	0	1	0	0	0
-35.556	30.7486	-99.45	5.79459	0	1	0	0	0
-11.0244	46.9101	-98.8833	5.79459	0	1	0	0	0
19.8837	105.07	-25.7866	5.79459	0	1	0	0	0
-67.3177	73.1374	-47.1088	5.79459	0	1	0	0	0
19.3105	82.2474	-70.4447	5.79459	0	1	0	0	0
48.0965	97.3125	-17.8102	5.79459	0	1	0	0	0
25.0713	42.6456	-98.2486	5.79459	0	1	0	0	0
66.3399	-12.2857	-86.8797	5.79459	0	1	0	0	0
105.007	1.60072	-61.0803	5.69575	1	1	0
64.6794	24.3466	-85.5793	8.29527	0	0	1
90.3961	-7.60943	-62.2145	5.79459	0	1	0	0	0
89.2631	22.0937	-60.3652	5.79459	0	1	0	0	0
76.6753	39.6634	-85.4846	5.69575	0	0.5	0.5
108.233	40.8632	-37.0891	5.69575	0	0.5	0.5
81.6747	59.3778	-43.6292	5.79459	0	1	0	0	0
30.2371	115.201	-23.9645	5.69575	1	1	0
-90.0758	72.511	37.2614	5.69575	0	0.5	0.5
-94.79	-2.17811	16.2968	8	0	1	1	0	1
-102.735	10.9066	37.7541	8.29527	0	0	1
-51.8602	96.608	-8.79819	8.29527	0	0	1
-121.01	4.3646	-9.86679	5.69575	1	1	0
-69.8298	72.9514	43.6107	8.29527	0	0	1
-59.3045	47.4026	79.5988	8.29527	0	0	1
-102.124	40.2859	-6.90401	8.29527	0	0	1
-65.9238	86.0536	18.677	5.79459	0	1	0	0	0
-79.6704	11.3075	74.9985	5.79459	0	1	0	0	0
-91.1321	32.5502	52.3013	5.79459	0	1	0	0	0
-31.5615	78.3661	70.4459	5.79459	0	1	0	0	0
-89.1687	60.8393	21.1546	5.79459	0	1	0	0	0
-37.7887	102.038	16.1393	5.79459	0	1	0	0	0
-78.4802	-29.1618	71.3412	5.79459	0	1	0	0	0
-112.898	12.8366	43.0472	5.69575	0	0.5	0.5
-108.386	17.4977	6.80977	5.79459	0	1	0	0	0
-118.228	27.6726	-4.02969	5.69575	0	0.5	0.5
-20.7037	92.6789	15.4099	8	0	1	1	0	1
-44.3493	63.5925	56.9615	8	0.5	0.5	0.5	0	1
-7.98865	107.315	56.388	5.69575	1	1	0
-1.79897	88.4216	83.2964	5.69575	0	0.5	0.5
-47.8977	110.997	12.0486	5.69575	0	0.5	0.5
12.1663	107.074	22.0667	8.29527	0	0	1
15.0504	92.5666	57.4884	8.29527	0	0	1
-54.0869	24.8646	92.5006	8.29527	0	0	1
-26.1721	96.0946	46.6996	5.79459	0	1	0	0	0
-15.2941	56.6592	93.0367	5.79459	0	1	0	0	0
26.9907	68.1093	82.0526	5.79459	0	1	0	0	0
-4.99232	109.688	6.60471	5.79459	0	1	0	0	0
62.2072	104.338	1.91093	5.69575	0	0.5	0.5
77.4904	38.0485	85.4841	5.69575	0	0.5	0.5
68.2198	85.8326	-8.84578	8.29527	0	0	1
57.4926	46.1475	81.6387	8.29527	0	0	1
103.82	34.8281	10.4171	8.29527	0	0	1
57.154	70.6741	61.9563	5.79459	0	1	0	0	0
42.6065	94.7426	36.1735	5.79459	0	1	0	0	0
77.2351	-0.968336	78.3186	5.79459	0	1	0	0	0
47.4706	5.86429	99.0563	5.79459	0	1	0	0	0
85.9627	53.5577	42.9183	5.79459	0	1	0	0	0
68.9887	81.6462	25.9701	5.79459	0	1	0	0	0
87.2356	25.2371	62.0729	5.79459	0	1	0	0	0
94.3847	55.9905	7.52274	5.79459	0	1	0	0	0
70.3424	98.7736	-7.59264	5.69575	0	0.5	0.5
98.4512	40.5705	-27.5943	5.79459	0	1	0	0	0
68.2877	41.8094	91.3739	5.69575	0	0.5	0.5
22.5233	117.207	22.7143	5.69575	1	1	0
-13.8047	120.693	-1.59285	5.69575	1	1	0
10.8004	48.6773	110.787	5.69575	1	1	0
-33.7351	9.63718	104.255	8.29527	0	0	1
0.941544	24.7131	107.184	5.79459	0	1	0	0	0
22.3192	43.5471	98.5165	5.79459	0	1	0	0	0
