# Supplementary material for: Mechanistic model of radiotherapy-induced lung fibrosis using coupled 3D agent-based and Monte Carlo simulations
Source: Commun Med (Lond). 2024 Feb 9;4:16. doi: 10.1038/s43856-024-00442-w (PMC10858213; doi:10.1038/s43856-024-00442-w)
Supplement: Supplementary file 8 — Supplementary Software 1 [file 43856_2024_442_MOESM8_ESM.zip › code/HealthyStructure_phagFrac1.0_senescent1.0/exp_5/alv1.dat]

-50.6474	-109.363	-15.3136	5.69575	1	1	0
9.26913	-117.323	-30.1599	5.69575	0	0.5	0.5
29.2643	-116.161	-20.2535	5.69575	1	1	0
50.3615	-101.403	-44.0903	5.69575	0	0.5	0.5
12.7206	-103.252	-35.7377	8.29527	0	0	1
21.9554	-107.626	-5.87836	5.79459	0	1	0	0	0
-82.0404	-64.8315	-61.8558	5.69575	0	0.5	0.5
-86.7667	-52.4627	-66.926	5.69575	0	0.5	0.5
-47.9136	-84.6012	-72.8484	5.69575	1	1	0
-77.9793	-78.4514	-50.2445	5.69575	0	0.5	0.5
-73.1798	-30.8378	-91.9425	5.69575	1	1	0
-93.4436	-29.4607	-50.0036	8.29527	0	0	1
-91.6716	2.27066	-79.6936	5.69575	1	1	0
-61.5659	-81.5236	-40.7866	8.29527	0	0	1
-44.595	-47.8021	-88.4661	8.29527	0	0	1
-45.7078	-96.1034	-27.8376	5.79459	0	1	0	0	0
-72.443	-28.1972	-77.8274	5.79459	0	1	0	0	0
-61.8404	-90.6051	8.15312	5.79459	0	1	0	0	0
-102.797	-24.8503	-30.2531	5.79459	0	1	0	0	0
-90.8091	-56.5529	-25.6024	5.79459	0	1	0	0	0
-108.171	3.64449	-19.6152	5.79459	0	1	0	0	0
-37.6434	-15.4441	-102.198	5.79459	0	1	0	0	0
-22.0692	-20.1885	-91.4377	8	0	1	1	0	1
-8.2968	-52.4226	-109.293	5.69575	0	0.5	0.5
-15.5752	-95.3531	-73.6553	5.69575	0	0.5	0.5
35.0671	-35.79	-110.677	5.69575	0	0.5	0.5
17.693	-90.568	-79.0211	5.69575	0	0.5	0.5
-41.1501	-92.1254	-67.6725	5.69575	0	0.5	0.5
47.5114	-94.3962	-59.9326	5.69575	1	1	0
-8.84655	-52.7573	-96.1136	8.29527	0	0	1
46.114	-93.1731	-35.9364	8.29527	0	0	1
51.3641	-8.26701	-96.9195	8.29527	0	0	1
48.9608	-38.6962	-90.5839	5.79459	0	1	0	0	0
13.4984	-87.4618	-65.3316	5.79459	0	1	0	0	0
-44.5517	-66.821	-75.1671	5.79459	0	1	0	0	0
46.0494	-67.4814	-73.6594	5.79459	0	1	0	0	0
10.5714	-61.5885	-90.5268	5.79459	0	1	0	0	0
-21.2536	-90.9444	-58.1154	5.79459	0	1	0	0	0
45.3918	-41.6183	-104.725	5.69575	0	0.5	0.5
26.4577	-83.4664	-84.2217	5.69575	0	0.5	0.5
42.4167	-22.1941	-111.661	5.69575	0	0.5	0.5
72.546	-16.0084	-96.1287	5.69575	0	0.5	0.5
103.115	9.56822	-63.5268	5.69575	0	0.5	0.5
96.7305	-45.4998	-25.942	8.29527	0	0	1
108.488	-13.5312	-12.1326	5.79459	0	1	0	0	0
87.2574	-25.9993	-61.7267	5.79459	0	1	0	0	0
102.877	0.994858	-38.927	5.79459	0	1	0	0	0
69.4627	-62.6938	-57.8396	5.79459	0	1	0	0	0
96.0002	-14.5747	-73.0167	5.69575	0	0.5	0.5
-77.4831	15.4445	-76.5365	8.29527	0	0	1
-42.0122	90.4319	-46.444	8.29527	0	0	1
-84.0002	50.2065	-50.2323	8.29527	0	0	1
-63.6148	64.5788	-62.3116	8.29527	0	0	1
-44.9355	49.0982	-87.5795	8.29527	0	0	1
-47.885	11.2346	-98.3911	5.79459	0	1	0	0	0
-58.6338	90.5107	-21.6769	5.79459	0	1	0	0	0
-82.291	70.5909	-18.5776	5.79459	0	1	0	0	0
-108.317	25.7007	-48.6499	5.69575	0	0.5	0.5
-100.148	27.5895	-36.182	5.79459	0	1	0	0	0
-97.6742	50.3208	5.24974	5.79459	0	1	0	0	0
-87.3543	65.6763	-53.0632	5.69575	0	0.5	0.5
-15.5616	99.0959	-68.5402	5.69575	1	1	0
34.4679	71.2655	-92.158	5.69575	1	1	0
73.4428	35.2249	-51.1942	8	0.5	0.5	0.5	0	1
-18.57	56.7752	-92.3674	8.29527	0	0	1
-32.0936	74.087	-74.7068	8.29527	0	0	1
31.5939	99.7796	-61.6908	5.69575	1	1	0
-2.53886	23.8905	-107.344	8.29527	0	0	1
45.2589	82.5345	-56.9182	5.79459	0	1	0	0	0
68.8556	6.52522	-85.5355	5.79459	0	1	0	0	0
15.5633	99.7288	-43.726	5.79459	0	1	0	0	0
19.4182	27.5377	-104.712	5.79459	0	1	0	0	0
49.5128	96.9378	-15.8603	5.79459	0	1	0	0	0
17.2627	75.8831	-77.7415	5.79459	0	1	0	0	0
57.9526	67.2672	-82.9247	5.69575	0	0.5	0.5
40.5089	44.2415	-92.2048	5.79459	0	1	0	0	0
16.2657	-14.8333	-107.775	5.79459	0	1	0	0	0
56.4699	20.2622	-105.643	5.69575	0	0.5	0.5
35.4644	51.9818	-103.923	5.69575	0	0.5	0.5
-34.6063	101.803	-56.5556	5.69575	0	0.5	0.5
97.8237	19.9982	-69.2136	5.69575	1	1	0
94.1496	72.5011	-25.285	5.69575	0	0.5	0.5
80.6161	68.4006	-59.8522	5.69575	1	1	0
83.3548	71.5709	5.43893	5.79459	0	1	0	0	0
70.0055	78.5384	-32.1084	5.79459	0	1	0	0	0
97.1714	25.9666	-44.5361	5.79459	0	1	0	0	0
81.2424	49.3017	-55.3987	5.79459	0	1	0	0	0
64.1471	41.8522	-78.9528	5.79459	0	1	0	0	0
84.9538	72.8004	-47.3588	5.69575	0	0.5	0.5
97.5216	49.3709	-12.3305	5.79459	0	1	0	0	0
37.3722	-115.409	-6.62422	5.69575	0	0.5	0.5
-8.4075	-97.9181	71.4349	5.69575	1	1	0
27.1462	-113.809	32.7193	5.69575	0	0.5	0.5
-34.9167	-106.041	47.9174	5.69575	0	0.5	0.5
61.2736	-104.093	13.0442	5.69575	1	1	0
-30.3427	-105.502	-6.96956	8.29527	0	0	1
5.80505	-107.932	20.3954	5.79459	0	1	0	0	0
15.9363	-100.017	67.1003	5.69575	0	0.5	0.5
7.23839	-119.798	18.8963	5.69575	0	0.5	0.5
-119.755	-20.1469	3.56184	5.69575	0	0.5	0.5
-87.9115	-83.3989	-8.87897	5.69575	1	1	0
-82.6623	-72.2545	-6.74193	8.29527	0	0	1
-63.8668	-78.7458	42.663	8.29527	0	0	1
-90.0432	-2.50882	63.1342	8.29527	0	0	1
-83.223	-37.4658	61.4023	8.29527	0	0	1
-79.8463	17.1264	73.6971	5.79459	0	1	0	0	0
-55.8292	-17.1607	93.2127	5.79459	0	1	0	0	0
-115.413	-9.62236	36.7034	5.69575	0	0.5	0.5
-104.283	7.4624	34.197	5.79459	0	1	0	0	0
-44.048	-96.8407	27.9582	5.79459	0	1	0	0	0
-99.3183	-34.5464	32.2866	5.79459	0	1	0	0	0
-48.2558	11.3925	98.1916	5.79459	0	1	0	0	0
-106.637	-26.6042	4.55507	5.79459	0	1	0	0	0
21.7704	-90.8283	23.0596	8	0.5	0.5	0.5	0	1
58.2531	-56.0273	-52.1793	8	0.5	0.5	0.5	0	1
42.5018	-40.8923	76.0059	8	0	1	1	0	1
33.0661	-96.7884	40.48	8.29527	0	0	1
-30.8698	-54.3905	90.4916	8.29527	0	0	1
46.6866	-64.2134	76.138	8.29527	0	0	1
57.4955	-93.4601	-7.7123	8.29527	0	0	1
-12.0837	-91.2681	60.1967	8.29527	0	0	1
25.6395	-68.4729	82.1782	5.79459	0	1	0	0	0
60.0725	-83.3157	39.3673	5.79459	0	1	0	0	0
-58.4708	-49.3679	79.0188	5.79459	0	1	0	0	0
-34.1825	-89.2109	54.525	5.79459	0	1	0	0	0
15.0189	-73.708	95.4016	5.69575	0	0.5	0.5
27.3331	-79.0351	88.1319	5.69575	0	0.5	0.5
-1.22356	-76.7825	78.7588	5.79459	0	1	0	0	0
52.6198	-35.2999	89.9171	5.79459	0	1	0	0	0
43.8215	-3.06035	100.848	5.79459	0	1	0	0	0
-48.7591	-7.11554	111.049	5.69575	1	1	0
54.899	5.66707	108.231	5.69575	0	0.5	0.5
7.57043	-35.4399	103.859	8.29527	0	0	1
4.65474	7.83536	109.622	8.29527	0	0	1
-21.5694	-5.46288	107.726	5.79459	0	1	0	0	0
33.4002	31.4671	99.9712	5.79459	0	1	0	0	0
64.8082	-27.2994	99.0684	5.69575	0	0.5	0.5
116.605	-8.61377	32.9985	5.69575	1	1	0
89.6726	-27.2658	21.6998	8	0	1	1	0	1
88.0633	-73.6758	39.7069	5.69575	1	1	0
81.8371	-71.3873	-17.5087	8.29527	0	0	1
116.75	-27.7351	18.9902	5.69575	1	1	0
86.4863	-82.9184	20.114	5.69575	1	1	0
94.9885	9.68738	11.7688	8	0	1	1	0	1
108.671	16.1198	5.57544	8.29527	0	0	1
86.4898	-65.268	18.9631	8.29527	0	0	1
106.909	-24.5399	8.24896	8.29527	0	0	1
72.2754	-13.5894	81.8022	8.29527	0	0	1
101.125	4.42838	43.0588	5.79459	0	1	0	0	0
93.2347	-30.6982	49.6479	5.79459	0	1	0	0	0
78.3736	-57.3003	51.7132	5.79459	0	1	0	0	0
-88.1448	78.0939	29.865	5.69575	1	1	0
-94.3847	-10.1648	15.6105	8	0.5	0.5	0.5	0	1
-56.6062	61.0204	88.4994	5.69575	1	1	0
-77.1208	47.4436	81.0034	5.69575	1	1	0
-86.3842	63.6421	24.2366	8.29527	0	0	1
-106.457	26.2321	8.87469	8.29527	0	0	1
-48.5476	98.4259	7.44757	5.79459	0	1	0	0	0
-64.7691	45.3149	76.4944	5.79459	0	1	0	0	0
-68.4794	68.3862	52.2868	5.79459	0	1	0	0	0
61.3807	101.591	25.9218	5.69575	0	0.5	0.5
52.4144	78.6991	17.7388	8	0	1	1	0	1
-14.1667	86.799	83.8162	5.69575	1	1	0
4.44913	94.8504	55.5303	8.29527	0	0	1
-45.0113	88.0561	48.1675	8.29527	0	0	1
44.3379	61.7859	79.4774	8.29527	0	0	1
-20.01	84.5031	41.4043	8	0.5	0.5	0.5	0	1
24.5681	107.149	3.95023	8.29527	0	0	1
-12.3872	108.712	11.3259	8.29527	0	0	1
-23.7148	84.7261	66.0235	5.79459	0	1	0	0	0
8.86786	71.5103	83.1122	5.79459	0	1	0	0	0
65.3718	51.5643	71.8864	5.79459	0	1	0	0	0
-29.3967	57.7904	88.86	5.79459	0	1	0	0	0
-7.14047	106.673	-25.8809	5.79459	0	1	0	0	0
-14.5705	36.6065	102.702	5.79459	0	1	0	0	0
80.656	33.3322	40.4814	8	0	1	1	0	1
82.8597	43.0284	23.2013	8	0.5	0.5	0.5	0	1
79.1052	31.0768	69.8326	8.29527	0	0	1
70.6416	70.3091	46.5444	5.79459	0	1	0	0	0
93.5099	39.2232	42.6423	5.79459	0	1	0	0	0
113.971	41.2294	-8.40991	5.69575	0	0.5	0.5
57.4453	89.4838	28.1479	5.79459	0	1	0	0	0
-6.15282	104.68	33.2307	5.79459	0	1	0	0	0
