# Supplementary material for: Mechanistic model of radiotherapy-induced lung fibrosis using coupled 3D agent-based and Monte Carlo simulations
Source: Commun Med (Lond). 2024 Feb 9;4:16. doi: 10.1038/s43856-024-00442-w (PMC10858213; doi:10.1038/s43856-024-00442-w)
Supplement: Supplementary file 8 — Supplementary Software 1 [file 43856_2024_442_MOESM8_ESM.zip › code/HealthyStructure_phagFrac1.0_senescent1.0/exp_5/alv16.dat]

-90.7877	-50.5395	-62.9545	5.69575	1	1	0
-73.4438	-52.5365	-33.189	8	0.5	0.5	0.5	0	1
-63.0629	-71.809	-75.0096	5.69575	1	1	0
-39.3357	-0.629745	-102.724	5.79459	0	1	0	0	0
-69.2489	-22.9918	-82.3163	8.29527	0	0	1
-56.6345	-46.1282	-82.2479	5.79459	0	1	0	0	0
-101.609	-11.6265	-40.5033	5.79459	0	1	0	0	0
-65.0639	-82.1099	-61.5187	5.69575	0	0.5	0.5
-48.4693	-34.0186	-106.082	5.69575	0	0.5	0.5
23.7761	43.0824	-82.6685	8	0	1	1	0	1
5.83158	-101.346	-66.7455	5.69575	1	1	0
64.6899	-71.6704	-52.7121	8.29527	0	0	1
73.4129	-35.9082	-89.8947	5.69575	1	1	0
81.7079	7.90935	-50.1672	8	0	1	1	0	1
43.8958	-55.0595	-84.508	8.29527	0	0	1
2.24915	-82.6238	-72.5827	5.79459	0	1	0	0	0
23.4293	-63.1072	-86.9974	5.79459	0	1	0	0	0
52.6045	-89.8484	-35.497	8.29527	0	0	1
-22.6207	-38.7275	-100.441	5.79459	0	1	0	0	0
5.98111	-40.933	-101.925	5.79459	0	1	0	0	0
-5.23312	-13.5559	-109.036	5.79459	0	0	0	86558
44.7245	-7.21198	-100.238	5.79459	0	1	0	0	0
-42.0952	-74.1928	-69.4509	5.79459	0	1	0	0	0
32.9648	-102.359	-56.5323	5.69575	0	0.5	0.5
20.6394	-34.8341	-114.545	5.69575	0	0.5	0.5
51.1212	-25.7333	-107.165	5.69575	0	0.5	0.5
-16.3507	-48.8791	-110.015	5.69575	1	1	0
-95.8477	-7.6711	-3.14012	8	0.5	0.5	0.5	0	1
-35.5428	8.02594	-115.898	5.69575	0	0.5	0.5
-79.0731	68.2887	-62	5.69575	1	1	0
-82.8269	31.1093	-65.3589	8.29527	0	0	1
-75.8671	-45.5163	-37.7894	8	0	1	1	0	1
-42.2776	75.8812	-67.4881	8.29527	0	0	1
-83.8542	54.2047	-46.1555	5.79459	0	1	0	0	0
-52.5868	86.3983	-43.243	5.79459	0	1	0	0	0
-48.2795	44.4503	-88.2794	5.79459	0	1	0	0	0
-83.175	3.196	-71.9145	5.79459	0	1	0	0	0
-100.531	-2.64023	-68.1647	5.69575	0	0.5	0.5
-110.31	28.6422	-42.0847	5.69575	0	0.5	0.5
-45.1496	75.2781	-83.9918	5.69575	0	0.5	0.5
-97.259	35.4312	-63.6055	5.69575	0	0.5	0.5
-25.0992	33.8723	-113.941	5.69575	0	0.5	0.5
-37.5286	47.6227	-105.279	5.69575	0	0.5	0.5
-105.051	-9.89247	-60.2197	5.69575	1	1	0
33.3755	82.5844	-64.5438	8.29527	0	0	1
3.40496	16.2384	-120.351	5.69575	1	1	0
72.639	31.2372	-76.471	8.29527	0	0	1
-17.5346	22.597	-106.216	5.79459	0	1	0	0	0
55.1544	58.9667	-74.7055	5.79459	0	1	0	0	0
14.6531	-4.97713	-108.904	8.29527	0	0	1
31.0668	57.577	-70.5353	8	0.5	0.5	0.5	0	1
13.7999	65.4114	-87.3551	8.29527	0	0	1
10.7567	42.1975	-101.013	5.79459	0	1	0	0	0
-10.1198	85.3563	-68.6432	5.79459	0	1	0	0	0
11.7076	-11.8274	-120.352	5.69575	0	0.5	0.5
48.5123	57.738	-95.2512	5.69575	0	0.5	0.5
-25.103	109.698	-45.7862	5.69575	1	1	0
-16.787	100.906	-40.4464	5.79459	0	0	0	86224
-41.5017	-110.083	-30.3489	5.69575	1	1	0
-97.996	-23.0198	44.3494	8.29527	0	0	1
-96.2437	-71.326	20.24	5.69575	1	1	0
-33.1339	-96.0509	42.1469	8.29527	0	0	1
-40.018	-100.192	-21.4368	8.29527	0	0	1
-98.743	-43.7785	-20.8151	8.29527	0	0	1
-87.0118	-66.4929	-10.3746	5.79459	0	1	0	0	0
-80.4783	-53.9146	-52.1196	5.79459	0	1	0	0	0
-83.8068	-45.0931	55.1637	8.29527	0	0	1
-26.6721	-105.379	16.8464	8.29527	0	0	1
-98.9747	-43.9592	19.2724	8.29527	0	0	1
-67.6797	-82.7797	-25.8277	5.79459	0	1	0	0	0
-78.2455	-72.1342	27.8263	5.79459	0	1	0	0	0
-68.2711	-95.8337	-30.245	5.69575	0	0.5	0.5
-104.664	-56.9908	23.6242	5.69575	0	0.5	0.5
-115.953	-36.2256	1.60132	5.69575	0	0.5	0.5
-3.06977	-119.37	-22.3875	5.69575	1	1	0
80.6303	-84.2173	34.1482	5.69575	1	1	0
16.4804	-108.156	-11.4277	5.79459	0	1	0	0	0
88.4685	-45.1558	-47.2681	5.79459	0	1	0	0	0
59.5786	-72.4239	57.4907	5.79459	0	1	0	0	0
36.5156	-99.0769	30.8283	5.79459	0	1	0	0	0
69.4039	-58.7455	61.9037	8.29527	0	0	1
1.4459	-101.031	43.4804	8.29527	0	0	1
-10.7025	-109.339	-5.51183	8.29527	0	0	1
36.1873	-76.701	70.0531	5.79459	0	1	0	0	0
18.6426	-98.6587	-44.9324	5.79459	0	1	0	0	0
76.722	-75.6533	22.1395	5.79459	0	1	0	0	0
-32.5156	-84.7981	62.0647	5.79459	0	1	0	0	0
11.6115	-87.4782	65.6629	5.79459	0	1	0	0	0
75.3158	-76.6795	-23.4047	5.79459	0	1	0	0	0
-29.1423	-94.2212	-48.7144	5.79459	0	1	0	0	0
93.2252	-58.3488	-2.11656	5.79459	0	1	0	0	0
50.3911	-97.7486	-2.43985	5.79459	0	1	0	0	0
79.4657	-91.8725	-2.13681	5.69575	0	0.5	0.5
30.9703	-108.841	44.2098	5.69575	0	0.5	0.5
41.3375	-106.584	41.1228	5.69575	1	1	0
88.0984	-81.5191	18.7996	5.69575	1	1	0
-31.2126	-66.1867	82.1285	8.29527	0	0	1
22.4543	-5.18181	93.4047	8	0.5	0.5	0.5	0	1
-50.1625	-27.8313	93.857	5.79459	0	1	0	0	0
-64.097	-51.7769	72.871	5.79459	0	1	0	0	0
-23.3593	-48.0455	109.114	5.69575	1	1	0
-75.2408	-55.662	77.4667	5.69575	0	0.5	0.5
2.20603	-68.6475	85.9224	8.29527	0	0	1
9.80122	-97.2821	72.1204	5.69575	1	1	0
19.6917	-20.7571	106.214	5.79459	0	1	0	0	0
-10.2727	-34.5177	103.937	5.79459	0	1	0	0	0
43.8418	-41.716	91.8568	5.79459	0	1	0	0	0
60.1003	-57.7246	88.4066	5.69575	0	0.5	0.5
-18.1147	-59.3622	104.441	5.69575	0	0.5	0.5
-18.7929	-90.0331	79.3773	5.69575	1	1	0
-84.4229	86.3074	13.5537	5.69575	0	0.5	0.5
-75.7138	55.897	56.9468	8.29527	0	0	1
-116.749	30.0002	15.149	5.69575	1	1	0
-71.1574	-1.20193	64.7332	8	0	1	1	0	1
-38.4093	77.8609	67.5457	8.29527	0	0	1
-107.225	9.43198	22.6695	8.29527	0	0	1
-106.674	19.7795	-18.1526	5.79459	0	1	0	0	0
28.1732	81.8838	-41.9142	8	0.5	0.5	0.5	0	1
-67.5233	83.1966	24.877	5.79459	0	1	0	0	0
-91.9278	56.9968	-20.016	5.79459	0	1	0	0	0
-86.3067	67.465	9.9812	5.79459	0	1	0	0	0
-50.8942	96.1109	-16.5066	5.79459	0	1	0	0	0
-101.317	37.1514	21.3238	5.79459	0	1	0	0	0
-74.8834	93.5039	20.2348	5.69575	0	0.5	0.5
64.3392	90.403	49.474	5.69575	0	0.5	0.5
24.0258	78.7897	72.9036	8.29527	0	0	1
80.6958	28.7414	69.0081	8.29527	0	0	1
68.2533	54.5151	66.8494	8.29527	0	0	1
93.5857	34.0195	46.7374	8.29527	0	0	1
94.4351	16.6925	-7.67101	8	0	1	1	0	1
40.8064	92.1763	44.0269	8.29527	0	0	1
63.1368	82.4563	-36.2589	5.79459	0	1	0	0	0
67.3961	86.9236	1.43549	5.79459	0	1	0	0	0
91.2266	-11.5377	60.3704	5.79459	0	1	0	0	0
0.206573	92.9648	58.7999	5.79459	0	1	0	0	0
-38.8363	96.2009	36.5669	5.79459	0	1	0	0	0
80.1931	79.7424	44.386	5.69575	0	0.5	0.5
-45.9901	108.676	28.8835	5.69575	0	0.5	0.5
41.7919	101.708	2.98984	8.29527	0	0	1
-0.635399	109.99	1.34451	8.29527	0	0	1
-17.3824	105.613	25.374	8.29527	0	0	1
6.34618	103.31	-37.2392	5.79459	0	1	0	0	0
19.5911	106.792	17.6509	5.79459	0	1	0	0	0
31.1895	117.313	4.97975	5.69575	0	0.5	0.5
4.12053	120.615	13.9604	5.69575	1	1	0
-4.74513	99.6039	69.4012	5.69575	1	1	0
10.832	120.978	2.62015	5.69575	0	0.5	0.5
-0.514908	118.124	28.3966	5.69575	1	1	0
-75.5414	-6.9053	79.6624	8.29527	0	0	1
-68.7221	28.9207	80.8756	8.29527	0	0	1
-52.7291	10.3192	95.9852	5.79459	0	1	0	0	0
-26.5958	40.5744	98.7238	5.79459	0	1	0	0	0
-55.1791	54.4221	78.0609	5.79459	0	1	0	0	0
-13.6309	48.6445	81.8742	8	0	1	1	0	1
68.546	34.3283	94.2492	5.69575	1	1	0
27.0073	70.4684	95.2088	5.69575	0	0.5	0.5
48.517	7.5103	111.129	5.69575	1	1	0
48.0517	-11.5631	98.2717	8.29527	0	0	1
-4.96045	61.9026	90.7935	5.79459	0	1	0	0	0
48.1236	21.4646	96.5577	8.29527	0	0	1
7.298	22.5912	107.408	5.79459	0	1	0	0	0
32.4937	48.3477	93.3095	5.79459	0	1	0	0	0
73.2927	-5.9579	81.8088	5.79459	0	1	0	0	0
-17.5097	-0.777466	108.595	5.79459	0	1	0	0	0
76.8185	41.764	84.348	5.69575	0	0.5	0.5
71.4254	60.757	77.2631	5.69575	0	0.5	0.5
103.54	-16.3525	-61.4178	5.69575	0	0.5	0.5
88.9624	-11.2753	-63.7065	8.29527	0	0	1
84.397	14.2321	-69.0984	5.79459	0	1	0	0	0
91.4895	-2.15157	-79.9059	5.69575	0	0.5	0.5
95.9519	0.114349	-6.97911	8	0.5	0.5	0.5	0	1
100.706	-48.9759	47.1113	5.69575	1	1	0
98.8944	-41.3358	24.7236	5.79459	0	1	0	0	0
104.165	-29.5214	-19.4456	5.79459	0	1	0	0	0
111.625	-45.9956	-13.5678	5.69575	0	0.5	0.5
105.858	-11.9182	-27.4216	8.29527	0	0	1
98.5584	44.3487	-20.4801	8.29527	0	0	1
99.2575	45.6017	12.9782	8.29527	0	0	1
108.746	13.5246	9.55428	5.79459	0	1	0	0	0
88.2436	47.0854	-45.7825	5.79459	0	1	0	0	0
81.7194	68.681	26.5491	5.79459	0	1	0	0	0
103.987	-10.784	34.211	5.79459	0	1	0	0	0
115.16	37.9756	-7.48329	5.69575	0	0.5	0.5
