# Supplementary material for: Mechanistic model of radiotherapy-induced lung fibrosis using coupled 3D agent-based and Monte Carlo simulations
Source: Commun Med (Lond). 2024 Feb 9;4:16. doi: 10.1038/s43856-024-00442-w (PMC10858213; doi:10.1038/s43856-024-00442-w)
Supplement: Supplementary file 8 — Supplementary Software 1 [file 43856_2024_442_MOESM8_ESM.zip › code/HealthyStructure_phagFrac1.0_senescent1.0/exp_5/alv17.dat]

-84.2223	1.73317	-46.467	8	0	1	1	0	1
-55.7979	-78.4714	-53.1868	8.29527	0	0	1
-74.1807	-33.5263	-73.9811	5.79459	0	1	0	0	0
-48.0994	-68.6129	-71.2652	5.79459	0	1	0	0	0
-94.8767	-38.1714	-40.5082	5.79459	0	1	0	0	0
-73.7066	-82.3722	-50.4188	5.69575	0	0.5	0.5
-61.6643	-70.5155	-77.3627	5.69575	0	0.5	0.5
-107.558	-37.337	-42.3979	5.69575	0	0.5	0.5
-90.3944	-60.9586	-53.5985	5.69575	1	1	0
50.4835	-79.3952	-20.0623	8	0.5	0.5	0.5	0	1
-7.64474	-31.8679	-105.005	8.29527	0	0	1
39.4201	-91.0062	-47.5807	8.29527	0	0	1
28.5013	-5.55856	-91.7168	8	0	1	1	0	1
55.5991	-51.4101	-79.7856	8.29527	0	0	1
-43.9673	-49.9271	-87.6023	8.29527	0	0	1
50.924	-74.6056	-62.7755	5.79459	0	1	0	0	0
40.6276	-20.5185	-100.142	5.79459	0	1	0	0	0
-16.6288	-1.73405	-108.722	5.79459	0	1	0	0	0
14.0597	-53.3052	-95.1886	5.79459	0	1	0	0	0
-50.1995	-93.0695	-30.2997	5.79459	0	1	0	0	0
-53.0479	-4.31538	-96.2668	5.79459	0	1	0	0	0
0.474106	-79.4254	-76.1011	5.79459	0	1	0	0	0
-11.9002	-96.2119	-51.9774	5.79459	0	1	0	0	0
37.9421	-66.696	-94.191	5.69575	0	0.5	0.5
-30.781	-21.6563	-115.512	5.69575	0	0.5	0.5
15.6114	-27.0022	-117.418	5.69575	1	1	0
69.4668	-21.6297	-82.5016	5.79459	0	1	0	0	0
74.5003	-75.8435	-28.2394	5.79459	0	1	0	0	0
82.717	-55.3509	-46.842	8.29527	0	0	1
92.536	-33.1552	-49.3744	8.29527	0	0	1
92.1544	-3.72241	-59.9476	5.79459	0	1	0	0	0
-82.9007	8.9386	-47.9911	8	0.5	0.5	0.5	0	1
-76.7344	2.74763	-78.7673	8.29527	0	0	1
-59.5345	34.5173	-100.12	5.69575	1	1	0
-53.5024	72.4048	-63.2063	5.79459	0	1	0	0	0
-55.4505	40.1337	-86.1077	5.79459	0	1	0	0	0
-92.4129	54.221	-57.2699	5.69575	0	0.5	0.5
-48.9971	90.514	-64.5477	5.69575	1	1	0
-106.315	29.3018	-50.9757	5.69575	0	0.5	0.5
44.1682	58.2317	-97.048	5.69575	1	1	0
26.0648	0.253693	-106.867	8.29527	0	0	1
15.1856	45.8744	-111.467	5.69575	1	1	0
44.5265	39.3262	-75.6724	8	0.5	0.5	0.5	0	1
58.7593	-4.55971	-106.238	5.69575	1	1	0
7.56248	27.3547	-118.129	5.69575	1	1	0
20.3674	33.4031	-102.808	8.29527	0	0	1
-29.5387	26.7775	-102.518	5.79459	0	1	0	0	0
12.9636	72.8506	-81.3925	5.79459	0	1	0	0	0
-26.55	65.2792	-84.4613	5.79459	0	1	0	0	0
34.9127	50.7729	-91.1212	5.79459	0	1	0	0	0
22.8056	63.853	-100.81	5.69575	1	1	0
-33.7863	35.006	-111.326	5.69575	1	1	0
-5.82171	93.9512	-56.9146	8.29527	0	0	1
95.489	60.7928	-44.1143	5.69575	1	1	0
71.9856	19.9159	-60.6375	8	0	1	1	0	1
73.748	38.4286	-72.0033	8.29527	0	0	1
31.8224	89.3796	-55.6653	5.79459	0	1	0	0	0
60.7962	67.8316	-61.6661	5.79459	0	1	0	0	0
54.7368	14.5293	-94.3015	5.79459	0	1	0	0	0
89.2923	25.4315	-58.9926	5.79459	0	1	0	0	0
-95.7918	-74.004	10.3564	5.69575	1	1	0
-84.2474	-17.4759	43.0352	8	0.5	0.5	0.5	0	1
-34.5204	-85.8074	-26.4746	8	0.5	0.5	0.5	0	1
-68.5396	-86.0289	-1.16144	5.79459	0	1	0	0	0
-89.9607	-62.333	-11.0305	5.79459	0	1	0	0	0
-93.2373	-51.2755	27.8859	5.79459	0	1	0	0	0
-113.786	-33.8223	25.8575	5.69575	0	0.5	0.5
-84.013	-86.692	13.6459	5.69575	0	0.5	0.5
-74.5288	-93.8652	19.8664	5.69575	0	0.5	0.5
-118.578	-19.4272	-17.9378	5.69575	1	1	0
55.6536	-92.9208	-19.2193	8.29527	0	0	1
33.1461	25.3365	86.688	8	0.5	0.5	0.5	0	1
-3.08212	-105.495	31.0054	5.79459	0	1	0	0	0
55.4523	-75.086	58.1991	8.29527	0	0	1
21.415	-106.375	-18.0471	8.29527	0	0	1
14.4308	-94.9584	53.6158	5.79459	0	1	0	0	0
-40.0782	-98.7756	27.15	5.79459	0	1	0	0	0
9.47514	-109.318	7.72919	5.79459	0	1	0	0	0
-25.6152	-106.695	-7.744	5.79459	0	1	0	0	0
32.0731	-116.576	-11.8806	5.69575	0	0.5	0.5
-58.5988	-57.3103	73.3604	8.29527	0	0	1
-77.7488	-23.7864	74.09	5.79459	0	1	0	0	0
-60.3702	-11.5786	91.2216	5.79459	0	1	0	0	0
-35.1012	-34.4952	98.3768	5.79459	0	1	0	0	0
-66.0998	-77.3311	41.8415	5.79459	0	1	0	0	0
-49.023	-50.327	99.1153	5.69575	0	0.5	0.5
-74.6395	-60.79	74.1164	5.69575	1	1	0
-20.653	-93.9607	-0.526138	8	0	1	1	0	1
38.7391	-62.8953	81.5075	8.29527	0	0	1
5.23097	-46.1107	99.7319	8.29527	0	0	1
31.9158	-40.437	97.1917	8.29527	0	0	1
62.8653	-42.1908	79.7991	8.29527	0	0	1
-36.8579	-79.9773	65.9176	5.79459	0	1	0	0	0
14.7019	-6.5522	108.816	5.79459	0	1	0	0	0
-5.34919	-76.7495	78.6187	5.79459	0	1	0	0	0
38.488	-88.0723	74.3091	5.69575	0	0.5	0.5
-10.0401	-33.7907	116.264	5.69575	0	0.5	0.5
61.9813	-28.743	100.459	5.69575	0	0.5	0.5
99.5191	-35.3321	60.0624	5.69575	1	1	0
100.186	-51.8655	45.0854	5.69575	1	1	0
79.1954	-72.4804	23.9724	8.29527	0	0	1
79.6608	-75.8547	0.47226	8.29527	0	0	1
95.3628	-50.1685	22.1148	8.29527	0	0	1
106.632	-23.8641	-12.6582	5.79459	0	1	0	0	0
69.4322	-71.8123	46.067	5.79459	0	1	0	0	0
94.2189	-36.2511	43.6881	5.79459	0	1	0	0	0
108.032	-6.95023	19.512	5.79459	0	1	0	0	0
88.8723	-52.8879	63.7534	5.69575	0	0.5	0.5
105.527	-59.4371	-9.54901	5.69575	0	0.5	0.5
90.0435	-76.4296	-28.4706	5.69575	0	0.5	0.5
80.1447	-42.8725	80.6143	5.69575	0	0.5	0.5
69.8305	-67.1628	73.2992	5.69575	0	0.5	0.5
-72.912	76.8216	29.7032	8.29527	0	0	1
-47.39	97.0281	-20.9491	8.29527	0	0	1
-93.7021	21.2478	53.5578	8.29527	0	0	1
-71.0283	74.8466	64.132	5.69575	1	1	0
-64.9104	59.1455	39.2928	8	0	1	1	0	1
-69.6174	84.6076	-9.74466	8.29527	0	0	1
-81.1365	56.0329	48.7563	8.29527	0	0	1
-92.849	-17.3275	56.385	8.29527	0	0	1
-109.668	-3.66171	-7.71623	8.29527	0	0	1
-103.874	-8.60368	-35.1581	8.29527	0	0	1
-94.2379	56.1801	7.9379	5.79459	0	1	0	0	0
-83.1645	57.1152	-43.8351	5.79459	0	1	0	0	0
-69.3405	43.7431	73.3378	5.79459	0	1	0	0	0
-47.4981	91.0382	39.4458	8.29527	0	0	1
-93.2835	22.3917	-53.8219	5.79459	0	1	0	0	0
-104.771	32.7353	-7.16948	5.79459	0	1	0	0	0
-107.354	-13.9593	19.5008	5.79459	0	1	0	0	0
-117.351	-8.3857	30.3053	5.69575	0	0.5	0.5
-113.075	24.8499	-36.8302	5.69575	0	0.5	0.5
-79.2566	73.9959	54.799	5.69575	0	0.5	0.5
18.4952	89.3209	61.4792	8.29527	0	0	1
-29.6615	93.1422	50.4453	5.79459	0	1	0	0	0
34.2732	94.0421	45.6226	5.79459	0	1	0	0	0
-32.8371	97.4175	64.7415	5.69575	0	0.5	0.5
-48.3925	109.118	-22.6769	5.69575	0	0.5	0.5
-66.3114	97.2299	30.1505	5.69575	1	1	0
-1.85631	112.178	46.6102	5.69575	1	1	0
22.8978	107.398	-6.42429	8.29527	0	0	1
-0.283455	108.07	20.5119	5.79459	0	1	0	0	0
2.9066	106.166	-28.6396	5.79459	0	1	0	0	0
-36.4047	96.1415	-39.1344	5.79459	0	1	0	0	0
6.40569	120.468	14.3678	5.69575	0	0.5	0.5
-40.3045	10.9797	101.759	5.79459	0	1	0	0	0
-43.6515	49.7234	87.8756	5.79459	0	1	0	0	0
-87.1154	32.3635	78.2523	5.69575	0	0.5	0.5
-78.7602	25.6297	88.8811	5.69575	0	0.5	0.5
-46.2024	84.8312	73.6812	5.69575	0	0.5	0.5
-23.0433	27.4301	116.088	5.69575	1	1	0
43.3755	68.8617	90.203	5.69575	1	1	0
-3.50481	20.8645	107.946	8.29527	0	0	1
62.5283	-2.33745	90.4696	8.29527	0	0	1
37.3985	-24.0406	85.3163	8	0	1	1	0	1
-11.179	78.1473	76.603	5.79459	0	1	0	0	0
34.8675	22.9806	101.766	5.79459	0	1	0	0	0
-6.52273	51.877	96.7793	5.79459	0	1	0	0	0
25.8555	56.7352	90.6234	5.79459	0	1	0	0	0
62.6796	38.2188	96.8014	5.69575	0	0.5	0.5
52.9971	21.0457	107.277	5.69575	0	0.5	0.5
2.21983	32.393	117.072	5.69575	0	0.5	0.5
-24.8336	75.8551	91.5926	5.69575	0	0.5	0.5
52.6362	60.9433	90.969	5.69575	0	0.5	0.5
61.9636	52.8033	90.1812	5.69575	1	1	0
55.9275	77.0783	75.4384	5.69575	0	0.5	0.5
101.847	9.72505	65.5178	5.69575	1	1	0
94.0827	68.3053	-35.2535	5.69575	1	1	0
82.2324	71.046	17.0383	8.29527	0	0	1
59.5696	92.2497	-6.43796	5.79459	0	1	0	0	0
59.5162	50.2175	77.6898	5.79459	0	1	0	0	0
90.2362	56.5483	-27.5629	5.79459	0	1	0	0	0
88.405	-14.2115	63.8952	5.79459	0	1	0	0	0
62.1914	84.5504	-32.916	5.79459	0	1	0	0	0
98.6494	48.642	-1.50125	5.79459	0	1	0	0	0
107.433	23.5754	1.54893	8.29527	0	0	1
97.58	14.7175	48.5956	8.29527	0	0	1
96.703	38.8044	35.2526	8.29527	0	0	1
73.1244	68.4381	45.4868	8.29527	0	0	1
45.0158	98.1966	20.7605	5.79459	0	1	0	0	0
103.694	19.5373	-31.0766	5.79459	0	1	0	0	0
72.4388	24.3741	79.1108	5.79459	0	1	0	0	0
82.4516	87.59	-17.0183	5.69575	0	0.5	0.5
