# Supplementary material for: Mechanistic model of radiotherapy-induced lung fibrosis using coupled 3D agent-based and Monte Carlo simulations
Source: Commun Med (Lond). 2024 Feb 9;4:16. doi: 10.1038/s43856-024-00442-w (PMC10858213; doi:10.1038/s43856-024-00442-w)
Supplement: Supplementary file 8 — Supplementary Software 1 [file 43856_2024_442_MOESM8_ESM.zip › code/HealthyStructure_phagFrac1.0_senescent1.0/exp_5/alv15.dat]

-0.773422	-60.406	-105.406	5.69575	1	1	0
-17.0246	-93.1481	-55.9785	8.29527	0	0	1
-66.4324	-68.0125	-75.6369	5.69575	1	1	0
-21.7805	-83.2337	-85.7768	5.69575	1	1	0
-51.1242	-1.32445	-110.202	5.69575	1	1	0
-74.0004	-70.0559	-41.426	5.79459	0	1	0	0	0
-89.2037	-10.4855	-63.504	5.79459	0	1	0	0	0
-59.0496	-17.3886	-91.1635	5.79459	0	1	0	0	0
-48.5109	-50.09	-85.0746	5.79459	0	1	0	0	0
-21.1296	-45.8579	-97.7271	5.79459	0	1	0	0	0
-75.0385	-52.1704	-61.2166	5.79459	0	1	0	0	0
-75.2154	-57.9828	-75.7664	5.69575	0	0.5	0.5
30.1849	-68.0192	-60.9733	8	0.5	0.5	0.5	0	1
16.8011	-89.3053	-80.6361	5.69575	0	0.5	0.5
-15.9383	-60.4349	-104.18	5.69575	0	0.5	0.5
-14.4451	-7.4011	-108.796	8.29527	0	0	1
-10.0162	-39.2167	-114.55	5.69575	1	1	0
64.4032	-10.1366	-70.7457	8	0	1	1	0	1
61.9308	-27.6776	-86.5941	8.29527	0	0	1
37.8603	-67.039	-78.5644	8.29527	0	0	1
-8.19583	-71.4314	-83.2489	5.79459	0	1	0	0	0
9.85757	-19.7776	-107.757	5.79459	0	1	0	0	0
53.479	34.22	-89.8275	5.79459	0	1	0	0	0
27.6961	-40.1536	-98.5932	5.79459	0	1	0	0	0
82.5819	-26.5965	-67.6229	5.79459	0	1	0	0	0
4.39606	-86.4123	-85.2847	5.69575	0	0.5	0.5
44.3237	-7.95971	-112.836	5.69575	0	0.5	0.5
84.9227	-54.6052	-67.5745	5.69575	1	1	0
104.013	-29.7793	-55.2661	5.69575	0	0.5	0.5
-38.7114	-111.439	-29.0278	5.69575	0	0.5	0.5
-117.483	-28.0705	-13.0271	5.69575	0	0.5	0.5
-84.4934	-68.6695	15.6638	8.29527	0	0	1
-80.265	-48.9164	57.1377	8.29527	0	0	1
-51.6011	-96.3173	12.661	8.29527	0	0	1
-75.2667	-95.1753	6.04128	5.69575	1	1	0
-120.421	-15.6449	-3.72585	5.69575	1	1	0
-105.858	-10.9416	27.8292	8.29527	0	0	1
-100.43	-37.6807	-24.3704	8.29527	0	0	1
-84.4189	-24.8617	65.9951	8.29527	0	0	1
-96.7445	0.966798	52.3409	8.29527	0	0	1
-53.5065	-86.9299	-40.9908	8.29527	0	0	1
-62.5832	-79.4692	43.2202	5.79459	0	1	0	0	0
-102.211	-12.9744	-38.53	5.79459	0	1	0	0	0
-28.9214	-100.709	33.4863	5.79459	0	1	0	0	0
-78.2912	-76.9032	-7.50917	5.79459	0	1	0	0	0
-51.5538	-67.8478	69.5621	5.79459	0	1	0	0	0
-106.2	-57.7881	-11.9134	5.69575	0	0.5	0.5
-58.4045	-84.7436	64.5549	5.69575	0	0.5	0.5
-15.2769	-108.118	53.2634	5.69575	0	0.5	0.5
-50.6161	-105.078	-34.007	5.69575	0	0.5	0.5
-92.01	-73.3833	30.1489	5.69575	1	1	0
-36.6735	-93.5803	68.2473	5.69575	0	0.5	0.5
-48.9803	-11.7393	97.7912	8.29527	0	0	1
-12.3896	-10.5379	108.789	8.29527	0	0	1
-63.3454	-20.9424	101.532	5.69575	1	1	0
-54.8282	-42.8655	85.1846	8.29527	0	0	1
-48.5494	15.7697	97.4386	5.79459	0	1	0	0	0
-21.3044	-8.96152	119.278	5.69575	1	1	0
35.9954	-100.58	57.8614	5.69575	1	1	0
82.545	-54.3768	48.2642	8.29527	0	0	1
55.4088	-92.0652	-23.5343	8.29527	0	0	1
-0.521973	-109.762	7.2097	8.29527	0	0	1
80.1774	-68.7105	30.8294	8.29527	0	0	1
18.9063	-91.4806	-58.0848	5.79459	0	1	0	0	0
52.8287	-86.4484	42.8463	5.79459	0	1	0	0	0
15.8555	-105.469	-26.9241	5.79459	0	1	0	0	0
53.8477	-77.9266	-55.9273	5.79459	0	1	0	0	0
17.7101	-103.397	33.0984	8.29527	0	0	1
31.1498	-105.334	5.87308	8.29527	0	0	1
70.675	-46.5744	70.2557	8.29527	0	0	1
81.9033	-73.0703	7.25102	5.79459	0	1	0	0	0
82.6586	-69.3819	-21.3003	5.79459	0	1	0	0	0
-26.9942	-104.526	-21.1111	5.79459	0	1	0	0	0
82.9716	-54.5561	-47.3217	5.79459	0	1	0	0	0
87.6318	-55.7788	63.0035	5.69575	0	0.5	0.5
77.6992	-93.325	3.63176	5.69575	0	0.5	0.5
103.809	-36.2777	2.7542	5.79459	0	1	0	0	0
105.513	5.664	-30.578	5.79459	0	1	0	0	0
100.941	-26.4706	-34.7876	5.79459	0	1	0	0	0
108.605	-8.16318	15.4399	5.79459	0	1	0	0	0
38.4068	-66.2279	78.986	8.29527	0	0	1
42.8489	-37.5319	94.1028	8.29527	0	0	1
14.2965	11.565	108.452	5.79459	0	1	0	0	0
3.62485	-74.3509	80.9838	8.29527	0	0	1
18.9122	-25.3822	105.347	5.79459	0	1	0	0	0
-22.4126	-86.3942	64.294	5.79459	0	1	0	0	0
94.0241	-14.2018	55.2971	5.79459	0	1	0	0	0
22.1349	-88.0783	62.0666	5.79459	0	1	0	0	0
-11.8712	-47.6233	98.4434	5.79459	0	1	0	0	0
3.0081	-87.838	83.8857	5.69575	0	0.5	0.5
59.6118	-40.8001	97.6816	5.69575	0	0.5	0.5
-19.0343	65.6733	-67.6771	8	0.5	0.5	0.5	0	1
-54.2604	51.8495	-80.4204	8.29527	0	0	1
-28.3012	34.5947	-100.51	5.79459	0	1	0	0	0
-31.5954	76.0015	-72.9761	5.79459	0	1	0	0	0
-66.7154	14.9339	-86.1744	5.79459	0	1	0	0	0
-53.944	83.9278	-46.3268	5.79459	0	1	0	0	0
-82.9579	37.7083	-61.6124	5.79459	0	1	0	0	0
-2.97682	90.3559	-62.6654	5.79459	0	1	0	0	0
-1.98715	62.1887	-90.7117	5.79459	0	1	0	0	0
-34.9016	94.2552	-68.2476	5.69575	0	0.5	0.5
-88.1597	64.4264	-53.2637	5.69575	0	0.5	0.5
-67.2227	71.1377	-71.9752	5.69575	1	1	0
-17.05	88.1076	-81.8918	5.69575	1	1	0
87.9151	73.9297	-39.5632	5.69575	1	1	0
8.39105	104.259	-61.8025	5.69575	1	1	0
63.353	73.801	-51.3791	8.29527	0	0	1
59.3337	69.4553	-30.182	8	0	1	1	0	1
-1.2681	21.0116	-119.648	5.69575	1	1	0
31.9181	12.5456	-104.517	8.29527	0	0	1
19.7784	39.152	-100.876	5.79459	0	1	0	0	0
97.2166	18.9903	-47.8362	8.29527	0	0	1
-12.8833	104.519	-31.7788	5.79459	0	1	0	0	0
34.9736	78.2516	-68.9459	5.79459	0	1	0	0	0
75.7543	20.4565	-77.0896	5.79459	0	1	0	0	0
21.9844	70.6247	-96.3781	5.69575	0	0.5	0.5
56.7509	95.87	-48.458	5.69575	0	0.5	0.5
75.3664	66.0657	-68.6668	5.69575	0	0.5	0.5
3.33595	37.2365	-115.595	5.69575	0	0.5	0.5
4.17188	49.8765	-110.702	5.69575	0	0.5	0.5
57.6503	55.4708	-91.4294	5.69575	1	1	0
-86.3525	41.6942	7.75412	8	0	1	1	0	1
-63.4683	51.3693	50.8775	8	0	1	1	0	1
-89.1882	40.8575	49.7608	8.29527	0	0	1
-97.9518	45.0829	-21.7479	8.29527	0	0	1
-89.5383	63.1929	-9.46358	8.29527	0	0	1
-106.048	19.8037	-21.4871	8.29527	0	0	1
-109.93	-3.77712	1.06438	5.79459	0	1	0	0	0
-98.8308	46.1373	14.297	5.79459	0	1	0	0	0
-45.0128	99.7106	-11.4738	5.79459	0	1	0	0	0
-75.5554	73.1101	32.3465	5.79459	0	1	0	0	0
-40.3504	97.0685	32.3969	5.79459	0	1	0	0	0
-35.0759	85.112	60.2132	5.79459	0	1	0	0	0
-61.714	90.4364	10.6042	5.79459	0	1	0	0	0
-84.683	28.2091	64.2887	5.79459	0	1	0	0	0
-49.8679	105.586	-33.5378	5.69575	0	0.5	0.5
-121.279	4.59739	5.49826	5.69575	0	0.5	0.5
-100.921	17.466	65.3436	5.69575	0	0.5	0.5
-92.2747	70.1396	-36.4105	5.69575	0	0.5	0.5
-87.9613	79.3822	26.8546	5.69575	0	0.5	0.5
-120.513	15.2987	1.60681	5.69575	1	1	0
-73.6625	95.9603	11.2078	5.69575	1	1	0
-119.758	10.5522	17.5128	5.69575	1	1	0
-75.8038	-9.40231	58.4882	8	0	1	1	0	1
-2.67284	39.9029	87.4991	8	0	1	1	0	1
-61.9139	54.8896	49.0852	8	0.5	0.5	0.5	0	1
-16.9525	74.5794	94.3951	5.69575	0	0.5	0.5
-72.7744	55.6936	79.7621	5.69575	1	1	0
-69.9814	22.8358	81.7382	8.29527	0	0	1
-27.6701	68.8686	81.188	5.79459	0	1	0	0	0
-34.4681	45.4606	94.0493	5.79459	0	1	0	0	0
-60.7065	39.4051	97.58	5.69575	0	0.5	0.5
-70.8727	44.2379	88.2041	5.69575	0	0.5	0.5
-38.0337	83.5254	79.6043	5.69575	0	0.5	0.5
97.3803	30.4588	41.1059	8.29527	0	0	1
49.5104	97.9009	-8.00006	8.29527	0	0	1
94.5456	5.72604	16.8469	8	0.5	0.5	0.5	0	1
65.2151	90.4818	48.1645	5.69575	1	1	0
86.8607	58.5356	33.5977	8.29527	0	0	1
81.3741	30.1355	41.5355	8	0.5	0.5	0.5	0	1
23.274	102.84	-31.3415	5.79459	0	1	0	0	0
103.838	35.5967	-7.10463	5.79459	0	1	0	0	0
-1.61208	100.34	45.0468	5.79459	0	1	0	0	0
-7.71541	109.406	8.41016	5.79459	0	1	0	0	0
65.1045	78.4655	41.2877	5.79459	0	1	0	0	0
104.246	27.1064	22.3145	5.79459	0	1	0	0	0
51.5566	95.9976	15.0458	5.79459	0	1	0	0	0
30.1721	97.5706	40.861	5.79459	0	1	0	0	0
82.4174	71.8046	-12.3079	5.79459	0	1	0	0	0
85.2837	55.8123	-41.3725	5.79459	0	1	0	0	0
57.7441	100.855	-35.4096	5.69575	0	0.5	0.5
121.386	3.69191	3.409	5.69575	1	1	0
37.0203	113.276	-23.6218	5.69575	0	0.5	0.5
31.3351	74.7341	90.5145	5.69575	1	1	0
19.3653	82.7016	69.8958	8.29527	0	0	1
41.2236	16.8949	100.574	8.29527	0	0	1
59.0679	56.8323	73.3558	8.29527	0	0	1
79.2618	16.3899	74.4912	5.79459	0	1	0	0	0
78.5771	11.7479	54.2504	8	0.5	0.5	0.5	0	1
55.3055	-2.00036	95.0647	8.29527	0	0	1
19.5971	58.0386	91.3645	5.79459	0	1	0	0	0
-2.47485	33.8838	104.622	5.79459	0	1	0	0	0
20.5448	80.8224	88.3492	5.69575	0	0.5	0.5
