# Supplementary material for: Mechanistic model of radiotherapy-induced lung fibrosis using coupled 3D agent-based and Monte Carlo simulations
Source: Commun Med (Lond). 2024 Feb 9;4:16. doi: 10.1038/s43856-024-00442-w (PMC10858213; doi:10.1038/s43856-024-00442-w)
Supplement: Supplementary file 8 — Supplementary Software 1 [file 43856_2024_442_MOESM8_ESM.zip › code/HealthyStructure_phagFrac1.0_senescent1.0/exp_5/alv14.dat]

-42.5897	-102.458	-49.4819	5.69575	0	0.5	0.5
-93.9573	-7.67868	19.1977	8	0.5	0.5	0.5	0	1
-49.4518	9.14973	-110.592	5.69575	1	1	0
-52.6943	-86.9718	-66.4765	5.69575	1	1	0
-84.6825	-6.63326	-69.8919	8.29527	0	0	1
-26.0414	-10.1139	-106.393	8.29527	0	0	1
-73.033	-39.888	-71.9384	5.79459	0	1	0	0	0
-28.2196	-82.5103	-67.05	5.79459	0	1	0	0	0
-38.0791	8.71281	-102.831	5.79459	0	1	0	0	0
-101.131	-2.71841	-43.1877	8.29527	0	0	1
-16.4018	-102.077	-37.5671	5.79459	0	1	0	0	0
-96.6109	-30.285	-43.0018	5.79459	0	1	0	0	0
-61.015	-69.7448	-59.2691	5.79459	0	1	0	0	0
-42.6779	53.0287	-86.4035	5.79459	0	1	0	0	0
-76.6454	12.7552	-77.8639	5.79459	0	1	0	0	0
-44.2726	-51.3749	-86.6057	5.79459	0	1	0	0	0
-73.2627	-33.7265	-90.857	5.69575	0	0.5	0.5
68.8476	-64.7189	-56.3158	8.29527	0	0	1
57.601	3.94054	-93.6301	8.29527	0	0	1
-22.9935	-37.8772	-100.681	8.29527	0	0	1
-9.50116	-77.407	-77.5747	8.29527	0	0	1
7.6166	-51.6462	-96.8228	8.29527	0	0	1
18.0256	10.1721	-108.035	5.79459	0	1	0	0	0
44.4987	-99.8848	-11.9536	5.79459	0	1	0	0	0
48.2252	-82.2528	-54.8527	8.29527	0	0	1
40.658	-61.3716	-81.7341	8.29527	0	0	1
22.6683	-102.669	-32.3311	5.79459	0	1	0	0	0
30.7141	-25.2402	-102.565	5.79459	0	1	0	0	0
69.8326	-25.0379	-81.2189	5.79459	0	1	0	0	0
22.4039	-85.9626	-64.873	5.79459	0	1	0	0	0
-1.27688	-24.2849	-119.032	5.69575	0	0.5	0.5
46.7807	-78.6335	-79.9265	5.69575	0	0.5	0.5
-18.6835	-79.5514	-89.9034	5.69575	1	1	0
26.6446	-80.051	-87.4174	5.69575	0	0.5	0.5
-9.46028	-72.704	-96.8738	5.69575	1	1	0
-84.2831	42.2675	-56.6553	8.29527	0	0	1
-85.7872	55.16	-66.0137	5.69575	1	1	0
-6.3602	17.2313	-94.4357	8	0	1	1	0	1
-45.9865	55.7734	-97.6506	5.69575	1	1	0
-22.2317	31.0094	-103.171	8.29527	0	0	1
-3.98543	55.524	-94.8746	5.79459	0	1	0	0	0
-66.2125	29.0087	-82.912	8.29527	0	0	1
-48.0991	83.5823	-52.9195	5.79459	0	1	0	0	0
-55.8659	98.8475	-43.2218	5.69575	0	0.5	0.5
-44.9223	102.369	-47.5669	5.69575	0	0.5	0.5
-53.0716	20.6395	-107.319	5.69575	0	0.5	0.5
-51.0981	66.5189	-87.887	5.69575	0	0.5	0.5
40.5686	62.6158	-60.7332	8	0.5	0.5	0.5	0	1
-0.286438	89.7002	-63.6694	8.29527	0	0	1
96.6945	27.3117	-44.7688	5.79459	0	1	0	0	0
4.10567	74.256	-81.0505	5.79459	0	1	0	0	0
44.7018	72.8939	-69.2058	5.79459	0	1	0	0	0
40.7466	41.0876	-93.5496	5.79459	0	1	0	0	0
-27.9309	101.727	-31.1682	5.79459	0	1	0	0	0
25.6028	96.9872	-45.1441	5.79459	0	1	0	0	0
93.9599	52.5573	-22.5671	5.79459	0	1	0	0	0
72.7884	61.6671	-54.7632	5.79459	0	1	0	0	0
72.1331	29.2701	-77.718	5.79459	0	1	0	0	0
16.6947	106.421	-22.2661	5.79459	0	1	0	0	0
24.1946	57.2267	-104.401	5.69575	0	0.5	0.5
64.9039	57.6037	-85.0251	5.69575	0	0.5	0.5
34.5125	97.2824	-64.0696	5.69575	0	0.5	0.5
54.617	59.5974	-90.6923	5.69575	0	0.5	0.5
-39.338	-101.729	-14.274	8.29527	0	0	1
-24.7147	-116.559	23.7292	5.69575	0	0.5	0.5
-67.861	-98.8064	-19.8038	5.69575	1	1	0
-55.603	-102.2	34.9763	5.69575	1	1	0
63.4382	-103.606	1.15819	5.69575	0	0.5	0.5
25.709	-105.711	16.2545	8.29527	0	0	1
31.5694	-115.802	-18.7922	5.69575	1	1	0
36.9723	-94.7238	41.9578	5.79459	0	1	0	0	0
-0.741196	-109.396	11.4862	5.79459	0	1	0	0	0
-17.0007	-102.355	36.5292	5.79459	0	1	0	0	0
-9.24495	-99.2393	46.5416	5.79459	0	0	0	86774
73.2254	-96.867	-3.84105	5.69575	0	0.5	0.5
39.2936	-114.557	-9.62987	5.69575	0	0.5	0.5
7.91766	-115.488	-36.8737	5.69575	1	1	0
-88.5296	7.68048	36.8647	8	0	1	1	0	1
-74.377	-95.7458	-7.75458	5.69575	0	0.5	0.5
-94.4255	9.10608	55.6857	8.29527	0	0	1
-72.9335	-75.8217	32.1213	8.29527	0	0	1
-48.5408	-5.33508	82.8877	8	0.5	0.5	0.5	0	1
-58.9551	-86.7385	-33.1773	8.29527	0	0	1
-82.2946	-66.2464	-30.6432	8.29527	0	0	1
-48.7991	-96.4638	20.3316	5.79459	0	1	0	0	0
-107.982	9.64732	-18.6233	5.79459	0	1	0	0	0
-95.2183	-53.8718	-11.4587	5.79459	0	1	0	0	0
-103.017	-6.69409	37.9822	5.79459	0	1	0	0	0
-102.806	-34.8291	17.8277	5.79459	0	1	0	0	0
-109.564	1.00595	9.72992	5.79459	0	1	0	0	0
-81.7131	-72.49	12.9678	5.79459	0	1	0	0	0
-37.6473	-84.4711	59.5593	5.79459	0	1	0	0	0
-81.2526	-50.7617	54.0487	5.79459	0	1	0	0	0
-93.0596	-77.9484	4.8839	5.69575	0	0.5	0.5
24.7949	-82.4519	42.9229	8	0	1	1	0	1
88.7944	-58.7991	-27.5359	8.29527	0	0	1
104.674	23.9394	23.8812	5.79459	0	1	0	0	0
61.7226	-82.9161	37.6195	8.29527	0	0	1
88.468	-51.6998	40.0091	5.79459	0	1	0	0	0
76.6609	-78.7984	-3.73181	5.79459	0	1	0	0	0
46.9519	-96.3625	57.1812	5.69575	0	0.5	0.5
-39.7662	-40.7363	94.123	8.29527	0	0	1
-30.5482	-16.7198	104.342	8.29527	0	0	1
-74.1124	10.1286	80.6521	8.29527	0	0	1
-51.6794	-59.6682	76.6091	8.29527	0	0	1
-55.1531	-6.0092	94.9913	5.79459	0	1	0	0	0
-31.7327	25.8599	102.099	5.79459	0	1	0	0	0
-34.4278	-50.6215	104.939	5.69575	0	0.5	0.5
67.3372	5.07835	86.8326	8.29527	0	0	1
73.6208	-52.8924	80.8841	5.69575	1	1	0
30.4749	-63.4413	84.5369	8.29527	0	0	1
11.9842	-16.1294	108.147	8.29527	0	0	1
53.2423	-24.5991	93.0599	5.79459	0	1	0	0	0
-7.54007	-77.9438	77.2522	5.79459	0	1	0	0	0
59.6405	-45.0764	80.6916	8.29527	0	0	1
12.2287	-44.9189	99.6632	8.29527	0	0	1
25.422	5.25053	106.893	8.29527	0	0	1
94.6192	20.5384	52.1938	5.79459	0	1	0	0	0
22.013	-87.1608	63.391	5.79459	0	1	0	0	0
92.3114	-14.4502	58.05	5.79459	0	1	0	0	0
10.2193	-24.9039	118.477	5.69575	0	0.5	0.5
18.5728	-82.4637	87.2622	5.69575	0	0.5	0.5
-98.8726	62.8619	32.1324	5.69575	1	1	0
-112.327	39.8426	-23.5591	5.69575	1	1	0
-21.6638	117.123	-23.9332	5.69575	1	1	0
-107.799	39.784	39.4941	5.69575	1	1	0
-98.8745	32.9508	35.1729	8.29527	0	0	1
-81.3036	72.5184	-15.1923	8.29527	0	0	1
-22.9421	107.379	6.5873	5.79459	0	1	0	0	0
-39.7894	82.7765	60.538	8.29527	0	0	1
-102.112	40.5572	5.32031	5.79459	0	1	0	0	0
-63.1394	56.2547	70.3478	5.79459	0	1	0	0	0
-91.1913	54.8414	-27.8671	5.79459	0	1	0	0	0
-53.1311	96.1628	5.45871	5.79459	0	1	0	0	0
-57.7886	84.2445	40.7841	5.79459	0	1	0	0	0
-80.1485	73.459	16.7333	5.79459	0	1	0	0	0
-99.1862	68.5313	15.0155	5.69575	0	0.5	0.5
-104.696	29.841	53.9276	5.69575	0	0.5	0.5
-113.313	28.3391	-33.4201	5.69575	1	1	0
49.7577	87.0193	45.297	8.29527	0	0	1
72.1906	13.5388	-62.1348	8	0	1	1	0	1
76.4645	93.2404	14.8091	5.69575	1	1	0
-43.7376	85.6662	-1.95563	8	0	1	1	0	1
78.3766	56.5223	52.558	8.29527	0	0	1
11.7679	103.524	35.2734	8.29527	0	0	1
36.0034	71.7648	53.0004	8	0	1	1	0	1
6.72517	67.4797	68.2403	8	0.5	0.5	0.5	0	1
84.7979	70.0021	3.00549	5.79459	0	1	0	0	0
54.9405	94.1058	-15.0215	5.79459	0	1	0	0	0
18.8349	107.877	10.3784	5.79459	0	1	0	0	0
65.2386	85.9189	21.4908	5.79459	0	1	0	0	0
-8.18832	87.9684	65.5325	5.79459	0	1	0	0	0
-91.8267	25.4344	75.3715	5.69575	0	0.5	0.5
-66.6558	72.4416	71.1978	5.69575	0	0.5	0.5
-70.9475	43.4671	88.5267	5.69575	0	0.5	0.5
31.0774	13.3072	90.0699	8	0.5	0.5	0.5	0	1
29.7499	41.5283	97.4132	8.29527	0	0	1
73.4235	37.1837	72.982	8.29527	0	0	1
24.35	74.6203	77.0642	5.79459	0	1	0	0	0
1.29995	52.125	96.8571	5.79459	0	1	0	0	0
-27.8974	52.0449	92.8066	5.79459	0	1	0	0	0
20.5804	77.1234	91.5879	5.69575	0	0.5	0.5
30.8766	44.1112	108.923	5.69575	1	1	0
87.5416	-12.7402	-83.271	5.69575	0	0.5	0.5
93.7027	-1.28378	-57.6034	8.29527	0	0	1
99.1999	-21.4906	-66.764	5.69575	0	0.5	0.5
120.954	-5.96907	9.71111	5.69575	1	1	0
119.502	-0.371643	21.8859	5.69575	0	0.5	0.5
93.1841	-77.1459	11.1861	5.69575	1	1	0
87.1392	-74.4983	40.2085	5.69575	1	1	0
97.6973	-49.5205	10.1471	5.79459	0	1	0	0	0
104.468	-27.6145	-20.5861	5.79459	0	1	0	0	0
108.662	14.3195	-9.33678	5.79459	0	1	0	0	0
107.805	-15.2555	15.6655	5.79459	0	1	0	0	0
105.811	-59.3987	-5.97572	5.69575	0	0.5	0.5
94.2014	-64.7253	41.188	5.69575	0	0.5	0.5
119.223	16.4575	-16.5979	5.69575	1	1	0
79.0811	19.5306	-51.1887	8	0.5	0.5	0.5	0	1
104.259	25.3985	56.9756	5.69575	0	0.5	0.5
96.8577	23.797	69.3699	5.69575	0	0.5	0.5
92.7259	75.0111	-23.1332	5.69575	0	0.5	0.5
-82.3689	-21.2347	69.7457	5.79459	0	1	0	0	0
