# Supplementary material for: Mechanistic model of radiotherapy-induced lung fibrosis using coupled 3D agent-based and Monte Carlo simulations
Source: Commun Med (Lond). 2024 Feb 9;4:16. doi: 10.1038/s43856-024-00442-w (PMC10858213; doi:10.1038/s43856-024-00442-w)
Supplement: Supplementary file 8 — Supplementary Software 1 [file 43856_2024_442_MOESM8_ESM.zip › code/HealthyStructure_phagFrac1.0_senescent1.0/exp_5/alv10.dat]

-38.8056	-93.4381	-67.2558	5.69575	1	1	0
-80.3744	-72.539	-19.4434	8.29527	0	0	1
-82.1609	-58.6894	-43.648	8.29527	0	0	1
-51.4317	-88.097	-41.1545	5.79459	0	1	0	0	0
-16.6673	-38.4279	-101.713	5.79459	0	1	0	0	0
-30.6835	-78.3094	-70.8954	5.79459	0	1	0	0	0
-98.5789	-31.9584	-36.8897	5.79459	0	1	0	0	0
-60.7089	-54.5025	-73.7828	5.79459	0	1	0	0	0
-24.0091	-53.0894	-106.607	5.69575	0	0.5	0.5
-73.7012	-77.3448	-57.843	5.69575	0	0.5	0.5
40.5736	-27.9794	-111.044	5.69575	1	1	0
56.8596	-90.6051	-57.5986	5.69575	0	0.5	0.5
77.1241	-64.7447	-44.2718	8.29527	0	0	1
31.4899	-92.9277	-49.7275	8.29527	0	0	1
61.5727	-54.5781	-73.0073	8.29527	0	0	1
-18.0424	-61.2024	-89.6032	8.29527	0	0	1
12.4923	-79.1427	-75.3683	8.29527	0	0	1
16.5296	-105.125	-27.8469	5.79459	0	1	0	0	0
81.9608	-25.4802	-68.7981	8.29527	0	0	1
56.1087	-14.6147	-93.4785	5.79459	0	1	0	0	0
35.5327	-101.508	23.0982	5.79459	0	1	0	0	0
-9.60318	-94.1336	-56.0949	5.79459	0	1	0	0	0
98.7152	-20.5733	-43.9551	5.79459	0	1	0	0	0
92.9841	-50.9105	-29.3637	5.79459	0	1	0	0	0
103.024	-38.2287	4.96502	5.79459	0	1	0	0	0
-21.7846	-105.873	-20.4033	5.79459	0	1	0	0	0
63.9793	-52.6818	-88.8319	5.69575	0	0.5	0.5
-3.95115	-112.872	-44.7676	5.69575	0	0.5	0.5
34.5816	-48.4155	-105.924	5.69575	1	1	0
58.2934	-70.9597	-79.5393	5.69575	0	0.5	0.5
-74.2438	51.9163	-32.3734	8	0	1	1	0	1
-90.6852	-4.3421	-80.7294	5.69575	1	1	0
-101.193	47.5383	-47.5383	5.69575	1	1	0
-50.879	32.6763	-91.889	8.29527	0	0	1
-79.2793	18.1504	-74.0632	8.29527	0	0	1
-33.9132	99.2013	-33.3015	5.79459	0	1	0	0	0
-65.3354	78.7749	-40.3213	5.79459	0	1	0	0	0
-62.2789	51.4362	-74.6703	5.79459	0	1	0	0	0
-41.2119	78.0912	-65.5998	5.79459	0	1	0	0	0
-79.61	-16.7408	-74.0405	5.79459	0	1	0	0	0
-87.7504	48.3079	-45.4557	5.79459	0	1	0	0	0
-99.9629	-2.26013	-45.851	5.79459	0	1	0	0	0
-53.0426	-28.0628	-92.1898	5.79459	0	1	0	0	0
-1.0727	-14.9441	-108.975	5.79459	0	1	0	0	0
-96.2561	34.5931	-65.559	5.69575	0	0.5	0.5
-36.8331	1.24936	-103.642	5.79459	0	1	0	0	0
-15.9348	44.9761	-99.109	5.79459	0	1	0	0	0
-95.4001	46.6885	-58.9823	5.69575	0	0.5	0.5
-14.1422	53.1648	-108.325	5.69575	1	1	0
30.4188	93.9078	-70.8233	5.69575	1	1	0
28.7125	43.595	-96.825	8.29527	0	0	1
38.1705	10.0999	-102.669	8.29527	0	0	1
1.0434	95.5841	10.8663	8	0.5	0.5	0.5	0	1
42.0903	79.264	-63.6052	8.29527	0	0	1
-0.87442	24.58	-107.215	8.29527	0	0	1
-16.4617	75.1035	-78.6669	8.29527	0	0	1
28.6458	-35.9122	-99.9487	5.79459	0	1	0	0	0
78.5486	44.9939	-62.4954	5.79459	0	1	0	0	0
59.1077	37.4824	-84.8551	5.79459	0	1	0	0	0
43.5144	94.1584	-36.6154	5.79459	0	1	0	0	0
13.4927	77.3456	-77.0429	5.79459	0	1	0	0	0
67.3824	38.2717	-93.5732	5.69575	0	0.5	0.5
35.7564	81.5584	-82.6415	5.69575	0	0.5	0.5
13.5854	78.1035	-92.0608	5.69575	0	0.5	0.5
-3.15137	66.0491	-101.919	5.69575	1	1	0
25.027	114.366	-32.4912	5.69575	1	1	0
-3.4419	106.793	-26.1404	5.79459	0	1	0	0	0
23.4343	103.412	-29.2465	5.79459	0	1	0	0	0
18.2543	111.863	-43.741	5.69575	0	0.5	0.5
99.4156	-57.1243	-40.163	5.69575	1	1	0
67.0989	-50.6226	-46.8035	8	0.5	0.5	0.5	0	1
90.7969	0.959885	-62.0887	5.79459	0	1	0	0	0
96.4676	31.9913	-42.078	5.79459	0	1	0	0	0
108.424	2.52147	-18.3801	5.79459	0	1	0	0	0
94.5199	32.0766	-69.2602	5.69575	1	1	0
9.84206	-109.433	5.24327	5.79459	0	1	0	0	0
-75.4236	-38.3567	70.2855	8.29527	0	0	1
-60.4189	-91.3293	10.4169	8.29527	0	0	1
-91.7101	-11.05	78.9124	5.69575	1	1	0
-61.9667	-73.5891	0.503506	8	0.5	0.5	0.5	0	1
-53.8741	-51.4466	80.9372	8.29527	0	0	1
-68.4349	-77.5092	37.5365	5.79459	0	1	0	0	0
-98.2844	-49.1725	4.71551	5.79459	0	1	0	0	0
-82.5054	-16.487	70.8587	5.79459	0	1	0	0	0
-89.8675	-54.1894	32.975	5.79459	0	1	0	0	0
-34.5455	-79.8971	67.2537	5.79459	0	1	0	0	0
-36.9428	-101.923	18.6259	5.79459	0	1	0	0	0
-86.5976	-84.7323	9.01111	5.69575	0	0.5	0.5
-105.256	-25.3428	55.126	5.69575	0	0.5	0.5
-24.8356	-115.406	28.7146	5.69575	0	0.5	0.5
-58.4098	-103.516	25.1537	5.69575	0	0.5	0.5
-70.7438	-95.9111	-23.5857	5.69575	0	0.5	0.5
-9.10928	-108.853	53.1794	5.69575	1	1	0
5.51578	-93.3307	-22.6813	8	0	1	1	0	1
6.90675	-110.745	49.4757	5.69575	1	1	0
22.3317	-108.41	50.0837	5.69575	1	1	0
53.7812	-95.5296	-9.03706	8.29527	0	0	1
80.3452	-66.448	35.0617	8.29527	0	0	1
84.1604	-70.6778	-4.65543	8.29527	0	0	1
53.6065	-71.4984	64.143	8.29527	0	0	1
-18.0197	-102.565	35.435	8.29527	0	0	1
65.3374	-45.7624	75.7418	5.79459	0	1	0	0	0
65.1577	-85.4653	23.4556	5.79459	0	1	0	0	0
11.6748	-98.1536	48.2653	5.79459	0	1	0	0	0
49.8029	-20.9587	95.8144	5.79459	0	1	0	0	0
8.99371	-76.8452	78.1916	5.79459	0	1	0	0	0
24.0296	-116.687	23.8042	5.69575	0	0.5	0.5
-2.76897	-115.931	36.2246	5.69575	1	1	0
87.3443	-67.5419	50.685	5.69575	0	0.5	0.5
4.82771	-121.266	-5.59008	5.69575	0	0.5	0.5
-29.2286	-15.5649	104.897	5.79459	0	1	0	0	0
-33.8309	-39.7498	109.706	5.69575	0	0.5	0.5
25.3453	-47.5735	95.8873	8.29527	0	0	1
-7.56751	-43.7289	100.65	5.79459	0	1	0	0	0
-76.609	92.8411	-16.4769	5.69575	0	0.5	0.5
-77.866	77.3749	52.0568	5.69575	0	0.5	0.5
-48.5839	23.9018	79.5223	8	0	1	1	0	1
-101.962	31.3648	26.8324	8.29527	0	0	1
-74.9631	95.5646	2.8101	5.69575	1	1	0
-46.7991	99.4839	3.57837	8.29527	0	0	1
-109.228	12.6079	-3.21687	8.29527	0	0	1
-104.595	-2.53911	33.9622	5.79459	0	1	0	0	0
-54.2435	65.5926	69.6796	5.79459	0	1	0	0	0
-26.183	100.553	36.1057	5.79459	0	1	0	0	0
-107.773	-21.3294	-5.47254	5.79459	0	1	0	0	0
-101.835	33.7996	-24.2339	5.79459	0	1	0	0	0
-34.7932	84.1573	61.7008	8.29527	0	0	1
-74.3996	80.187	11.6079	8.29527	0	0	1
-78.6787	62.3039	45.032	5.79459	0	1	0	0	0
-66.6288	34.8183	80.3013	5.79459	0	1	0	0	0
-89.4511	14.675	62.3148	5.79459	0	1	0	0	0
-28.9506	42.664	97.1642	5.79459	0	1	0	0	0
-77.6284	76.3916	-15.4323	5.79459	0	1	0	0	0
-58.3221	2.84668	93.2225	5.79459	0	1	0	0	0
-95.8209	53.3811	8.29574	5.79459	0	1	0	0	0
-92.7118	56.2864	54.7382	5.69575	0	0.5	0.5
59.1832	10.9174	75.0576	8	0.5	0.5	0.5	0	1
43.5155	69.7881	49.9148	8	0.5	0.5	0.5	0	1
54.9301	59.6552	74.3232	8.29527	0	0	1
84.4626	-3.4335	45.9321	8	0	1	1	0	1
56.3795	85.9216	39.2279	8.29527	0	0	1
15.2434	92.8917	19.8558	8	0	1	1	0	1
61.3577	63.4528	38.2683	8	0.5	0.5	0.5	0	1
83.2698	-6.23483	71.6049	8.29527	0	0	1
63.6245	83.2513	-33.4835	8.29527	0	0	1
71.8827	82.8839	-7.94604	8.29527	0	0	1
73.5575	51.1871	63.79	5.79459	0	1	0	0	0
28.511	73.68	76.54	5.79459	0	1	0	0	0
0.506241	54.9064	95.3154	5.79459	0	1	0	0	0
84.9232	73.2538	46.7101	5.69575	0	0.5	0.5
-41.393	105.864	42.8872	5.69575	0	0.5	0.5
-37.3927	102.17	54.0653	5.69575	0	0.5	0.5
-64.8049	102.736	2.35351	5.69575	0	0.5	0.5
-11.32	111.214	47.5733	5.69575	1	1	0
10.1113	103.513	35.8181	8.29527	0	0	1
33.0957	103.762	15.431	8.29527	0	0	1
-1.83112	84.1361	70.8362	5.79459	0	1	0	0	0
-9.49669	109.567	2.20312	5.79459	0	1	0	0	0
-0.868988	119.988	-19.0274	5.69575	0	0.5	0.5
-10.8887	118.468	24.6327	5.69575	0	0.5	0.5
15.8391	109.81	49.5047	5.69575	1	1	0
19.7567	119.339	11.3023	5.69575	1	1	0
-46.1897	14.1236	111.476	5.69575	1	1	0
-35.8293	48.7547	105.357	5.69575	0	0.5	0.5
-45.8381	0.321182	112.511	5.69575	0	0.5	0.5
1.75978	0.279007	109.986	8.29527	0	0	1
24.7487	76.1361	91.3822	5.69575	1	1	0
34.9713	11.183	115.81	5.69575	1	1	0
10.5708	27.4513	105.994	8.29527	0	0	1
45.3143	15.9125	98.9616	8.29527	0	0	1
60.6025	35.5224	99.1232	5.69575	0	0.5	0.5
35.493	58.8663	100.174	5.69575	0	0.5	0.5
75.284	26.4719	91.6049	5.69575	0	0.5	0.5
37.2764	-32.9118	82.3575	8	0	1	1	0	1
90.9368	-30.8781	53.638	5.79459	0	1	0	0	0
93.6039	76.1016	14.3796	5.69575	1	1	0
95.209	31.0109	45.5366	8.29527	0	0	1
108.235	18.5545	6.39449	8.29527	0	0	1
100.682	40.6566	17.6132	5.79459	0	1	0	0	0
92.946	56.0849	-17.7632	5.79459	0	1	0	0	0
82.425	65.4875	31.8984	5.79459	0	1	0	0	0
102.598	-9.21257	38.5843	5.79459	0	1	0	0	0
114.568	40.0313	5.61249	5.69575	0	0.5	0.5
