# Supplementary material for: Mechanistic model of radiotherapy-induced lung fibrosis using coupled 3D agent-based and Monte Carlo simulations
Source: Commun Med (Lond). 2024 Feb 9;4:16. doi: 10.1038/s43856-024-00442-w (PMC10858213; doi:10.1038/s43856-024-00442-w)
Supplement: Supplementary file 8 — Supplementary Software 1 [file 43856_2024_442_MOESM8_ESM.zip › code/HealthyStructure_phagFrac1.0_senescent1.0/exp_5/conc_data.dat]

MCP-1
	0	0	0	0	0	0	0	0	0	0	0	0	0	0	0	0	0	0	0	0	0	0	0	0	0	0	0	0	0	0	0	0	0	0	0	0	0	0	0	0	0	0	0	0	0	0	0	0	0	0	0	0	0	0	0	0	0	0	0	0	0	0	0	0
TNFa
	2.66651e-15	1.19711e-14	1.16255e-14	2.54027e-15	1.21562e-14	8.10246e-14	7.81975e-14	1.17196e-14	1.37563e-14	9.60347e-14	9.04559e-14	1.31107e-14	2.94161e-15	1.38504e-14	1.32958e-14	2.86896e-15	1.19595e-14	7.98939e-14	7.79468e-14	1.16822e-14	8.07966e-14	1.038e-12	1.01401e-12	7.84557e-14	9.48499e-14	1.3138e-12	1.19533e-12	8.91184e-14	1.35886e-14	9.53588e-14	9.00211e-14	1.30324e-14	1.14005e-14	7.48827e-14	8.70732e-14	1.27669e-14	7.39488e-14	9.27406e-13	1.15481e-12	8.68665e-14	7.29641e-14	9.54901e-13	9.37839e-13	7.3302e-14	1.07665e-14	7.27573e-14	7.2368e-14	1.09498e-14	2.51612e-15	1.14571e-14	1.27553e-14	2.78637e-15	1.12328e-14	7.42069e-14	8.66384e-14	1.26886e-14	1.05698e-14	7.16266e-14	7.21173e-14	1.09124e-14	2.2931e-15	1.05031e-14	1.0688e-14	2.36831e-15
PDGF
	1.50504e-09	1.60759e-09	1.62076e-09	1.52174e-09	1.61939e-09	1.82686e-09	1.85389e-09	1.63912e-09	1.65136e-09	1.88005e-09	1.88878e-09	1.65993e-09	1.55857e-09	1.66972e-09	1.67173e-09	1.56012e-09	1.59948e-09	1.80017e-09	1.82449e-09	1.61667e-09	1.81784e-09	2.49365e-09	2.61108e-09	1.84812e-09	1.87666e-09	2.68442e-09	2.69328e-09	1.88214e-09	1.66939e-09	1.90028e-09	1.89982e-09	1.66737e-09	1.59636e-09	1.79153e-09	1.78745e-09	1.59575e-09	1.81753e-09	2.49695e-09	2.46569e-09	1.8075e-09	1.87583e-09	2.67198e-09	2.57694e-09	1.85011e-09	1.67021e-09	1.89588e-09	1.87611e-09	1.65564e-09	1.49815e-09	1.59228e-09	1.58764e-09	1.49315e-09	1.61439e-09	1.81176e-09	1.79848e-09	1.6032e-09	1.6503e-09	1.86919e-09	1.84671e-09	1.6332e-09	1.5589e-09	1.66585e-09	1.65531e-09	1.54564e-09
MMP
	9.84973e-09	1.13923e-08	1.16095e-08	1.01226e-08	1.15353e-08	1.47631e-08	1.51921e-08	1.18507e-08	1.19896e-08	1.55336e-08	1.5661e-08	1.2097e-08	1.05609e-08	1.22308e-08	1.224e-08	1.05639e-08	1.12829e-08	1.44115e-08	1.48103e-08	1.15776e-08	1.46426e-08	2.58759e-08	2.7872e-08	1.513e-08	1.55187e-08	2.89893e-08	2.92043e-08	1.55878e-08	1.22512e-08	1.58384e-08	1.58188e-08	1.21832e-08	1.12681e-08	1.43078e-08	1.42392e-08	1.12835e-08	1.46747e-08	2.59951e-08	2.53593e-08	1.45176e-08	1.56008e-08	2.90048e-08	2.743e-08	1.52019e-08	1.23037e-08	1.58791e-08	1.55688e-08	1.20623e-08	9.81363e-09	1.12362e-08	1.11741e-08	9.76248e-09	1.15298e-08	1.46126e-08	1.43971e-08	1.13697e-08	1.20513e-08	1.55276e-08	1.5187e-08	1.17892e-08	1.06188e-08	1.22469e-08	1.20827e-08	1.03945e-08
ECM
	0	0	0	0	0	0	0	0	0	0	0	0	0	0	0	0	0	0	0	0	0	0.00065957	0.000769751	0	0	0.000820344	0.00102829	0	0	0	0	0	0	0	0	0	0	0.000646231	0.000653016	0	0	0.00115094	0.000853851	0	0	0	0	0	0	0	0	0	0	0	0	0	0	0	0	0	0	0	0	0
TIMP
	4.5933e-11	7.21194e-11	7.59247e-11	4.87146e-11	7.24537e-11	1.50426e-10	1.6293e-10	7.73138e-11	7.73087e-11	1.65722e-10	1.68948e-10	7.88059e-11	4.97291e-11	7.8673e-11	7.91111e-11	4.97799e-11	7.10804e-11	1.47553e-10	1.59227e-10	7.55507e-11	1.48722e-10	5.70976e-10	6.62932e-10	1.62113e-10	1.6566e-10	6.87376e-10	6.94099e-10	1.68095e-10	7.8939e-11	1.6848e-10	1.69185e-10	7.87904e-11	7.12682e-11	1.47003e-10	1.43501e-10	7.03094e-11	1.50706e-10	5.85972e-10	5.58405e-10	1.45519e-10	1.67419e-10	6.86787e-10	6.15989e-10	1.57078e-10	7.99439e-11	1.69316e-10	1.60674e-10	7.68567e-11	4.5915e-11	7.08895e-11	6.92653e-11	4.49528e-11	7.29603e-11	1.49877e-10	1.43804e-10	7.03137e-11	7.86354e-11	1.66566e-10	1.57014e-10	7.5108e-11	5.04887e-11	7.96251e-11	7.71241e-11	4.88013e-11
TGFb-inactive
	5.9627e-13	7.3871e-13	7.41021e-13	5.96471e-13	7.41813e-13	1.07043e-12	1.0777e-12	7.42439e-13	7.49721e-13	1.08672e-12	1.06928e-12	7.41829e-13	6.05574e-13	7.5114e-13	7.44933e-13	6.00581e-13	7.42862e-13	1.07201e-12	1.08014e-12	7.43939e-13	1.07758e-12	2.40959e-12	2.46704e-12	1.08393e-12	1.09856e-12	2.50168e-12	2.39363e-12	1.08104e-12	7.59476e-13	1.10235e-12	1.08661e-12	7.53678e-13	7.52614e-13	1.09208e-12	1.08162e-12	7.4713e-13	1.10148e-12	2.51191e-12	2.45261e-12	1.0918e-12	1.12116e-12	2.58567e-12	2.68938e-12	1.1376e-12	7.72173e-13	1.13134e-12	1.14699e-12	7.79314e-13	6.08639e-13	7.55531e-13	7.51282e-13	6.0476e-13	7.62369e-13	1.10771e-12	1.09895e-12	7.5898e-13	7.73221e-13	1.13292e-12	1.14943e-12	7.80813e-13	6.23961e-13	7.80919e-13	7.87651e-13	6.29966e-13
TGFb-active
	1.24173e-15	9.14051e-15	1.13136e-14	1.53138e-15	9.20629e-15	9.9735e-14	1.27008e-13	1.15402e-14	1.24557e-14	1.39762e-13	1.41551e-13	1.27993e-14	1.66997e-15	1.26823e-14	1.28651e-14	1.72131e-15	9.00202e-15	9.80178e-14	1.24864e-13	1.12641e-14	9.86692e-14	1.87364e-12	2.44915e-12	1.26647e-13	1.39232e-13	2.67622e-12	2.68316e-12	1.40342e-13	1.26226e-14	1.41015e-13	1.40993e-13	1.27204e-14	9.14819e-15	1.00141e-13	9.34007e-14	8.52384e-15	1.01756e-13	1.93783e-12	1.81656e-12	9.3909e-14	1.3164e-13	2.58011e-12	2.12498e-12	1.10871e-13	1.18977e-14	1.32148e-13	1.12486e-13	1.02159e-14	1.2378e-15	9.09867e-15	8.38535e-15	1.13549e-15	9.3151e-15	1.01395e-13	9.28432e-14	8.44493e-15	1.16935e-14	1.30431e-13	1.10342e-13	9.93978e-15	1.59585e-15	1.1753e-14	1.01562e-14	1.36577e-15
IL-13
	8.43888e-10	1.891e-09	1.89257e-09	8.44731e-10	2.06599e-09	6.01224e-09	6.01793e-09	2.06795e-09	2.76374e-09	8.6846e-09	8.6852e-09	2.76413e-09	1.26534e-09	2.93911e-09	2.93912e-09	1.26541e-09	1.7763e-09	5.27819e-09	5.28375e-09	1.7782e-09	5.70308e-09	3.01156e-08	3.01583e-08	5.70934e-09	8.26057e-09	4.95649e-08	4.9567e-08	8.2606e-09	2.76448e-09	8.68616e-09	8.68549e-09	2.76417e-09	1.34339e-09	3.71057e-09	3.70968e-09	1.34344e-09	4.02072e-09	1.87444e-08	1.87295e-08	4.01913e-09	5.71328e-09	3.01788e-08	3.0149e-08	5.70859e-09	2.06958e-09	6.02273e-09	6.01874e-09	2.06794e-09	5.67477e-10	1.22902e-09	1.22875e-09	5.67394e-10	1.34413e-09	3.71213e-09	3.70997e-09	1.34348e-09	1.77989e-09	5.28868e-09	5.28456e-09	1.7782e-09	8.45671e-10	1.89463e-09	1.89331e-09	8.44845e-10
FGF-2
	0	0	0	0	0	0	0	0	0	0	0	0	0	0	0	0	0	0	0	0	0	0	0	0	0	0	0	0	0	0	0	0	0	0	0	0	0	0	0	0	0	0	0	0	0	0	0	0	0	0	0	0	0	0	0	0	0	0	0	0	0	0	0	0
