# Supplementary material for: Mechanistic model of radiotherapy-induced lung fibrosis using coupled 3D agent-based and Monte Carlo simulations
Source: Commun Med (Lond). 2024 Feb 9;4:16. doi: 10.1038/s43856-024-00442-w (PMC10858213; doi:10.1038/s43856-024-00442-w)
Supplement: Supplementary file 8 — Supplementary Software 1 [file 43856_2024_442_MOESM8_ESM.zip › code/HealthyStructure_phagFrac1.0_senescent1.0/exp_5/alv11.dat]

-91.1238	-44.7131	-42.3933	8.29527	0	0	1
-67.0577	-41.2261	-92.5396	5.69575	1	1	0
-109.046	-37.8493	-37.8998	5.69575	1	1	0
-52.0749	-36.5001	-89.7549	8.29527	0	0	1
-58.2135	-41.1311	-64.6072	8	0	1	1	0	1
-70.255	-46.1727	-70.9448	8.29527	0	0	1
-100.65	-44.2523	-3.36656	5.79459	0	1	0	0	0
-90.8063	-15.8286	-60.0305	8.29527	0	0	1
-82.446	25.9578	-68.0356	5.79459	0	1	0	0	0
-63.9351	-74.0257	-50.324	5.79459	0	1	0	0	0
-31.3284	-49.646	-93.0259	5.79459	0	1	0	0	0
-65.3479	13.4186	-87.4619	5.79459	0	1	0	0	0
-59.8586	-88.3852	-58.0079	5.69575	0	0.5	0.5
-97.2238	-68.4087	-25.0538	5.69575	1	1	0
-12.7197	-56.114	-77.1032	8	0	1	1	0	1
-34.7408	-17.5355	-87.9833	8	0.5	0.5	0.5	0	1
41.5296	-94.8853	-63.4962	5.69575	1	1	0
0.0146027	-73.6438	-96.6252	5.69575	0	0.5	0.5
74.6649	-60.4934	4.60193	8	0	1	1	0	1
26.3298	-75.3567	-91.5861	5.69575	1	1	0
30.6283	-82.751	-65.6828	8.29527	0	0	1
32.8009	-20.2131	-103.032	5.79459	0	1	0	0	0
-5.59663	-42.5287	-101.292	8.29527	0	0	1
65.5923	-75.8276	-45.253	5.79459	0	1	0	0	0
5.83547	-69.8289	-84.7934	5.79459	0	1	0	0	0
59.6323	-30.423	-87.2836	5.79459	0	1	0	0	0
65.2506	-88.2164	-7.76076	5.79459	0	1	0	0	0
-16.9741	-104.444	-30.0555	5.79459	0	1	0	0	0
-43.4459	-95.5601	-32.8744	5.79459	0	1	0	0	0
7.24271	-107.39	-22.6904	5.79459	0	1	0	0	0
73.827	0.340027	-81.5442	5.79459	0	1	0	0	0
-26.4751	-82.1866	-68.1501	5.79459	0	1	0	0	0
32.525	-97.4926	-39.2086	5.79459	0	1	0	0	0
-20.043	12.9432	-107.381	5.79459	0	1	0	0	0
39.8542	-59.2642	-83.6624	5.79459	0	1	0	0	0
6.86943	-5.76926	-109.634	5.79459	0	1	0	0	0
17.1276	-43.494	-112.138	5.69575	0	0.5	0.5
63.1904	-80.4781	-65.4992	5.69575	0	0.5	0.5
72.4654	-40.741	-88.5936	5.69575	1	1	0
74.8379	-56.47	-57.5363	8.29527	0	0	1
91.8269	-22.1276	-56.3755	5.79459	0	1	0	0	0
75.3636	-76.1895	-57.2311	5.69575	0	0.5	0.5
79.5554	-47.1981	-78.7602	5.69575	0	0.5	0.5
-73.5723	56.9124	-58.7204	8.29527	0	0	1
-105.242	-1.71175	-31.9567	8.29527	0	0	1
-44.6971	1.81639	-100.493	8.29527	0	0	1
-44.3068	71.6077	-70.776	5.79459	0	1	0	0	0
-100.041	30.3303	-34.2224	5.79459	0	1	0	0	0
-82.5946	64.6591	-33.126	5.79459	0	1	0	0	0
-108.559	34.1672	-42.524	5.69575	0	0.5	0.5
-66.2541	97.0935	-30.7356	5.69575	1	1	0
-74.0496	-11.9303	-95.5732	5.69575	1	1	0
38.3961	79.6387	-83.3341	5.69575	1	1	0
57.6664	4.05446	-106.855	5.69575	0	0.5	0.5
65.8501	13.1585	-101.245	5.69575	1	1	0
57.0111	32.5124	-88.2761	8.29527	0	0	1
41.8444	88.0865	-50.8902	8.29527	0	0	1
34.0543	70.1111	-77.6122	5.79459	0	1	0	0	0
-15.9903	67.382	-85.4633	8.29527	0	0	1
-20.1127	47.5327	-97.1397	5.79459	0	1	0	0	0
14.7367	36.5661	-102.693	5.79459	0	1	0	0	0
38.5139	35.2337	-96.8226	5.79459	0	1	0	0	0
8.30885	89.1854	-63.8508	5.79459	0	1	0	0	0
45.1295	87.0646	-71.7146	5.69575	0	0.5	0.5
-4.77055	96.773	-73.2948	5.69575	0	0.5	0.5
47.0873	39.3239	-104.867	5.69575	0	0.5	0.5
4.90663	56.4161	-107.485	5.69575	1	1	0
-48.1412	98.2542	-52.8057	5.69575	0	0.5	0.5
53.9313	101.52	-39.306	5.69575	0	0.5	0.5
99.8242	34.5573	-30.6744	8.29527	0	0	1
82.8405	39.8793	-60.3912	5.79459	0	1	0	0	0
100.973	6.95259	-43.0848	5.79459	0	1	0	0	0
110.258	-0.0552063	-51.0173	5.69575	0	0.5	0.5
-6.25805	2.74939	95.9623	8	0	1	1	0	1
-81.7043	-89.9126	0.200253	5.69575	1	1	0
-48.0915	-110.644	14.3485	5.69575	0	0.5	0.5
-69.3235	-99.642	-5.06202	5.69575	1	1	0
-89.8783	-40.8815	48.4805	8.29527	0	0	1
-62.7548	-65.0063	62.7377	8.29527	0	0	1
-71.8447	-80.9214	-19.75	8.29527	0	0	1
-90.512	-62.3818	4.01203	8.29527	0	0	1
-57.4982	-40.7092	84.4791	5.79459	0	1	0	0	0
-109.154	-13.5386	1.47396	5.79459	0	1	0	0	0
-65.6412	-82.5383	31.2836	5.79459	0	1	0	0	0
-42.7413	-100.965	8.85873	5.79459	0	1	0	0	0
-93.5837	-49.6422	59.4855	5.69575	1	1	0
-102.249	-61.8608	21.8707	5.69575	1	1	0
-27.7103	-93.8414	72.0127	5.69575	0	0.5	0.5
20.1047	-102.118	35.6043	8.29527	0	0	1
5.10703	-117.911	28.8252	5.69575	1	1	0
67.4586	-60.1848	32.903	8	0.5	0.5	0.5	0	1
-25.3507	-75.5123	75.8633	8.29527	0	0	1
4.27739	-108.641	16.6975	5.79459	0	1	0	0	0
38.6817	-102.933	2.92572	5.79459	0	1	0	0	0
-4.88735	-85.4151	69.1403	5.79459	0	1	0	0	0
-25.1326	-99.1245	40.5302	5.79459	0	1	0	0	0
40.0936	-81.8557	61.5803	5.79459	0	1	0	0	0
63.0378	-100.933	24.4662	5.69575	0	0.5	0.5
33.9969	-112.608	30.3913	5.69575	0	0.5	0.5
38.9071	-106.874	42.7093	5.69575	0	0.5	0.5
-32.6522	-15.7962	103.847	8.29527	0	0	1
36.3474	-43.8878	94.0889	8.29527	0	0	1
-25.538	-41.2823	98.706	8.29527	0	0	1
12.4242	-56.6312	93.4802	5.79459	0	1	0	0	0
45.7448	-63.6053	92.8531	5.69575	0	0.5	0.5
-24.2863	-49.92	108.076	5.69575	0	0.5	0.5
80.845	-17.9458	72.4019	8.29527	0	0	1
71.061	-64.6371	53.5946	8.29527	0	0	1
104.006	-23.1128	-27.3593	8.29527	0	0	1
99.9262	-3.86942	45.8233	5.79459	0	1	0	0	0
88.1168	-41.444	51.1648	5.79459	0	1	0	0	0
55.1658	-35.5415	88.281	5.79459	0	1	0	0	0
95.9983	-50.9994	-16.834	5.79459	0	1	0	0	0
74.8461	-77.3055	22.8456	5.79459	0	1	0	0	0
97.5564	-48.8745	13.9295	5.79459	0	1	0	0	0
116.118	-30.7127	18.256	5.69575	0	0.5	0.5
80.8946	-54.2206	72.6367	5.69575	1	1	0
76.2821	-24.2691	91.3891	5.69575	0	0.5	0.5
-78.7249	92.5101	2.04405	5.69575	1	1	0
-89.4524	34.5039	53.9235	8.29527	0	0	1
-88.9577	80.7176	-18.1962	5.69575	1	1	0
-88.0633	61.7873	22.9604	8.29527	0	0	1
-69.3894	38.4968	54.3939	8	0.5	0.5	0.5	0	1
-61.5714	86.794	-27.8291	5.79459	0	1	0	0	0
-107.763	20.5279	8.07868	5.79459	0	1	0	0	0
-57.2771	91.7412	20.0719	5.79459	0	1	0	0	0
-94.264	56.3153	-6.54908	8.29527	0	0	1
-95.5166	0.245361	54.5575	5.79459	0	1	0	0	0
-73.8241	4.39803	81.4289	5.79459	0	1	0	0	0
-94.9474	42.2813	36.0179	5.79459	0	1	0	0	0
-63.1631	69.2632	57.559	5.79459	0	1	0	0	0
-102.771	-21.5887	32.7434	5.79459	0	1	0	0	0
-118.412	26.7442	4.87095	5.69575	0	0.5	0.5
-112.626	31.5004	32.9105	5.69575	0	0.5	0.5
-76.4547	90.9389	-25.3911	5.69575	0	0.5	0.5
-114.518	18.4681	36.1177	5.69575	0	0.5	0.5
-118.579	21.0211	-16.0287	5.69575	0	0.5	0.5
-16.2297	-25.7445	91.265	8	0.5	0.5	0.5	0	1
24.4656	85.878	64.2429	8.29527	0	0	1
27.7515	73.3073	55.7751	8	0	1	1	0	1
46.264	75.6472	83.0485	5.69575	1	1	0
-47.1782	67.8354	72.6125	8.29527	0	0	1
-64.6688	33.211	63.0124	8	0.5	0.5	0.5	0	1
5.21146	75.6047	79.7293	8.29527	0	0	1
-1.81559	97.3607	51.1624	8.29527	0	0	1
35.497	59.8722	85.178	5.79459	0	1	0	0	0
57.9044	88.6884	-29.6891	5.79459	0	1	0	0	0
51.6327	90.4227	35.4656	5.79459	0	1	0	0	0
-7.95072	39.6937	102.28	5.79459	0	1	0	0	0
-34.2303	94.0179	68.9118	5.69575	0	0.5	0.5
-44.9341	102.118	48.0911	5.69575	1	1	0
-16.8925	103.441	61.4365	5.69575	1	1	0
15.5476	109.623	50.0095	5.69575	1	1	0
12.336	109.244	-3.674	8.29527	0	0	1
-4.52432	104.822	-33.0436	5.79459	0	1	0	0	0
-30.9527	105.217	8.44088	5.79459	0	1	0	0	0
43.6294	100.969	0.676227	5.79459	0	1	0	0	0
-34.6329	99.3738	-32.022	5.79459	0	1	0	0	0
-3.47816	107.075	24.957	5.79459	0	1	0	0	0
15.8627	114.98	35.8866	5.69575	0	0.5	0.5
-59.5594	2.51732	92.4464	8.29527	0	0	1
-34.4204	50.7559	91.3185	8.29527	0	0	1
36.782	31.898	98.6387	8.29527	0	0	1
16.68	15.0506	107.681	8.29527	0	0	1
-18.6564	31.8365	115.751	5.69575	0	0.5	0.5
24.9249	77.5872	90.1048	5.69575	0	0.5	0.5
89.797	62.2424	-12.7432	8.29527	0	0	1
83.8761	42.7759	19.7608	8	0.5	0.5	0.5	0	1
94.8087	8.63792	-13.8631	8	0	1	1	0	1
107.116	-11.2915	22.3287	8.29527	0	0	1
85.6326	22.1723	65.3869	8.29527	0	0	1
65.8097	49.6298	72.8421	5.79459	0	1	0	0	0
78.1042	69.4082	34.3837	5.79459	0	1	0	0	0
49.1289	2.3049	98.3923	5.79459	0	1	0	0	0
106.414	26.9002	7.24338	5.79459	0	1	0	0	0
75.4567	79.9694	-3.34443	5.79459	0	1	0	0	0
94.0829	44.3665	35.7775	5.79459	0	1	0	0	0
97.6479	49.5199	52.6551	5.69575	0	0.5	0.5
103.84	58.1276	-24.4616	5.69575	0	0.5	0.5
99.5038	13.1239	68.4592	5.69575	0	0.5	0.5
120.934	-11.3753	2.32653	5.69575	0	0.5	0.5
110.403	49.546	-10.7859	5.69575	1	1	0
