# Supplementary material for: Mechanistic model of radiotherapy-induced lung fibrosis using coupled 3D agent-based and Monte Carlo simulations
Source: Commun Med (Lond). 2024 Feb 9;4:16. doi: 10.1038/s43856-024-00442-w (PMC10858213; doi:10.1038/s43856-024-00442-w)
Supplement: Supplementary file 8 — Supplementary Software 1 [file 43856_2024_442_MOESM8_ESM.zip › code/HealthyStructure_phagFrac1.0_senescent1.0/exp_5/alv13.dat]

-44.8935	56.6984	97.6205	5.69575	1	1	0
-16.8211	-108.597	-4.87721	5.79459	0	1	0	0	0
-8.25753	-110.944	-48.8177	5.69575	0	0.5	0.5
-83.5526	-53.3782	-47.6319	8.29527	0	0	1
-89.902	-59.8071	-55.7117	5.69575	1	1	0
-48.8396	-69.9445	-69.4439	5.79459	0	1	0	0	0
-55.1452	-38.5923	-87.0037	8.29527	0	0	1
-66.8104	-8.09337	-87.0107	5.79459	0	1	0	0	0
-71.3746	-74.1559	-38.8145	5.79459	0	1	0	0	0
-87.6337	-28.008	-60.2983	5.79459	0	1	0	0	0
-102.16	25.6769	-31.6865	5.79459	0	1	0	0	0
-95.7435	1.81322	-54.1286	5.79459	0	1	0	0	0
-92.3806	-58.9637	-9.43974	5.79459	0	1	0	0	0
-96.7458	-4.5278	-73.3461	5.69575	0	0.5	0.5
-52.8559	-62.2682	-89.9379	5.69575	0	0.5	0.5
-42.9119	-45.4865	-104.161	5.69575	1	1	0
-57.6484	-14.7685	-105.917	5.69575	1	1	0
48.0653	-4.35475	-83.2241	8	0.5	0.5	0.5	0	1
69.5851	-73.8872	-42.408	8.29527	0	0	1
-24.2198	-85.8031	-36.1484	8	0	1	1	0	1
62.4311	-56.5339	-70.7551	8.29527	0	0	1
47.3603	-17.4992	-97.7281	8.29527	0	0	1
12.4031	-76.0093	-78.5414	5.79459	0	1	0	0	0
75.2413	-33.7601	-72.7942	8.29527	0	0	1
37.5667	-74.9366	-71.2268	8.29527	0	0	1
11.858	-105.189	-29.9103	5.79459	0	1	0	0	0
-26.8421	-34.8736	-100.813	5.79459	0	1	0	0	0
-36.0793	-91.0709	-50.0437	5.79459	0	1	0	0	0
-16.5813	-62.3694	-89.0793	5.79459	0	1	0	0	0
45.643	-94.6015	-32.6691	5.79459	0	1	0	0	0
-28.4334	-0.0120697	-106.262	5.79459	0	1	0	0	0
22.166	-19.2875	-106.001	5.79459	0	1	0	0	0
16.9426	-49.2318	-96.8978	5.79459	0	1	0	0	0
11.694	-27.7016	-117.705	5.69575	1	1	0
25.5404	-15.6045	-117.748	5.69575	1	1	0
95.502	-22.0327	-49.9394	5.79459	0	1	0	0	0
88.7248	10.5642	-82.3164	5.69575	0	0.5	0.5
72.1198	-88.6111	-41.3194	5.69575	0	0.5	0.5
-61.3972	23.2421	-70.3218	8	0.5	0.5	0.5	0	1
-43.2622	42.481	-91.781	8.29527	0	0	1
-60.5954	28.2084	-87.3641	5.79459	0	1	0	0	0
-74.419	30.167	-75.1819	8.29527	0	0	1
-84.7473	55.0442	-43.4515	5.79459	0	1	0	0	0
-68.2863	48.2768	-88.1262	5.69575	0	0.5	0.5
-50.1893	89.4464	-65.1174	5.69575	0	0.5	0.5
-0.792793	45.0454	-112.828	5.69575	0	0.5	0.5
22.1327	69.6201	-97.0726	5.69575	0	0.5	0.5
17.7183	90.1689	-60.4619	8.29527	0	0	1
37.8978	57.1809	-100.27	5.69575	1	1	0
47.3053	48.6059	-68.2294	8	0	1	1	0	1
48.3839	85.1564	-71.8838	5.69575	1	1	0
-20.9551	77.9026	-90.8403	5.69575	1	1	0
4.41051	58.2574	-76.4344	8	0	1	1	0	1
30.221	15.6827	-104.598	8.29527	0	0	1
5.08201	48.7128	-82.8059	8	0.5	0.5	0.5	0	1
-21.8689	80.8385	-71.3224	5.79459	0	1	0	0	0
2.11167	13.0168	-109.207	8.29527	0	0	1
51.4529	90.3768	-35.8418	5.79459	0	1	0	0	0
56.679	73.1032	-59.5265	5.79459	0	1	0	0	0
83.41	2.94289	-71.654	5.79459	0	1	0	0	0
51.5683	34.3073	-90.905	8.29527	0	0	1
18.7766	101.884	-36.9732	5.79459	0	1	0	0	0
-11.2042	58.5393	-92.4533	5.79459	0	1	0	0	0
-16.4613	27.0233	-105.351	5.79459	0	1	0	0	0
73.156	80.4264	-16.7269	5.79459	0	1	0	0	0
28.6355	60.3671	-87.3832	5.79459	0	1	0	0	0
57.7697	65.0032	-84.836	5.69575	0	0.5	0.5
-34.8843	27.763	-113.012	5.69575	0	0.5	0.5
37.8318	43.9442	-106.759	5.69575	0	0.5	0.5
-1.06657	57.4107	-107.064	5.69575	0	0.5	0.5
66.9058	93.7238	-38.7218	5.69575	0	0.5	0.5
111.805	20.4627	-42.9055	5.69575	1	1	0
73.2762	38.2824	-72.5608	8.29527	0	0	1
86.8082	48.5418	-46.9897	8.29527	0	0	1
97.7737	45.0358	-22.6291	5.79459	0	1	0	0	0
-51.0031	-109.194	15.3376	5.69575	1	1	0
-47.8559	-109.743	-20.6551	5.69575	0	0.5	0.5
-67.7144	-100.869	0.291168	5.69575	0	0.5	0.5
55.2726	-94.0168	14.3452	8.29527	0	0	1
-35.7754	-102.996	-14.5555	8.29527	0	0	1
25.0867	-118.867	1.08342	5.69575	1	1	0
24.2727	-103.412	28.5791	8.29527	0	0	1
9.457	-109.476	-5.05209	8.29527	0	0	1
66.4155	-87.5217	-5.37859	5.79459	0	1	0	0	0
-32.7568	-98.9354	35.1963	5.79459	0	1	0	0	0
10.56	-94.773	54.8321	5.79459	0	1	0	0	0
-26.6935	-89.5603	58.0208	5.79459	0	1	0	0	0
-8.59323	-119.667	19.1286	5.69575	0	0.5	0.5
-66.9644	-80.9358	61.0334	5.69575	1	1	0
-65.0619	-70.0571	-10.6977	8	0.5	0.5	0.5	0	1
-62.9318	-89.8482	-8.17833	5.79459	0	1	0	0	0
-108.626	5.35939	-16.481	8.29527	0	0	1
-80.2546	-70.7687	25.5143	5.79459	0	1	0	0	0
-105.885	-29.5974	3.50163	8.29527	0	0	1
-99.9344	-2.1633	45.9177	5.79459	0	1	0	0	0
-99.9467	-38.8484	24.5247	5.79459	0	1	0	0	0
-84.3367	-35.2059	61.2198	5.79459	0	1	0	0	0
-67.7769	-69.0155	52.3751	5.79459	0	1	0	0	0
-87.6291	-80.264	-25.2731	5.69575	0	0.5	0.5
-113.573	-25.6192	-34.7097	5.69575	0	0.5	0.5
-84.3026	-74.708	45.5158	5.69575	0	0.5	0.5
-95.3303	-75.1382	5.12656	5.69575	0	0.5	0.5
-51.9787	-88.5426	64.9485	5.69575	0	0.5	0.5
-121.162	8.79688	1.47533	5.69575	1	1	0
73.4677	-40.4812	47.1089	8	0.5	0.5	0.5	0	1
-66.0684	-8.98639	101.558	5.69575	1	1	0
-69.0196	-7.65736	85.3092	5.79459	0	1	0	0	0
-57.045	-50.1524	79.5651	5.79459	0	1	0	0	0
-48.0667	0.48175	111.576	5.69575	0	0.5	0.5
-34.5083	-40.4447	80.1757	8	0	1	1	0	1
28.6357	-25.837	88.1358	8	0	1	1	0	1
17.0346	-78.8667	52.396	8	0.5	0.5	0.5	0	1
49.7822	-28.195	93.9509	8.29527	0	0	1
-12.4704	9.37662	120.484	5.69575	1	1	0
-19.713	18.3697	106.649	8.29527	0	0	1
-26.7059	-79.4203	71.2686	8.29527	0	0	1
-21.0508	-14.0043	107.055	8.29527	0	0	1
30.8666	-75.0115	74.3002	5.79459	0	1	0	0	0
22.7482	-57.4552	91.0023	8.29527	0	0	1
-41.5088	-41.3261	93.1128	8.29527	0	0	1
31.4565	-0.976974	105.402	5.79459	0	1	0	0	0
-27.3959	-2.96432	118.324	5.69575	0	0.5	0.5
-35.1103	-42.5973	108.224	5.69575	0	0.5	0.5
89.3982	-31.731	55.6876	8.29527	0	0	1
100.648	-16.5037	66.0112	5.69575	1	1	0
95.5237	2.70462	54.4786	5.79459	0	1	0	0	0
107.251	-17.9	16.6403	5.79459	0	1	0	0	0
72.904	33.7299	75.1413	5.79459	0	1	0	0	0
92.2957	-48.753	34.7081	5.79459	0	1	0	0	0
100.487	-44.5068	-4.64018	5.79459	0	1	0	0	0
74.1154	-72.9779	35.7929	5.79459	0	1	0	0	0
107.441	-4.09148	-23.2298	5.79459	0	1	0	0	0
67.3419	-5.24023	86.8194	5.79459	0	1	0	0	0
88.5736	-62.4395	-18.8685	5.79459	0	1	0	0	0
99.4377	-69.4898	-6.57486	5.69575	1	1	0
58.9004	-53.6865	75.8189	5.79459	0	1	0	0	0
-110.109	51.2747	2.62621	5.69575	1	1	0
-97.8093	38.891	31.9505	8.29527	0	0	1
-52.0828	96.8852	0.798004	8.29527	0	0	1
-49.825	91.0826	36.3516	8.29527	0	0	1
-41.2832	90.7839	-46.4111	8.29527	0	0	1
-74.4218	69.7812	41.1338	5.79459	0	1	0	0	0
-67.0972	79.3609	-36.053	8.29527	0	0	1
-29.1952	106.052	0.78894	5.79459	0	1	0	0	0
-91.0548	61.6257	-3.3605	5.79459	0	1	0	0	0
-105.792	27.2271	12.9091	5.79459	0	1	0	0	0
-83.447	38.6387	60.3627	5.79459	0	1	0	0	0
-74.3868	95.1122	-13.4227	5.69575	0	0.5	0.5
-107.965	29.1149	47.4955	5.69575	1	1	0
-10.5598	103.673	35.2202	8.29527	0	0	1
17.7383	105.463	57.6439	5.69575	1	1	0
19.4845	101.656	37.2355	5.79459	0	1	0	0	0
7.6582	108.669	-15.2462	8.29527	0	0	1
-6.16892	104.034	-35.1983	8.29527	0	0	1
59.5055	74.1348	55.3456	8.29527	0	0	1
35.1204	87.3564	56.8807	5.79459	0	1	0	0	0
-25.8316	82.5424	67.9667	5.79459	0	1	0	0	0
54.1729	94.9192	12.4753	5.79459	0	1	0	0	0
18.9449	73.6069	79.518	5.79459	0	1	0	0	0
-27.886	105.087	54.2125	5.69575	0	0.5	0.5
-19.3196	119.85	4.75304	5.69575	0	0.5	0.5
-41.175	103.755	47.9525	5.69575	0	0.5	0.5
34.795	116.401	-0.151901	5.69575	1	1	0
-86.0359	39.6928	76.0408	5.69575	1	1	0
-66.57	38.4571	78.6732	8.29527	0	0	1
-46.0826	24.0232	96.9499	5.79459	0	1	0	0	0
65.983	59.7929	82.6496	5.69575	0	0.5	0.5
42.9027	49.8083	88.1958	5.79459	0	1	0	0	0
-21.6443	57.7218	91.1028	8.29527	0	0	1
15.5904	32.5783	103.902	5.79459	0	1	0	0	0
42.2097	43.5353	105.275	5.69575	0	0.5	0.5
106.53	9.933	25.5486	8.29527	0	0	1
93.8183	50.6961	26.9821	8.29527	0	0	1
36.9167	44.9162	-76.6501	8	0	1	1	0	1
85.5464	67.9474	12.8439	5.79459	0	1	0	0	0
107.119	23.6563	-8.11644	5.79459	0	1	0	0	0
76.3391	94.2066	7.57365	5.69575	0	0.5	0.5
103.483	62.8818	9.8486	5.69575	0	0.5	0.5
99.5474	32.4851	61.6031	5.69575	0	0.5	0.5
84.6286	79.602	-35.5166	5.69575	0	0.5	0.5
69.2651	91.1161	40.7444	5.69575	1	1	0
78.0835	39.2124	84.4185	5.69575	0	0.5	0.5
0.245255	-94.0883	-56.9854	5.79459	0	1	0	0	0
