# Supplementary material for: Mechanistic model of radiotherapy-induced lung fibrosis using coupled 3D agent-based and Monte Carlo simulations
Source: Commun Med (Lond). 2024 Feb 9;4:16. doi: 10.1038/s43856-024-00442-w (PMC10858213; doi:10.1038/s43856-024-00442-w)
Supplement: Supplementary file 8 — Supplementary Software 1 [file 43856_2024_442_MOESM8_ESM.zip › code/HealthyStructure_phagFrac1.0_senescent1.0/exp_5/alv12.dat]

-29.2865	-72.8984	55.5302	8	0.5	0.5	0.5	0	1
55.5784	-43.4803	98.8958	5.69575	1	1	0
-76.8623	0.325467	-57.8581	8	0	1	1	0	1
-83.9225	-23.9225	-66.9681	8.29527	0	0	1
-50.8064	-74.7006	-62.7577	8.29527	0	0	1
-97.2657	-2.02654	-51.3349	8.29527	0	0	1
-58.8317	-15.0419	-91.7201	8.29527	0	0	1
-46.5876	-50.6046	-85.8415	5.79459	0	1	0	0	0
-79.0934	-63.1709	-43.0542	5.79459	0	1	0	0	0
-107.337	-14.6608	-19.0787	5.79459	0	1	0	0	0
-53.6489	-92.5784	-25.5155	5.79459	0	1	0	0	0
-22.6292	-96.0811	-48.5422	5.79459	0	1	0	0	0
3.19836	-95.0598	14.4471	8	0.5	0.5	0.5	0	1
9.14078	-59.8492	-91.8396	8.29527	0	0	1
8.6088	-83.0271	-71.6407	5.79459	0	1	0	0	0
-6.53284	-34.8968	-104.113	5.79459	0	1	0	0	0
8.75084	-101.701	-40.9911	8.29527	0	0	1
-38.4909	2.27214	-103.021	5.79459	0	1	0	0	0
60.1934	-59.0579	-70.6323	5.79459	0	1	0	0	0
39.4783	-49.0674	-90.1879	5.79459	0	1	0	0	0
-3.76895	-7.42209	-109.681	5.79459	0	1	0	0	0
-28.4521	-20.6629	-116.277	5.69575	0	0.5	0.5
-30.3705	-49.5412	-106.692	5.69575	0	0.5	0.5
-3.85983	-62.6378	-104.026	5.69575	0	0.5	0.5
97.9189	1.03536	-50.108	8.29527	0	0	1
88.9319	-56.2476	-60.7225	5.69575	1	1	0
78.7268	-22.7113	-73.3913	8.29527	0	0	1
94.1204	-45.971	-33.585	8.29527	0	0	1
57.6404	-6.96656	-93.4294	5.79459	0	1	0	0	0
-116.509	-21.5903	-26.8182	5.69575	0	0.5	0.5
-82.0144	-29.2256	67.2272	8.29527	0	0	1
-90.1224	-39.821	-48.9106	5.79459	0	1	0	0	0
-81.3005	-73.2652	-11.0651	5.79459	0	1	0	0	0
-93.6063	-56.9684	9.61578	8.29527	0	0	1
-85.5031	-56.0094	40.6468	5.79459	0	1	0	0	0
-64.8716	-79.6041	39.4317	5.79459	0	1	0	0	0
-98.3386	-22.7779	43.7115	5.79459	0	1	0	0	0
-81.1338	-89.1981	14.863	5.69575	0	0.5	0.5
-92.7896	-69.6575	36.0255	5.69575	1	1	0
-119.011	-20.5756	13.146	5.69575	1	1	0
-53.705	-50.2473	81.7984	8.29527	0	0	1
-78.2624	-1.72281	77.2789	5.79459	0	1	0	0	0
-80.1322	-22.4969	88.5021	5.69575	0	0.5	0.5
6.49237	-120.397	14.95	5.69575	1	1	0
1.97284	-111.801	47.5021	5.69575	0	0.5	0.5
27.9352	-106.66	51.0223	5.69575	1	1	0
-31.4572	-96.8236	41.661	8.29527	0	0	1
38.7821	-93.1703	43.7634	8.29527	0	0	1
10.6026	-53.6017	79.1829	8	0.5	0.5	0.5	0	1
-39.9959	-102.354	-4.90199	8.29527	0	0	1
54.0657	-84.7179	-44.7189	5.79459	0	1	0	0	0
68.7371	-85.0345	12.0142	5.79459	0	1	0	0	0
-44.5829	-97.7998	23.3998	5.79459	0	1	0	0	0
37.943	-102.991	7.29086	5.79459	0	1	0	0	0
28.8739	-103.067	-25.3692	5.79459	0	1	0	0	0
5.08385	-109.366	10.6146	5.79459	0	1	0	0	0
-27.0605	-103.653	-24.9741	5.79459	0	0	0	86560
2.62737	-105.434	60.305	5.69575	0	0.5	0.5
38.8395	-94.9679	65.0576	5.69575	1	1	0
53.7663	-77.8068	-17.6285	8	0.5	0.5	0.5	0	1
111.038	-23.6103	43.278	5.69575	1	1	0
95.1922	13.0603	-4.83247	8	0	1	1	0	1
92.8802	-49.2159	32.4202	5.79459	0	1	0	0	0
99.6401	-46.6026	0.239746	5.79459	0	1	0	0	0
106.449	-20.4015	-18.7746	5.79459	0	1	0	0	0
69.1271	-72.7089	45.1095	5.79459	0	1	0	0	0
76.8945	-76.2033	-19.5013	5.79459	0	1	0	0	0
100.385	-60.1988	-32.5443	5.69575	0	0.5	0.5
117.98	-25.5887	-13.6335	5.69575	0	0.5	0.5
-49.4205	-68.1866	87.5677	5.69575	0	0.5	0.5
5.22876	-42.773	101.208	8.29527	0	0	1
-28.386	-2.3772	106.246	8.29527	0	0	1
20.8942	-77.2013	75.5208	8.29527	0	0	1
-11.7631	-86.5196	66.9029	5.79459	0	1	0	0	0
-25.3564	-53.5582	92.6755	5.79459	0	1	0	0	0
-51.9503	-14.2809	95.9022	5.79459	0	1	0	0	0
44.6403	-63.5864	77.8718	5.79459	0	1	0	0	0
27.5479	-52.2798	106.15	5.69575	0	0.5	0.5
-35.5747	-54.739	102.459	5.69575	0	0.5	0.5
19.4805	-32.8284	115.336	5.69575	0	0.5	0.5
-43.7171	0.117629	113.352	5.69575	1	1	0
-9.85117	-7.29782	120.87	5.69575	1	1	0
53.7266	-56.1626	93.3762	5.69575	0	0.5	0.5
-23.1672	-5.11986	119.156	5.69575	1	1	0
91.3706	-14.1237	78.8152	5.69575	0	0.5	0.5
-81.9932	2.5048	-89.6144	5.69575	0	0.5	0.5
-81.4031	37.5107	-63.769	8.29527	0	0	1
-61.6527	80.8292	-42.019	5.79459	0	1	0	0	0
37.7755	51.5044	-71.94	8	0	1	1	0	1
35.114	108.013	-43.1298	5.69575	1	1	0
-39.53	93.0346	-67.3932	5.69575	1	1	0
-16.0757	66.4451	-67.6913	8	0.5	0.5	0.5	0	1
-49.8341	64.6678	-73.72	8.29527	0	0	1
28.9434	-0.0680757	-106.124	8.29527	0	0	1
-6.26134	25.3139	-106.864	8.29527	0	0	1
72.1448	60.6274	-19.363	8	0	1	1	0	1
-3.07008	55.7937	-94.7504	8.29527	0	0	1
30.6145	85.2716	-62.382	8.29527	0	0	1
-43.3273	37.2589	-93.9921	5.79459	0	1	0	0	0
-32.7387	98.4482	-36.5532	8.29527	0	0	1
-18.1556	83.3582	-69.4391	5.79459	0	1	0	0	0
41.6709	59.8236	-82.3768	5.79459	0	1	0	0	0
46.6275	32.651	-94.1265	5.79459	0	1	0	0	0
23.7338	90.4175	-77.597	5.69575	0	0.5	0.5
8.40294	109.589	-51.7653	5.69575	0	0.5	0.5
58.2504	15.785	-105.44	5.69575	1	1	0
94.5391	7.60532	-75.9237	5.69575	0	0.5	0.5
-62.1351	86.2519	58.8275	5.69575	1	1	0
-90.1341	56.3484	28.2967	8.29527	0	0	1
-117.444	11.7382	-28.7933	5.69575	1	1	0
-58.1089	71.4422	-27.836	8	0.5	0.5	0.5	0	1
-87.407	63.2048	-21.5668	8.29527	0	0	1
-108.195	-8.20181	18.0706	5.79459	0	1	0	0	0
-99.8644	17.3572	42.7297	8.29527	0	0	1
-97.6448	49.9483	-8.40561	5.79459	0	1	0	0	0
-102.827	25.5614	-29.5506	5.79459	0	1	0	0	0
-105.502	29.3783	10.3099	5.79459	0	1	0	0	0
-119.75	11.827	-16.7328	5.69575	0	0.5	0.5
-77.2834	85.1217	39.2616	5.69575	0	0.5	0.5
-101.754	55.224	-36.8286	5.69575	0	0.5	0.5
-102.803	60.6111	-22.7573	5.69575	0	0.5	0.5
-121.216	1.9004	-7.93547	5.69575	1	1	0
-73.899	26.6487	76.9986	5.79459	0	1	0	0	0
46.2288	95.0373	59.9225	5.69575	0	0.5	0.5
-9.42599	86.8901	66.7927	8.29527	0	0	1
-32.99	87.1396	58.4666	8.29527	0	0	1
-55.9787	73.2018	60.0635	8.29527	0	0	1
13.0486	105.67	-27.6346	8.29527	0	0	1
-20.2824	104.048	29.3692	5.79459	0	1	0	0	0
-58.3587	92.9625	-7.22679	5.79459	0	1	0	0	0
7.53357	109.734	1.29115	5.79459	0	1	0	0	0
12.6074	101.218	41.1821	5.79459	0	1	0	0	0
-26.9965	106.396	-7.14009	5.79459	0	1	0	0	0
-68.5992	81.2415	28.1772	5.79459	0	1	0	0	0
40.0807	96.9769	33.0004	5.79459	0	1	0	0	0
44.4297	108.044	-33.3554	5.69575	0	0.5	0.5
31.1722	104.57	53.4158	5.69575	0	0.5	0.5
-12.8429	104.71	60.2561	5.69575	0	0.5	0.5
77.3837	5.7958	-56.8652	8	0	1	1	0	1
69.6623	53.8709	-38.7372	8	0.5	0.5	0.5	0	1
58.9298	104.415	19.6109	5.69575	1	1	0
57.0406	87.0025	35.7245	8.29527	0	0	1
112.717	37.1705	25.9451	5.69575	1	1	0
94.376	70.7476	29.1177	5.69575	1	1	0
65.3148	44.9061	76.2721	8.29527	0	0	1
82.0535	65.769	-32.2749	8.29527	0	0	1
96.6096	24.6966	46.4398	8.29527	0	0	1
92.4167	59.6553	-0.628616	8.29527	0	0	1
78.9161	76.4498	-5.26122	5.79459	0	1	0	0	0
82.1602	54.7727	48.4732	8.29527	0	0	1
42.9586	95.0143	-35.0237	5.79459	0	1	0	0	0
104.861	-6.52405	32.5809	8.29527	0	0	1
55.6088	94.848	-3.39359	5.79459	0	1	0	0	0
61.8148	69.4137	-58.8275	5.79459	0	1	0	0	0
84.8827	31.2195	-62.612	5.79459	0	1	0	0	0
92.3835	-20.737	55.9934	5.79459	0	1	0	0	0
106.795	12.7717	-23.0575	5.79459	0	1	0	0	0
107.237	23.5041	6.91797	5.79459	0	1	0	0	0
98.1651	-1.00027	71.5717	5.69575	0	0.5	0.5
60.4518	92.0161	51.3665	5.69575	1	1	0
63.1632	103.593	6.22415	5.69575	0	0.5	0.5
63.3069	98.0516	33.7694	5.69575	0	0.5	0.5
-29.8978	116.487	-17.2269	5.69575	0	0.5	0.5
13.5338	115.911	33.7849	5.69575	1	1	0
13.9811	80.6758	89.7689	5.69575	1	1	0
11.2312	41.806	113.517	5.69575	1	1	0
20.2318	61.8059	70.8956	8	0	1	1	0	1
9.08197	75.7275	79.2598	8.29527	0	0	1
39.2275	63.4936	80.8069	8.29527	0	0	1
67.3969	-41.2675	76.5157	5.79459	0	1	0	0	0
-55.8223	46.7652	82.4432	5.79459	0	1	0	0	0
-27.507	55.9617	90.6182	5.79459	0	1	0	0	0
24.0907	-33.6176	101.93	5.79459	0	1	0	0	0
17.231	48.0488	97.4392	5.79459	0	1	0	0	0
51.65	-6.65584	96.8916	5.79459	0	1	0	0	0
14.3658	3.45331	109.003	5.79459	0	1	0	0	0
44.7906	24.3703	97.4674	5.79459	0	1	0	0	0
-18.7271	21.8099	106.177	5.79459	0	1	0	0	0
-8.91692	42.8453	113.334	5.69575	0	0.5	0.5
-14.894	10.1516	120.146	5.69575	0	0.5	0.5
32.8359	78.9482	86.3069	5.69575	0	0.5	0.5
0.242203	52.2259	109.692	5.69575	0	0.5	0.5
73.6402	27.1986	92.7214	5.69575	1	1	0
78.0533	3.90762	77.4107	5.79459	0	1	0	0	0
