# Supplementary material for: Mechanistic model of radiotherapy-induced lung fibrosis using coupled 3D agent-based and Monte Carlo simulations
Source: Commun Med (Lond). 2024 Feb 9;4:16. doi: 10.1038/s43856-024-00442-w (PMC10858213; doi:10.1038/s43856-024-00442-w)
Supplement: Supplementary file 8 — Supplementary Software 1 [file 43856_2024_442_MOESM8_ESM.zip › code/HealthyStructure_phagFrac1.0_senescent1.0/exp_5/alv9.dat]

-61.7471	-69.4449	-24.9004	8	0.5	0.5	0.5	0	1
-42.0669	7.66722	-86.1805	8	0.5	0.5	0.5	0	1
-25.123	8.53188	-92.4744	8	0.5	0.5	0.5	0	1
-74.252	-6.22495	-80.919	8.29527	0	0	1
-50.8864	-56.6129	-79.4099	8.29527	0	0	1
-84.1914	-54.1045	-45.6564	8.29527	0	0	1
-24.3118	-8.3634	-106.953	8.29527	0	0	1
-43.3074	-100.028	-14.7911	5.79459	0	1	0	0	0
-86.2308	-29.2135	-61.7318	5.79459	0	1	0	0	0
-28.0215	-66.2054	-83.2565	5.79459	0	1	0	0	0
-40.3094	-90.1764	-48.4083	5.79459	0	1	0	0	0
-39.6016	-28.7759	-98.5072	8.29527	0	0	1
-36.1724	17.3385	-102.425	5.79459	0	1	0	0	0
-70.192	-77.4325	-34.3185	5.79459	0	1	0	0	0
1.18521	-35.5914	-104.077	5.79459	0	1	0	0	0
-92.6685	-59.0837	-4.65504	5.79459	0	1	0	0	0
-6.40738	-85.7175	-68.64	5.79459	0	1	0	0	0
-45.4267	-6.56544	-112.486	5.69575	0	0.5	0.5
-45.3274	-69.8527	-88.4643	5.69575	1	1	0
-6.00528	-115.842	-36.1185	5.69575	0	0.5	0.5
19.092	-4.13895	-119.909	5.69575	1	1	0
74.4482	-59.049	-75.7007	5.69575	0	0.5	0.5
14.8034	-98.8786	-45.8681	8.29527	0	0	1
14.9438	-65.3248	-87.2316	8.29527	0	0	1
77.7014	-55.1911	-54.9221	8.29527	0	0	1
69.0809	-22.1918	-82.6762	8.29527	0	0	1
-3.54376	-47.7434	-111.66	5.69575	1	1	0
19.0869	-16.5256	-118.838	5.69575	1	1	0
52.7729	-69.2909	-84.6976	5.69575	1	1	0
67.3957	-57.5185	-37.4822	8	0	1	1	0	1
32.9565	-27.4349	-101.298	5.79459	0	1	0	0	0
80.554	-0.82731	-74.9024	5.79459	0	1	0	0	0
31.3359	-80.7741	-67.7761	5.79459	0	1	0	0	0
58.8724	-55.4969	-74.5261	5.79459	0	1	0	0	0
101.109	-33.5781	-27.3775	5.79459	0	1	0	0	0
41.9267	-109.719	-31.0455	5.69575	0	0.5	0.5
54.5351	-85.7738	-42.0569	5.79459	0	1	0	0	0
100.18	-7.89227	-44.7408	5.79459	0	1	0	0	0
12.7584	-32.4446	-116.382	5.69575	0	0.5	0.5
101.021	-19.6472	-64.5655	5.69575	1	1	0
5.10466	56.444	-77.7399	8	0	1	1	0	1
-39.6968	8.23713	-114.526	5.69575	1	1	0
-71.5515	24.8037	-79.782	8.29527	0	0	1
-38.3749	55.0929	-87.1329	8.29527	0	0	1
-84.9502	36.3565	-26.7797	8	0.5	0.5	0.5	0	1
-106.993	23.9985	-8.75044	5.79459	0	1	0	0	0
-105.065	-2.93408	-32.4455	5.79459	0	1	0	0	0
-87.5012	53.7437	-39.4355	8.29527	0	0	1
-34.6686	98.4495	-34.7244	5.79459	0	1	0	0	0
-33.6833	74.9019	-73.1788	5.79459	0	1	0	0	0
-9.21712	87.9533	-65.4161	5.79459	0	1	0	0	0
-73.2669	49.1366	-65.7081	5.79459	0	1	0	0	0
-5.15851	39.6666	-102.469	5.79459	0	1	0	0	0
-94.9207	11.2994	-54.4278	5.79459	0	1	0	0	0
-62.7253	77.2228	-46.9273	5.79459	0	1	0	0	0
-51.7218	102.821	-38.8926	5.69575	0	0.5	0.5
-69.8165	46.0757	-88.1056	5.69575	0	0.5	0.5
-63.0905	74.2014	-72.6199	5.69575	0	0.5	0.5
74.549	75.0147	-59.7925	5.69575	1	1	0
93.5033	70.3768	-32.6219	5.69575	0	0.5	0.5
98.8836	59.9601	-37.2391	5.69575	1	1	0
88.8393	26.5373	-59.1891	8.29527	0	0	1
-14.4263	105.497	-27.6111	8.29527	0	0	1
39.1666	15.0672	-86.5704	8	0.5	0.5	0.5	0	1
47.8605	59.2519	-79.3636	8.29527	0	0	1
63.2131	11.9974	-89.2198	8.29527	0	0	1
40.7238	98.9129	-25.6479	8.29527	0	0	1
19.0745	76.5884	-76.6184	8.29527	0	0	1
11.2524	15.5373	-108.314	8.29527	0	0	1
93.8519	42.0842	-38.9966	5.79459	0	1	0	0	0
15.2135	98.0533	-47.4774	5.79459	0	1	0	0	0
67.5138	60.9252	-61.887	5.79459	0	1	0	0	0
78.5302	73.7576	-22.2	5.79459	0	1	0	0	0
30.8681	34.2762	-99.8614	5.79459	0	1	0	0	0
59.6398	92.054	8.30864	5.79459	0	1	0	0	0
66.1802	86.9062	-53.1733	5.69575	0	0.5	0.5
0.164993	105.313	-60.5734	5.69575	0	0.5	0.5
105.935	23.9402	-54.4477	5.69575	1	1	0
99.6013	12.8503	-68.3692	5.69575	0	0.5	0.5
-75.5839	-95.0999	-1.68523	5.69575	1	1	0
-79.7411	-73.7383	17.4363	8.29527	0	0	1
-108.812	-39.3376	37.0448	5.69575	1	1	0
-59.9163	-92.2346	1.69149	8.29527	0	0	1
-48.8073	-52.9513	-63.7898	8	0.5	0.5	0.5	0	1
-88.3951	-13.6846	64.0237	8.29527	0	0	1
-24.0153	-105.003	22.3087	8.29527	0	0	1
-75.9759	-42.2928	67.372	5.79459	0	1	0	0	0
-108.535	-10.9984	-14.1104	8.29527	0	0	1
-106.371	-20.1345	19.4899	5.79459	0	1	0	0	0
-95.833	-25.6148	47.5385	5.79459	0	1	0	0	0
-30.4724	-77.9199	71.4138	5.79459	0	1	0	0	0
-58.1868	-75.2655	55.2214	5.79459	0	1	0	0	0
2.43494	-108.88	15.4645	5.79459	0	1	0	0	0
-101.099	-62.7548	24.5116	5.69575	0	0.5	0.5
-31.9196	-56.8251	88.6117	8.29527	0	0	1
-39.1628	-29.9427	98.3347	8.29527	0	0	1
-8.06134	-39.5126	102.341	5.79459	0	1	0	0	0
-71.6	-37.9216	90.5279	5.69575	0	0.5	0.5
97.042	-70.6263	18.8332	5.69575	1	1	0
72.6165	-80.4412	54.9178	5.69575	1	1	0
-5.15112	-108.226	-18.9907	8.29527	0	0	1
60.89	-85.4112	33.1262	8.29527	0	0	1
77.019	-6.89304	78.234	8.29527	0	0	1
66.1564	-86.9665	-12.6554	5.79459	0	1	0	0	0
2.98477	-98.6273	48.6184	5.79459	0	1	0	0	0
51.9662	-74.4328	62.123	5.79459	0	1	0	0	0
56.5214	23.3487	91.4331	5.79459	0	1	0	0	0
96.9696	-49.8322	14.6163	8.29527	0	0	1
50.1107	-11.9063	97.1965	5.79459	0	1	0	0	0
81.92	-48.8344	54.8117	5.79459	0	1	0	0	0
94.7008	-18.4583	52.8304	5.79459	0	1	0	0	0
32.0939	-105.159	-3.40779	5.79459	0	1	0	0	0
8.64058	-82.08	72.7201	5.79459	0	1	0	0	0
52.7833	-42.056	86.8632	5.79459	0	1	0	0	0
44.717	-97.3334	25.0318	5.79459	0	1	0	0	0
88.3877	-64.4088	-11.795	5.79459	0	1	0	0	0
28.6837	-59.3271	88.0769	5.79459	0	1	0	0	0
120.978	-1.88591	10.981	5.69575	0	0.5	0.5
109.823	-6.24453	-0.123937	5.79459	0	1	0	0	0
105.555	-5.83979	30.3997	5.79459	0	1	0	0	0
113.887	-33.2066	26.2086	5.69575	0	0.5	0.5
99.7498	-69.346	-1.01053	5.69575	0	0.5	0.5
111.748	-3.38743	47.5491	5.69575	1	1	0
105.582	-52.3875	29.4587	5.69575	1	1	0
11.987	-10.3556	108.853	5.79459	0	1	0	0	0
62.3107	-22.5456	101.828	5.69575	0	0.5	0.5
11.9054	-49.8386	110.156	5.69575	0	0.5	0.5
17.5611	-82.8194	87.1347	5.69575	0	0.5	0.5
-46.0591	83.4575	-12.9959	8	0	1	1	0	1
-90.3722	9.77839	-31.5077	8	0	1	1	0	1
-67.0367	82.1074	29.4017	8.29527	0	0	1
-49.3677	73.3485	65.4433	8.29527	0	0	1
-101.582	20.7736	36.7305	8.29527	0	0	1
-87.4872	66.399	6.09656	8.29527	0	0	1
-69.1359	62.5719	58.3523	5.79459	0	1	0	0	0
-37.1848	95.6176	39.6809	5.79459	0	1	0	0	0
-69.6824	84.8958	-6.0877	5.79459	0	1	0	0	0
-99.9059	38.2083	25.6697	5.79459	0	1	0	0	0
-37.4544	103.398	2.39471	5.79459	0	1	0	0	0
-12.6528	76.1355	78.3792	5.79459	0	1	0	0	0
-108.864	52.607	11.8802	5.69575	0	0.5	0.5
-50.5175	94.5389	57.1863	5.69575	0	0.5	0.5
-95.7278	59.6411	45.1555	5.69575	0	0.5	0.5
-121.035	1.17581	10.4481	5.69575	0	0.5	0.5
-27.6138	98.008	66.2708	5.69575	0	0.5	0.5
-66.6614	89.5001	48.0197	5.69575	0	0.5	0.5
-110.915	30.9302	38.7623	5.69575	0	0.5	0.5
-46.791	112.028	4.55216	5.69575	1	1	0
-41.9702	110.958	26.2053	5.69575	0	0.5	0.5
-44.667	7.19508	100.265	8.29527	0	0	1
-27.828	50.4968	93.6786	8.29527	0	0	1
-24.4594	27.0879	103.769	5.79459	0	1	0	0	0
16.0685	80.6777	49.8832	8	0	1	1	0	1
36.0695	107.218	44.3071	5.69575	0	0.5	0.5
22.0518	99.7677	65.7345	5.69575	0	0.5	0.5
68.161	48.1229	47.893	8	0	1	1	0	1
20.4162	106.608	17.829	8.29527	0	0	1
59.7888	99.2314	36.5833	5.69575	1	1	0
86.5464	67.1914	9.74808	8.29527	0	0	1
70.4536	74.1622	40.4509	8.29527	0	0	1
-7.03632	105.869	29.0204	5.79459	0	1	0	0	0
94.4014	26.3119	49.9607	8.29527	0	0	1
20.2386	59.0664	90.5625	5.79459	0	1	0	0	0
51.3188	51.0319	82.838	5.79459	0	1	0	0	0
50.2727	82.1702	53.1104	5.79459	0	1	0	0	0
22.4472	88.2324	61.7292	5.79459	0	1	0	0	0
75.2379	94.7511	-11.0181	5.69575	0	0.5	0.5
69.5834	99.524	3.63295	5.69575	0	0.5	0.5
119.234	22.1652	7.19596	5.69575	1	1	0
104.016	28.3392	21.8512	5.79459	0	1	0	0	0
102.314	39.7671	-7.10702	5.79459	0	1	0	0	0
100.283	64.5928	-23.0419	5.69575	0	0.5	0.5
116.547	34.2756	1.33157	5.69575	1	1	0
20.8635	119.44	7.65277	5.69575	1	1	0
68.4757	27.2231	96.5913	5.69575	1	1	0
36.9096	45.1557	106.576	5.69575	1	1	0
56.932	23.4071	104.742	5.69575	0	0.5	0.5
40.3006	56.2159	99.8776	5.69575	0	0.5	0.5
52.9636	6.73718	109.13	5.69575	0	0.5	0.5
7.11656	18.352	108.219	5.79459	0	1	0	0	0
31.4787	74.7828	90.4242	5.69575	1	1	0
59.8155	84.0421	-38.1974	5.79459	0	1	0	0	0
