# Supplementary material for: Mechanistic model of radiotherapy-induced lung fibrosis using coupled 3D agent-based and Monte Carlo simulations
Source: Commun Med (Lond). 2024 Feb 9;4:16. doi: 10.1038/s43856-024-00442-w (PMC10858213; doi:10.1038/s43856-024-00442-w)
Supplement: Supplementary file 8 — Supplementary Software 1 [file 43856_2024_442_MOESM8_ESM.zip › code/HealthyStructure_phagFrac1.0_senescent1.0/exp_5/alv8.dat]

12.7604	-85.0638	68.5662	5.79459	0	1	0	0	0
19.1561	-107.517	-53.2259	5.69575	1	1	0
17.4493	-89.8675	-60.9865	5.79459	0	1	0	0	0
-45.1499	-29.5131	-108.859	5.69575	1	1	0
-35.8537	-59.2802	-85.4422	8.29527	0	0	1
-67.7841	-18.3646	-65.7536	8	0	1	1	0	1
-56.7217	-3.85956	-94.1687	8.29527	0	0	1
-20.2333	-30.5567	-103.715	8.29527	0	0	1
-88.1734	-10.9577	-64.8489	8.29527	0	0	1
-93.1746	-46.1144	-35.9437	5.79459	0	1	0	0	0
-58.2636	43.728	-82.421	5.79459	0	1	0	0	0
-21.5152	-91.726	-56.7754	8.29527	0	0	1
-62.0739	-50.2122	-75.6675	5.79459	0	1	0	0	0
-94.9728	-19.6104	-51.9192	5.79459	0	1	0	0	0
-57.1614	-74.5139	-57.2735	5.79459	0	1	0	0	0
-22.7257	-83.9288	-84.8493	5.69575	0	0.5	0.5
-57.2397	-24.1396	-90.7794	5.79459	0	1	0	0	0
-98.7179	12.8569	-69.6381	5.69575	0	0.5	0.5
-89.8198	-45.6637	-67.8759	5.69575	0	0.5	0.5
-109.548	-11.6195	-51.2263	5.69575	0	0.5	0.5
-70.8575	-68.7014	-70.8465	5.69575	1	1	0
-48.0973	-76.5141	-32.9814	8	0.5	0.5	0.5	0	1
1.98678	-77.0947	-93.8742	5.69575	1	1	0
76.9148	-6.37305	-93.8265	5.69575	0	0.5	0.5
25.7831	-53.9281	-92.3417	8.29527	0	0	1
63.3779	-79.7726	-41.4677	8.29527	0	0	1
-20.1065	4.38852	-119.735	5.69575	1	1	0
6.79162	14.1005	-108.881	8.29527	0	0	1
45.3603	-4.32039	-100.119	5.79459	0	1	0	0	0
50.4375	-46.1181	-86.1927	5.79459	0	1	0	0	0
45.1704	-73.5145	-68.2294	5.79459	0	1	0	0	0
-24.1875	18.1394	-105.764	5.79459	0	1	0	0	0
18.8001	-18.7006	-106.752	5.79459	0	1	0	0	0
63.0017	8.44522	-89.7745	5.79459	0	1	0	0	0
56.2666	-70.7723	-81.1496	5.69575	0	0.5	0.5
-54.0098	28.7318	-104.963	5.69575	0	0.5	0.5
-68.9182	22.7039	-97.4409	5.69575	1	1	0
-80.5138	52.4019	-53.587	8.29527	0	0	1
-22.3932	56.695	-91.5654	8.29527	0	0	1
-33.7019	92.878	-48.3514	8.29527	0	0	1
-21.5352	-7.74963	-93.4433	8	0.5	0.5	0.5	0	1
-1.48782	48.9771	-98.4836	5.79459	0	1	0	0	0
-95.4466	29.2614	-46.1921	5.79459	0	1	0	0	0
-92.0406	16.4716	-77.5706	5.69575	1	1	0
83.4817	36.4233	-80.3993	5.69575	1	1	0
-3.82117	80.4695	-52.5883	8	0.5	0.5	0.5	0	1
-15.1528	107.973	-53.5923	5.69575	1	1	0
70.5521	43.9362	-72.0556	8.29527	0	0	1
11.2564	84.0661	-70.0442	8.29527	0	0	1
50.8571	88.3798	-41.2623	5.79459	0	1	0	0	0
19.6894	98.5202	-44.7894	5.79459	0	1	0	0	0
26.7233	26.689	-115.471	5.69575	0	0.5	0.5
63.9197	63.3763	-81.5943	5.69575	1	1	0
106.438	19.4783	-19.7888	8.29527	0	0	1
83.1373	-29.3317	-65.7867	8.29527	0	0	1
102.096	-22.7129	-34.0659	8.29527	0	0	1
91.1316	14.0576	-59.9785	5.79459	0	1	0	0	0
99.1895	-30.1805	-63.3274	5.69575	0	0.5	0.5
89.9473	53.5013	-61.701	5.69575	0	0.5	0.5
49.4536	66.8252	-72.0328	5.79459	0	1	0	0	0
87.5323	48.9226	-45.2182	5.79459	0	1	0	0	0
-29.3602	-117.302	-11.7522	5.69575	0	0.5	0.5
-26.0174	-106.685	6.43589	5.79459	0	1	0	0	0
39.1043	-111.472	28.3697	5.69575	1	1	0
13.7194	-107.674	17.8328	8.29527	0	0	1
29.8175	-117.738	2.93144	5.69575	1	1	0
25.3369	-117.371	18.5053	5.69575	1	1	0
51.3218	-96.9815	7.78856	5.79459	0	1	0	0	0
32.7419	-102.002	-24.9721	5.79459	0	1	0	0	0
-1.53346	-106.453	-27.6674	5.79459	0	1	0	0	0
-2.27837	-104.502	34.2646	5.79459	0	1	0	0	0
40.2578	-113.91	12.7973	5.69575	0	0.5	0.5
-67.4264	-50.7173	46.2268	8	0	1	1	0	1
-98.3186	7.39987	48.7718	8.29527	0	0	1
-57.3878	-65.4475	-40.9729	8	0	1	1	0	1
-29.1458	-89.4665	56.976	8.29527	0	0	1
-58.8217	-92.9159	-2.57787	8.29527	0	0	1
-85.5039	-5.85382	68.9551	8.29527	0	0	1
-36.4855	-97.55	-35.3949	5.79459	0	1	0	0	0
-53.8359	-90.2458	32.5175	5.79459	0	1	0	0	0
-108.135	5.80295	-19.319	5.79459	0	1	0	0	0
-86.4729	-61.3203	29.3641	5.79459	0	1	0	0	0
-37.8411	-68.0196	77.7264	5.79459	0	1	0	0	0
-76.8341	-32.0054	71.9178	5.79459	0	1	0	0	0
-74.1716	-76.3033	-27.8635	5.79459	0	1	0	0	0
-68.6997	-63.0727	58.3283	5.79459	0	1	0	0	0
-85.3483	-69.3563	2.31731	5.79459	0	1	0	0	0
-98.0885	-33.4548	36.8704	5.79459	0	1	0	0	0
-105.87	-29.2507	-5.9991	5.79459	0	1	0	0	0
-108.166	-7.56093	18.5206	5.79459	0	1	0	0	0
-114.401	-30.7572	26.9486	5.69575	0	0.5	0.5
-113.162	-21.2312	38.7753	5.69575	0	0.5	0.5
-120.612	-3.59763	14.1282	5.69575	0	0.5	0.5
69.433	-81.7493	57.0615	5.69575	0	0.5	0.5
81.1983	-43.4399	79.2433	5.69575	1	1	0
52.018	-70.7348	39.3227	8	0	1	1	0	1
-48.632	-66.6602	49.4654	8	0.5	0.5	0.5	0	1
53.5438	-87.1591	40.4491	5.79459	0	1	0	0	0
36.2211	-75.2295	71.6139	5.79459	0	1	0	0	0
48.428	-55.8454	81.4617	5.79459	0	1	0	0	0
79.4164	-43.0643	62.7579	8.29527	0	0	1
2.87782	-94.4376	56.3318	5.79459	0	1	0	0	0
82.3639	-71.8543	12.375	5.79459	0	1	0	0	0
100.791	-37.2869	23.4704	5.79459	0	1	0	0	0
78.6609	-63.8992	42.767	5.79459	0	1	0	0	0
88.9897	-9.38226	63.9751	5.79459	0	1	0	0	0
86.6304	19.8949	64.8025	5.79459	0	1	0	0	0
74.2945	-77.7327	-23.194	5.79459	0	1	0	0	0
88.5997	-65.7443	50.8732	5.69575	0	0.5	0.5
52.1509	-87.9794	65.5729	5.69575	0	0.5	0.5
-29.7458	-45.691	108.57	5.69575	1	1	0
-51.2232	-11.771	96.6314	8.29527	0	0	1
-48.949	-38.859	90.5205	5.79459	0	1	0	0	0
-63.8437	-34.6957	97.3658	5.69575	0	0.5	0.5
-71.4611	-15.8856	96.958	5.69575	1	1	0
-13.0479	-38.5202	102.205	8.29527	0	0	1
-18.4091	13.5777	119.317	5.69575	1	1	0
39.1073	-15.6491	101.616	8.29527	0	0	1
56.0356	16.9375	93.1296	5.79459	0	1	0	0	0
62.9966	-25.2894	86.5556	5.79459	0	1	0	0	0
16.0899	-13.2873	108.003	5.79459	0	1	0	0	0
1.84832	-62.4552	90.5314	5.79459	0	1	0	0	0
65.6349	-37.8796	94.9584	5.69575	0	0.5	0.5
-7.02926	-83.0531	88.3893	5.69575	0	0.5	0.5
-113.401	23.5293	36.6954	5.69575	0	0.5	0.5
34.7641	89.5296	5.60282	8	0	1	1	0	1
-108.681	16.8635	-1.99579	8.29527	0	0	1
-29.8915	81.6433	67.3859	8.29527	0	0	1
-90.5141	61.2899	-12.2776	8.29527	0	0	1
-68.0273	45.7754	73.3274	8.29527	0	0	1
-62.3209	87.3853	-24.0813	8.29527	0	0	1
-23.6984	107.141	-7.6979	8.29527	0	0	1
-66.9621	82.9098	27.2407	8.29527	0	0	1
-77.832	77.7148	1.61112	5.79459	0	1	0	0	0
-95.0286	46.409	30.2617	5.79459	0	1	0	0	0
-18.8146	101.33	-38.4469	5.79459	0	1	0	0	0
-40.9978	100.466	18.0476	5.79459	0	1	0	0	0
-64.4911	62.3371	81.9444	5.69575	0	0.5	0.5
-6.30647	-21.4299	93.576	8	0	1	1	0	1
79.7593	53.4179	-6.35961	8	0.5	0.5	0.5	0	1
33.8262	111.798	33.4409	5.69575	0	0.5	0.5
76.7867	88.4409	32.2785	5.69575	1	1	0
68.5949	63.9228	77.2599	5.69575	1	1	0
26.3848	100.366	36.4712	8.29527	0	0	1
61.2668	50.9528	75.829	8.29527	0	0	1
8.70943	62.5034	-72.6151	8	0.5	0.5	0.5	0	1
-17.9773	98.6464	45.2294	8.29527	0	0	1
62.305	87.2306	24.6759	5.79459	0	1	0	0	0
62.6257	88.856	-16.8115	5.79459	0	1	0	0	0
78.5071	46.6906	61.2913	8.29527	0	0	1
32.9202	87.9128	57.3372	8.29527	0	0	1
23.5885	107.242	-6.53616	5.79459	0	1	0	0	0
40.1679	89.9646	71.0841	5.69575	0	0.5	0.5
-0.5812	86.8768	67.4692	5.79459	0	1	0	0	0
49.7846	80.622	76.036	5.69575	0	0.5	0.5
11.1492	101.756	65.4311	5.69575	0	0.5	0.5
-15.7508	37.8894	102.06	8.29527	0	0	1
-47.5797	51.8522	84.5429	8.29527	0	0	1
-42.623	25.5944	98.1234	8.29527	0	0	1
-33.7407	3.86829	104.626	5.79459	0	1	0	0	0
-48.1587	49.1257	100.137	5.69575	1	1	0
-2.84682	10.6014	109.451	8.29527	0	0	1
31.073	69.4713	79.4242	5.79459	0	1	0	0	0
20.0233	46.5513	97.6322	5.79459	0	1	0	0	0
36.132	40.6115	108.651	5.69575	0	0.5	0.5
17.0555	73.8162	94.9746	5.69575	0	0.5	0.5
91.0612	-23.182	77.0088	5.69575	1	1	0
93.8396	4.2532	77.0451	5.69575	0	0.5	0.5
108.506	0.421677	54.6453	5.69575	1	1	0
95.273	-51.9303	-18.0635	5.79459	0	1	0	0	0
111.493	-48.2594	-0.414067	5.69575	0	0.5	0.5
108.773	-16.3046	-1.6057	5.79459	0	1	0	0	0
95.9679	-66.6517	33.2807	5.69575	0	0.5	0.5
109.484	-50.2422	15.7779	5.69575	0	0.5	0.5
104.525	-54.2891	29.7856	5.69575	1	1	0
114.018	18.7791	37.5127	5.69575	0	0.5	0.5
120.008	11.6742	-14.882	5.69575	1	1	0
86.6059	67.1114	-9.77125	5.79459	0	1	0	0	0
104.022	35.6188	3.28954	5.79459	0	1	0	0	0
106.421	9.63985	26.1103	5.79459	0	1	0	0	0
99.3642	37.3109	59.1147	5.69575	0	0.5	0.5
94.0051	48.2756	30.5368	5.79459	0	1	0	0	0
110.084	14.3418	49.3528	5.69575	0	0.5	0.5
