# Supplementary material for: Mechanistic model of radiotherapy-induced lung fibrosis using coupled 3D agent-based and Monte Carlo simulations
Source: Commun Med (Lond). 2024 Feb 9;4:16. doi: 10.1038/s43856-024-00442-w (PMC10858213; doi:10.1038/s43856-024-00442-w)
Supplement: Supplementary file 8 — Supplementary Software 1 [file 43856_2024_442_MOESM8_ESM.zip › code/HealthyStructure_phagFrac1.0_senescent1.0/exp_4/alv5.dat]

-51.0627	-109.234	-14.8503	5.69575	1	1	0
-36.9557	-37.491	-80.5227	8	0	1	1	0	1
-68.5869	-35.3219	-78.4105	8.29527	0	0	1
-8.96749	-89.5702	-33.9448	8	0.5	0.5	0.5	0	1
-97.2694	-24.69	-45.0451	8.29527	0	0	1
-49.5883	-79.0218	-58.2799	8.29527	0	0	1
-41.9963	-33.9237	-95.8426	8.29527	0	0	1
-4.4535	-85.8611	-68.6151	5.79459	0	1	0	0	0
-108.949	-12.8159	-8.11406	5.79459	0	1	0	0	0
-78.1967	-9.81825	-76.739	5.79459	0	1	0	0	0
-54.3552	-63.2456	-71.7321	5.79459	0	1	0	0	0
-35.6753	-97.5089	-36.3219	5.79459	0	1	0	0	0
-94.1542	-54.3919	-16.6286	5.79459	0	1	0	0	0
-79.6161	-61.5221	-44.4557	5.79459	0	1	0	0	0
-53.004	-105.787	-27.5611	5.69575	0	0.5	0.5
-82.0194	-82.5103	-34.9966	5.69575	0	0.5	0.5
-114.599	-12.7748	-38.2589	5.69575	0	0.5	0.5
64.5142	49.4531	-51.4567	8	0.5	0.5	0.5	0	1
64.4608	-98.9793	-28.422	5.69575	1	1	0
28.9901	-93.8622	-49.4921	8.29527	0	0	1
65.3531	-28.32	-83.8269	8.29527	0	0	1
-25.1119	-55.8277	-91.3922	8.29527	0	0	1
68.535	-79.5505	-32.7821	5.79459	0	1	0	0	0
53.9242	-51.7028	-80.7414	5.79459	0	1	0	0	0
50.028	-78.6679	-58.3829	5.79459	0	1	0	0	0
20.9785	-68.9301	-83.1176	5.79459	0	1	0	0	0
15.9173	-36.7893	-102.436	5.79459	0	1	0	0	0
-32.4368	-52.9595	-104.42	5.69575	0	0.5	0.5
-15.8569	-74.8217	-94.3937	5.69575	0	0.5	0.5
51.9008	-59.7235	-92.1906	5.69575	0	0.5	0.5
28.5136	-24.6491	-115.496	5.69575	0	0.5	0.5
98.5357	-47.7734	-52.6147	5.69575	1	1	0
93.4852	-21.9507	-53.6534	8.29527	0	0	1
91.3277	-56.7551	-23.1876	5.79459	0	1	0	0	0
103.686	-29.0044	-22.5359	5.79459	0	1	0	0	0
107.863	-19.7328	8.72633	5.79459	0	1	0	0	0
97.9307	-65.3091	-30.0783	5.69575	0	0.5	0.5
-108.198	52.5232	-17.158	5.69575	1	1	0
-82.5956	81.2138	-36.636	5.69575	0	0.5	0.5
-45.5831	-12.5039	-111.918	5.69575	1	1	0
-82.0874	87.0924	-20.9147	5.69575	1	1	0
-99.9561	6.70822	-45.4288	8.29527	0	0	1
-79.0513	75.3682	-13.0482	8.29527	0	0	1
-62.0345	78.117	-46.3597	8.29527	0	0	1
-86.9125	48.6936	-46.6385	5.79459	0	1	0	0	0
-57.185	43.6603	-83.2089	5.79459	0	1	0	0	0
-24.3668	30.021	-102.981	5.79459	0	1	0	0	0
-83.3085	25.294	-67.2303	5.79459	0	1	0	0	0
-52.6576	9.36049	-96.1227	5.79459	0	1	0	0	0
-103.582	33.7909	-15.13	5.79459	0	1	0	0	0
-35.8861	89.0609	-53.6689	5.79459	0	1	0	0	0
-60.8755	88.974	-21.8587	5.79459	0	1	0	0	0
-78.134	73.6187	-56.8795	5.69575	0	0.5	0.5
-63.8832	54.748	-87.6439	5.69575	0	0.5	0.5
-60.7297	91.4536	-52.0473	5.69575	1	1	0
31.537	-9.412	-116.955	5.69575	1	1	0
9.72397	74.076	-95.8024	5.69575	1	1	0
19.2469	-74.713	-57.4717	8	0	1	1	0	1
63.7979	35.3662	-62.7263	8	0	1	1	0	1
39.9783	45.1503	-74.9578	8	0.5	0.5	0.5	0	1
43.491	21.8101	-82.9958	8	0.5	0.5	0.5	0	1
27.0556	31.3244	-114.222	5.69575	1	1	0
5.7813	14.3935	-108.901	8.29527	0	0	1
-15.0551	93.6635	-55.6772	8.29527	0	0	1
-39.7116	70.1502	-74.8461	8.29527	0	0	1
-13.1438	65.5	-87.3899	8.29527	0	0	1
34.8244	-7.91563	-104.039	8.29527	0	0	1
41.5402	78.9093	-64.4029	8.29527	0	0	1
52.7509	87.1914	-41.4125	5.79459	0	1	0	0	0
53.9263	18.591	-94.0555	5.79459	0	1	0	0	0
56.9143	54.4939	-76.754	5.79459	0	1	0	0	0
59.5171	92.2387	-7.05232	5.79459	0	1	0	0	0
-12.0684	-4.37273	-109.249	5.79459	0	1	0	0	0
20.4385	43.5228	-98.9345	5.79459	0	1	0	0	0
85.6344	43.5932	-53.5385	5.79459	0	1	0	0	0
56.8142	29.9514	-103.126	5.69575	0	0.5	0.5
-42.0978	56.2503	-99.114	5.69575	0	0.5	0.5
-58.8209	105.66	-11.6611	5.69575	0	0.5	0.5
4.49294	120.944	-10.5916	5.69575	1	1	0
32.0059	110.714	-38.4448	5.69575	0	0.5	0.5
-18.3883	106.592	-55.3341	5.69575	1	1	0
-36.5722	103.586	-5.68927	8.29527	0	0	1
18.3693	99.4842	-43.191	8.29527	0	0	1
1.05095	107.381	-23.8392	5.79459	0	1	0	0	0
25.9861	106.883	0.85231	5.79459	0	1	0	0	0
70.6441	-9.22333	-98.4085	5.69575	1	1	0
77.9003	76.8126	-11.447	8.29527	0	0	1
89.6087	57.4069	-27.8341	8.29527	0	0	1
100.522	22.8645	-38.3726	8.29527	0	0	1
73.0987	20.016	-79.7242	8.29527	0	0	1
80.7121	59.6161	-68.4937	5.69575	0	0.5	0.5
109.268	12.6458	0.815689	5.79459	0	1	0	0	0
81.1482	90.08	-7.85294	5.69575	1	1	0
-60.7651	-43.0136	96.0069	5.69575	0	0.5	0.5
-27.1958	-92.0061	7.12408	8	0.5	0.5	0.5	0	1
-58.0426	-93.2965	-5.179	8.29527	0	0	1
-79.4115	-74.0844	17.4732	8.29527	0	0	1
-73.8664	-61.7771	53.1728	8.29527	0	0	1
-58.5521	-1.62364	93.1076	5.79459	0	1	0	0	0
-108.406	4.52942	18.0981	5.79459	0	1	0	0	0
-26.5725	-104.228	23.0312	5.79459	0	1	0	0	0
-23.1358	-106.811	-12.4722	5.79459	0	1	0	0	0
-77.9306	-21.6965	74.5404	5.79459	0	1	0	0	0
-95.5225	-52.9341	13.1691	5.79459	0	1	0	0	0
-103.536	-22.5251	29.5457	5.79459	0	1	0	0	0
-40.6791	-68.3064	76.0226	5.79459	0	1	0	0	0
-41.1396	-35.043	95.8098	5.79459	0	1	0	0	0
-88.3867	-41.3719	50.7557	5.79459	0	1	0	0	0
-88.8286	12.907	63.5838	5.79459	0	1	0	0	0
-80.4508	-30.0961	85.9162	5.69575	0	0.5	0.5
8.3632	-121.188	-1.85394	5.69575	1	1	0
25.2576	-114.56	31.5897	5.69575	1	1	0
-9.20892	-112.592	44.7001	5.69575	1	1	0
5.29769	-120.967	9.94035	5.69575	1	1	0
58.2357	-90.9701	20.8098	8.29527	0	0	1
22.8093	-96.9679	46.658	8.29527	0	0	1
-11.9337	-61.9973	90.0769	8.29527	0	0	1
3.86167	-109.335	-11.4411	8.29527	0	0	1
-34.595	-92.0268	49.3382	8.29527	0	0	1
68.2618	-59.8288	62.1357	5.79459	0	1	0	0	0
11.8671	-79.8167	74.756	5.79459	0	1	0	0	0
41.9189	-101.688	-1.55537	5.79459	0	1	0	0	0
-29.7762	-117.29	-10.8201	5.69575	0	0.5	0.5
7.16628	-105.94	28.7305	5.79459	0	1	0	0	0
41.7914	-70.4455	73.4228	5.79459	0	1	0	0	0
-3.94533	-73.3037	96.805	5.69575	0	0.5	0.5
47.5604	-12.2622	111.12	5.69575	0	0.5	0.5
22.3587	-25.7071	104.591	8.29527	0	0	1
-6.1853	-29.1416	105.889	5.79459	0	1	0	0	0
-14.5991	3.46756	108.955	5.79459	0	1	0	0	0
83.1802	-71.2449	10.2579	8.29527	0	0	1
96.648	-29.7828	43.2684	8.29527	0	0	1
90.6008	-17.4637	59.8886	5.79459	0	1	0	0	0
95.7372	-16.8582	72.8691	5.69575	0	0.5	0.5
112.424	-16.6958	42.9184	5.69575	0	0.5	0.5
76.9143	-89.3759	29.2584	5.69575	0	0.5	0.5
-79.7548	64.9283	64.6791	5.69575	1	1	0
-107.731	40.989	38.4096	5.69575	1	1	0
-62.2389	65.7148	81.0419	5.69575	0	0.5	0.5
-109.103	46.5158	26.3215	5.69575	1	1	0
-94.1694	39.2319	41.1412	8.29527	0	0	1
-75.5266	72.1994	34.3873	8.29527	0	0	1
-46.6125	46.6217	88.0551	5.79459	0	1	0	0	0
-51.8418	64.622	72.3632	5.79459	0	1	0	0	0
-38.501	25.3459	99.8762	5.79459	0	1	0	0	0
-99.3724	46.7636	6.18877	5.79459	0	0	0	86115
-85.5447	74.6513	43.2532	5.69575	0	0.5	0.5
-88.7482	54.1322	35.9647	5.79459	0	1	0	0	0
-102.908	56.8026	30.7125	5.69575	0	0.5	0.5
-79.7123	39.0682	82.9429	5.69575	0	0.5	0.5
71.0816	30.6254	93.644	5.69575	0	0.5	0.5
62.8058	39.1251	96.3567	5.69575	0	0.5	0.5
-10.2146	-4.41972	95.5597	8	0	1	1	0	1
-9.84417	90.6232	-30.7571	8	0	1	1	0	1
40.1655	81.881	-30.6221	8	0	1	1	0	1
18.5286	74.1536	79.1071	8.29527	0	0	1
-33.6709	70.9795	-55.5308	8	0.5	0.5	0.5	0	1
57.5736	87.2699	34.1941	8.29527	0	0	1
93.1941	53.7043	23.0373	5.79459	0	1	0	0	0
62.7353	68.7744	58.6035	5.79459	0	1	0	0	0
-0.379944	61.0564	91.4985	5.79459	0	1	0	0	0
96.7203	28.2722	44.1119	5.79459	0	1	0	0	0
83.3733	3.74594	71.658	5.79459	0	1	0	0	0
65.1709	48.836	73.9446	5.79459	0	1	0	0	0
57.795	27.2886	89.528	5.79459	0	1	0	0	0
-37.7764	64.7785	95.5856	5.69575	0	0.5	0.5
-57.3809	92.5428	15.5968	5.79459	0	1	0	0	0
-44.1585	83.7843	55.9484	5.79459	0	1	0	0	0
-26.5632	101.051	34.3959	5.79459	0	1	0	0	0
-32.6215	114.801	22.7262	5.69575	0	0.5	0.5
2.16807	106.624	26.9565	8.29527	0	0	1
25.9867	97.1146	44.648	8.29527	0	0	1
-2.88666	90.9777	61.7635	5.79459	0	1	0	0	0
-41.3817	53.4843	100.93	5.69575	0	0.5	0.5
-6.8268	14.9669	120.371	5.69575	1	1	0
33.5537	19.2404	102.975	8.29527	0	0	1
57.5006	-24.2536	90.5839	5.79459	0	1	0	0	0
16.1203	14.3129	119.558	5.69575	0	0.5	0.5
-27.6021	13.7075	117.511	5.69575	0	0.5	0.5
2.57352	25.4869	118.763	5.69575	1	1	0
112.723	43.1438	13.8594	5.69575	1	1	0
119.293	-10.2413	20.598	5.69575	0	0.5	0.5
-1.00329	25.0996	107.089	5.79459	0	1	0	0	0
-73.0919	-18.3323	-95.2964	5.69575	1	1	0
