# Supplementary material for: Mechanistic model of radiotherapy-induced lung fibrosis using coupled 3D agent-based and Monte Carlo simulations
Source: Commun Med (Lond). 2024 Feb 9;4:16. doi: 10.1038/s43856-024-00442-w (PMC10858213; doi:10.1038/s43856-024-00442-w)
Supplement: Supplementary file 8 — Supplementary Software 1 [file 43856_2024_442_MOESM8_ESM.zip › code/HealthyStructure_phagFrac1.0_senescent1.0/exp_4/alv4.dat]

-91.3697	-26.5146	-75.5544	5.69575	1	1	0
-70.5409	-89.9824	-41.0849	5.69575	1	1	0
-79.829	-58.9438	-47.4654	8.29527	0	0	1
-99.0711	-34.4354	-33.1531	8.29527	0	0	1
-80.9381	-43.2738	-28.8423	8	0.5	0.5	0.5	0	1
-75.5703	-29.8091	-74.1657	5.79459	0	1	0	0	0
-64.4388	-82.7105	-33.2541	5.79459	0	1	0	0	0
-38.6989	-28.1599	-99.0425	5.79459	0	1	0	0	0
-51.208	-71.063	-66.5405	5.79459	0	1	0	0	0
-94.8847	-68.3383	-32.9647	5.69575	0	0.5	0.5
41.1291	-105.306	-44.4859	5.69575	1	1	0
-6.64967	-92.1891	-78.8471	5.69575	1	1	0
-13.9211	-72.9115	-81.1795	8.29527	0	0	1
2.49083	-109.413	-11.0732	8.29527	0	0	1
-11.6659	-99.6855	-45.019	8.29527	0	0	1
16.6801	-56.7491	-92.7433	8.29527	0	0	1
71.5443	-45.8297	-69.8645	8.29527	0	0	1
59.3413	-74.9735	-54.3836	8.29527	0	0	1
28.3786	-10.7815	-105.728	8.29527	0	0	1
73.5791	-79.19	-20.3732	8.29527	0	0	1
36.1393	-69.3982	-77.3165	5.79459	0	1	0	0	0
8.55281	-33.1101	-104.549	5.79459	0	1	0	0	0
28.0585	-96.5607	-44.5956	5.79459	0	1	0	0	0
55.0346	-4.95189	-95.114	5.79459	0	1	0	0	0
-35.4676	-60.3765	-84.8329	5.79459	0	1	0	0	0
2.98735	-116.497	-34.343	5.69575	0	0.5	0.5
4.02483	-17.93	-120.093	5.69575	1	1	0
-81.5845	40.4328	-80.447	5.69575	0	0.5	0.5
-37.5425	-67.4657	-57.397	8	0.5	0.5	0.5	0	1
-34.0449	24.6795	-113.981	5.69575	1	1	0
-87.2705	62.8811	-56.4777	5.69575	1	1	0
-57.3372	89.2934	-28.9677	8.29527	0	0	1
-44.3785	40.8909	-91.97	8.29527	0	0	1
-86.6658	7.4511	-67.3314	8.29527	0	0	1
-74.2621	32.106	-74.5224	8.29527	0	0	1
-66.0131	63.6391	-60.7647	5.79459	0	1	0	0	0
-21.5326	72.5534	-79.827	5.79459	0	1	0	0	0
-90.6295	49.0501	-38.4758	5.79459	0	1	0	0	0
-61.8882	90.8682	-3.57932	5.79459	0	1	0	0	0
-43.9968	85.844	-52.8687	5.79459	0	1	0	0	0
-51.6024	10.1656	-96.6118	5.79459	0	1	0	0	0
-97.6617	-8.87697	-49.8335	5.79459	0	1	0	0	0
-28.1258	55.2489	-104.482	5.69575	0	0.5	0.5
-81.1446	51.7709	-74.1299	5.69575	0	0.5	0.5
1.9109	65.5397	-102.278	5.69575	1	1	0
92.6479	-1.14525	-25.8945	8	0	1	1	0	1
-40.5003	-49.9838	-71.532	8	0	1	1	0	1
70.1332	5.43102	-99.0542	5.69575	1	1	0
92.5327	26.0273	3.9736	8	0	1	1	0	1
84.9038	33.0337	-61.6451	8.29527	0	0	1
9.2177	98.2974	-48.5042	8.29527	0	0	1
2.18656	20.3665	-108.076	8.29527	0	0	1
13.9053	76.7384	-77.5749	8.29527	0	0	1
54.6529	87.9941	-37.0139	8.29527	0	0	1
53.3102	95.7547	-9.42555	5.79459	0	1	0	0	0
35.6268	52.2382	-90.0105	5.79459	0	1	0	0	0
67.5501	16.3705	-85.2505	5.79459	0	1	0	0	0
0.470116	45.2659	-100.254	5.79459	0	1	0	0	0
58.1863	63.7749	-68.1697	5.79459	0	1	0	0	0
-17.8721	-3.98595	-108.465	5.79459	0	1	0	0	0
50.2869	50.2565	-98.5161	5.69575	0	0.5	0.5
75.6484	85.9678	-40.5804	5.69575	0	0.5	0.5
75.8161	17.4357	-93.3242	5.69575	0	0.5	0.5
10.0296	-6.39348	-120.907	5.69575	0	0.5	0.5
20.7141	107.333	-12.2737	8.29527	0	0	1
-19.544	107.129	-15.5366	5.79459	0	1	0	0	0
62.8423	99.3789	-30.5755	5.69575	0	0.5	0.5
-61.2129	-57.7356	87.6317	5.69575	1	1	0
-60.4822	-102.512	24.3531	5.69575	1	1	0
-107.532	-55.789	9.19048	5.69575	1	1	0
-31.4172	-52.0256	74.5773	8	0	1	1	0	1
-59.1864	-10.5156	75.1124	8	0.5	0.5	0.5	0	1
-55.735	-68.3303	83.5734	5.69575	0	0.5	0.5
-82.1029	-23.9637	69.1726	8.29527	0	0	1
-104.566	-31.3537	13.5257	8.29527	0	0	1
-78.3102	-62.413	45.5206	8.29527	0	0	1
-32.5728	-102.362	-23.6855	5.79459	0	1	0	0	0
-40.2748	-41.8584	93.4121	5.79459	0	1	0	0	0
-43.4897	-94.7104	35.1936	5.79459	0	1	0	0	0
-68.474	-82.3211	25.1903	5.79459	0	1	0	0	0
-107.747	-17.0462	-14.1463	5.79459	0	1	0	0	0
-53.686	-95.977	-2.49512	5.79459	0	1	0	0	0
-57.9455	-57.6142	73.6417	5.79459	0	1	0	0	0
-94.6299	-50.9112	23.5208	5.79459	0	1	0	0	0
-99.6647	-59.5572	35.7743	5.69575	0	0.5	0.5
8.21213	-99.293	69.5227	5.69575	0	0.5	0.5
56.7533	-106.452	14.3846	5.69575	0	0.5	0.5
20.5172	-96.6904	70.6447	5.69575	1	1	0
80.7036	-82.8836	37.1098	5.69575	1	1	0
7.80054	-121.218	-2.3033	5.69575	1	1	0
39.6235	-86.4441	75.6128	5.69575	1	1	0
24.28	-108.19	49.6519	5.69575	0	0.5	0.5
55.9234	-95.1503	50.7828	5.69575	0	0.5	0.5
10.3488	-65.2821	69.9044	8	0.5	0.5	0.5	0	1
89.9877	-23.5989	58.6968	8.29527	0	0	1
52.5819	-79.2113	55.3237	8.29527	0	0	1
59.9937	-92.1945	0.850952	8.29527	0	0	1
-19.4915	-104.339	28.8714	8.29527	0	0	1
17.7254	-65.6291	86.4791	8.29527	0	0	1
76.3814	-75.1393	24.8994	5.79459	0	1	0	0	0
-10.4598	-61.0152	90.9271	5.79459	0	1	0	0	0
64.1535	-30.2857	84.0661	5.79459	0	1	0	0	0
15.3487	-108.173	12.772	5.79459	0	1	0	0	0
19.4259	-90.0957	60.0398	5.79459	0	1	0	0	0
52.0078	-59.2556	76.707	5.79459	0	1	0	0	0
-24.5444	-82.9526	67.9444	5.79459	0	1	0	0	0
42.2324	-98.7314	23.8441	5.79459	0	1	0	0	0
77.0877	-62.6089	69.9822	5.69575	0	0.5	0.5
72.2802	-97.5184	-5.13908	5.69575	0	0.5	0.5
-43.0095	-14.7399	100.164	8.29527	0	0	1
-41.1019	-31.3618	109.941	5.69575	0	0.5	0.5
10.7487	-36.726	103.126	8.29527	0	0	1
-1.16246	-64.7465	102.793	5.69575	0	0.5	0.5
7.60124	-43.8916	113.041	5.69575	0	0.5	0.5
49.7375	-20.8235	108.869	5.69575	1	1	0
-99.5195	7.37169	69.2923	5.69575	0	0.5	0.5
-119.551	21.0588	-4.90108	5.69575	0	0.5	0.5
-120.631	-8.50616	-11.6515	5.69575	0	0.5	0.5
-20.8375	91.0903	77.6418	5.69575	0	0.5	0.5
-112.079	3.08839	46.7886	5.69575	0	0.5	0.5
-106.488	58.4491	-2.16048	5.69575	1	1	0
-46.7088	31.8312	77.8495	8	0	1	1	0	1
-109.422	10.7224	3.44107	8.29527	0	0	1
-73.3813	71.822	39.4561	8.29527	0	0	1
-100.784	-2.60321	43.9929	5.79459	0	1	0	0	0
-89.9895	43.8411	45.6053	5.79459	0	1	0	0	0
-95.0036	55.0928	-6.20877	5.79459	0	1	0	0	0
-104.307	28.1727	20.6491	5.79459	0	1	0	0	0
-62.9589	40.1927	80.751	5.79459	0	1	0	0	0
-49.3607	13.4917	97.373	5.79459	0	1	0	0	0
-46.747	61.0326	78.6749	5.79459	0	1	0	0	0
-82.3539	10.5604	72.1548	5.79459	0	1	0	0	0
-38.809	87.7531	53.7891	5.79459	0	1	0	0	0
-77.2236	76.8998	14.9308	5.79459	0	1	0	0	0
56.659	82.7103	68.6313	5.69575	0	0.5	0.5
-2.24757	83.1918	-48.2655	8	0	1	1	0	1
28.2807	-7.39798	91.6553	8	0.5	0.5	0.5	0	1
-92.0817	5.07796	27.3981	8	0.5	0.5	0.5	0	1
38.1202	69.4302	92.1208	5.69575	0	0.5	0.5
43.8598	59.5513	96.3841	5.69575	1	1	0
-8.24208	95.3013	54.3114	8.29527	0	0	1
82.983	68.791	21.9455	8.29527	0	0	1
88.1452	34.4862	56.0457	8.29527	0	0	1
-23.5106	64.0086	86.3142	8.29527	0	0	1
50.3563	79.5214	56.9223	8.29527	0	0	1
64.4206	6.03598	88.9582	5.79459	0	1	0	0	0
30.4126	99.1484	36.6698	5.79459	0	1	0	0	0
46.0294	53.2224	84.5499	5.79459	0	1	0	0	0
28.602	105.492	12.3835	5.79459	0	1	0	0	0
76.848	63.3606	46.6885	5.79459	0	1	0	0	0
16.3629	80.6083	73.0381	5.79459	0	1	0	0	0
-23.3484	104.802	23.9061	5.79459	0	1	0	0	0
-18.0428	115.638	32.5934	5.69575	0	0.5	0.5
18.256	119.414	12.9222	5.69575	0	0.5	0.5
64.2315	102.835	-7.70998	5.69575	0	0.5	0.5
-13.7155	20.1232	107.27	5.79459	0	1	0	0	0
3.39708	30.2956	117.604	5.69575	1	1	0
13.5695	22.9054	106.729	8.29527	0	0	1
33.8023	1.26236	104.671	8.29527	0	0	1
45.6737	30.7861	95.2162	5.79459	0	1	0	0	0
14.2706	34.8032	115.524	5.69575	0	0.5	0.5
98.0646	-62.9764	-34.3095	5.69575	1	1	0
84.4457	-35.4333	-60.9377	5.79459	0	1	0	0	0
94.5079	5.03831	-56.0612	5.79459	0	1	0	0	0
92.4089	-53.8781	-25.6482	5.79459	0	1	0	0	0
98.9597	-54.9193	-44.1675	5.69575	0	0.5	0.5
112.68	4.68013	-45.1808	5.69575	1	1	0
99.9776	33.6633	-31.1651	8.29527	0	0	1
79.3094	66.7713	-36.7643	5.79459	0	1	0	0	0
89.7564	-50.0112	39.2768	5.79459	0	1	0	0	0
101.903	-40.9547	6.16084	5.79459	0	1	0	0	0
114.108	-40.6074	9.53519	5.69575	0	0.5	0.5
111.244	-48.427	-6.29327	5.69575	1	1	0
88.3461	53.2968	64.1429	5.69575	0	0.5	0.5
119.516	20.4231	-7.6494	5.69575	0	0.5	0.5
90.2313	80.6335	-10.791	5.69575	1	1	0
107.392	23.77	-1.42421	5.79459	0	1	0	0	0
100.545	-6.97801	44.0682	5.79459	0	1	0	0	0
109.818	-6.30191	-0.454834	5.79459	0	1	0	0	0
101.3	21.3085	37.2057	5.79459	0	1	0	0	0
94.8469	55.7134	-0.28418	5.79459	0	1	0	0	0
101.691	-18.0936	-37.8357	5.79459	0	1	0	0	0
