# Supplementary material for: Mechanistic model of radiotherapy-induced lung fibrosis using coupled 3D agent-based and Monte Carlo simulations
Source: Commun Med (Lond). 2024 Feb 9;4:16. doi: 10.1038/s43856-024-00442-w (PMC10858213; doi:10.1038/s43856-024-00442-w)
Supplement: Supplementary file 8 — Supplementary Software 1 [file 43856_2024_442_MOESM8_ESM.zip › code/HealthyStructure_phagFrac1.0_senescent1.0/exp_4/alv6.dat]

-71.1086	-59.4349	-78.5554	5.69575	1	1	0
-48.8082	-50.5007	-84.6607	8.29527	0	0	1
-66.4315	-72.1568	-49.8022	8.29527	0	0	1
-93.1729	-45.6194	-36.5744	8.29527	0	0	1
-95.6582	-4.42409	-54.1288	5.79459	0	1	0	0	0
-23.654	-82.3681	-68.9636	5.79459	0	1	0	0	0
-75.4779	-27.551	-75.1267	5.79459	0	1	0	0	0
-56.6426	-100.508	-38.0743	5.69575	0	0.5	0.5
-88.8347	-72.8796	-39.4571	5.69575	0	0.5	0.5
-63.3976	-33.2799	-98.1483	5.69575	0	0.5	0.5
-80.9488	-67.2708	-60.6781	5.69575	1	1	0
-5.79047	-8.43146	-121.06	5.69575	1	1	0
-21.0791	-24.9591	-117.015	5.69575	1	1	0
-41.2988	-22.9257	-99.3419	5.79459	0	1	0	0	0
-9.98622	-60.7871	-91.1329	5.79459	0	1	0	0	0
10.8723	-45.627	-99.4986	5.79459	0	1	0	0	0
-37.3342	-74.7924	-88.1598	5.69575	0	0.5	0.5
-21.8489	-76.8078	-91.5592	5.69575	0	0.5	0.5
2.65663	-15.3003	-120.485	5.69575	0	0.5	0.5
108.846	-21.1239	-49.6617	5.69575	0	0.5	0.5
67.165	-53.9933	-68.3637	8.29527	0	0	1
87.7654	-60.8289	-26.4023	5.79459	0	1	0	0	0
32.3354	-77.0638	-71.5234	5.79459	0	1	0	0	0
73.4016	-23.0126	-78.6297	5.79459	0	1	0	0	0
60.4029	-75.9488	-51.8003	5.79459	0	1	0	0	0
74.308	-5.48339	-95.9591	5.69575	0	0.5	0.5
-91.7792	50.1732	-61.7991	5.69575	1	1	0
-91.9109	20.2225	-56.9511	8.29527	0	0	1
-55.8425	29.3309	-90.1183	8.29527	0	0	1
-79.2956	52.8427	-54.9536	5.79459	0	1	0	0	0
-77.2258	47.6286	-80.7936	5.69575	0	0.5	0.5
30.4607	76.4842	-89.3434	5.69575	0	0.5	0.5
49.7091	70.1072	-85.8715	5.69575	0	0.5	0.5
-70.2402	28.28	-59.3467	8	0.5	0.5	0.5	0	1
-35.0274	2.38125	-116.306	5.69575	1	1	0
-25.0186	102.864	-29.8835	8.29527	0	0	1
-48.9718	85.3875	-49.0993	8.29527	0	0	1
-27.9991	49.5411	-94.1367	8.29527	0	0	1
32.4622	91.5472	-51.6266	8.29527	0	0	1
1.73851	0.0826022	-109.986	8.29527	0	0	1
21.1546	10.4316	-107.441	5.79459	0	1	0	0	0
19.7966	50.111	-95.9009	5.79459	0	1	0	0	0
-17.6842	65.2852	-86.7474	5.79459	0	1	0	0	0
-27.4154	83.6272	-65.9917	5.79459	0	1	0	0	0
-31.0877	9.82683	-105.058	5.79459	0	1	0	0	0
17.1298	79.2694	-74.3165	5.79459	0	1	0	0	0
-27.6224	27.0495	-115.175	5.69575	0	0.5	0.5
40.8619	78.9501	-82.8079	5.69575	1	1	0
105.988	5.14914	-59.1606	5.69575	1	1	0
94.6888	5.86558	-75.8916	5.69575	0	0.5	0.5
75.8083	56.9322	-16.3494	8	0.5	0.5	0.5	0	1
65.7827	79.7897	-37.4999	8.29527	0	0	1
88.1618	18.412	-63.1545	8.29527	0	0	1
53.5559	14.9884	-94.9058	5.79459	0	1	0	0	0
49.0344	-23.8618	-95.5314	5.79459	0	1	0	0	0
51.9585	54.5695	-80.1404	5.79459	0	1	0	0	0
55.433	93.3581	-17.6478	5.79459	0	1	0	0	0
74.1546	37.22	-72.2203	5.79459	0	1	0	0	0
-65.3614	-84.7054	57.5569	5.69575	1	1	0
-84.9661	-86.6931	4.99591	5.69575	1	1	0
-66.3742	-100.446	16.3079	5.69575	0	0.5	0.5
-110.248	-50.8709	4.17906	5.69575	1	1	0
-69.7633	-98.0316	-16.8133	5.69575	1	1	0
-66.9736	-68.7121	6.97658	8	0	1	1	0	1
-98.2477	-19.3237	45.5411	8.29527	0	0	1
-100.223	-44.7081	-7.52311	8.29527	0	0	1
-54.1473	-94.6797	-14.2777	8.29527	0	0	1
-107.793	-18.5421	11.7021	5.79459	0	1	0	0	0
-81.0658	-73.4335	-11.6561	5.79459	0	1	0	0	0
-87.647	-39.4386	53.5033	5.79459	0	1	0	0	0
-57.5206	-92.4146	15.8068	5.79459	0	1	0	0	0
-85.6053	-65.9845	20.4398	5.79459	0	1	0	0	0
-69.8428	-59.8588	60.3234	5.79459	0	1	0	0	0
-108.204	3.34104	-19.5128	5.79459	0	1	0	0	0
-68.5354	-33.2471	94.6428	5.69575	0	0.5	0.5
3.80962	-115.203	38.3894	5.69575	1	1	0
-25.8602	-117.916	-13.671	5.69575	1	1	0
-17.2005	-119.984	8.33457	5.69575	1	1	0
-33.5217	-116.291	10.6072	5.69575	0	0.5	0.5
-30.5396	-90.4002	-12.2724	8	0.5	0.5	0.5	0	1
-81.1492	-51.3169	6.07181	8	0.5	0.5	0.5	0	1
62.5515	-103.879	-7.58316	5.69575	1	1	0
-47.5055	-80.3116	58.2519	8.29527	0	0	1
60.8662	-90.7647	-12.5192	8.29527	0	0	1
23.7839	-105.165	-21.7883	8.29527	0	0	1
57.7414	-47.4145	80.7329	8.29527	0	0	1
-25.2797	-104.673	-22.4597	8.29527	0	0	1
12.0916	-96.1533	52.0417	5.79459	0	1	0	0	0
2.8363	-97.2746	-51.2797	5.79459	0	1	0	0	0
-15.3927	-108.634	7.75678	5.79459	0	1	0	0	0
15.7181	-108.21	11.9796	5.79459	0	1	0	0	0
-23.8389	-98.3002	43.2293	5.79459	0	1	0	0	0
52.8784	-109.379	-0.211622	5.69575	0	0.5	0.5
108.664	-20.5485	50.2975	5.69575	0	0.5	0.5
71.6291	-56.3742	61.5729	8.29527	0	0	1
87.4094	-3.0691	66.7084	8.29527	0	0	1
108.107	-20.3182	0.248338	8.29527	0	0	1
95.2885	-40.1804	37.492	5.79459	0	1	0	0	0
99.2932	-46.8831	6.54501	5.79459	0	1	0	0	0
73.354	-75.2219	32.5708	5.79459	0	1	0	0	0
72.6671	-82.5802	-0.0943077	5.79459	0	1	0	0	0
45.1127	-95.3679	31.1418	5.79459	0	1	0	0	0
110.895	-38.0677	31.8286	5.69575	0	0.5	0.5
90.5861	-0.21781	80.9608	5.69575	0	0.5	0.5
27.7398	-69.5113	95.7006	5.69575	0	0.5	0.5
-11.5513	-46.6305	98.9554	8.29527	0	0	1
-1.967	-75.4282	80.042	8.29527	0	0	1
42.3433	-16.4154	100.188	8.29527	0	0	1
14.8363	-22.3516	106.678	8.29527	0	0	1
-55.038	-32.4402	89.5465	5.79459	0	1	0	0	0
-33.9984	-61.0252	84.9708	5.79459	0	1	0	0	0
69.3074	-23.3178	82.1752	5.79459	0	1	0	0	0
29.6786	-72.5601	77.1635	5.79459	0	1	0	0	0
11.2975	-87.579	83.4397	5.69575	0	0.5	0.5
23.541	-79.4105	88.8804	5.69575	0	0.5	0.5
-68.9514	99.5181	-10.0776	5.69575	0	0.5	0.5
-69.7384	66.2553	1.5065	8	0	1	1	0	1
-115.355	20.5888	32.0812	5.69575	1	1	0
-69.078	81.1101	27.375	8.29527	0	0	1
-96.3826	19.8311	49.1643	8.29527	0	0	1
-89.362	55.4447	32.254	8.29527	0	0	1
-93.1485	56.1627	-16.3844	8.29527	0	0	1
-62.9742	73.8416	51.7847	5.79459	0	1	0	0	0
-104.525	33.8447	-5.38554	5.79459	0	1	0	0	0
-86.1924	22.3079	64.6006	5.79459	0	1	0	0	0
-70.8292	-7.51269	83.8259	5.79459	0	1	0	0	0
-101.438	66.3492	-8.2629	5.69575	0	0.5	0.5
-108.112	54.6664	-9.12086	5.69575	0	0.5	0.5
-112.598	39.96	22.0203	5.69575	1	1	0
-104.465	57.6843	-22.8403	5.69575	0	0.5	0.5
-68.0226	43.648	74.6176	5.79459	0	1	0	0	0
-73.6918	11.2999	95.9257	5.69575	0	0.5	0.5
-23.2563	105.257	56.0352	5.69575	1	1	0
-19.3648	88.3322	81.1316	5.69575	1	1	0
-34.3524	43.9401	78.3829	8	0	1	1	0	1
-27.7767	74.1374	54.6588	8	0	1	1	0	1
9.65033	67.1009	68.26	8	0	1	1	0	1
-52.1463	57.0803	57.2546	8	0.5	0.5	0.5	0	1
18.4502	92.9623	55.8354	8.29527	0	0	1
20.1646	103.972	29.7183	5.79459	0	1	0	0	0
8.58945	76.2704	78.8049	5.79459	0	1	0	0	0
46.1359	75.2597	65.6312	5.79459	0	1	0	0	0
-58.6939	91.689	-15.7586	5.79459	0	1	0	0	0
-28.3565	97.1145	43.1819	5.79459	0	1	0	0	0
-4.91203	109.285	11.5148	5.79459	0	1	0	0	0
10.2014	106.864	-24.0003	5.79459	0	1	0	0	0
-41.8433	101.257	9.81003	5.79459	0	1	0	0	0
-46.1582	93.9863	61.6108	5.69575	0	0.5	0.5
40.5274	5.3125	-87.0907	8	0	1	1	0	1
100.429	27.9308	62.4006	5.69575	0	0.5	0.5
-32.2805	89.7214	-12.7874	8	0.5	0.5	0.5	0	1
85.2438	50.4979	70.3132	5.69575	1	1	0
105.274	16.2705	-27.4361	8.29527	0	0	1
97.5869	50.6923	-2.66115	8.29527	0	0	1
108.831	13.9178	7.88608	8.29527	0	0	1
104.76	-1.58715	33.5075	5.79459	0	1	0	0	0
88.5399	55.2868	-34.6994	5.79459	0	1	0	0	0
67.7378	84.4881	19.3224	5.79459	0	1	0	0	0
99.5946	39.0597	25.598	5.79459	0	1	0	0	0
44.2639	99.7063	14.1193	5.79459	0	1	0	0	0
98.5473	-26.7524	-40.8992	5.79459	0	1	0	0	0
81.7636	65.3312	33.8607	5.79459	0	1	0	0	0
59.7729	102.42	26.4053	5.69575	0	0.5	0.5
78.0176	49.2556	59.8888	5.79459	0	1	0	0	0
118.22	16.7729	22.4199	5.69575	0	0.5	0.5
8.26944	45.3176	112.418	5.69575	1	1	0
-11.2021	76.7271	93.5274	5.69575	1	1	0
31.2899	67.2871	96.194	5.69575	1	1	0
18.3536	33.7154	103.085	8.29527	0	0	1
52.0212	19.511	94.9374	8.29527	0	0	1
-28.3308	3.56085	106.224	8.29527	0	0	1
-42.9811	52.2	86.7633	8.29527	0	0	1
45.5103	42.102	90.8638	8.29527	0	0	1
-47.1091	19.474	97.4756	5.79459	0	1	0	0	0
-26.8207	75.9977	74.8665	5.79459	0	1	0	0	0
-2.50951	2.12718	109.951	5.79459	0	1	0	0	0
-5.02466	47.59	99.0452	5.79459	0	1	0	0	0
19.9772	78.4824	90.5611	5.69575	0	0.5	0.5
-13.4803	15.5957	119.729	5.69575	0	0.5	0.5
-52.4444	55.8547	94.2991	5.69575	0	0.5	0.5
76.2384	21.6061	76.2947	5.79459	0	1	0	0	0
79.9509	5.26878	91.3236	5.69575	0	0.5	0.5
