# Supplementary material for: Mechanistic model of radiotherapy-induced lung fibrosis using coupled 3D agent-based and Monte Carlo simulations
Source: Commun Med (Lond). 2024 Feb 9;4:16. doi: 10.1038/s43856-024-00442-w (PMC10858213; doi:10.1038/s43856-024-00442-w)
Supplement: Supplementary file 8 — Supplementary Software 1 [file 43856_2024_442_MOESM8_ESM.zip › code/HealthyStructure_phagFrac1.0_senescent1.0/exp_4/alv7.dat]

-33.0106	-111.148	-36.2812	5.69575	1	1	0
37.8998	-110.398	-33.7026	5.69575	0	0.5	0.5
45.3609	-95.8425	-29.2677	5.79459	0	1	0	0	0
8.42503	-112.952	-43.9406	5.69575	1	1	0
-107.18	-46.1058	-33.8622	5.69575	0	0.5	0.5
-65.8543	-75.8297	-68.3575	5.69575	0	0.5	0.5
-67.5858	-9.14854	-100.54	5.69575	0	0.5	0.5
-65.4985	15.5992	-68.7167	8	0.5	0.5	0.5	0	1
-66.9809	-79.6264	-35.6817	8.29527	0	0	1
-100.126	-23.9984	-38.7138	8.29527	0	0	1
-53.6335	-68.8479	-66.9596	5.79459	0	1	0	0	0
-63.4216	-28.6091	-85.201	5.79459	0	1	0	0	0
-63.4455	-60.1827	-84.3363	5.69575	0	0.5	0.5
-19.6386	47.4067	-81.3741	8	0	1	1	0	1
63.9477	-59.9471	-84.1246	5.69575	1	1	0
-20.6962	-39.8275	-112.895	5.69575	1	1	0
12.807	-40.7247	-101.378	8.29527	0	0	1
83.821	15.4967	-44.6024	8	0	1	1	0	1
-15.1169	-95.5061	-52.4411	8.29527	0	0	1
63.6355	-63.9043	-62.9823	8.29527	0	0	1
30.5347	-94.8239	-46.6482	8.29527	0	0	1
-13.8887	-49.4886	-97.2488	8.29527	0	0	1
66.1778	-8.62874	-87.4417	8.29527	0	0	1
-22.8345	-72.4247	-79.5817	5.79459	0	1	0	0	0
45.5994	-18.7439	-98.3329	5.79459	0	1	0	0	0
-37.6238	-18.406	-101.714	5.79459	0	1	0	0	0
85.9712	-44.3895	-52.3309	5.79459	0	1	0	0	0
47.9015	-52.4502	-83.9906	5.79459	0	1	0	0	0
19.6965	-66.1145	-85.6792	5.79459	0	1	0	0	0
-21.1534	-52.2493	-107.632	5.69575	0	0.5	0.5
50.0436	-46.1316	-100.635	5.69575	0	0.5	0.5
29.1258	-59.0541	-102.099	5.69575	0	0.5	0.5
-7.49198	-13.396	-120.517	5.69575	0	0.5	0.5
85.26	-70.6508	-49.9911	5.69575	1	1	0
89.0776	-12.387	-81.6801	5.69575	1	1	0
93.8792	-53.0639	-21.7006	8.29527	0	0	1
99.8851	1.78218	-46.0413	8.29527	0	0	1
102.482	-11.3537	-38.3215	5.79459	0	1	0	0	0
76.9627	-36.0851	-86.8016	5.69575	0	0.5	0.5
-75.8784	80.6188	-50.0299	5.69575	1	1	0
-51.0021	49.4471	-64.8787	8	0.5	0.5	0.5	0	1
-49.7653	69.3611	-69.3719	8.29527	0	0	1
-72.3902	12.5085	-81.8751	5.79459	0	1	0	0	0
-74.8232	42.1406	-68.7434	5.79459	0	1	0	0	0
-30.8144	85.833	-61.5075	5.79459	0	1	0	0	0
-42.7109	104.359	-45.2212	5.69575	0	0.5	0.5
-11.4529	95.5181	-0.77965	8	0	1	1	0	1
67.8638	-8.38982	-67.6727	8	0.5	0.5	0.5	0	1
69.6877	75.8349	-64.4407	5.69575	1	1	0
46.2535	42.5128	-90.2955	8.29527	0	0	1
-13.1956	24.2945	-106.469	8.29527	0	0	1
66.3978	28.8988	-82.8021	8.29527	0	0	1
-16.3207	54.2041	-94.3199	8.29527	0	0	1
-14.9204	103.979	-32.6458	8.29527	0	0	1
32.2168	60.9019	-85.7499	5.79459	0	1	0	0	0
-42.6722	17.3243	-99.8947	5.79459	0	1	0	0	0
15.1264	2.06801	-108.935	5.79459	0	1	0	0	0
6.14046	79.087	-76.2072	5.79459	0	1	0	0	0
34.3959	90.4174	-52.3604	5.79459	0	1	0	0	0
54.2254	30.9672	-104.214	5.69575	0	0.5	0.5
59.5005	53.9644	-91.1451	5.69575	0	0.5	0.5
73.924	59.8784	-55.2251	8.29527	0	0	1
94.7533	46.6913	-30.6875	8.29527	0	0	1
89.7467	67.1894	-46.8083	5.69575	0	0.5	0.5
-45.586	-112.024	-11.5201	5.69575	1	1	0
-67.565	-98.742	-21.0925	5.69575	0	0.5	0.5
-31.1109	-117.012	-10.0073	5.69575	1	1	0
29.0671	-105.4	12.0622	8.29527	0	0	1
-1.42414	-109.186	13.2851	8.29527	0	0	1
62.7466	-89.3983	-13.0689	5.79459	0	1	0	0	0
-3.23533	-104.452	-34.3403	5.79459	0	1	0	0	0
-40.1803	-102.289	-4.71518	5.79459	0	1	0	0	0
-7.24545	-109.408	-8.80346	5.79459	0	1	0	0	0
-42.3674	-95.8223	33.5126	5.79459	0	1	0	0	0
34.9758	-114.469	20.8524	5.69575	0	0.5	0.5
-6.53197	-101.978	65.7089	5.69575	0	0.5	0.5
-75.0256	-75.9138	58.0359	5.69575	0	0.5	0.5
-91.1321	-40.5017	69.3862	5.69575	1	1	0
-78.9345	11.9827	75.6669	8.29527	0	0	1
-64.7336	-86.962	54.8368	5.69575	1	1	0
-49.1298	-76.5891	61.8092	8.29527	0	0	1
-58.7988	-48.3875	79.381	8.29527	0	0	1
-85.5282	-63.1147	28.3193	8.29527	0	0	1
-81.3368	-45.1768	-58.6804	5.79459	0	1	0	0	0
-89.6181	-33.6162	54.2084	5.79459	0	1	0	0	0
-106.599	-21.8564	-16.0943	5.79459	0	1	0	0	0
-107.054	-17.6851	18.0721	5.79459	0	1	0	0	0
-94.4701	-53.4221	-17.9301	5.79459	0	1	0	0	0
-107.735	15.7555	-15.6513	5.79459	0	1	0	0	0
-64.9027	-88.704	-4.38686	5.79459	0	1	0	0	0
-96.4964	-2.01024	52.7674	5.79459	0	1	0	0	0
-81.8219	-72.6107	11.527	5.79459	0	1	0	0	0
-90.4169	5.22829	80.9838	5.69575	0	0.5	0.5
-121.146	-2.92073	-8.65694	5.69575	0	0.5	0.5
-116.404	-32.3207	12.8638	5.69575	0	0.5	0.5
-84.1072	-87.5554	4.46614	5.69575	1	1	0
-24.2678	-94.1353	72.8665	5.69575	1	1	0
-13.4161	-87.9861	82.6943	5.69575	1	1	0
-77.4467	-51.41	24.7737	8	0	1	1	0	1
-31.1193	-87.9174	23.6134	8	0.5	0.5	0.5	0	1
35.5078	-92.8774	47.0423	8.29527	0	0	1
14.4623	-82.2864	71.5529	8.29527	0	0	1
9.90456	-67.0337	86.651	5.79459	0	1	0	0	0
-21.3711	-91.1283	57.7834	5.79459	0	1	0	0	0
80.4672	-49.5768	56.2777	5.79459	0	1	0	0	0
85.1424	-69.5992	2.5918	5.79459	0	1	0	0	0
50.0681	-77.1234	60.3752	5.79459	0	1	0	0	0
73.5327	6.77124	81.5297	5.79459	0	1	0	0	0
71.6903	-76.5194	33.2457	5.79459	0	1	0	0	0
-68.8341	-19.5576	83.5426	5.79459	0	1	0	0	0
-12.7731	-22.9581	118.613	5.69575	1	1	0
34.1327	6.06305	104.394	8.29527	0	0	1
-36.4745	-10.0556	103.288	8.29527	0	0	1
-23.9335	-50.2612	94.8736	8.29527	0	0	1
20.7282	-37.5579	101.29	5.79459	0	1	0	0	0
53.547	-44.7116	85.0505	5.79459	0	1	0	0	0
-2.69246	4.7338	109.865	5.79459	0	1	0	0	0
46.4507	-12.288	98.9512	5.79459	0	1	0	0	0
-6.79187	-40.3507	102.106	5.79459	0	1	0	0	0
-33.9402	-76.0256	88.4764	5.69575	0	0.5	0.5
11.8707	-83.5742	87.3744	5.69575	0	0.5	0.5
88.2247	-42.4571	71.9285	5.69575	1	1	0
63.3643	-72.3605	-2.09818	8	0	1	1	0	1
112.095	-2.04059	46.8047	5.69575	0	0.5	0.5
78.7914	-54.4091	9.33045	8	0	1	1	0	1
108.532	-3.83997	17.497	8.29527	0	0	1
61.7225	-63.0397	38.3642	8	0.5	0.5	0.5	0	1
81.7228	-26.7356	68.6046	8.29527	0	0	1
106.672	-26.0414	-6.47889	5.79459	0	1	0	0	0
87.3788	30.7868	59.3052	5.79459	0	1	0	0	0
98.6831	-42.353	23.83	5.79459	0	1	0	0	0
101.794	4.26947	41.4675	5.79459	0	1	0	0	0
116.968	-32.3732	-5.60893	5.69575	0	0.5	0.5
76.4577	-81.4543	47.7423	5.69575	0	0.5	0.5
114.366	-40.83	3.64117	5.69575	0	0.5	0.5
80.8867	-12.9036	89.7259	5.69575	0	0.5	0.5
-109.049	41.8859	33.3743	5.69575	0	0.5	0.5
-118.038	12.6371	25.8303	5.69575	0	0.5	0.5
-93.8449	51.9503	-24.3783	8.29527	0	0	1
-49.5987	74.4051	64.0613	8.29527	0	0	1
-104.705	27.1185	20.0348	8.29527	0	0	1
-63.5818	81.8952	-36.7496	5.79459	0	1	0	0	0
-92.0503	32.5441	50.6717	5.79459	0	1	0	0	0
-83.6476	69.5255	16.4099	5.79459	0	1	0	0	0
-61.1562	44.9297	79.6319	5.79459	0	1	0	0	0
-76.8397	65.439	43.7424	5.79459	0	1	0	0	0
-70.5968	98.7374	5.1885	5.69575	0	0.5	0.5
-81.0721	73.1555	-13.2512	8.29527	0	0	1
-53.4455	94.535	17.5132	5.79459	0	1	0	0	0
-95.865	16.5987	-51.3263	5.79459	0	1	0	0	0
-22.7561	113.237	37.6743	5.69575	1	1	0
5.16534	95.0469	-13.948	8	0.5	0.5	0.5	0	1
-9.06776	106.827	24.6114	8.29527	0	0	1
50.1809	82.537	52.6263	8.29527	0	0	1
-18.7609	78.1441	75.1101	8.29527	0	0	1
42.4862	100.618	-13.077	8.29527	0	0	1
77.3289	77.8563	7.64679	5.79459	0	1	0	0	0
26.4633	106.31	9.89687	5.79459	0	1	0	0	0
58.2055	45.9218	81.2569	5.79459	0	1	0	0	0
6.9935	109.059	-12.5819	5.79459	0	1	0	0	0
56.5298	92.4119	19.0901	5.79459	0	1	0	0	0
18.9337	88.0333	63.1796	5.79459	0	1	0	0	0
-34.0576	104.176	-9.3466	5.79459	0	1	0	0	0
-26.4699	96.636	45.3964	5.79459	0	1	0	0	0
-48.3178	26.306	108.32	5.69575	0	0.5	0.5
60.0007	50.4526	92.8174	5.69575	1	1	0
-31.8237	24.5784	102.387	8.29527	0	0	1
26.2961	50.9633	93.8683	8.29527	0	0	1
2.95708	42.7285	101.319	5.79459	0	1	0	0	0
-24.6347	57.8933	90.2303	5.79459	0	1	0	0	0
111.802	46.9985	-7.15984	5.69575	0	0.5	0.5
99.209	45.5401	53.3251	5.69575	1	1	0
89.2249	81.7604	-10.6798	5.69575	1	1	0
88.0404	83.6826	2.49618	5.69575	1	1	0
76.0072	60.6888	51.3757	8.29527	0	0	1
92.869	57.7181	-11.9992	5.79459	0	1	0	0	0
101.385	38.8668	17.6211	5.79459	0	1	0	0	0
120.273	16.3783	5.11008	5.69575	0	0.5	0.5
89.9859	61.9138	53.201	5.69575	0	0.5	0.5
89.6794	53.3625	62.2093	5.69575	1	1	0
85.366	75.0248	42.9399	5.69575	0	0.5	0.5
