# Supplementary material for: Mechanistic model of radiotherapy-induced lung fibrosis using coupled 3D agent-based and Monte Carlo simulations
Source: Commun Med (Lond). 2024 Feb 9;4:16. doi: 10.1038/s43856-024-00442-w (PMC10858213; doi:10.1038/s43856-024-00442-w)
Supplement: Supplementary file 8 — Supplementary Software 1 [file 43856_2024_442_MOESM8_ESM.zip › code/HealthyStructure_phagFrac1.0_senescent1.0/exp_4/alv3.dat]

-69.2908	-41.1635	-90.9078	5.69575	0	0.5	0.5
-63.8367	-56.5132	-86.5508	5.69575	1	1	0
-49.3926	-26.6738	-107.744	5.69575	0	0.5	0.5
-2.30351	-80.1846	-53.1091	8	0.5	0.5	0.5	0	1
-29.145	-31.66	-113.614	5.69575	1	1	0
-77.4557	-30.1136	-88.6209	5.69575	1	1	0
-19.869	-96.1129	-49.6742	8.29527	0	0	1
-92.7382	-14.7313	-57.2942	5.79459	0	1	0	0	0
-56.9569	-43.2629	-83.5717	5.79459	0	1	0	0	0
-62.6682	-71.4149	-55.4311	5.79459	0	1	0	0	0
9.38173	-119.208	-21.479	5.69575	0	0.5	0.5
23.1272	-115.912	-28.098	5.69575	0	0.5	0.5
13.0631	-9.00057	-120.45	5.69575	0	0.5	0.5
-0.234116	-2.20725	-121.47	5.69575	1	1	0
-8.77734	-13.4042	-120.429	5.69575	0	0.5	0.5
75.9965	-72.4098	-61.1658	5.69575	0	0.5	0.5
24.9754	-84.4945	-38.6314	8	0	1	1	0	1
82.7757	-78.0908	-42.5431	5.69575	0	0.5	0.5
16.1099	-71.2073	-82.2799	8.29527	0	0	1
21.9324	-48.9446	-96.0385	8.29527	0	0	1
71.3676	-34.3754	-76.3217	8.29527	0	0	1
25.263	-25.8083	-103.902	8.29527	0	0	1
45.7078	-88.1892	-47.2594	8.29527	0	0	1
-11.8772	-5.98132	-109.194	5.79459	0	1	0	0	0
51.5718	-65.6653	-71.6129	5.79459	0	1	0	0	0
64.6814	-84.7112	-27.209	5.79459	0	1	0	0	0
-23.671	-41.641	-99.0238	5.79459	0	1	0	0	0
44.8404	-4.95519	-100.323	5.79459	0	1	0	0	0
87.3202	-36.5031	-56.0599	5.79459	0	1	0	0	0
-33.3276	-76.7496	-71.4057	5.79459	0	1	0	0	0
4.98494	-92.3264	-59.5909	5.79459	0	1	0	0	0
104.523	-27.005	-21.1096	8.29527	0	0	1
84.9852	-62.5384	-31.0881	5.79459	0	1	0	0	0
103.925	-4.22221	-62.7833	5.69575	0	0.5	0.5
-92.1708	-26.2552	-8.40752	8	0	1	1	0	1
21.4813	-36.9459	86.1918	8	0	1	1	0	1
-102.386	-65.3163	-3.39734	5.69575	1	1	0
-70.4413	-98.9593	-2.23389	5.69575	1	1	0
-24.4759	-100.298	37.9642	8.29527	0	0	1
-1.92288	-109.726	-7.51427	8.29527	0	0	1
-54.1793	-72.9398	62.0031	8.29527	0	0	1
-92.154	-54.4445	25.3661	8.29527	0	0	1
-44.1658	-100.4	-8.31438	8.29527	0	0	1
-81.4115	-72.5857	-14.2646	8.29527	0	0	1
-4.58832	-109.186	12.5416	5.79459	0	1	0	0	0
-75.5973	-13.6455	78.7328	5.79459	0	1	0	0	0
-109.285	-5.57844	-11.2125	5.79459	0	1	0	0	0
-37.1836	-78.2951	67.7293	5.79459	0	1	0	0	0
-6.86694	-97.9255	49.633	5.79459	0	1	0	0	0
-95.5883	-13.8052	52.6525	5.79459	0	1	0	0	0
-61.3173	-43.9454	80.0562	5.79459	0	1	0	0	0
-82.2635	-57.1766	-45.4264	5.79459	0	1	0	0	0
-85.5709	-48.1303	49.6094	5.79459	0	1	0	0	0
-95.0115	-55.414	-1.22032	5.79459	0	1	0	0	0
-102.349	-33.369	-22.6106	5.79459	0	1	0	0	0
-74.7971	-82.4584	48.6407	5.69575	0	0.5	0.5
-56.0757	-107.738	-2.91566	5.69575	0	0.5	0.5
-15.0513	-62.7089	102.96	5.69575	1	1	0
-46.3591	-6.21218	99.5602	8.29527	0	0	1
-15.8884	-46.9308	98.2095	8.29527	0	0	1
-34.6819	-35.1008	111.018	5.69575	0	0.5	0.5
33.1867	-115.924	14.8423	5.69575	1	1	0
41.9645	-111.924	21.7231	5.69575	1	1	0
84.036	-75.9526	43.9188	5.69575	1	1	0
37.0947	-43.7221	77.2525	8	0.5	0.5	0.5	0	1
90.7726	-12.9473	79.7033	5.69575	1	1	0
71.9946	-95.2901	22.282	5.69575	1	1	0
54.9866	-76.8445	76.363	5.69575	1	1	0
6.37698	-32.8833	90.1861	8	0	1	1	0	1
47.0104	-41.6142	72.8963	8	0.5	0.5	0.5	0	1
42.1842	-97.4475	28.714	8.29527	0	0	1
62.6173	-49.3431	75.7914	5.79459	0	1	0	0	0
67.1357	-87.0912	2.81409	5.79459	0	1	0	0	0
21.4346	-66.0168	85.3367	5.79459	0	1	0	0	0
22.8065	-91.9626	55.8815	5.79459	0	1	0	0	0
-9.57237	-73.5256	81.2549	5.79459	0	1	0	0	0
27.1667	-105.178	-17.31	5.79459	0	1	0	0	0
82.4261	-28.5925	66.9956	5.79459	0	1	0	0	0
59.54	-84.5311	37.5432	5.79459	0	1	0	0	0
78.8412	-62.5229	44.4422	5.79459	0	1	0	0	0
119.754	-20.3851	-1.82332	5.69575	1	1	0
96.8635	-51.7639	6.16072	8.29527	0	0	1
99.7667	-12.0099	44.7477	5.79459	0	1	0	0	0
103.651	-29.493	22.0446	5.79459	0	1	0	0	0
113.249	-37.2319	23.4349	5.69575	0	0.5	0.5
36.9782	-32.1144	111.181	5.69575	1	1	0
51.0437	-14.0922	96.4155	8.29527	0	0	1
-18.2121	-3.88366	108.412	5.79459	0	1	0	0	0
9.27879	-18.2647	108.075	5.79459	0	1	0	0	0
36.8351	-41.7504	94.8687	5.79459	0	1	0	0	0
25.1221	-40.0969	111.897	5.69575	0	0.5	0.5
-31.1983	5.19265	-117.301	5.69575	0	0.5	0.5
-83.8372	84.3955	-24.6683	5.69575	0	0.5	0.5
-11.6292	39.848	-114.179	5.69575	1	1	0
-38.5884	34.8856	-80.9284	8	0	1	1	0	1
-70.727	49.91	-67.8726	8.29527	0	0	1
-23.7083	27.872	-103.736	8.29527	0	0	1
-71.8879	3.33626	-83.1926	8.29527	0	0	1
-53.9775	40.7515	-86.751	5.79459	0	1	0	0	0
-34.2643	67.5108	-79.8013	5.79459	0	1	0	0	0
-46.4261	-3.70482	-99.6539	5.79459	0	1	0	0	0
-40.2234	103.252	-49.8097	5.69575	0	0.5	0.5
-111.577	28.0239	-39.0535	5.69575	0	0.5	0.5
69.7897	63.8222	-76.2619	5.69575	0	0.5	0.5
63.7322	26.3371	-67.0829	8	0.5	0.5	0.5	0	1
37.7866	76.659	-44.1707	8	0.5	0.5	0.5	0	1
85.104	84.94	-17.3898	5.69575	1	1	0
95.2443	45.707	-59.9983	5.69575	1	1	0
58.9723	91.5569	-15.4793	8.29527	0	0	1
81.2225	23.8267	-45.7239	8	0.5	0.5	0.5	0	1
38.7387	51.1964	-89.321	8.29527	0	0	1
87.9297	7.53275	-65.663	8.29527	0	0	1
63.5175	81.0099	-38.7674	8.29527	0	0	1
0.469513	80.7373	-74.7079	8.29527	0	0	1
91.0321	40.7832	-46.3654	8.29527	0	0	1
28.8866	77.3473	-72.6839	8.29527	0	0	1
57.32	66.7883	-65.9826	8.29527	0	0	1
16.2984	25.232	-105.819	5.79459	0	1	0	0	0
77.3634	77.9734	-5.90761	5.79459	0	1	0	0	0
79.8691	27.654	-70.3984	5.79459	0	1	0	0	0
55.9746	34.9411	-88.0112	5.79459	0	1	0	0	0
-27.3016	98.8487	-39.794	5.79459	0	1	0	0	0
96.0161	53.1282	7.63567	5.79459	0	1	0	0	0
8.11893	102.538	-38.9882	5.79459	0	1	0	0	0
24.1176	107.135	-6.35995	5.79459	0	1	0	0	0
46.9005	100.734	-49.121	5.69575	0	0.5	0.5
71.8087	71.7046	-66.8001	5.69575	0	0.5	0.5
-2.94298	108.427	-54.7255	5.69575	0	0.5	0.5
57.7279	29.3791	-102.783	5.69575	0	0.5	0.5
117.923	23.1883	-17.7908	5.69575	1	1	0
104.006	28.0379	-22.286	5.79459	0	1	0	0	0
-8.8598	116.103	-34.6635	5.69575	1	1	0
34.2327	114.66	-21.0035	5.69575	0	0.5	0.5
-64.6457	96.3605	35.993	5.69575	0	0.5	0.5
-61.6015	75.611	72.4427	5.69575	1	1	0
-93.2097	76.9847	12.0498	5.69575	0	0.5	0.5
-85.7937	14.2472	84.8314	5.69575	0	0.5	0.5
-89.9697	68.2289	44.833	5.69575	0	0.5	0.5
-94.4352	76.1793	-6.23781	5.69575	0	0.5	0.5
-104.75	31.0763	12.7169	8.29527	0	0	1
-19.1646	107.751	11.0618	8.29527	0	0	1
-107.093	2.59917	24.9853	8.29527	0	0	1
-81.3134	72.8195	-13.6159	8.29527	0	0	1
-72.7921	77.5769	27.9848	8.29527	0	0	1
-30.8954	85.4545	61.9919	8.29527	0	0	1
-84.4354	55.4697	43.5192	5.79459	0	1	0	0	0
-89.4674	29.2445	56.924	5.79459	0	1	0	0	0
-65.4212	24.3173	85.022	5.79459	0	1	0	0	0
-97.0781	28.6682	-43.058	5.79459	0	1	0	0	0
-55.5153	85.5451	-41.2321	5.79459	0	1	0	0	0
-52.1559	65.3291	71.4984	5.79459	0	1	0	0	0
-23.5289	102.961	30.7477	5.79459	0	1	0	0	0
-36.0153	38.5757	96.5133	5.79459	0	1	0	0	0
-61.4807	49.1995	92.5172	5.69575	0	0.5	0.5
-96.7686	48.6455	-19.2209	5.79459	0	1	0	0	0
-51.8152	96.7855	6.90933	5.79459	0	1	0	0	0
-52.6423	60.1703	91.4779	5.69575	1	1	0
80.3388	90.9137	-6.3611	5.69575	1	1	0
27.8127	94.571	71.0119	5.69575	0	0.5	0.5
-38.5519	-17.9494	86.2963	8	0	1	1	0	1
75.3698	40.623	69.0592	8.29527	0	0	1
81.6546	65.3198	34.1444	8.29527	0	0	1
52.8171	86.8422	42.0569	8.29527	0	0	1
1.6111	93.924	57.2337	5.79459	0	1	0	0	0
84.4585	6.09094	70.2116	5.79459	0	1	0	0	0
15.787	105.626	26.3404	5.79459	0	1	0	0	0
57.1638	29.4296	89.2536	5.79459	0	1	0	0	0
38.8665	65.7985	79.1198	5.79459	0	1	0	0	0
10.5301	74.4635	80.2765	5.79459	0	1	0	0	0
-9.41826	51.7848	96.59	5.79459	0	1	0	0	0
67.3792	82.8111	26.5023	5.79459	0	1	0	0	0
42.5317	89.2209	70.6441	5.69575	0	0.5	0.5
-10.5265	105.779	58.8207	5.69575	0	0.5	0.5
117.931	28.3758	-6.8623	5.69575	0	0.5	0.5
109.707	2.365	7.66219	8.29527	0	0	1
105.864	-4.0294	-29.6064	5.79459	0	1	0	0	0
100.376	30.6028	32.988	5.79459	0	1	0	0	0
62.359	22.3077	101.851	5.69575	1	1	0
26.2232	2.80087	106.788	8.29527	0	0	1
14.2599	29.5002	105.007	8.29527	0	0	1
24.4611	2.82349	118.981	5.69575	0	0.5	0.5
32.3857	24.1988	114.567	5.69575	0	0.5	0.5
