# Supplementary material for: Mechanistic model of radiotherapy-induced lung fibrosis using coupled 3D agent-based and Monte Carlo simulations
Source: Commun Med (Lond). 2024 Feb 9;4:16. doi: 10.1038/s43856-024-00442-w (PMC10858213; doi:10.1038/s43856-024-00442-w)
Supplement: Supplementary file 8 — Supplementary Software 1 [file 43856_2024_442_MOESM8_ESM.zip › code/HealthyStructure_phagFrac1.0_senescent1.0/exp_4/alv2.dat]

-58.689	-99.0557	-38.7765	5.69575	1	1	0
-58.717	-86.3592	-34.5588	5.79459	0	1	0	0	0
11.6581	-108.755	-52.8802	5.69575	1	1	0
-14.3773	-106.146	-25.0272	5.79459	0	1	0	0	0
-31.135	-75.5878	-73.6009	5.79459	0	1	0	0	0
-44.8274	-65.5006	-91.9786	5.69575	1	1	0
-51.3671	-2.49434	-110.069	5.69575	0	0.5	0.5
-97.3964	-42.5284	-58.8658	5.69575	0	0.5	0.5
-51.5547	-42.9015	-68.9714	8	0.5	0.5	0.5	0	1
-46.3677	-53.6422	-98.6532	5.69575	0	0.5	0.5
-84.0891	-14.1696	-86.5341	5.69575	1	1	0
-44.8599	-30.9684	-95.5434	8.29527	0	0	1
-97.0905	-1.31013	-51.6888	8.29527	0	0	1
-50.4969	-82.6833	-52.0916	8.29527	0	0	1
-60.0232	-91.4085	-11.9034	8.29527	0	0	1
-17.8438	-17.6319	-107.101	5.79459	0	1	0	0	0
-85.4955	-49.6374	-48.2354	5.79459	0	1	0	0	0
-67.7224	-42.4688	-75.5651	5.79459	0	1	0	0	0
77.9942	-24.8309	-89.7788	5.69575	1	1	0
81.3505	-11.8137	-89.4563	5.69575	0	0.5	0.5
40.3331	-86.8583	-54.1191	8.29527	0	0	1
19.0639	-58.9494	-90.893	8.29527	0	0	1
3.3933	-94.2998	-56.5334	8.29527	0	0	1
9.88	-37.0613	-103.096	8.29527	0	0	1
57.9643	-26.9247	-89.5276	5.79459	0	1	0	0	0
14.8483	-84.1781	-69.2356	5.79459	0	1	0	0	0
44.2715	-60.1339	-80.771	5.79459	0	1	0	0	0
78.6854	-89.6936	-22.8835	5.69575	0	0.5	0.5
92.6942	-49.9393	-31.8412	5.79459	0	1	0	0	0
61.6891	-71.6712	-76.2731	5.69575	0	0.5	0.5
72.8005	-51.7178	-64.2289	5.79459	0	1	0	0	0
63.3343	-83.3627	-33.7554	5.79459	0	1	0	0	0
-19.2066	26.4761	-117.004	5.69575	0	0.5	0.5
-85.2481	43.6291	9.20575	8	0	1	1	0	1
-22.0055	60.009	-71.9038	8	0	1	1	0	1
-45.8081	11.236	-111.963	5.69575	1	1	0
-40.7532	34.7201	-96.0921	8.29527	0	0	1
-13.985	54.8734	-94.3044	8.29527	0	0	1
-73.8602	81.2803	-6.1792	8.29527	0	0	1
-49.6311	13.2064	-97.2741	8.29527	0	0	1
-88.9806	16.1438	-62.6245	8.29527	0	0	1
-91.8676	54.4905	-26.2894	8.29527	0	0	1
-55.6968	51.4595	-79.6855	8.29527	0	0	1
-49.4278	96.4316	-18.9164	8.29527	0	0	1
-18.6575	103.266	-32.9863	8.29527	0	0	1
-73.8502	22.7473	-78.286	5.79459	0	1	0	0	0
-53.8766	79.3969	-53.7907	5.79459	0	1	0	0	0
-90.4338	62.4893	-4.09975	5.79459	0	1	0	0	0
-106.709	7.46155	-25.6406	5.79459	0	1	0	0	0
57.2849	93.9018	-51.5829	5.69575	0	0.5	0.5
48.7071	37.9548	-104.628	5.69575	1	1	0
30.4979	80.5088	-85.7212	5.69575	0	0.5	0.5
71.8922	63.7646	-4.54321	8	0.5	0.5	0.5	0	1
-4.64934	12.9314	-109.138	8.29527	0	0	1
43.9308	74.7914	-67.6485	8.29527	0	0	1
11.461	56.1585	-93.8875	5.79459	0	1	0	0	0
41.5161	90.6928	-46.3814	5.79459	0	1	0	0	0
-1.68156	102.173	-40.7176	5.79459	0	1	0	0	0
46.1368	25.9586	-96.4238	5.79459	0	1	0	0	0
52.0737	52.0841	-81.7042	5.79459	0	1	0	0	0
-3.82165	84.9048	-69.8325	5.79459	0	1	0	0	0
29.5444	-1.00925	-105.953	5.79459	0	1	0	0	0
-59.4277	-100.343	34.0516	5.69575	1	1	0
-47.309	-111.597	8.23608	5.69575	1	1	0
-65.8994	-87.6259	8.88609	5.79459	0	1	0	0	0
50.6954	-107.337	25.859	5.69575	0	0.5	0.5
-8.98976	-121.131	-2.54375	5.69575	1	1	0
25.557	-104.451	23.1717	8.29527	0	0	1
-21.8921	-100.057	40.1165	5.79459	0	1	0	0	0
-14.466	-108.812	7.12973	5.79459	0	1	0	0	0
28.4735	-105.002	-16.2437	5.79459	0	1	0	0	0
-27.0825	-76.4497	74.31	5.79459	0	1	0	0	0
-11.905	-113.952	40.4113	5.69575	0	0.5	0.5
-14.9946	-119.429	16.4779	5.69575	0	0.5	0.5
-65.0483	-64.2832	79.9769	5.69575	1	1	0
-53.8194	-45.9447	65.1769	8	0	1	1	0	1
-55.9558	-61.4571	88.611	5.69575	0	0.5	0.5
-109.231	-1.26195	53.1682	5.69575	1	1	0
-95.6959	-9.88597	-0.0825653	8	0.5	0.5	0.5	0	1
-56.6227	1.7113	94.2918	8.29527	0	0	1
-95.312	-15.664	52.6332	8.29527	0	0	1
-48.8531	-22.5737	95.9365	5.79459	0	1	0	0	0
-80.6906	-40.4245	62.8859	5.79459	0	1	0	0	0
-109.918	-3.88362	-1.75943	5.79459	0	1	0	0	0
-92.1838	-57.8024	16.1567	5.79459	0	1	0	0	0
-57.717	29.7961	88.7747	5.79459	0	1	0	0	0
-100.079	-43.2594	-14.5907	5.79459	0	1	0	0	0
-102.555	-28.4421	27.8115	5.79459	0	1	0	0	0
-47.8469	-48.3566	86.4425	5.79459	0	1	0	0	0
-56.3498	-72.2711	60.8407	5.79459	0	1	0	0	0
-119.271	7.53195	21.8557	5.69575	0	0.5	0.5
-87.1782	-40.6198	74.2308	5.69575	0	0.5	0.5
8.37854	-78.4981	54.9848	8	0	1	1	0	1
7.22539	21.0732	93.5906	8	0.5	0.5	0.5	0	1
79.3085	-91.25	-11.9834	5.69575	0	0.5	0.5
80.218	-12.4308	74.2331	8.29527	0	0	1
67.7268	-84.1891	20.6225	8.29527	0	0	1
77.163	-67.2764	40.2463	8.29527	0	0	1
28.7612	-92.3808	52.3315	8.29527	0	0	1
8.08466	-95.8269	53.4026	8.29527	0	0	1
49.5752	-97.5745	11.0233	8.29527	0	0	1
87.0465	-66.603	-9.32471	5.79459	0	1	0	0	0
-0.671982	-44.4041	100.636	5.79459	0	1	0	0	0
43.5889	-39.4967	92.9517	5.79459	0	1	0	0	0
9.1554	-68.4225	85.642	5.79459	0	1	0	0	0
13.606	0.781662	109.152	5.79459	0	1	0	0	0
78.7947	-92.465	1.23531	5.69575	0	0.5	0.5
72.0875	-64.7334	73.2999	5.69575	0	0.5	0.5
-5.45652	-44.6539	112.856	5.69575	1	1	0
31.2765	-14.0333	104.522	8.29527	0	0	1
-21.2935	-5.44356	107.782	5.79459	0	1	0	0	0
-2.01644	-28.1995	118.155	5.69575	0	0.5	0.5
22.8796	-61.9681	101.963	5.69575	0	0.5	0.5
-76.2486	78.2296	53.1618	5.69575	0	0.5	0.5
-46.6181	90.4678	66.3615	5.69575	0	0.5	0.5
-105.692	59.9059	-0.686218	5.69575	1	1	0
-78.0112	20.067	90.9476	5.69575	1	1	0
-78.4743	64.7571	41.8127	8.29527	0	0	1
-89.8945	58.4441	24.5614	5.79459	0	1	0	0	0
-106.012	19.2731	22.1384	5.79459	0	1	0	0	0
-54.7169	58.3959	75.4716	5.79459	0	1	0	0	0
-85.3905	32.6645	61.1678	5.79459	0	1	0	0	0
-49.565	61.6693	92.196	5.69575	0	0.5	0.5
-115.206	38.3052	-4.50365	5.69575	0	0.5	0.5
-41.0399	82.2744	60.3761	5.79459	0	1	0	0	0
-18.9245	-15.5917	93.0282	8	0.5	0.5	0.5	0	1
93.0825	-23.0516	7.72946	8	0.5	0.5	0.5	0	1
69.9536	14.1552	98.3159	5.69575	1	1	0
14.0654	58.4309	75.123	8	0	1	1	0	1
81.6025	73.7009	3.10831	8.29527	0	0	1
12.9501	109.183	3.38612	8.29527	0	0	1
26.2228	92.6736	53.1416	8.29527	0	0	1
-19.725	103.225	32.4876	8.29527	0	0	1
77.9456	56.8836	52.8085	8.29527	0	0	1
16.425	78.6482	75.1311	8.29527	0	0	1
51.4956	69.2711	68.1888	5.79459	0	1	0	0	0
17.2168	106.986	-18.9084	5.79459	0	1	0	0	0
-21.3553	62.5844	87.9042	5.79459	0	1	0	0	0
61.4698	86.8439	27.9214	5.79459	0	1	0	0	0
1.63329	34.5774	104.412	5.79459	0	1	0	0	0
1.2376	103.017	38.5496	5.79459	0	1	0	0	0
71.7363	78.6564	-27.6959	5.79459	0	1	0	0	0
45.479	100.078	-4.01736	5.79459	0	1	0	0	0
48.4029	22.1281	96.2679	5.79459	0	1	0	0	0
69.4253	90.5992	41.6152	5.69575	0	0.5	0.5
28.4919	53.1837	91.9767	5.79459	0	1	0	0	0
-18.2451	101.726	63.8662	5.69575	0	0.5	0.5
35.2172	105.71	48.4231	5.69575	0	0.5	0.5
-42.8564	29.053	109.905	5.69575	0	0.5	0.5
-51.6349	18.1373	108.465	5.69575	0	0.5	0.5
54.5641	13.3792	107.72	5.69575	0	0.5	0.5
0.238953	45.9949	112.446	5.69575	1	1	0
96.7559	-63.4781	-36.9963	5.69575	1	1	0
97.4167	-26.434	-43.7176	8.29527	0	0	1
117.113	-11.7883	-30.0922	5.69575	0	0.5	0.5
103.304	50.3403	-39.42	5.69575	0	0.5	0.5
99.773	64.8144	-24.5835	5.69575	1	1	0
96.611	50.8203	-53.3512	5.69575	0	0.5	0.5
88.1102	48.4677	-44.5723	8.29527	0	0	1
75.8162	31.4014	-73.252	5.79459	0	1	0	0	0
77.8407	-3.06093	-77.6624	5.79459	0	1	0	0	0
95.2004	18.9225	-51.7574	5.79459	0	1	0	0	0
94.3806	43.6968	-62.7921	5.69575	0	0.5	0.5
110.441	-1.0302	50.6134	5.69575	1	1	0
114.55	5.6879	40.0724	5.69575	1	1	0
91.1705	-50.4401	62.479	5.69575	1	1	0
114.054	-9.66817	40.7204	5.69575	0	0.5	0.5
119.643	-20.7499	3.86533	5.69575	0	0.5	0.5
107.716	-52.1317	20.9598	5.69575	1	1	0
104.712	-19.535	27.4543	8.29527	0	0	1
104.931	17.7556	27.8242	5.79459	0	1	0	0	0
73.1537	30.3684	76.3302	5.79459	0	1	0	0	0
65.267	-50.2823	72.8828	5.79459	0	1	0	0	0
90.629	4.95949	62.1433	5.79459	0	1	0	0	0
94.4891	-33.9975	44.8997	5.79459	0	1	0	0	0
106.675	-3.86148	-26.5607	5.79459	0	1	0	0	0
94.0595	-54.391	17.1641	5.79459	0	1	0	0	0
72.1795	38.6275	-50.5323	8	0	1	1	0	1
109.479	10.6963	0.0960999	8.29527	0	0	1
99.0937	47.754	0.0810547	8.29527	0	0	1
94.3951	44.5027	34.7716	5.79459	0	1	0	0	0
-66.7905	-80.8575	33.1829	5.79459	0	1	0	0	0
