# Supplementary material for: Mechanistic model of radiotherapy-induced lung fibrosis using coupled 3D agent-based and Monte Carlo simulations
Source: Commun Med (Lond). 2024 Feb 9;4:16. doi: 10.1038/s43856-024-00442-w (PMC10858213; doi:10.1038/s43856-024-00442-w)
Supplement: Supplementary file 8 — Supplementary Software 1 [file 43856_2024_442_MOESM8_ESM.zip › code/HealthyStructure_phagFrac1.0_senescent1.0/exp_4/alv0.dat]

-83.3785	-87.2941	-13.6927	5.69575	0	0.5	0.5
-63.3535	-40.2207	-80.4278	5.79459	0	1	0	0	0
-79.3549	-7.02897	-75.8512	5.79459	0	1	0	0	0
-89.0838	-46.6214	-44.6152	5.79459	0	1	0	0	0
-64.8249	-77.3592	-43.7412	5.79459	0	1	0	0	0
-100.859	-10.917	-66.8441	5.69575	0	0.5	0.5
-76.5285	-14.9124	-93.1714	5.69575	0	0.5	0.5
-36.3255	-86.7484	-76.91	5.69575	0	0.5	0.5
34.1151	-81.1434	-83.7437	5.69575	1	1	0
-8.21846	-59.0762	-75.4847	8	0	1	1	0	1
30.4395	-43.1008	-109.433	5.69575	0	0.5	0.5
-22.3156	-61.676	-102.264	5.69575	0	0.5	0.5
-38.8772	-4.62885	-115.009	5.69575	1	1	0
47.0584	-71.5286	-86.192	5.69575	1	1	0
-41.1291	-79.8222	-63.5359	8.29527	0	0	1
60.7368	-61.5738	-67.9684	8.29527	0	0	1
35.5096	-76.6963	-70.4018	8.29527	0	0	1
50.2126	-12.2153	-97.1055	8.29527	0	0	1
7.78699	-60.963	-91.2298	5.79459	0	1	0	0	0
-21.1914	-70.7904	-81.484	5.79459	0	1	0	0	0
15.9301	-100.666	-41.3828	5.79459	0	1	0	0	0
-36.9465	-32.6411	-98.3337	5.79459	0	1	0	0	0
99.5678	-68.2419	-13.7886	5.69575	1	1	0
119.684	-3.07474	-20.6535	5.69575	1	1	0
103.507	-19.1296	-31.9444	8.29527	0	0	1
86.2038	-0.699067	-68.3258	8.29527	0	0	1
43.3952	-96.1288	-31.2429	5.79459	0	1	0	0	0
71.1218	-70.3474	-45.7485	5.79459	0	1	0	0	0
93.4093	-48.4793	-60.6989	5.69575	0	0.5	0.5
-91.9268	-51.3881	60.5692	5.69575	1	1	0
-108.945	-49.972	19.8393	5.69575	0	0.5	0.5
-69.6962	-55.919	-35.6508	8	0	1	1	0	1
-76.3174	57.9759	8.33533	8	0	1	1	0	1
-73.5951	-33.0356	90.8423	5.69575	0	0.5	0.5
-88.967	-19.679	61.6326	8.29527	0	0	1
-102.146	-39.4028	-10.6627	5.79459	0	1	0	0	0
-85.5004	-59.8957	34.6727	5.79459	0	1	0	0	0
-74.2062	-3.74216	81.1137	5.79459	0	1	0	0	0
-65.0517	-86.8327	18.1208	5.79459	0	1	0	0	0
-102.987	-31.2773	56.3491	5.69575	0	0.5	0.5
-69.2532	-84.326	-13.9014	5.79459	0	1	0	0	0
-103.136	-13.3757	-35.834	5.79459	0	1	0	0	0
-93.2173	-37.9944	68.0211	5.69575	0	0.5	0.5
40.4436	-111.885	24.6176	5.69575	0	0.5	0.5
-33.2563	-115.498	17.7239	5.69575	0	0.5	0.5
14.1996	-120.619	3.04442	5.69575	1	1	0
39.81	-65.3343	94.3743	5.69575	1	1	0
-77.7793	-17.062	53.9788	8	0	1	1	0	1
-8.5584	-88.3812	37.0269	8	0.5	0.5	0.5	0	1
-5.46225	-86.4117	85.2238	5.69575	0	0.5	0.5
-34.2457	-64.1654	62.9723	8	0	1	1	0	1
-7.33461	-36.1789	88.8413	8	0.5	0.5	0.5	0	1
-48.5018	-41.1165	72.1976	8	0.5	0.5	0.5	0	1
52.8743	-91.2317	31.3224	8.29527	0	0	1
23.9769	-100.445	37.8929	8.29527	0	0	1
56.8074	-44.9925	82.7563	8.29527	0	0	1
0.976929	-109.688	-8.21797	8.29527	0	0	1
-12.5831	-66.7422	86.5283	8.29527	0	0	1
-40.3375	-102.131	6.49171	8.29527	0	0	1
44.3327	-16.3947	99.3268	8.29527	0	0	1
-51.4914	-24.4977	94.0664	8.29527	0	0	1
37.7736	-78.002	67.741	8.29527	0	0	1
-7.73798	-107.939	19.7327	5.79459	0	1	0	0	0
-34.0372	-94.3434	45.1752	5.79459	0	1	0	0	0
-64.8297	-62.6358	63.0386	5.79459	0	1	0	0	0
66.5691	-75.0387	45.1414	5.79459	0	1	0	0	0
91.5358	-75.6522	25.6484	5.69575	1	1	0
78.3644	-92.2368	-10.5503	5.69575	1	1	0
60.7574	-26.9904	69.538	8	0	1	1	0	1
81.748	-46.6804	56.9053	8.29527	0	0	1
104.587	-29.9287	16.3013	8.29527	0	0	1
81.4666	-0.765727	73.9095	8.29527	0	0	1
67.6897	-86.6119	4.05927	5.79459	0	1	0	0	0
94.3669	-44.7233	34.5647	5.79459	0	1	0	0	0
89.4257	-61.8488	-16.6435	5.79459	0	1	0	0	0
6.5175	-43.4528	100.843	8.29527	0	0	1
11.7546	-19.3946	107.635	8.29527	0	0	1
35.7445	5.27931	103.896	5.79459	0	1	0	0	0
-39.4741	-58.8416	84.1395	5.79459	0	1	0	0	0
-31.8059	-7.53665	105.031	5.79459	0	1	0	0	0
-7.12939	-27.0092	118.235	5.69575	0	0.5	0.5
9.59065	-81.0009	73.8029	5.79459	0	1	0	0	0
-93.2173	71.7366	-30.4213	5.69575	1	1	0
-87.3865	38.525	-75.0955	5.69575	1	1	0
-118.946	6.29252	-23.9203	5.69575	0	0.5	0.5
-68.6837	37.5963	-92.8923	5.69575	0	0.5	0.5
-104.558	40.2724	-46.9653	5.69575	0	0.5	0.5
-69.6516	81.379	-57.3223	5.69575	0	0.5	0.5
-58.2169	70.2819	-61.4109	8.29527	0	0	1
-72.0947	26.6871	-78.6775	8.29527	0	0	1
-81.0264	65.8487	-34.6173	8.29527	0	0	1
-115.232	12.4278	-36.4276	5.69575	0	0.5	0.5
-60.4894	84.8851	-35.1504	5.79459	0	1	0	0	0
-47.8937	95.3314	-58.1208	5.69575	1	1	0
37.6185	25.9362	-112.57	5.69575	0	0.5	0.5
47.3322	59.7338	-94.612	5.69575	1	1	0
19.2185	33.5558	-102.979	8.29527	0	0	1
41.4322	84.9985	-56.2016	8.29527	0	0	1
-7.77921	75.2535	-79.8523	8.29527	0	0	1
8.33101	-0.564519	-109.683	5.79459	0	1	0	0	0
-20.6416	85.3635	-66.2344	5.79459	0	1	0	0	0
-7.25989	-23.861	-107.135	5.79459	0	1	0	0	0
37.9971	95.2105	-39.8896	5.79459	0	1	0	0	0
-40.9505	38.8075	-94.43	5.79459	0	1	0	0	0
19.7469	65.9881	-85.765	5.79459	0	1	0	0	0
36.7318	33.8672	-97.9989	5.79459	0	1	0	0	0
-38.5737	7.56514	-102.737	5.79459	0	1	0	0	0
-24.8582	56.6998	-104.533	5.69575	0	0.5	0.5
-1.7421	47.5928	-111.767	5.69575	0	0.5	0.5
5.2383	105.947	-29.1179	5.79459	0	1	0	0	0
-27.9725	98.101	-41.1551	5.79459	0	1	0	0	0
82.5986	49.2254	-74.2579	5.69575	0	0.5	0.5
89.5758	24.0566	-78.4688	5.69575	0	0.5	0.5
110.217	16.5748	-48.3456	5.69575	1	1	0
89.4811	57.5163	-58.6928	5.69575	1	1	0
102.302	13.5614	-64.1114	5.69575	1	1	0
86.8665	64.0747	-21.181	8.29527	0	0	1
64.5848	-28.4487	-84.377	5.79459	0	1	0	0	0
93.9543	-18.957	-53.9742	5.79459	0	1	0	0	0
64.5884	18.9852	-86.9937	5.79459	0	1	0	0	0
107.851	2.03412	-21.5338	5.79459	0	1	0	0	0
83.6514	44.5616	-55.8275	5.79459	0	1	0	0	0
61.1912	50.0775	-76.4714	5.79459	0	1	0	0	0
116.926	19.0553	-26.9296	5.69575	0	0.5	0.5
-22.3643	118.701	-13.027	5.69575	1	1	0
-2.90833	111.122	-49.0248	5.69575	0	0.5	0.5
-89.4906	80.621	15.8804	5.69575	0	0.5	0.5
-98.8364	42.8114	56.2001	5.69575	1	1	0
-83.0536	71.9069	5.59831	8.29527	0	0	1
-49.9697	97.4134	10.6611	8.29527	0	0	1
-105.91	2.65805	29.5982	8.29527	0	0	1
-54.4384	84.0363	45.5451	8.29527	0	0	1
-90.9479	22.399	57.6781	5.79459	0	1	0	0	0
-82.5748	57.1338	44.9126	5.79459	0	1	0	0	0
-104.484	29.4305	17.8042	5.79459	0	1	0	0	0
-121.374	4.61503	-2.64883	5.69575	0	0.5	0.5
-103.47	-32.2713	18.778	5.79459	0	1	0	0	0
-102.672	35.278	-17.7161	5.79459	0	1	0	0	0
-100.263	17.4784	-41.7362	5.79459	0	1	0	0	0
-43.6699	95.2073	61.5501	5.69575	1	1	0
27.0682	82.7793	40.8652	8	0.5	0.5	0.5	0	1
-67.8268	15.5557	66.4306	8	0.5	0.5	0.5	0	1
5.95248	101.623	66.312	5.69575	1	1	0
44.6426	100.302	-6.82568	8.29527	0	0	1
27.2449	92.0023	53.7935	8.29527	0	0	1
-15.0658	73.6869	80.2699	8.29527	0	0	1
28.6047	71.8949	78.185	5.79459	0	1	0	0	0
-23.3894	87.7264	62.1048	5.79459	0	1	0	0	0
60.3029	67.6419	62.355	5.79459	0	0	0	86129
50.9042	89.8316	37.9347	5.79459	0	1	0	0	0
-50.5396	25.6974	94.2623	5.79459	0	1	0	0	0
-23.6078	50.2831	94.9436	5.79459	0	1	0	0	0
3.41603	101.949	41.1665	5.79459	0	1	0	0	0
-31.1195	99.5185	35.0377	5.79459	0	1	0	0	0
-30.7103	105.303	-8.24957	5.79459	0	1	0	0	0
10.7378	108.994	10.2496	5.79459	0	1	0	0	0
-0.744217	92.1792	79.135	5.69575	0	0.5	0.5
30.898	70.6384	93.8905	5.69575	0	0.5	0.5
-67.4574	46.8626	73.1669	5.79459	0	1	0	0	0
7.96942	79.5048	91.5171	5.69575	0	0.5	0.5
33.7812	44.8584	94.5862	5.79459	0	1	0	0	0
77.8461	37.5633	85.375	5.69575	0	0.5	0.5
69.687	16.5459	64.2295	8	0.5	0.5	0.5	0	1
82.0063	77.9903	44.1857	5.69575	1	1	0
95.0864	31.9449	45.1454	8.29527	0	0	1
68.2738	85.4467	11.7284	8.29527	0	0	1
58.7336	43.9011	81.9942	8.29527	0	0	1
64.3821	87.3196	-18.1723	8.29527	0	0	1
66.8051	22.3232	84.4912	8.29527	0	0	1
107.289	-4.79963	23.791	5.79459	0	1	0	0	0
96.8685	47.0135	22.4993	5.79459	0	1	0	0	0
108.366	18.3082	4.64343	5.79459	0	1	0	0	0
79.9309	67.7261	33.5293	5.79459	0	1	0	0	0
96.6387	3.38479	52.4356	5.79459	0	1	0	0	0
100.124	38.1739	-24.8582	5.79459	0	1	0	0	0
14.9064	117.61	26.5633	5.69575	0	0.5	0.5
22.9904	47.9159	109.249	5.69575	0	0.5	0.5
14.7944	29.0932	117.024	5.69575	1	1	0
2.80493	15.2702	108.899	8.29527	0	0	1
6.23853	36.4871	103.585	5.79459	0	1	0	0	0
1.0006	68.139	100.578	5.69575	0	0.5	0.5
