# Supplementary material for: Mechanistic model of radiotherapy-induced lung fibrosis using coupled 3D agent-based and Monte Carlo simulations
Source: Commun Med (Lond). 2024 Feb 9;4:16. doi: 10.1038/s43856-024-00442-w (PMC10858213; doi:10.1038/s43856-024-00442-w)
Supplement: Supplementary file 8 — Supplementary Software 1 [file 43856_2024_442_MOESM8_ESM.zip › code/HealthyStructure_phagFrac1.0_senescent1.0/exp_4/alv1.dat]

0.37529	-116.713	-33.7465	5.69575	0	0.5	0.5
-7.93333	-104.9	-32.1372	8.29527	0	0	1
-32.3639	-103.806	16.6409	5.79459	0	1	0	0	0
40.0421	-97.7211	-30.777	5.79459	0	1	0	0	0
48.5839	-103.572	-40.894	5.69575	0	0.5	0.5
-99.8551	-59.9946	-34.5005	5.69575	0	0.5	0.5
-107.179	-52.4378	-22.8675	5.69575	0	0.5	0.5
-101.737	-50.1487	-43.5274	5.69575	1	1	0
-81.7654	-19.0389	-46.9832	8	0.5	0.5	0.5	0	1
-81.6617	-67.9671	-58.9215	5.69575	0	0.5	0.5
-93.8988	-15.5388	-14.0202	8	0.5	0.5	0.5	0	1
-85.9672	-61.6755	-30.0925	8.29527	0	0	1
-55.4737	-59.2299	-74.2596	8.29527	0	0	1
-100.65	-4.68925	-44.1314	8.29527	0	0	1
-80.0327	-36.8902	-65.8322	5.79459	0	1	0	0	0
-99.9254	-40.0967	22.5202	5.79459	0	1	0	0	0
-46.647	-30.3336	-94.889	5.79459	0	1	0	0	0
-73.9087	-80.8016	10.4219	5.79459	0	1	0	0	0
-68.3052	-79.0625	-34.4024	5.79459	0	1	0	0	0
-32.8689	-94.0582	-46.6121	5.79459	0	1	0	0	0
-53.8946	2.50626	-95.8597	5.79459	0	1	0	0	0
-112.371	-42.6317	-17.7828	5.69575	0	0.5	0.5
-101.264	-38.0197	-19.9821	5.79459	0	1	0	0	0
-82.2755	-6.49187	-72.7227	5.79459	0	1	0	0	0
-58.5569	-33.9134	-68.3846	8	0	1	1	0	1
-45.2973	-12.3001	-83.9782	8	0	1	1	0	1
87.7705	-10.3764	-38.0019	8	0	1	1	0	1
57.0327	-92.931	-53.5816	5.69575	0	0.5	0.5
-18.2303	-11.5089	-119.571	5.69575	0	0.5	0.5
22.3079	-89.3688	-27.768	8	0.5	0.5	0.5	0	1
-21.9662	-32.0436	-115.111	5.69575	0	0.5	0.5
15.5983	-81.9291	-88.3481	5.69575	0	0.5	0.5
41.4518	-92.2137	-67.3668	5.69575	1	1	0
-41.5348	-86.5772	-74.4349	5.69575	1	1	0
-3.95872	-45.1949	-112.702	5.69575	1	1	0
75.9229	-57.6567	-12.919	8	0.5	0.5	0.5	0	1
-29.1564	-49.3968	-93.8609	8.29527	0	0	1
47.0421	-60.7801	-78.6945	8.29527	0	0	1
-45.4586	-97.4767	-23.061	8.29527	0	0	1
65.0239	-24.7269	-85.2084	8.29527	0	0	1
-31.3452	-82.1571	-66.0856	8.29527	0	0	1
-22.4343	-10.3265	-107.189	8.29527	0	0	1
45.622	-11.999	-99.3713	5.79459	0	1	0	0	0
-11.8705	11.0974	-108.793	5.79459	0	1	0	0	0
15.0029	-96.4417	-50.7338	5.79459	0	1	0	0	0
71.3919	-48.607	-68.1217	5.79459	0	1	0	0	0
14.7574	-76.5088	-77.6378	5.79459	0	1	0	0	0
18.9277	-47.9186	-97.1882	5.79459	0	1	0	0	0
103.995	-55.0776	-30.1881	5.69575	1	1	0
73.5347	6.4213	-96.4952	5.69575	1	1	0
95.8353	9.64229	-74.044	5.69575	0	0.5	0.5
21.9708	-0.373123	-93.6612	8	0	1	1	0	1
114.938	-28.1864	-27.4749	5.69575	0	0.5	0.5
97.7969	-70.7459	-13.8085	5.69575	1	1	0
113.802	-0.564819	-42.5299	5.69575	1	1	0
92.7415	-30.0969	-50.9234	8.29527	0	0	1
102.037	-30.7516	-27.2483	5.79459	0	1	0	0	0
72.3688	-70.1312	-44.095	5.79459	0	1	0	0	0
76.5111	-86.2565	-38.2854	5.69575	0	0.5	0.5
-69.361	66.9596	-73.9282	5.69575	0	0.5	0.5
-93.8131	22.2128	-73.929	5.69575	1	1	0
-50.9984	65.455	-72.2136	8.29527	0	0	1
-77.6235	73.378	-26.2677	8.29527	0	0	1
-45.5824	97.9617	-20.6338	8.29527	0	0	1
-66.7135	39.3162	-78.1242	8.29527	0	0	1
-88.1741	23.5318	-61.4139	5.79459	0	1	0	0	0
-59.4361	80.935	-44.9097	5.79459	0	1	0	0	0
-89.5921	47.8302	-42.2555	5.79459	0	1	0	0	0
-80.8925	44.2536	-79.1103	5.69575	0	0.5	0.5
-106.433	34.8845	-47.0634	5.69575	0	0.5	0.5
-104.617	29.9203	-16.1265	5.79459	0	1	0	0	0
-81.8276	86.747	-23.2409	5.69575	0	0.5	0.5
-62.483	16.0695	-102.944	5.69575	0	0.5	0.5
-30.9985	116.166	-17.4502	5.69575	0	0.5	0.5
-12.4058	73.6641	-60.6228	8	0.5	0.5	0.5	0	1
22.7148	106.86	-53.1493	5.69575	1	1	0
42.0815	27.517	-110.598	5.69575	1	1	0
54.1544	22.8891	-92.9698	8.29527	0	0	1
50.3763	87.4028	-43.8517	8.29527	0	0	1
26.8865	74.5523	-76.2829	8.29527	0	0	1
-14.4202	39.1189	-101.793	8.29527	0	0	1
-8.15723	87.6094	-66.0164	5.79459	0	1	0	0	0
66.7749	45.7558	-74.4817	5.79459	0	1	0	0	0
13.8188	38.9981	-101.922	5.79459	0	1	0	0	0
-24.586	98.2608	-42.8993	5.79459	0	1	0	0	0
19.686	0.317703	-108.223	5.79459	0	1	0	0	0
35.3645	102.119	-20.5212	5.79459	0	1	0	0	0
4.08656	106.273	-28.094	5.79459	0	1	0	0	0
37.865	53.5329	-88.3203	5.79459	0	1	0	0	0
-27.2878	61.3151	-87.1541	5.79459	0	1	0	0	0
71.8539	72.6031	-40.8144	5.79459	0	1	0	0	0
86.8776	13.2106	-83.8908	5.69575	1	1	0
81.7706	31.8659	-84.0121	5.69575	1	1	0
73.7953	81.5359	-2.47717	5.79459	0	1	0	0	0
93.7383	57.0196	-7.86778	5.79459	0	1	0	0	0
87.9193	38.6369	-53.6414	5.79459	0	1	0	0	0
84.2251	83.5997	-26.0217	5.69575	0	0.5	0.5
99.096	8.72049	-46.9461	5.79459	0	1	0	0	0
-38.7549	-114.823	-8.58791	5.69575	0	0.5	0.5
1.01336	-105.524	31.0398	8.29527	0	0	1
-22.7712	-89.8871	59.1759	5.79459	0	1	0	0	0
7.78661	-109.713	1.57651	5.79459	0	1	0	0	0
2.35606	-118.927	24.727	5.69575	0	0.5	0.5
-49.9056	-85.7842	47.4395	5.79459	0	1	0	0	0
-64.5403	-97.5464	32.8504	5.69575	0	0.5	0.5
-79.5724	-32.3286	85.9244	5.69575	0	0.5	0.5
-108.334	-17.2294	-8.23283	8.29527	0	0	1
-82.2293	-61.8486	38.8985	5.79459	0	1	0	0	0
-55.8443	-69.8732	82.2135	5.69575	0	0.5	0.5
-47.3373	-44.4232	88.8018	5.79459	0	1	0	0	0
-68.822	-54.4418	66.3297	5.79459	0	1	0	0	0
-39.7507	56.7207	66.7692	8	0.5	0.5	0.5	0	1
-27.5262	-86.0097	81.2684	5.69575	1	1	0
28.8231	-51.5785	75.9238	8	0	1	1	0	1
54.5673	-95.5112	-0.112961	8.29527	0	0	1
-17.0697	-52.6089	95.0838	8.29527	0	0	1
65.2437	-76.2939	44.9722	8.29527	0	0	1
6.25106	-83.4802	71.3582	8.29527	0	0	1
39.4542	-97.9313	30.8679	8.29527	0	0	1
32.3986	-66.3288	81.5515	5.79459	0	1	0	0	0
15.6175	-40.5764	101.043	5.79459	0	1	0	0	0
-34.3824	-75.0151	89.1655	5.69575	0	0.5	0.5
58.4456	-4.76244	106.402	5.69575	1	1	0
40.2873	1.87291	102.34	8.29527	0	0	1
-25.8456	3.7462	106.855	5.79459	0	1	0	0	0
2.73429	-5.02307	109.851	5.79459	0	1	0	0	0
21.5255	30.0063	103.616	5.79459	0	1	0	0	0
88.684	-33.9572	75.7759	5.69575	1	1	0
79.2727	-91.251	12.2069	5.69575	1	1	0
101.672	7.78334	66.0457	5.69575	1	1	0
90.6914	-18.2655	59.51	8.29527	0	0	1
92.3146	-49.0203	34.2787	8.29527	0	0	1
55.2473	-27.026	91.1994	5.79459	0	1	0	0	0
67.4554	-54.8777	67.3663	5.79459	0	1	0	0	0
93.5754	-57.4836	-6.26817	5.79459	0	1	0	0	0
84.8345	13.787	68.6515	5.79459	0	1	0	0	0
74.7225	-80.5867	-4.72585	5.79459	0	1	0	0	0
102.999	-4.14388	38.3929	5.79459	0	1	0	0	0
108.443	-18.3142	2.16028	5.79459	0	1	0	0	0
105.464	-59.2899	11.0449	5.69575	0	0.5	0.5
84.5037	-45.946	74.216	5.69575	0	0.5	0.5
-74.6549	33.1699	89.9239	5.69575	1	1	0
-77.9142	93.0183	6.07272	5.69575	1	1	0
-92.9022	55.0093	55.7051	5.69575	0	0.5	0.5
-79.7611	81.345	42.2002	5.69575	0	0.5	0.5
-102.881	58.5637	27.3062	5.69575	1	1	0
-107.79	5.78917	21.1636	8.29527	0	0	1
-63.5329	69.2309	57.1897	8.29527	0	0	1
-50.3385	30.2327	93.0162	8.29527	0	0	1
-92.1722	47.9424	36.1362	8.29527	0	0	1
-104.402	30.0695	17.207	8.29527	0	0	1
-77.6094	28.9142	72.3931	8.29527	0	0	1
-68.0595	79.1131	34.7735	5.79459	0	1	0	0	0
-85.714	68.2775	9.55466	5.79459	0	1	0	0	0
-38.9697	95.0544	39.3194	5.79459	0	1	0	0	0
-96.5223	-13.9646	50.8767	5.79459	0	1	0	0	0
-74.8022	-16.4397	78.958	5.79459	0	1	0	0	0
-107.747	45.332	33.099	5.69575	0	0.5	0.5
-53.2655	1.09785	96.2371	5.79459	0	1	0	0	0
6.39919	109.796	51.6119	5.69575	1	1	0
-8.42398	115.802	35.7596	5.69575	1	1	0
-3.82269	96.0584	3.69397	8	0	1	1	0	1
-29.1662	82.8965	66.1627	8.29527	0	0	1
10.6867	105.108	30.6284	8.29527	0	0	1
-27.2481	106.043	10.5996	8.29527	0	0	1
27.1837	57.5966	89.6865	5.79459	0	1	0	0	0
-7.24068	63.4815	89.5414	5.79459	0	1	0	0	0
7.92237	90.6172	61.8528	5.79459	0	1	0	0	0
42.3606	93.0003	40.7003	5.79459	0	1	0	0	0
51.9858	68.8077	68.286	5.79459	0	1	0	0	0
69.5756	79.6977	30.1252	5.79459	0	1	0	0	0
23.7835	107.333	3.74942	5.79459	0	1	0	0	0
-36.7878	80.1519	83.5598	5.69575	0	0.5	0.5
-12.0417	43.7483	112.699	5.69575	0	0.5	0.5
87.9478	34.1668	76.5357	5.69575	0	0.5	0.5
107.859	13.8653	54.1663	5.69575	1	1	0
107.259	21.3214	11.8712	8.29527	0	0	1
98.6355	39.3811	28.6386	8.29527	0	0	1
105.297	28.8364	-13.4518	8.29527	0	0	1
63.954	39.0406	80.534	5.79459	0	1	0	0	0
102.859	40.6311	50.2892	5.69575	0	0.5	0.5
99.6664	51.6416	46.4726	5.69575	0	0.5	0.5
