# Supplementary material for: Mechanistic model of radiotherapy-induced lung fibrosis using coupled 3D agent-based and Monte Carlo simulations
Source: Commun Med (Lond). 2024 Feb 9;4:16. doi: 10.1038/s43856-024-00442-w (PMC10858213; doi:10.1038/s43856-024-00442-w)
Supplement: Supplementary file 8 — Supplementary Software 1 [file 43856_2024_442_MOESM8_ESM.zip › code/HealthyStructure_phagFrac1.0_senescent1.0/exp_4/alv16.dat]

-59.8747	-90.9295	-53.9143	5.69575	1	1	0
-59.5844	-56.4599	-73.2256	8.29527	0	0	1
-25.874	-70.7543	-80.1521	5.79459	0	1	0	0	0
-88.3901	-41.0286	-51.0279	5.79459	0	1	0	0	0
-53.5003	-34.9491	-89.5337	5.79459	0	1	0	0	0
-93.4683	-62.6818	-45.7665	5.69575	1	1	0
1.90839	-45.8264	-99.9815	8.29527	0	0	1
55.5099	-36.9178	-101.568	5.69575	1	1	0
-2.11595	-107.04	-57.4277	5.69575	1	1	0
52.9194	-61.6711	-74.1364	8.29527	0	0	1
71.0432	-70.2053	-46.0878	5.79459	0	1	0	0	0
-15.2526	-91.9406	-58.4319	5.79459	0	1	0	0	0
-26.6938	-27.3802	-103.14	5.79459	0	1	0	0	0
76.6062	-32.8943	-71.7598	5.79459	0	1	0	0	0
19.0993	-85.8753	-66.0353	5.79459	0	1	0	0	0
44.2348	-93.2365	-38.082	5.79459	0	1	0	0	0
15.3259	-21.7791	-106.728	5.79459	0	1	0	0	0
47.2493	-29.4698	-94.8616	5.79459	0	1	0	0	0
0.745117	-81.4081	-90.178	5.69575	0	0.5	0.5
19.9428	-90.1365	-78.9783	5.69575	0	0.5	0.5
32.2893	-14.8408	-116.177	5.69575	1	1	0
16.4532	-45.0546	-111.621	5.69575	1	1	0
-46.3444	51.846	-85.2302	8.29527	0	0	1
-27.7185	33.6475	-100.991	8.29527	0	0	1
-23.968	76.0699	-75.7556	8.29527	0	0	1
-75.3049	55.6304	-22.1338	8	0.5	0.5	0.5	0	1
-74.8276	23.2489	-77.2031	5.79459	0	1	0	0	0
-54.8004	3.86134	-95.2995	5.79459	0	1	0	0	0
-10.2822	10.4131	-109.018	5.79459	0	1	0	0	0
-8.18596	94.8414	-55.119	5.79459	0	1	0	0	0
-61.43	69.3872	-59.2602	5.79459	0	1	0	0	0
-88.8597	-10.4191	-63.9952	5.79459	0	1	0	0	0
-22.3896	34.3288	-114.372	5.69575	0	0.5	0.5
-103.937	37.2188	-50.7123	5.69575	1	1	0
13.1166	93.3661	-19.1362	8	0	1	1	0	1
-9.82487	56.9276	-106.877	5.69575	1	1	0
45.4103	57.0451	-82.3636	8.29527	0	0	1
72.7451	38.9459	-72.7418	8.29527	0	0	1
-19.8416	5.66614	-93.9664	8	0	1	1	0	1
52.2109	81.2561	-52.6447	8.29527	0	0	1
31.0615	11.9923	-104.84	5.79459	0	1	0	0	0
36.2813	38.1337	-96.5893	5.79459	0	1	0	0	0
73.4506	3.37874	-81.8144	5.79459	0	1	0	0	0
11.6501	73.659	-80.8618	5.79459	0	1	0	0	0
78.7574	62.0691	-45.2183	5.79459	0	1	0	0	0
35.9956	83.4848	-80.5885	5.69575	0	0.5	0.5
42.5058	9.60858	-113.406	5.69575	0	0.5	0.5
-22.4797	100.689	-64.1584	5.69575	0	0.5	0.5
11.9573	113.057	-42.8387	5.69575	0	0.5	0.5
-114.768	-24.7348	-31.2476	5.69575	0	0.5	0.5
-28.7981	-29.1339	87.048	8	0.5	0.5	0.5	0	1
-65.4305	-97.7695	30.3295	5.69575	1	1	0
-63.1507	-76.8822	46.9105	8.29527	0	0	1
-66.05	-87.7564	6.01825	8.29527	0	0	1
-98.0902	-48.7504	10.0856	8.29527	0	0	1
-108.774	-15.7377	4.5356	8.29527	0	0	1
-102.831	-38.518	-6.49638	5.79459	0	1	0	0	0
-81.5452	-68.3057	-28.0125	5.79459	0	1	0	0	0
-100.027	-25.8582	37.7613	5.79459	0	1	0	0	0
-50.7735	-88.1447	-41.8635	5.79459	0	1	0	0	0
-44.2079	-98.221	22.3223	5.79459	0	1	0	0	0
-68.8825	-99.1236	-13.7701	5.69575	0	0.5	0.5
-70.6343	-80.554	57.3032	5.69575	0	0.5	0.5
-78.3431	-55.8363	74.1928	5.69575	0	0.5	0.5
-42.086	-110.714	27.0389	5.69575	0	0.5	0.5
68.6706	-23.3309	63.2099	8	0	1	1	0	1
-18.8497	-90.7587	-25.7338	8	0.5	0.5	0.5	0	1
-10.979	-77.3756	77.4111	8.29527	0	0	1
58.8913	-92.7692	4.99675	8.29527	0	0	1
66.5024	-59.1221	64.6684	8.29527	0	0	1
50.4756	-87.8839	42.7627	8.29527	0	0	1
-18.6513	-105.279	-25.8718	8.29527	0	0	1
-22.0043	-97.0136	46.9486	8.29527	0	0	1
-2.80437	-108.86	15.5441	8.29527	0	0	1
82.3996	-72.4994	7.35866	8.29527	0	0	1
87.9657	-35.3069	55.8163	5.79459	0	1	0	0	0
80.0243	-67.5904	33.5805	5.79459	0	1	0	0	0
-16.4065	-108.732	-2.86957	5.79459	0	1	0	0	0
19.9949	-106.01	-21.4947	5.79459	0	1	0	0	0
61.9655	-104.506	1.0554	5.69575	0	0.5	0.5
71.1447	-97.5221	13.7069	5.69575	0	0.5	0.5
18.0418	-113.478	-39.4605	5.69575	0	0.5	0.5
53.2418	-108.201	14.753	5.69575	0	0.5	0.5
-75.8242	-24.1425	75.9462	8.29527	0	0	1
-40.1746	-77.3656	67.0862	5.79459	0	1	0	0	0
-14.2897	-61.703	89.9363	5.79459	0	1	0	0	0
-0.659515	-39.244	102.759	5.79459	0	1	0	0	0
-60.2682	-11.2163	91.3352	5.79459	0	1	0	0	0
-77.9396	-51.5343	58.0485	5.79459	0	1	0	0	0
-43.2034	-43.0452	91.5455	5.79459	0	1	0	0	0
-59.8551	-16.9835	104.348	5.69575	0	0.5	0.5
-72.9915	-44.4227	86.3642	5.69575	0	0.5	0.5
9.63719	-26.2249	118.234	5.69575	1	1	0
60.5337	-25.7519	88.1619	8.29527	0	0	1
27.7828	-84.2938	64.9821	5.79459	0	1	0	0	0
34.454	-57.9711	86.9038	5.79459	0	1	0	0	0
87.1557	-40.2026	74.4818	5.69575	0	0.5	0.5
31.2912	-84.391	81.6023	5.69575	0	0.5	0.5
27.4317	-28.9308	114.762	5.69575	0	0.5	0.5
71.8399	-44.2675	87.4032	5.69575	0	0.5	0.5
-101.67	17.9792	64.0301	5.69575	1	1	0
-106.353	54.7596	-21.2213	5.69575	0	0.5	0.5
-42.9504	85.9065	5.53023	8	0	1	1	0	1
-78.7736	57.5341	50.8385	8.29527	0	0	1
-61.0708	90.2331	-15.1029	8.29527	0	0	1
-100.268	6.88304	44.7096	8.29527	0	0	1
-66.1779	82.0474	31.4437	8.29527	0	0	1
-88.3769	19.9477	62.3826	5.79459	0	1	0	0	0
-88.9226	46.7983	-44.7514	5.79459	0	1	0	0	0
-103.678	36.6774	-2.37267	5.79459	0	1	0	0	0
-108.728	7.25972	-15.0189	5.79459	0	1	0	0	0
-83.7091	70.0654	-13.5513	5.79459	0	1	0	0	0
-91.5445	58.2318	18.1289	5.79459	0	1	0	0	0
-99.9836	10.1933	-44.7143	5.79459	0	1	0	0	0
-46.4538	99.1589	10.5018	5.79459	0	1	0	0	0
-112.745	41.4072	-18.2704	5.69575	0	0.5	0.5
-70.3772	98.7309	-7.74576	5.69575	0	0.5	0.5
-119.729	17.2868	11.2221	5.69575	0	0.5	0.5
-31.3998	97.3701	65.5211	5.69575	1	1	0
74.3454	37.477	48.2049	8	0	1	1	0	1
-25.7995	85.3119	36.2183	8	0.5	0.5	0.5	0	1
60.6009	90.355	16.2327	8.29527	0	0	1
92.2744	55.2373	-23.1081	8.29527	0	0	1
54.1496	75.5607	58.8078	8.29527	0	0	1
60.1926	23.791	71.178	8	0	1	1	0	1
68.2226	67.068	10.1513	8	0.5	0.5	0.5	0	1
-23.4597	101.033	36.632	5.79459	0	1	0	0	0
5.51368	108.224	18.8961	5.79459	0	1	0	0	0
34.1733	104.425	-5.24602	5.79459	0	1	0	0	0
34.4744	100.197	29.5272	5.79459	0	1	0	0	0
51.9777	92.9937	-27.395	5.79459	0	1	0	0	0
51.9155	90.8707	61.7033	5.69575	0	0.5	0.5
-14.088	108.266	-13.4175	8.29527	0	0	1
-32.3797	98.4158	-36.9579	8.29527	0	0	1
43.0378	112.806	-13.5059	5.69575	1	1	0
10.9201	117.808	-27.6019	5.69575	1	1	0
16.7312	116.585	29.7966	5.69575	0	0.5	0.5
43.3161	109.763	28.9125	5.69575	0	0.5	0.5
-38.7843	30.0199	111.151	5.69575	0	0.5	0.5
-64.3733	38.9234	80.2561	8.29527	0	0	1
-48.555	66.8007	72.6642	8.29527	0	0	1
-51.2535	18.1496	95.6226	8.29527	0	0	1
-37.3027	45.8879	92.7513	5.79459	0	1	0	0	0
-18.5998	-8.58569	108.076	5.79459	0	1	0	0	0
-38.0328	16.1837	114.243	5.69575	0	0.5	0.5
-20.5383	85.9474	83.3734	5.69575	1	1	0
43.0546	76.5796	83.9152	5.69575	1	1	0
28.3037	14.1162	90.8576	8	0.5	0.5	0.5	0	1
-22.5378	0.0587921	119.382	5.69575	1	1	0
78.4755	6.4249	92.5305	5.69575	1	1	0
33.2203	39.6694	97.0708	8.29527	0	0	1
31.6079	-3.04803	105.315	8.29527	0	0	1
-5.95759	58.105	93.2112	8.29527	0	0	1
-15.6068	32.4397	103.943	8.29527	0	0	1
94.5933	11.773	54.8954	5.79459	0	1	0	0	0
28.4563	91.3389	54.2904	5.79459	0	1	0	0	0
71.3854	6.16234	83.4549	5.79459	0	1	0	0	0
76.0197	36.6058	70.5763	5.79459	0	1	0	0	0
52.1067	57.2841	78.1235	5.79459	0	1	0	0	0
32.715	-28.8457	100.983	5.79459	0	1	0	0	0
0.726128	85.5645	69.1245	5.79459	0	1	0	0	0
12.2726	24.0916	106.625	5.79459	0	1	0	0	0
56.3895	69.0876	82.5058	5.69575	0	0.5	0.5
27.1993	-0.0491333	118.411	5.69575	1	1	0
102.616	-22.6124	-32.5208	5.79459	0	1	0	0	0
112.235	-26.1128	-38.505	5.69575	0	0.5	0.5
94.2623	-55.5598	-52.798	5.69575	1	1	0
100.259	23.836	-64.3416	5.69575	1	1	0
99.5366	-4.51596	-46.6056	8.29527	0	0	1
102.001	43.0105	-50.0584	5.69575	0	0.5	0.5
107.955	-50.8347	-22.8358	5.69575	1	1	0
106.305	-19.2832	20.6728	5.79459	0	1	0	0	0
89.8381	-53.0673	-34.8278	5.79459	0	1	0	0	0
99.0239	-47.8939	-0.663391	5.79459	0	1	0	0	0
89.7508	-77.4575	26.5526	5.69575	1	1	0
100.178	66.1886	-18.5586	5.69575	0	0.5	0.5
91.0817	72.5418	34.6658	5.69575	1	1	0
97.7411	38.2693	32.8958	8.29527	0	0	1
107.619	16.441	-15.7451	5.79459	0	1	0	0	0
93.9711	56.8239	6.36235	5.79459	0	1	0	0	0
107.035	11.8442	22.432	5.79459	0	1	0	0	0
109.134	12.9391	51.7901	5.69575	0	0.5	0.5
