# Supplementary material for: Mechanistic model of radiotherapy-induced lung fibrosis using coupled 3D agent-based and Monte Carlo simulations
Source: Commun Med (Lond). 2024 Feb 9;4:16. doi: 10.1038/s43856-024-00442-w (PMC10858213; doi:10.1038/s43856-024-00442-w)
Supplement: Supplementary file 8 — Supplementary Software 1 [file 43856_2024_442_MOESM8_ESM.zip › code/HealthyStructure_phagFrac1.0_senescent1.0/exp_4/alv17.dat]

-54.2277	-87.7747	-38.1444	8.29527	0	0	1
-43.5168	-60.4802	-80.9224	8.29527	0	0	1
-44.1584	-79.8977	-61.3703	8.29527	0	0	1
-66.5231	-31.6484	-81.6888	8.29527	0	0	1
-76.6593	-65.923	-43.3302	5.79459	0	1	0	0	0
-78.5427	-6.22655	-76.7611	5.79459	0	1	0	0	0
-96.4984	-2.66133	-52.725	5.79459	0	1	0	0	0
-52.9418	-94.9308	-54.2698	5.69575	0	0.5	0.5
-44.2301	-83.6466	-76.2051	5.69575	0	0.5	0.5
-67.4192	-89.1348	-47.6381	5.69575	0	0.5	0.5
-81.8	-40.6613	-80.0957	5.69575	1	1	0
-54.1286	-28.9504	-104.842	5.69575	0	0.5	0.5
-56	-78.203	-1.94398	8	0.5	0.5	0.5	0	1
37.8795	-73.7175	-72.3248	8.29527	0	0	1
-17.8119	-80.114	-89.5789	5.69575	1	1	0
16.7148	-14.9496	-93.5559	8	0.5	0.5	0.5	0	1
-32.383	-37.457	-98.2259	5.79459	0	1	0	0	0
-11.7714	-84.2651	-69.7196	5.79459	0	1	0	0	0
14.8235	-43.2984	-100.028	5.79459	0	1	0	0	0
55.9464	-71.294	-62.3471	5.79459	0	1	0	0	0
9.24731	-72.127	-82.5359	5.79459	0	1	0	0	0
-3.9966	-101.51	-42.1865	5.79459	0	1	0	0	0
18.9999	-99.1848	-67.5373	5.69575	0	0.5	0.5
43.4406	-64.9569	-93.0237	5.69575	0	0.5	0.5
44.1723	-95.2368	-61.1447	5.69575	0	0.5	0.5
87.5371	-19.6551	-81.9197	5.69575	1	1	0
73.1537	-65.7035	-49.3112	8.29527	0	0	1
83.5358	-9.52103	-70.9304	5.79459	0	1	0	0	0
87.9799	-41.8631	-51.0589	5.79459	0	1	0	0	0
57.6019	-41.7755	-83.8858	5.79459	0	1	0	0	0
101.194	-15.2052	-40.3566	5.79459	0	1	0	0	0
61.0455	-3.66956	-91.433	5.79459	0	1	0	0	0
5.95362	-14.6015	-94.9049	8	0	1	1	0	1
-37.2833	-43.789	-77.123	8	0	1	1	0	1
-112.589	-9.21201	-44.7076	5.69575	1	1	0
-47.2622	-0.644104	-111.919	5.69575	1	1	0
-67.6774	36.6096	-78.6098	8.29527	0	0	1
-40.7248	6.64038	-86.9073	8	0	1	1	0	1
-91.5243	38.8007	-47.0935	5.79459	0	1	0	0	0
-64.2982	78.5452	-42.3839	5.79459	0	1	0	0	0
-54.337	28.8731	-104.762	5.69575	0	0.5	0.5
-106.837	-6.33598	-57.5053	5.69575	0	0.5	0.5
38.243	81.4843	-33.9597	8	0	1	1	0	1
48.86	93.7938	-30.2506	8.29527	0	0	1
-30.8142	6.66141	-105.386	8.29527	0	0	1
60.6809	57.5555	-71.4506	8.29527	0	0	1
-10.7211	36.7069	-103.139	8.29527	0	0	1
14.3521	98.4238	-46.9763	8.29527	0	0	1
37.5598	77.8835	-67.9957	8.29527	0	0	1
-40.2396	91.6162	-45.6865	8.29527	0	0	1
30.0848	31.7726	-100.923	8.29527	0	0	1
81.9086	60.7796	-41.1925	5.79459	0	1	0	0	0
-48.1289	63.8528	-75.5409	5.79459	0	1	0	0	0
62.7727	30.571	-85	5.79459	0	1	0	0	0
15.2486	19.2655	-107.221	5.79459	0	1	0	0	0
-10.9899	-14.0239	-108.547	5.79459	0	1	0	0	0
-19.5456	86.3572	-65.2718	5.79459	0	1	0	0	0
27.4095	-11.4814	-105.91	5.79459	0	1	0	0	0
-2.31611	67.753	-86.6266	5.79459	0	1	0	0	0
-46.5824	26.182	-96.143	5.79459	0	1	0	0	0
-38.2418	94.0677	-66.6988	5.69575	0	0.5	0.5
51.5441	22.2152	-107.748	5.69575	0	0.5	0.5
62.1699	55.7668	-88.2319	5.69575	0	0.5	0.5
20.2386	54.5803	-106.636	5.69575	0	0.5	0.5
12.5291	89.9559	-80.6899	5.69575	0	0.5	0.5
-0.823364	108.051	-55.5354	5.69575	0	0.5	0.5
-37.7918	109.047	-37.953	5.69575	0	0.5	0.5
86.2941	27.7182	-62.3276	8.29527	0	0	1
106.237	-9.28891	-58.201	5.69575	0	0.5	0.5
97.3113	22.0314	-69.3263	5.69575	0	0.5	0.5
76.2466	68.3883	-65.3407	5.69575	1	1	0
-99.0371	-40.4853	57.5543	5.69575	1	1	0
-51.1071	-79.8653	55.7637	8.29527	0	0	1
-98.6306	-48.6944	-0.925171	8.29527	0	0	1
-106.978	-15.7495	-20.1915	8.29527	0	0	1
-83.8599	-50.4582	50.2145	8.29527	0	0	1
-91.1643	-51.066	-34.3706	8.29527	0	0	1
-68.7808	-84.1719	16.861	8.29527	0	0	1
-97.9753	-41.6539	27.673	5.79459	0	1	0	0	0
-106.298	11.4254	-25.8861	5.79459	0	1	0	0	0
-92.8787	-66.2503	41.7655	5.69575	1	1	0
39.6871	-102.564	-2.35629	8.29527	0	0	1
-7.24467	-109.058	12.3973	8.29527	0	0	1
-30.3257	-104.789	-14.1306	5.79459	0	1	0	0	0
52.301	-94.7237	19.7997	5.79459	0	1	0	0	0
35.8064	-91.0297	50.314	5.79459	0	1	0	0	0
-30.8165	-71.0783	78.0911	5.79459	0	1	0	0	0
12.9482	-108.322	-14.0986	5.79459	0	1	0	0	0
4.7122	-103.271	37.5879	5.79459	0	1	0	0	0
11.5105	-75.6025	79.0681	5.79459	0	1	0	0	0
-27.5661	-97.2862	43.3072	5.79459	0	1	0	0	0
-0.477013	-119.557	21.589	5.69575	0	0.5	0.5
-8.83572	-114.95	38.3184	5.69575	1	1	0
-85.1441	-16.552	85.0667	5.69575	1	1	0
-39.2589	-41.3918	94.0503	5.79459	0	1	0	0	0
13.1451	-96.1745	73.0587	5.69575	1	1	0
32.4045	-51.3713	105.218	5.69575	1	1	0
-12.6493	-87.4653	38.0171	8	0.5	0.5	0.5	0	1
0.836975	-48.2309	98.8589	5.79459	0	1	0	0	0
62.6746	-46.012	93.3586	5.69575	0	0.5	0.5
38.374	-58.6448	99.2404	5.69575	0	0.5	0.5
-31.5379	-22.522	115.143	5.69575	0	0.5	0.5
42.0821	-21.0799	112.003	5.69575	1	1	0
13.7608	-15.361	119.727	5.69575	0	0.5	0.5
80.9195	-68.7726	28.6771	8.29527	0	0	1
79.6306	-75.2318	-9.957	8.29527	0	0	1
76.0593	-54.158	58.1541	8.29527	0	0	1
88.6617	-35.1707	12.5569	8	0	1	1	0	1
97.4837	-46.8233	20.1064	5.79459	0	1	0	0	0
91.7456	-56.7584	-21.4762	5.79459	0	1	0	0	0
98.7545	-17.9041	45.0221	5.79459	0	1	0	0	0
79.352	-75.0219	53.2436	5.69575	0	0.5	0.5
110.633	-37.6458	-33.2122	5.69575	0	0.5	0.5
37.0432	-48.3287	91.6066	5.79459	0	1	0	0	0
59.3702	-42.3273	82.3566	5.79459	0	1	0	0	0
-41.8822	72.169	47.8852	8	0.5	0.5	0.5	0	1
-86.675	50.6792	44.934	8.29527	0	0	1
-38.3086	91.7644	47.0291	8.29527	0	0	1
-84.7835	64.3723	-27.7123	8.29527	0	0	1
-107.987	20.6557	3.4702	5.79459	0	1	0	0	0
-91.531	60.8594	4.26657	5.79459	0	1	0	0	0
-67.1327	84.7367	20.3197	5.79459	0	1	0	0	0
-95.6826	15.6356	51.9651	5.79459	0	1	0	0	0
-58.3099	46.9742	80.5815	5.79459	0	1	0	0	0
-42.122	72.432	71.2695	5.79459	0	1	0	0	0
-79.9778	31.6281	68.58	5.79459	0	1	0	0	0
-78.7339	82.8214	41.2491	5.69575	0	0.5	0.5
-110.256	40.7435	-30.7161	5.69575	1	1	0
-102.046	57.6273	32.0257	5.69575	0	0.5	0.5
4.68397	95.7943	-7.5489	8	0	1	1	0	1
-41.1292	45.618	74.0464	8	0.5	0.5	0.5	0	1
65.8992	66.8601	57.3326	8.29527	0	0	1
-4.79155	87.5055	66.4818	5.79459	0	1	0	0	0
60.478	87.242	28.8315	5.79459	0	1	0	0	0
38.3765	102.404	-11.8589	5.79459	0	1	0	0	0
36.0131	84.8265	60.0627	5.79459	0	1	0	0	0
62.6801	75.7563	71.3589	5.69575	0	0.5	0.5
-58.2675	106.2	-9.29575	5.69575	0	0.5	0.5
0.206772	116.568	-34.232	5.69575	1	1	0
-37.1691	101.632	-19.7332	8.29527	0	0	1
-36.3527	103.144	11.8238	5.79459	0	1	0	0	0
27.2522	105.811	12.706	5.79459	0	1	0	0	0
-2.39626	109.564	9.48169	5.79459	0	1	0	0	0
0.593071	101.762	41.7623	5.79459	0	1	0	0	0
54.9082	100.208	-41.2865	5.69575	0	0.5	0.5
53.0599	108.358	-14.254	5.69575	1	1	0
13.9282	113.349	41.4465	5.69575	1	1	0
-93.685	10.7323	76.6017	5.69575	1	1	0
-62.3966	7.50211	90.2795	8.29527	0	0	1
-80.5169	-19.2847	72.4237	5.79459	0	1	0	0	0
-88.9984	23.8704	79.1794	5.69575	0	0.5	0.5
-47.2989	60.9613	93.8426	5.69575	0	0.5	0.5
20.0211	14.5796	118.939	5.69575	1	1	0
62.1215	0.92514	104.403	5.69575	1	1	0
35.0345	25.8253	101.022	8.29527	0	0	1
19.3599	63.0591	88.027	8.29527	0	0	1
4.68814	44.2036	100.618	8.29527	0	0	1
59.2619	43.584	81.783	8.29527	0	0	1
-29.03	-9.96236	105.631	5.79459	0	1	0	0	0
0.591324	4.6649	109.899	5.79459	0	1	0	0	0
24.3296	-18.1997	105.721	5.79459	0	1	0	0	0
-29.5764	36.4389	99.4859	5.79459	0	1	0	0	0
46.7612	22.9959	109.75	5.69575	0	0.5	0.5
42.6193	10.8472	113.251	5.69575	0	0.5	0.5
-29.1665	87.8296	78.7095	5.69575	0	0.5	0.5
49.7049	43.6462	-69.8564	8	0.5	0.5	0.5	0	1
119.06	24.1387	1.39359	5.69575	1	1	0
97.093	69.8564	-21.2827	5.69575	1	1	0
101.321	33.5648	26.5992	8.29527	0	0	1
85.9534	68.3045	6.82028	8.29527	0	0	1
108.171	15.2182	-12.937	8.29527	0	0	1
87.2308	5.54718	66.7833	5.79459	0	1	0	0	0
108.122	-17.1978	10.6684	5.79459	0	1	0	0	0
73.311	81.054	-12.4801	5.79459	0	1	0	0	0
107.085	18.1337	17.4345	5.79459	0	1	0	0	0
85.8804	37.1961	57.8015	5.79459	0	1	0	0	0
104.957	9.28113	-31.5889	5.79459	0	1	0	0	0
105.689	59.0961	-9.86552	5.69575	1	1	0
80.8958	1.98297	90.6191	5.69575	1	1	0
75.1709	-16.9848	78.4911	8.29527	0	0	1
79.4211	15.7303	90.58	5.69575	0	0.5	0.5
-106.413	4.67696	27.4674	5.79459	0	1	0	0	0
