# Supplementary material for: Mechanistic model of radiotherapy-induced lung fibrosis using coupled 3D agent-based and Monte Carlo simulations
Source: Commun Med (Lond). 2024 Feb 9;4:16. doi: 10.1038/s43856-024-00442-w (PMC10858213; doi:10.1038/s43856-024-00442-w)
Supplement: Supplementary file 8 — Supplementary Software 1 [file 43856_2024_442_MOESM8_ESM.zip › code/HealthyStructure_phagFrac1.0_senescent1.0/exp_4/alv15.dat]

-48.1037	-54.1963	-97.5127	5.69575	1	1	0
-52.9317	-41.4526	-87.0627	8.29527	0	0	1
-23.7935	-56.9054	-91.0804	8.29527	0	0	1
-86.1967	-27.8661	-62.3987	8.29527	0	0	1
-61.7144	-63.1866	-65.5651	5.79459	0	1	0	0	0
-65.9505	-6.02839	-87.8304	5.79459	0	1	0	0	0
-23.5918	-11.5346	-106.82	5.79459	0	1	0	0	0
-60.4433	-4.27498	-105.301	5.69575	0	0.5	0.5
-25.485	-20.9091	-116.932	5.69575	0	0.5	0.5
-39.7929	-63.314	-95.7487	5.69575	0	0.5	0.5
-75.1144	-80.5692	-51.2477	5.69575	1	1	0
18.1261	-79.6799	-89.9025	5.69575	0	0.5	0.5
37.812	-87.7376	-54.5194	8.29527	0	0	1
56.6632	-63.3286	-69.8483	8.29527	0	0	1
-2.52208	-98.8613	-48.1613	8.29527	0	0	1
-59.5551	52.8193	-54.0259	8	0.5	0.5	0.5	0	1
11.7158	-42.296	-100.865	8.29527	0	0	1
97.3579	-1.35142	-51.1821	5.79459	0	1	0	0	0
56.556	-30.0429	-89.4362	5.79459	0	1	0	0	0
27.5023	-15.5334	-105.368	5.79459	0	1	0	0	0
-16.9913	-80.3277	-73.2035	5.79459	0	1	0	0	0
24.2915	-67.8271	-83.1228	5.79459	0	1	0	0	0
79.9607	-11.2574	-74.6964	5.79459	0	1	0	0	0
81.8853	-53.9672	-49.8231	5.79459	0	1	0	0	0
73.2051	-80.7236	-53.7086	5.69575	0	0.5	0.5
90.7139	-72.0246	-36.6517	5.69575	0	0.5	0.5
66.4436	-42.7326	-92.2989	5.69575	0	0.5	0.5
3.48943	-110.368	-50.6808	5.69575	0	0.5	0.5
50.494	-88.1859	-66.5847	5.69575	1	1	0
-49.8342	-110.399	9.48726	5.69575	0	0.5	0.5
-56.6451	-89.2574	59.8695	5.69575	0	0.5	0.5
3.54399	-73.8194	-61.5923	8	0	1	1	0	1
-80.4879	-79.0376	45.1235	5.69575	1	1	0
-22.5082	-100.423	64.5635	5.69575	1	1	0
-68.6913	-76.8967	38.3144	8.29527	0	0	1
-39.4073	-102.564	5.21869	8.29527	0	0	1
-73.5743	-72.6955	63.7344	5.69575	1	1	0
-33.0013	-69.7281	57.4838	8	0	1	1	0	1
-100.306	-42.3326	15.7065	8.29527	0	0	1
-56.3993	-87.9289	-34.46	8.29527	0	0	1
-85.8139	-57.5056	-37.803	5.79459	0	1	0	0	0
-102.805	-18.4877	-34.4875	5.79459	0	1	0	0	0
-83.517	-68.3168	21.3943	5.79459	0	1	0	0	0
-32.2868	-99.4996	34.0204	5.79459	0	1	0	0	0
-39.9512	-99.8507	-23.1028	5.79459	0	1	0	0	0
-108.039	-17.2449	11.4145	5.79459	0	1	0	0	0
-48.0116	-76.4514	62.8496	5.79459	0	1	0	0	0
-95.1941	-28.4169	47.2295	5.79459	0	1	0	0	0
-87.1049	-66.6939	-8.04173	5.79459	0	1	0	0	0
-70.0202	-93.9308	-32.165	5.69575	0	0.5	0.5
-104.603	-24.8446	56.5754	5.69575	1	1	0
-34.5536	-72.86	90.8698	5.69575	1	1	0
-51.3452	-32.8552	91.5653	8.29527	0	0	1
-20.9735	-66.6891	84.9275	8.29527	0	0	1
-31.1554	-43.446	96.1342	8.29527	0	0	1
-70.2693	-38.4892	75.3711	5.79459	0	1	0	0	0
-7.52657	-6.29182	109.562	5.79459	0	1	0	0	0
-81.8644	-8.61468	72.9658	5.79459	0	1	0	0	0
-58.312	13.8113	92.244	5.79459	0	1	0	0	0
5.33611	-117.876	28.9271	5.69575	0	0.5	0.5
20.242	-112.877	40.1343	5.69575	0	0.5	0.5
44.2544	-61.0868	59.7059	8	0.5	0.5	0.5	0	1
50.3792	-74.3033	63.5738	8.29527	0	0	1
25.1131	-103.972	-25.6727	8.29527	0	0	1
86.1832	-84.9922	10.4252	5.69575	1	1	0
70.9206	-81.8805	-19.1274	8.29527	0	0	1
-0.735046	-108.897	15.5195	8.29527	0	0	1
93.3434	-49.683	30.3085	8.29527	0	0	1
11.6506	-102.846	37.2353	8.29527	0	0	1
57.2756	-92.7882	14.4866	5.79459	0	1	0	0	0
-5.7292	-90.7318	61.9267	5.79459	0	1	0	0	0
37.6178	-88.9455	52.665	5.79459	0	1	0	0	0
8.32278	-108.873	-13.3157	5.79459	0	1	0	0	0
90.5089	-59.068	-20.4698	5.79459	0	1	0	0	0
79.0142	-56.3973	51.7311	5.79459	0	1	0	0	0
103.928	-15.5034	32.5363	5.79459	0	1	0	0	0
91.0963	-9.21141	60.964	5.79459	0	1	0	0	0
32.1566	-103.972	53.9961	5.69575	0	0.5	0.5
76.3849	-87.3147	-36.0746	5.69575	0	0.5	0.5
99.0714	-63.827	-29.513	5.69575	0	0.5	0.5
52.7171	-106.261	26.2552	5.69575	0	0.5	0.5
65.3931	-73.9564	70.8103	5.69575	1	1	0
103.237	-37.8412	3.20322	8.29527	0	0	1
105.124	-17.1881	-27.4496	5.79459	0	1	0	0	0
108.837	-27.5977	46.3987	5.69575	0	0.5	0.5
48.6054	-63.5795	91.406	5.69575	0	0.5	0.5
61.8326	-40.8855	81.2718	8.29527	0	0	1
29.357	-1.77834	105.995	8.29527	0	0	1
64.2809	-11.3672	88.5367	8.29527	0	0	1
54.7544	16.68	93.9347	5.79459	0	1	0	0	0
27.2746	-44.21	96.9617	5.79459	0	1	0	0	0
10.7411	-71.0419	83.2927	5.79459	0	1	0	0	0
17.8093	-56.0256	106.32	5.69575	1	1	0
11.4634	-65.3366	101.782	5.69575	0	0.5	0.5
-80.5659	74.7551	-51.7893	5.69575	1	1	0
-50.2456	49.5286	-98.9176	5.69575	1	1	0
-107.794	1.81939	-56.0096	5.69575	1	1	0
-86.3456	27.422	-80.9467	5.69575	1	1	0
-41.0984	47.4384	-90.3317	8.29527	0	0	1
-23.6879	91.682	-55.9759	8.29527	0	0	1
-50.5669	18.2679	-95.9656	5.79459	0	1	0	0	0
-69.0256	46.3636	-72.0131	5.79459	0	1	0	0	0
-18.2895	109.592	-49.1417	5.69575	0	0.5	0.5
-91.1018	50.1672	-62.7982	5.69575	0	0.5	0.5
-48.4174	25.2142	-108.535	5.69575	0	0.5	0.5
-42.3936	99.4386	-55.4495	5.69575	0	0.5	0.5
-108.559	21.9916	-49.9123	5.69575	1	1	0
42.0798	102.725	-49.3645	5.69575	1	1	0
36.6594	42.0663	-107.918	5.69575	1	1	0
86.7219	41.4028	4.53879	8	0.5	0.5	0.5	0	1
-2.88429	31.0065	-105.5	8.29527	0	0	1
36.4969	46.7924	-92.62	8.29527	0	0	1
-3.01161	84.8639	-69.9218	8.29527	0	0	1
43.2114	10.3613	-100.625	5.79459	0	1	0	0	0
64.7174	63.5935	-62.1895	5.79459	0	1	0	0	0
2.72777	65.9495	-87.9956	5.79459	0	1	0	0	0
73.1252	30.9268	-76.1331	5.79459	0	1	0	0	0
18.5816	33.2527	-103.194	5.79459	0	1	0	0	0
35.8306	86.2382	-58.1304	5.79459	0	1	0	0	0
27.5207	55.7618	-104.37	5.69575	0	0.5	0.5
56.6658	81.2372	-70.3521	5.69575	0	0.5	0.5
2.60297	115.21	-38.4693	5.69575	1	1	0
-62.0228	104.431	2.68692	5.69575	0	0.5	0.5
-76.1926	18.2601	-55.827	8	0	1	1	0	1
-66.6068	21.7918	-65.9106	8	0	1	1	0	1
-6.1292	105.867	-29.2322	8.29527	0	0	1
-105.017	32.725	0.695969	8.29527	0	0	1
-87.2868	65.5979	13.3394	8.29527	0	0	1
-41.1198	97.6698	-29.492	8.29527	0	0	1
-90.3074	26.81	19.5265	8	0.5	0.5	0.5	0	1
-55.7189	94.1319	-11.6016	8.29527	0	0	1
-103.311	17.8418	-33.2943	8.29527	0	0	1
-24.2068	103.733	27.4514	5.79459	0	1	0	0	0
-99.6776	18.5419	42.6682	5.79459	0	1	0	0	0
-90.2293	54.652	31.1743	5.79459	0	1	0	0	0
-56.9164	89.7648	28.3337	5.79459	0	1	0	0	0
-74.8146	79.8495	-11.262	5.79459	0	1	0	0	0
-75.9305	53.5074	58.9196	5.79459	0	1	0	0	0
-26.6913	89.3471	58.3435	5.79459	0	1	0	0	0
-109.704	6.56342	4.68886	5.79459	0	1	0	0	0
-87.1306	14.1131	-65.6456	5.79459	0	1	0	0	0
-71.4869	67.8976	-48.7682	5.79459	0	1	0	0	0
-104.25	61.9492	7.36093	5.69575	0	0.5	0.5
-102.037	53.6534	-38.335	5.69575	0	0.5	0.5
-25.3616	98.0351	67.1315	5.69575	0	0.5	0.5
-66.286	83.8886	57.6955	5.69575	0	0.5	0.5
-82.6371	68.8309	56.5095	5.69575	1	1	0
-110.992	43.2271	23.9181	5.69575	1	1	0
-84.5487	6.74115	45.4044	8	0	1	1	0	1
-42.5721	17.3532	99.9324	8.29527	0	0	1
-41.0894	69.5866	74.6282	5.79459	0	1	0	0	0
0.442352	62.1468	90.7611	5.79459	0	1	0	0	0
-73.0163	30.701	76.3287	5.79459	0	1	0	0	0
-25.6758	43.7911	97.5863	5.79459	0	1	0	0	0
-40.7791	54.7551	100.493	5.69575	0	0.5	0.5
5.33585	95.3499	11.6366	8	0	1	1	0	1
1.84756	106.825	26.1724	8.29527	0	0	1
93.2865	50.3545	29.3608	8.29527	0	0	1
42.4846	101.248	6.63327	8.29527	0	0	1
90.3356	55.5643	-29.1906	8.29527	0	0	1
77.754	56.994	52.9717	5.79459	0	1	0	0	0
50.8412	87.5937	42.9246	5.79459	0	1	0	0	0
69.7879	37.1427	76.4858	5.79459	0	1	0	0	0
47.3651	94.6297	-30.0293	5.79459	0	1	0	0	0
76.1469	77.0058	-19.281	5.79459	0	1	0	0	0
71.8912	82.6031	10.4112	5.79459	0	1	0	0	0
57.4007	107.05	-2.32916	5.69575	1	1	0
104.615	24.0413	-24.0376	8.29527	0	0	1
109.651	8.67676	-1.16563	5.79459	0	1	0	0	0
103.565	20.1648	31.1068	5.79459	0	1	0	0	0
119.597	20.3048	6.6497	5.69575	0	0.5	0.5
20.8137	116.908	-25.6746	5.69575	0	0.5	0.5
6.81868	61.1716	73.9393	8	0.5	0.5	0.5	0	1
33.9595	50.8481	74.2745	8	0.5	0.5	0.5	0	1
80.0538	28.714	86.7571	5.69575	1	1	0
29.872	53.0897	105.114	5.69575	1	1	0
18.1816	25.3474	105.484	5.79459	0	1	0	0	0
28.2823	80.2881	69.6701	5.79459	0	1	0	0	0
34.3831	50.9962	91.1986	5.79459	0	1	0	0	0
12.326	97.1099	50.177	5.79459	0	1	0	0	0
85.3782	44.8557	73.8813	5.69575	0	0.5	0.5
12.9689	49.8937	110.011	5.69575	0	0.5	0.5
