# Supplementary material for: Mechanistic model of radiotherapy-induced lung fibrosis using coupled 3D agent-based and Monte Carlo simulations
Source: Commun Med (Lond). 2024 Feb 9;4:16. doi: 10.1038/s43856-024-00442-w (PMC10858213; doi:10.1038/s43856-024-00442-w)
Supplement: Supplementary file 8 — Supplementary Software 1 [file 43856_2024_442_MOESM8_ESM.zip › code/HealthyStructure_phagFrac1.0_senescent1.0/exp_4/alv14.dat]

-9.25249	-103.017	-37.4426	5.79459	0	1	0	0	0
19.2521	-112.842	-40.6938	5.69575	0	0.5	0.5
1.66537	-100.122	-68.7944	5.69575	0	0.5	0.5
-65.0275	-76.1882	-45.455	8.29527	0	0	1
-29.0264	-95.6869	-45.842	8.29527	0	0	1
-56.0359	-61.7266	-71.7647	8.29527	0	0	1
-51.1598	-56.8054	-58.4008	8	0.5	0.5	0.5	0	1
-70.2029	-16.9312	-82.9752	5.79459	0	1	0	0	0
14.9357	-83.8241	-69.6451	5.79459	0	1	0	0	0
-10.7962	-68.1581	-85.6628	5.79459	0	1	0	0	0
-41.7334	-34.9067	-95.6025	5.79459	0	1	0	0	0
-85.6064	8.17725	-68.5906	5.79459	0	1	0	0	0
-102.878	-30.5136	-56.9646	5.69575	1	1	0
-67.9167	-84.2737	-55.2031	5.69575	1	1	0
53.7147	69.0188	-40.0827	8	0.5	0.5	0.5	0	1
55.5869	11.9039	-107.372	5.69575	1	1	0
48.125	-60.2654	-93.872	5.69575	1	1	0
66.9303	-58.2028	-65.0598	8.29527	0	0	1
52.662	1.92484	-96.555	8.29527	0	0	1
4.88922	-14.1123	-108.981	8.29527	0	0	1
5.63667	-44.2606	-100.545	5.79459	0	1	0	0	0
62.4722	-37.4639	-82.4238	5.79459	0	1	0	0	0
96.7331	-19.569	-48.5774	5.79459	0	1	0	0	0
35.4543	-45.6182	-93.6054	5.79459	0	1	0	0	0
-23.1518	-6.20003	-107.357	5.79459	0	1	0	0	0
81.5116	0.947357	-73.8577	5.79459	0	1	0	0	0
79.3318	-14.2686	-90.8998	5.69575	0	0.5	0.5
78.1776	1.91217	-92.9759	5.69575	0	0.5	0.5
81.3403	-33.2332	-83.9	5.69575	0	0.5	0.5
81.9383	-68.6303	-57.7572	5.69575	0	0.5	0.5
21.3234	-65.922	-99.7973	5.69575	0	0.5	0.5
65.2019	-26.5301	-99.019	5.69575	0	0.5	0.5
-3.84573	-78.4729	-92.6654	5.69575	0	0.5	0.5
42.6767	-95.2742	-62.1404	5.69575	0	0.5	0.5
-89.4111	55.6569	-60.563	5.69575	1	1	0
-30.6655	83.9679	-64.1017	5.79459	0	1	0	0	0
-70.8827	43.8697	-71.7711	5.79459	0	1	0	0	0
-60.2776	87.6073	-58.7493	5.69575	0	0.5	0.5
-9.06816	98.9539	-69.8985	5.69575	1	1	0
55.6046	99.8184	-41.2834	5.69575	1	1	0
-18.7467	62.7189	-88.4019	8.29527	0	0	1
-30.2035	39.2771	-98.2093	8.29527	0	0	1
35.0039	49.5168	-91.7759	8.29527	0	0	1
9.07973	72.054	-82.6182	8.29527	0	0	1
16.4403	25.603	-105.708	5.79459	0	1	0	0	0
66.2337	70.0611	-52.9579	5.79459	0	1	0	0	0
69.7568	41.2145	-74.4	5.79459	0	1	0	0	0
-51.5551	21.5559	-94.7492	5.79459	0	1	0	0	0
27.2796	89.9565	-57.1283	5.79459	0	1	0	0	0
96.0915	30.5896	-43.9397	5.79459	0	1	0	0	0
81.1317	32.5558	-84.3666	5.69575	0	0.5	0.5
82.4666	20.8828	-86.7359	5.69575	0	0.5	0.5
7.15907	101.142	-66.9249	5.69575	1	1	0
-28.7737	-106.136	-2.68114	8.29527	0	0	1
-42.7198	-108.381	-34.4758	5.69575	0	0.5	0.5
50.6646	-86.5164	-45.2548	5.79459	0	1	0	0	0
18.6555	-104.65	-28.2889	5.79459	0	1	0	0	0
-0.267052	-119.154	-23.7089	5.69575	0	0.5	0.5
-14.9642	-103.337	62.1082	5.69575	0	0.5	0.5
-105.583	-51.4778	-31.0188	5.69575	1	1	0
-76.3703	-34.5194	47.2392	8	0	1	1	0	1
-113.581	-42.4362	-7.64894	5.69575	0	0.5	0.5
-98.5307	-61.8547	-35.0087	5.69575	0	0.5	0.5
-15.0966	-81.3401	49.1064	8	0.5	0.5	0.5	0	1
-64.2562	-80.9144	63.9059	5.69575	1	1	0
-105.497	-47.889	36.5636	5.69575	1	1	0
-65.2696	-57.1755	67.6077	8.29527	0	0	1
-104.643	-25.0825	-22.817	8.29527	0	0	1
-75.5972	-89.0742	33.3289	5.69575	1	1	0
-79.5498	-64.9757	39.3706	8.29527	0	0	1
-108.668	-16.2371	5.26146	8.29527	0	0	1
-107.777	-0.183167	22.0033	5.79459	0	1	0	0	0
-92.2052	-38.1605	46.2793	5.79459	0	1	0	0	0
-97.1034	-49.5481	14.6941	5.79459	0	1	0	0	0
-83.2378	-71.8514	-2.97519	5.79459	0	1	0	0	0
-83.0677	-24.2784	67.8993	5.79459	0	1	0	0	0
-97.8559	9.97459	49.2416	5.79459	0	1	0	0	0
-94.6956	-34.3742	-44.172	5.79459	0	1	0	0	0
-42.7616	-80.3396	61.7818	5.79459	0	1	0	0	0
-58.2894	-92.4456	-12.4993	5.79459	0	1	0	0	0
-82.8675	-59.6611	-40.9088	5.79459	0	1	0	0	0
-40.8226	-99.3059	23.9135	5.79459	0	1	0	0	0
-70.4896	-82.7447	54.2636	5.69575	0	0.5	0.5
-115.646	-11.5594	-35.3889	5.69575	0	0.5	0.5
-75.0117	-92.9846	22.0698	5.69575	1	1	0
-79.1165	-80.5678	44.8232	5.69575	1	1	0
44.4365	-68.1584	51.3352	8	0	1	1	0	1
58.2022	-89.6945	25.8341	8.29527	0	0	1
66.3636	-59.6134	64.3592	8.29527	0	0	1
62.998	-65.8458	30.8342	8	0	1	1	0	1
-45.854	-84.4004	-5.43533	8	0	1	1	0	1
13.6752	-86.9877	65.9252	8.29527	0	0	1
50.5328	-97.6956	1.41391	8.29527	0	0	1
38.5297	-102.436	-11.0586	5.79459	0	1	0	0	0
10.4293	-100.574	43.3138	5.79459	0	1	0	0	0
7.48025	-108.91	13.5156	5.79459	0	1	0	0	0
-25.7738	-93.737	51.467	5.79459	0	1	0	0	0
89.3072	-56.6669	-30.2172	5.79459	0	1	0	0	0
96.2558	-53.198	-2.18922	5.79459	0	1	0	0	0
85.0457	-80.9733	-31.1523	5.69575	0	0.5	0.5
-62.0654	-13.7878	89.7652	5.79459	0	1	0	0	0
-35.3467	-22.6813	101.667	5.79459	0	1	0	0	0
-64.5464	-71.2987	74.2315	5.69575	0	0.5	0.5
-39.7883	-53.3745	101.63	5.69575	0	0.5	0.5
-30.7918	-45.1258	108.515	5.69575	1	1	0
57.0411	14.4429	92.9393	8.29527	0	0	1
9.94675	5.23921	109.424	8.29527	0	0	1
69.6785	-4.79224	84.982	8.29527	0	0	1
20.7867	-25.2468	105.026	8.29527	0	0	1
64.4463	-38.6262	80.3411	8.29527	0	0	1
23.0964	-71.5314	80.3107	5.79459	0	1	0	0	0
70.774	-74.7834	38.7231	5.79459	0	1	0	0	0
-11.8058	-64.8115	88.0914	5.79459	0	1	0	0	0
-37.8269	-51.9006	89.3021	5.79459	0	1	0	0	0
35.1006	-53.8721	89.251	5.79459	0	1	0	0	0
52.5863	-25.4193	93.2123	5.79459	0	1	0	0	0
62.3288	-74.5457	72.9244	5.69575	0	0.5	0.5
8.21118	-39.832	114.481	5.69575	0	0.5	0.5
-19.1951	-56.7637	105.685	5.69575	0	0.5	0.5
-9.11884	-81.4044	89.7222	5.69575	0	0.5	0.5
-118.598	26.0113	-4.22125	5.69575	0	0.5	0.5
-20.0401	99.0193	67.4795	5.69575	0	0.5	0.5
-75.4485	58.5098	-11.8152	8	0	1	1	0	1
-94.8152	46.9783	-30.0519	8.29527	0	0	1
-84.0301	50.1382	50.2505	8.29527	0	0	1
-91.4134	38.9886	69.8812	5.69575	1	1	0
-85.189	64.6798	25.6777	8.29527	0	0	1
-62.2369	90.205	-9.46765	5.79459	0	1	0	0	0
-33.7517	98.8003	-34.6314	5.79459	0	1	0	0	0
-102.908	15.7547	-35.5208	5.79459	0	1	0	0	0
-67.5799	70.2734	-50.9395	5.79459	0	1	0	0	0
-92.4834	59.0282	-7.90524	5.79459	0	1	0	0	0
-52.576	93.7007	23.5785	5.79459	0	1	0	0	0
-103.338	35.2473	13.3736	5.79459	0	1	0	0	0
-113.936	27.5462	-31.9343	5.69575	0	0.5	0.5
-110.01	50.0342	12.4206	5.69575	1	1	0
-32.2711	110.025	40.1607	5.69575	1	1	0
89.1816	-32.4442	15.7953	8	0	1	1	0	1
-56.751	64.1119	-43.8653	8	0.5	0.5	0.5	0	1
18.9	67.7607	65.6259	8	0.5	0.5	0.5	0	1
56.5828	95.4076	49.5548	5.69575	1	1	0
-8.07887	119.104	22.5596	5.69575	1	1	0
52.4156	72.3904	64.1267	8.29527	0	0	1
46.8098	32.5089	77.508	8	0.5	0.5	0.5	0	1
-20.3807	108.002	4.49843	8.29527	0	0	1
27.9374	103.047	26.4737	8.29527	0	0	1
76.3521	47.6407	63.2513	8.29527	0	0	1
56.2062	93.9878	10.3517	5.79459	0	1	0	0	0
82.0217	72.8324	8.2393	8.29527	0	0	1
1.21805	108.991	14.8116	5.79459	0	1	0	0	0
107.094	24.735	-4.37155	5.79459	0	1	0	0	0
87.7106	59.8032	28.817	5.79459	0	1	0	0	0
46.2259	96.1129	-26.9345	5.79459	0	1	0	0	0
1.21679	105.38	-31.5207	5.79459	0	1	0	0	0
87.8123	59.4836	-29.1671	5.79459	0	1	0	0	0
31.4105	115.913	-18.3718	5.69575	0	0.5	0.5
49.5115	109.619	17.0965	5.69575	0	0.5	0.5
-39.8225	73.0429	88.5378	5.69575	1	1	0
-72.5613	10.524	82.0007	8.29527	0	0	1
-50.7241	38.2765	89.7885	8.29527	0	0	1
-34.3336	9.06244	116.186	5.69575	1	1	0
-27.0404	17.0192	105.257	8.29527	0	0	1
-66.773	61.5911	62.0314	5.79459	0	1	0	0	0
-64.6393	21.5224	100.59	5.69575	0	0.5	0.5
1.70375	54.1044	95.7591	8.29527	0	0	1
39.3492	42.7883	93.3853	8.29527	0	0	1
-20.9526	47.4034	97.0253	8.29527	0	0	1
3.95695	86.4133	67.9491	5.79459	0	1	0	0	0
-21.0475	98.3576	44.5285	5.79459	0	1	0	0	0
24.4895	37.5609	100.446	5.79459	0	1	0	0	0
-38.4615	70.1084	75.5344	5.79459	0	1	0	0	0
87.6934	20.7145	63.0934	5.79459	0	1	0	0	0
-11.8999	2.99512	109.313	5.79459	0	1	0	0	0
33.2488	92.4038	49.5587	5.79459	0	1	0	0	0
73.4236	42.0182	87.1972	5.69575	0	0.5	0.5
98.1034	-26.2626	42.2611	8.29527	0	0	1
106.205	-12.0964	-25.965	8.29527	0	0	1
105.787	-16.0018	25.5533	8.29527	0	0	1
114.057	-3.28606	41.7145	5.69575	0	0.5	0.5
111.379	-47.9869	7.20117	5.69575	0	0.5	0.5
108.004	-5.15817	55.3931	5.69575	1	1	0
109.998	33.3082	39.3812	5.69575	1	1	0
97.0401	20.6049	47.5254	8.29527	0	0	1
