# Supplementary material for: Mechanistic model of radiotherapy-induced lung fibrosis using coupled 3D agent-based and Monte Carlo simulations
Source: Commun Med (Lond). 2024 Feb 9;4:16. doi: 10.1038/s43856-024-00442-w (PMC10858213; doi:10.1038/s43856-024-00442-w)
Supplement: Supplementary file 8 — Supplementary Software 1 [file 43856_2024_442_MOESM8_ESM.zip › code/HealthyStructure_phagFrac1.0_senescent1.0/exp_4/alv10.dat]

-29.3909	-54.9278	-104.303	5.69575	1	1	0
-87.0399	-70.6024	-46.8964	5.69575	0	0.5	0.5
-82.0704	-51.8375	-73.0563	5.69575	0	0.5	0.5
-21.942	-73.0569	-79.2543	8.29527	0	0	1
-71.721	-75.7287	-34.9464	8.29527	0	0	1
-89.4054	-15.4765	-62.1855	8.29527	0	0	1
-59.5275	-68.6242	-62.0258	8.29527	0	0	1
-58.343	-11.5889	-92.53	5.79459	0	1	0	0	0
-49.6545	-45.0708	-87.1955	5.79459	0	1	0	0	0
-99.3482	3.28716	-47.1077	5.79459	0	1	0	0	0
-37.8109	-89.4201	-51.7144	5.79459	0	1	0	0	0
-10.6836	-99.2379	-46.2373	5.79459	0	1	0	0	0
-109.585	-46.6091	-24.0537	5.69575	0	0.5	0.5
-35.3758	-111.65	-32.292	5.69575	0	0.5	0.5
-43.7014	-73.5533	-86.2555	5.69575	1	1	0
-98.1016	-27.1934	-66.3095	5.69575	0	0.5	0.5
-17.4919	-98.2938	-69.2262	5.69575	1	1	0
5.79174	-104.575	-61.5673	5.69575	1	1	0
38.6316	-41.0775	-77.9426	8	0	1	1	0	1
58.7902	-2.63939	-76.1052	8	0.5	0.5	0.5	0	1
-20.9029	-48.5294	-109.398	5.69575	1	1	0
37.5119	-60.2203	-98.6309	5.69575	1	1	0
64.7234	-49.6944	-73.7655	8.29527	0	0	1
31.8653	-27.7548	-101.559	8.29527	0	0	1
39.8122	-51.4333	-88.7119	8.29527	0	0	1
-1.00346	-62.022	-73.5374	8	0.5	0.5	0.5	0	1
-14.696	-17.9846	-93.3597	8	0.5	0.5	0.5	0	1
78.7535	-29.59	-70.8683	8.29527	0	0	1
13.9962	-103.672	-34.0047	5.79459	0	1	0	0	0
50.5914	-87.0963	-44.2141	5.79459	0	1	0	0	0
1.21584	-55.1456	-95.1708	5.79459	0	1	0	0	0
-19.4353	-27.6685	-104.675	5.79459	0	1	0	0	0
34.6271	-103.853	-10.7437	5.79459	0	1	0	0	0
32.312	-77.7872	-70.7467	5.79459	0	1	0	0	0
96.3071	-35.4263	-39.6222	5.79459	0	1	0	0	0
12.6405	4.73981	-109.168	5.79459	0	1	0	0	0
63.4128	-5.67128	-89.7068	5.79459	0	1	0	0	0
-6.88136	-112.782	-44.6374	5.69575	0	0.5	0.5
54.7942	-92.6459	-56.3389	5.69575	0	0.5	0.5
84.3978	-65.6884	-57.6363	5.69575	0	0.5	0.5
46.77	-107.393	-32.2361	5.69575	0	0.5	0.5
23.5444	-31.8799	-114.844	5.69575	1	1	0
11.953	-108.895	-52.5267	5.69575	1	1	0
18.2796	-117.257	-26.0094	5.69575	1	1	0
-91.0746	59.5162	-54.0661	5.69575	0	0.5	0.5
-83.1506	12.4868	-87.6924	5.69575	1	1	0
-33.6381	86.9503	-77.8976	5.69575	1	1	0
-57.4217	72.6074	-59.4215	8.29527	0	0	1
-53.1482	86.8492	-41.6231	5.79459	0	1	0	0	0
-77.7947	21.587	-74.7127	5.79459	0	1	0	0	0
-36.0507	28.3988	-99.9693	5.79459	0	1	0	0	0
-19.7411	66.986	-84.9892	5.79459	0	1	0	0	0
-54.1284	45.9027	-84.042	5.79459	0	1	0	0	0
9.95864	86.4966	-67.2247	5.79459	0	1	0	0	0
-49.2685	92.459	-61.5129	5.69575	0	0.5	0.5
34.9853	84.8906	-79.5583	5.69575	1	1	0
33.1976	75.5966	-89.1234	5.69575	1	1	0
-26.7996	-1.72614	-106.671	8.29527	0	0	1
52.2952	24.4112	-93.6445	8.29527	0	0	1
33.1167	49.5195	-92.4722	8.29527	0	0	1
36.5941	29.4784	-112.035	5.69575	1	1	0
45.6991	82.7937	-56.1854	5.79459	0	1	0	0	0
5.16148	49.3403	-98.1788	5.79459	0	1	0	0	0
68.3871	47.8604	-71.6421	5.79459	0	1	0	0	0
88.1297	51.8037	-40.6145	5.79459	0	1	0	0	0
70.612	80.525	-25.0931	5.79459	0	1	0	0	0
49.006	97.9909	-9.80842	5.79459	0	1	0	0	0
0.709923	48.0211	-111.594	5.69575	0	0.5	0.5
-5.98058	100.883	-43.4381	5.79459	0	1	0	0	0
-40.3765	104.716	-46.5214	5.69575	0	0.5	0.5
112.2	-32.5002	-33.3899	5.69575	1	1	0
90.3862	-75.5804	-29.6283	5.69575	0	0.5	0.5
116.412	-20.9592	-27.728	5.69575	1	1	0
102.851	-58.5395	-27.4713	5.69575	0	0.5	0.5
103.085	14.5922	-35.5056	8.29527	0	0	1
91.6761	8.53503	-60.1885	8.29527	0	0	1
88.0224	65.9474	1.73056	5.79459	0	1	0	0	0
108.238	36.8067	-41.107	5.69575	0	0.5	0.5
-88.8048	-81.4568	-15.4399	5.69575	1	1	0
-43.8329	-111.131	-22.1034	5.69575	1	1	0
-32.8605	-104.68	7.89075	8.29527	0	0	1
-57.5823	-69.0811	63.341	8.29527	0	0	1
-66.9962	-79.3158	36.3388	8.29527	0	0	1
-97.7846	-49.0305	11.5843	5.79459	0	1	0	0	0
-10.8373	-109.199	-7.60322	5.79459	0	1	0	0	0
-109.909	3.64381	2.61468	5.79459	0	1	0	0	0
-15.5104	-98.3828	46.6931	5.79459	0	1	0	0	0
-70.3531	-83.3008	14.5398	5.79459	0	1	0	0	0
-90.5954	-61.2526	-11.8572	5.79459	0	1	0	0	0
-96.0853	-38.9114	-36.7901	5.79459	0	1	0	0	0
-95.675	-37.3121	39.4221	5.79459	0	1	0	0	0
-69.2256	-49.4373	69.7407	5.79459	0	1	0	0	0
-16.3801	-68.0219	84.8806	5.79459	0	1	0	0	0
-56.667	-93.1851	-14.3314	5.79459	0	1	0	0	0
-107.489	-6.84184	-22.3456	5.79459	0	1	0	0	0
-74.0851	-46.7881	84.1556	5.69575	1	1	0
22.4356	-90.839	-22.3697	8	0	1	1	0	1
37.5439	-9.52859	88.0633	8	0	1	1	0	1
-15.3674	-42.2646	85.0472	8	0.5	0.5	0.5	0	1
77.0092	-76.347	-18.4694	8.29527	0	0	1
44.1413	-99.3441	16.8017	8.29527	0	0	1
-1.10876	-81.66	73.6914	8.29527	0	0	1
39.2407	-84.1094	59.0404	8.29527	0	0	1
11.5598	-106.853	23.4284	5.79459	0	1	0	0	0
62.482	-46.2669	77.8162	5.79459	0	1	0	0	0
66.5926	-86.7239	12.0161	5.79459	0	1	0	0	0
36.8275	-65.5248	80.3134	5.79459	0	1	0	0	0
-16.7502	-119.703	-12.2877	5.69575	0	0.5	0.5
90.4484	-58.6766	56.0005	5.69575	0	0.5	0.5
-3.60186	-117.142	32.011	5.69575	0	0.5	0.5
-53.0799	-23.013	93.5571	8.29527	0	0	1
-29.393	-41.4291	97.5688	8.29527	0	0	1
18.9523	-31.2718	115.857	5.69575	1	1	0
6.16717	-8.68262	109.483	5.79459	0	1	0	0	0
39.306	-25.7732	99.4524	5.79459	0	1	0	0	0
11.6915	-47.0903	98.7209	5.79459	0	1	0	0	0
-16.2868	-66.208	100.554	5.69575	0	0.5	0.5
-6.92297	31.9164	90.4925	8	0	1	1	0	1
-22.4842	92.261	15.4223	8	0.5	0.5	0.5	0	1
-88.589	-22.4388	30.0661	8	0.5	0.5	0.5	0	1
-103.416	28.3747	24.4931	8.29527	0	0	1
-89.9616	40.0469	49.0219	8.29527	0	0	1
-70.815	12.7836	83.1974	8.29527	0	0	1
-100.626	-12.0755	42.7622	8.29527	0	0	1
-17.0104	-0.416061	94.6878	8	0	1	1	0	1
-51.5043	76.7949	59.5806	8.29527	0	0	1
-91.2395	60.6779	9.67187	8.29527	0	0	1
-67.0247	59.325	63.9392	5.79459	0	1	0	0	0
-53.2177	95.8039	-9.45973	5.79459	0	1	0	0	0
-89.0159	18.9651	61.7778	5.79459	0	1	0	0	0
-99.3238	43.4714	-18.5746	5.79459	0	1	0	0	0
-34.2931	99.3931	32.3263	5.79459	0	1	0	0	0
-31.8784	67.3358	80.93	5.79459	0	1	0	0	0
-89.6239	44.727	-45.4648	5.79459	0	1	0	0	0
-76.8008	-18.7709	76.4807	5.79459	0	1	0	0	0
-64.6775	87.9554	13.4416	5.79459	0	1	0	0	0
-95.375	69.7111	28.3528	5.69575	0	0.5	0.5
-113.422	13.9297	41.247	5.69575	0	0.5	0.5
66.9287	98.7457	-23.0159	5.69575	1	1	0
-0.294762	90.5493	62.4558	8.29527	0	0	1
63.1834	-10.4235	89.433	8.29527	0	0	1
43.4985	62.0689	79.7203	8.29527	0	0	1
63.4569	85.0449	28.993	8.29527	0	0	1
89.3024	52.2531	37.3455	5.79459	0	1	0	0	0
80.7066	32.5973	67.2596	5.79459	0	1	0	0	0
-29.2874	103.645	-22.3603	8.29527	0	0	1
-40.4421	114.548	-1.6392	5.69575	0	0.5	0.5
9.93315	109.253	-8.06352	5.79459	0	1	0	0	0
22.3832	105.883	19.6897	5.79459	0	1	0	0	0
-12.6644	117.917	26.3659	5.69575	0	0.5	0.5
-10.3029	107.935	54.8076	5.69575	0	0.5	0.5
20.693	118.974	-13.3003	5.69575	0	0.5	0.5
11.3939	41.5129	101.226	5.79459	0	1	0	0	0
-27.6003	34.8257	100.625	5.79459	0	1	0	0	0
-25.1539	0.453186	107.088	5.79459	0	1	0	0	0
-46.7548	50.6299	100.053	5.69575	0	0.5	0.5
-36.9098	31.1916	111.466	5.69575	0	0.5	0.5
-58.3483	6.36823	106.371	5.69575	0	0.5	0.5
-15.1418	19.2948	118.987	5.69575	1	1	0
-13.1135	41.7757	113.326	5.69575	1	1	0
-6.98439	62.0041	90.5909	8.29527	0	0	1
34.3346	18.3324	102.884	5.79459	0	1	0	0	0
35.3764	88.2862	55.2635	5.79459	0	1	0	0	0
57.422	42.4753	83.6574	5.79459	0	1	0	0	0
15.3013	10.319	120.08	5.69575	0	0.5	0.5
-15.2267	-5.75842	120.395	5.69575	0	0.5	0.5
9.47488	40.6258	114.105	5.69575	0	0.5	0.5
70.9439	-8.05875	98.3117	5.69575	0	0.5	0.5
88.6295	-29.3421	77.7416	5.69575	1	1	0
103.034	-24.9373	29.3613	8.29527	0	0	1
62.2208	-70.4111	-20.6386	8	0	1	1	0	1
107.587	-22.9149	-0.183415	8.29527	0	0	1
89.6543	-63.4182	6.34374	5.79459	0	1	0	0	0
82.7583	-61.9565	37.5828	5.79459	0	1	0	0	0
87.1155	-34.6005	57.5647	5.79459	0	1	0	0	0
101.152	-14.3354	65.7469	5.69575	0	0.5	0.5
107.784	21.6966	3.41031	8.29527	0	0	1
94.0525	0.00485229	57.0449	8.29527	0	0	1
108.249	4.11844	19.1078	8.29527	0	0	1
118.355	24.1695	12.9919	5.69575	0	0.5	0.5
87.5601	62.6712	56.2622	5.69575	0	0.5	0.5
