# Supplementary material for: Mechanistic model of radiotherapy-induced lung fibrosis using coupled 3D agent-based and Monte Carlo simulations
Source: Commun Med (Lond). 2024 Feb 9;4:16. doi: 10.1038/s43856-024-00442-w (PMC10858213; doi:10.1038/s43856-024-00442-w)
Supplement: Supplementary file 8 — Supplementary Software 1 [file 43856_2024_442_MOESM8_ESM.zip › code/HealthyStructure_phagFrac1.0_senescent1.0/exp_4/conc_data.dat]

MCP-1
	0	0	0	0	0	0	0	0	0	0	0	0	0	0	0	0	0	0	0	0	0	0	0	0	0	0	0	0	0	0	0	0	0	0	0	0	0	0	0	0	0	0	0	0	0	0	0	0	0	0	0	0	0	0	0	0	0	0	0	0	0	0	0	0
TNFa
	2.63739e-15	1.20579e-14	1.21484e-14	2.65555e-15	1.20042e-14	8.0993e-14	8.1874e-14	1.22633e-14	1.15757e-14	7.82915e-14	9.0816e-14	1.3313e-14	2.53982e-15	1.16906e-14	1.32593e-14	2.88892e-15	1.18375e-14	8.01017e-14	8.0527e-14	1.19822e-14	8.00327e-14	1.06185e-12	1.04478e-12	8.12377e-14	7.89482e-14	1.0133e-12	1.21071e-12	9.11415e-14	1.18461e-14	7.96589e-14	9.10725e-14	1.3357e-14	9.94087e-15	6.55636e-14	7.1764e-14	1.05875e-14	6.75673e-14	8.46888e-13	9.5526e-13	7.29807e-14	1.01563e-13	1.38512e-12	1.09636e-12	8.27165e-14	1.48764e-14	1.0278e-13	8.47203e-14	1.25566e-14	2.17416e-15	9.77467e-15	1.03671e-14	2.27171e-15	1.02113e-14	6.6931e-14	7.20203e-14	1.06315e-14	1.47097e-14	1.01889e-13	8.33732e-14	1.22755e-14	3.22764e-15	1.49741e-14	1.27122e-14	2.75398e-15
PDGF
	1.53754e-09	1.64433e-09	1.64769e-09	1.54175e-09	1.63451e-09	1.85063e-09	1.85787e-09	1.63997e-09	1.61876e-09	1.81992e-09	1.82481e-09	1.62252e-09	1.51277e-09	1.61103e-09	1.6127e-09	1.51432e-09	1.64485e-09	1.86386e-09	1.86896e-09	1.6481e-09	1.85231e-09	2.60681e-09	2.63403e-09	1.8594e-09	1.82539e-09	2.50528e-09	2.5115e-09	1.83042e-09	1.61546e-09	1.81583e-09	1.81887e-09	1.61725e-09	1.64835e-09	1.86622e-09	1.86049e-09	1.64453e-09	1.86059e-09	2.61981e-09	2.59203e-09	1.85287e-09	1.84958e-09	2.6151e-09	2.60944e-09	1.84517e-09	1.62677e-09	1.84196e-09	1.83954e-09	1.62556e-09	1.5435e-09	1.64876e-09	1.64505e-09	1.53904e-09	1.64506e-09	1.86212e-09	1.85455e-09	1.63926e-09	1.63711e-09	1.85519e-09	1.85064e-09	1.63369e-09	1.52685e-09	1.63131e-09	1.62999e-09	1.52554e-09
MMP
	1.03084e-08	1.19237e-08	1.19828e-08	1.03764e-08	1.17994e-08	1.51845e-08	1.53061e-08	1.18881e-08	1.15996e-08	1.47511e-08	1.48134e-08	1.16418e-08	1.00185e-08	1.15049e-08	1.15175e-08	1.00336e-08	1.19223e-08	1.53531e-08	1.54448e-08	1.198e-08	1.51951e-08	2.78199e-08	2.83056e-08	1.53151e-08	1.48104e-08	2.61422e-08	2.63287e-08	1.48743e-08	1.15465e-08	1.46807e-08	1.47163e-08	1.15606e-08	1.19713e-08	1.5395e-08	1.52915e-08	1.19069e-08	1.53156e-08	2.80297e-08	2.75164e-08	1.51838e-08	1.51182e-08	2.78771e-08	2.77182e-08	1.50661e-08	1.16679e-08	1.50105e-08	1.49867e-08	1.16606e-08	1.03741e-08	1.19685e-08	1.19054e-08	1.03012e-08	1.19183e-08	1.53246e-08	1.51943e-08	1.18257e-08	1.17908e-08	1.5179e-08	1.51254e-08	1.17524e-08	1.01438e-08	1.1711e-08	1.17023e-08	1.01336e-08
ECM
	0	0	0	0	0	0	0	0	0	0	0	0	0	0	0	0	0	0	0	0	0	0.00080273	0.000828743	0	0	0.000843457	0.000823559	0	0	0	0	0	0	0	0	0	0	0.000824381	0.000853535	0	0	0.00078483	0.000774272	0	0	0	0	0	0	0	0	0	0	0	0	0	0	0	0	0	0	0	0	0
TIMP
	4.85201e-11	7.65625e-11	7.76462e-11	4.93306e-11	7.55824e-11	1.5979e-10	1.63185e-10	7.69963e-11	7.29821e-11	1.49974e-10	1.51912e-10	7.35985e-11	4.66825e-11	7.23185e-11	7.26054e-11	4.67094e-11	7.64779e-11	1.61566e-10	1.64335e-10	7.75565e-11	1.59804e-10	6.45869e-10	6.6756e-10	1.63144e-10	1.51101e-10	5.79953e-10	5.86026e-10	1.53089e-10	7.29352e-11	1.49882e-10	1.51301e-10	7.32234e-11	7.7152e-11	1.62101e-10	1.58944e-10	7.5946e-11	1.62065e-10	6.50376e-10	6.28003e-10	1.58334e-10	1.60835e-10	6.58457e-10	6.53187e-10	1.59233e-10	7.55046e-11	1.60219e-10	1.59188e-10	7.53293e-11	4.91323e-11	7.70621e-11	7.58611e-11	4.83166e-11	7.71111e-11	1.62023e-10	1.58347e-10	7.5578e-11	7.64044e-11	1.62004e-10	1.60352e-10	7.58965e-11	4.82984e-11	7.61192e-11	7.59426e-11	4.82682e-11
TGFb-inactive
	6.17646e-13	7.68256e-13	7.54877e-13	6.04279e-13	7.65044e-13	1.11849e-12	1.08564e-12	7.45766e-13	7.45747e-13	1.07578e-12	1.07213e-12	7.38905e-13	5.94878e-13	7.36635e-13	7.35693e-13	5.92108e-13	7.7168e-13	1.12999e-12	1.10146e-12	7.56671e-13	1.12332e-12	2.62644e-12	2.45449e-12	1.08849e-12	1.07887e-12	2.41432e-12	2.43051e-12	1.07479e-12	7.38244e-13	1.0659e-12	1.06812e-12	7.37176e-13	7.66041e-13	1.11957e-12	1.13981e-12	7.74208e-13	1.10684e-12	2.53247e-12	2.67003e-12	1.13097e-12	1.08403e-12	2.46268e-12	2.45741e-12	1.08772e-12	7.40659e-13	1.07519e-12	1.07499e-12	7.41743e-13	6.13847e-13	7.67834e-13	7.77632e-13	6.22585e-13	7.58539e-13	1.10969e-12	1.1358e-12	7.72479e-13	7.47295e-13	1.08668e-12	1.09081e-12	7.52648e-13	5.96739e-13	7.42142e-13	7.43352e-13	5.98937e-13
TGFb-active
	1.4653e-15	1.09353e-14	1.14699e-14	1.54073e-15	1.08295e-14	1.20281e-13	1.26861e-13	1.14268e-14	9.71044e-15	1.06022e-13	1.08295e-13	1.01483e-14	1.31736e-15	9.66731e-15	1.00426e-14	1.37404e-15	1.08819e-14	1.20702e-13	1.26855e-13	1.14171e-14	1.19891e-13	2.31939e-12	2.45267e-12	1.26481e-13	1.06558e-13	2.04883e-12	2.01862e-12	1.08846e-13	9.72804e-15	1.06184e-13	1.08034e-13	1.01063e-14	1.05957e-14	1.16549e-13	1.10674e-13	1.00809e-14	1.17091e-13	2.24503e-12	2.11759e-12	1.10804e-13	1.24797e-13	2.40073e-12	2.4294e-12	1.22689e-13	1.12044e-14	1.24927e-13	1.23231e-13	1.08607e-14	1.42818e-15	1.05428e-14	1.00276e-14	1.35358e-15	1.06133e-14	1.16711e-13	1.10413e-13	1.00389e-14	1.12568e-14	1.25347e-13	1.23225e-13	1.0851e-14	1.50172e-15	1.12681e-14	1.09214e-14	1.4515e-15
IL-13
	8.44804e-10	1.893e-09	1.89352e-09	8.4512e-10	2.06748e-09	6.01705e-09	6.01888e-09	2.06815e-09	2.76233e-09	8.67898e-09	8.67911e-09	2.76249e-09	1.26448e-09	2.93696e-09	2.93697e-09	1.26454e-09	1.77857e-09	5.28493e-09	5.28653e-09	1.77908e-09	5.7085e-09	3.01518e-08	3.0164e-08	5.71032e-09	8.25493e-09	4.95199e-08	4.95219e-08	8.25507e-09	2.76225e-09	8.67872e-09	8.67864e-09	2.76226e-09	1.34581e-09	3.7181e-09	3.7164e-09	1.34527e-09	4.0264e-09	1.87802e-08	1.87674e-08	4.02448e-09	5.70774e-09	3.01512e-08	3.01499e-08	5.7077e-09	2.0671e-09	6.01582e-09	6.016e-09	2.06712e-09	5.68468e-10	1.23137e-09	1.23083e-09	5.68162e-10	1.34573e-09	3.71784e-09	3.71593e-09	1.34503e-09	1.77819e-09	5.2837e-09	5.28365e-09	1.77806e-09	8.44613e-10	1.89239e-09	1.89241e-09	8.44547e-10
FGF-2
	0	0	0	0	0	0	0	0	0	0	0	0	0	0	0	0	0	0	0	0	0	0	0	0	0	0	0	0	0	0	0	0	0	0	0	0	0	0	0	0	0	0	0	0	0	0	0	0	0	0	0	0	0	0	0	0	0	0	0	0	0	0	0	0
