# Supplementary material for: Mechanistic model of radiotherapy-induced lung fibrosis using coupled 3D agent-based and Monte Carlo simulations
Source: Commun Med (Lond). 2024 Feb 9;4:16. doi: 10.1038/s43856-024-00442-w (PMC10858213; doi:10.1038/s43856-024-00442-w)
Supplement: Supplementary file 8 — Supplementary Software 1 [file 43856_2024_442_MOESM8_ESM.zip › code/HealthyStructure_phagFrac1.0_senescent1.0/exp_4/alv11.dat]

-75.7873	-90.9713	-27.2104	5.69575	0	0.5	0.5
-55.1335	-86.5536	-39.6077	8.29527	0	0	1
-101.155	-21.2004	-37.6583	8.29527	0	0	1
-89.4444	-58.3969	-26.2584	8.29527	0	0	1
-89.8561	-8.4579	-62.8835	5.79459	0	1	0	0	0
-65.4724	-42.651	-77.4226	5.79459	0	1	0	0	0
-59.6644	-15.8253	-91.0479	5.79459	0	1	0	0	0
-68.0812	-65.7035	-56.1071	5.79459	0	1	0	0	0
16.5685	-90.0991	-29.379	8	0	1	1	0	1
76.7045	16.6472	-55.6307	8	0.5	0.5	0.5	0	1
24.5721	-88.9178	-59.9152	8.29527	0	0	1
43.7018	-53.1234	-85.8374	8.29527	0	0	1
-23.2664	-38.3174	-100.451	8.29527	0	0	1
-26.9695	-79.5429	-71.0322	8.29527	0	0	1
48.6381	-74.2749	-64.9429	5.79459	0	1	0	0	0
45.1955	-96.3951	-27.6651	5.79459	0	1	0	0	0
72.8709	-74.9893	-34.1531	5.79459	0	1	0	0	0
-17.1778	-105.813	-24.6689	5.79459	0	1	0	0	0
0.367546	-32.4376	-105.108	5.79459	0	1	0	0	0
2.12825	-74.639	-80.7743	5.79459	0	1	0	0	0
29.9885	-38.041	-98.7602	5.79459	0	1	0	0	0
70.4093	-28.4098	-79.5953	5.79459	0	1	0	0	0
-23.303	-94.9265	-50.4572	5.79459	0	1	0	0	0
49.5962	-95.8454	-55.8012	5.69575	0	0.5	0.5
0.0131073	-57.2734	-107.143	5.69575	1	1	0
77.5113	-19.6539	-91.4638	5.69575	1	1	0
89.0495	-48.9136	-42.1621	5.79459	0	1	0	0	0
-74.7583	40.5495	-69.7634	8.29527	0	0	1
-92.9877	52.9631	-25.4595	8.29527	0	0	1
-88.5255	19.9256	-62.1789	5.79459	0	1	0	0	0
-58.1069	81.5692	-45.4978	5.79459	0	1	0	0	0
-86.0606	50.4151	-46.3885	5.79459	0	1	0	0	0
-55.2646	33.5854	-88.9823	5.79459	0	1	0	0	0
-57.0838	83.1054	-67.7853	5.69575	0	0.5	0.5
49.6514	47.6038	-100.143	5.69575	0	0.5	0.5
-47.2677	40.3303	-73.4487	8	0	1	1	0	1
-30.8963	80.4941	-42.6801	8	0.5	0.5	0.5	0	1
-12.186	79.894	-90.7103	5.69575	1	1	0
-11.1792	57.5505	-93.0751	8.29527	0	0	1
67.4583	40.1792	-55.5925	8	0	1	1	0	1
-6.55271	87.824	-65.9091	8.29527	0	0	1
69.4481	81.0081	-26.7328	8.29527	0	0	1
16.7022	78.4172	-75.3112	8.29527	0	0	1
-31.3667	19.6347	-103.587	8.29527	0	0	1
51.3916	9.82167	-96.7556	8.29527	0	0	1
6.62978	42.4286	-101.271	5.79459	0	1	0	0	0
12.2483	100.474	-43.0702	5.79459	0	1	0	0	0
7.91068	11.5079	-109.103	5.79459	0	1	0	0	0
48.1514	89.2939	-42.521	5.79459	0	1	0	0	0
33.7243	-0.251328	-104.702	5.79459	0	1	0	0	0
39.5661	56.5407	-85.6602	5.79459	0	1	0	0	0
-26.8419	-4.39561	-106.584	5.79459	0	1	0	0	0
-20.2036	3.35918	-119.739	5.69575	0	0.5	0.5
52.9187	8.51826	-109.04	5.69575	0	0.5	0.5
-47.4423	107.862	-29.623	5.69575	1	1	0
-43.9979	105.071	-42.2401	5.69575	0	0.5	0.5
-40.4141	99.7082	-22.8961	8.29527	0	0	1
-8.65968	108.736	-14.1936	5.79459	0	1	0	0	0
-38.2835	98.8394	-59.372	5.69575	0	0.5	0.5
7.94715	113.675	-42.1269	5.69575	0	0.5	0.5
50.4662	106	-31.2578	5.69575	1	1	0
76.3558	28.8329	-73.7459	8.29527	0	0	1
78.2923	37.9225	-41.0813	8	0.5	0.5	0.5	0	1
90.4344	7.25627	-62.2009	8.29527	0	0	1
70.1508	57.6058	-62.1324	5.79459	0	1	0	0	0
89.9405	56.3586	-28.8861	5.79459	0	1	0	0	0
97.8058	-10.8935	-49.1462	5.79459	0	1	0	0	0
-87.9635	-83.5861	5.97407	5.69575	1	1	0
-58.4015	-69.8979	80.3956	5.69575	0	0.5	0.5
-56.567	-81.8223	46.9604	8.29527	0	0	1
-107.384	23.7989	-1.53119	5.79459	0	1	0	0	0
-28.1162	-67.1781	82.4413	5.79459	0	1	0	0	0
-101.665	-21.2754	36.2158	5.79459	0	1	0	0	0
-108.42	-8.44814	-16.5422	5.79459	0	1	0	0	0
-89.0859	37.702	52.3666	5.79459	0	1	0	0	0
-105.663	13.8672	27.2601	5.79459	0	1	0	0	0
-87.2171	-37.5253	55.543	5.79459	0	1	0	0	0
-80.1236	-74.8938	-8.43406	5.79459	0	1	0	0	0
-86.2941	-2.87561	68.1547	5.79459	0	1	0	0	0
-65.7067	-56.3277	67.8956	5.79459	0	1	0	0	0
-79.6776	-70.8099	27.1556	5.79459	0	1	0	0	0
-55.727	-94.1615	11.319	5.79459	0	1	0	0	0
-102.161	-40.612	3.7163	5.79459	0	1	0	0	0
-105.236	-47.7013	37.5486	5.69575	0	0.5	0.5
-76.1475	-79.0021	52.1548	5.69575	0	0.5	0.5
-104.4	-60.6156	13.6477	5.69575	0	0.5	0.5
-100.589	-16.3568	66.1379	5.69575	1	1	0
12.1049	-77.7022	-55.4195	8	0	1	1	0	1
8.40623	-110.123	50.6187	5.69575	1	1	0
-9.54781	-103.959	34.6617	8.29527	0	0	1
-1.6394	-119.94	19.2744	5.69575	1	1	0
60.6053	-61.0553	68.551	8.29527	0	0	1
-23.2855	-92.54	54.7186	8.29527	0	0	1
82.6771	-48.435	8.60242	8	0.5	0.5	0.5	0	1
17.8415	-106.306	-21.925	8.29527	0	0	1
32.8905	-101.086	28.2803	8.29527	0	0	1
72.3239	-73.6596	37.9935	5.79459	0	1	0	0	0
-21.4256	-107.866	2.42682	5.79459	0	1	0	0	0
0.959747	-80.6801	74.765	5.79459	0	1	0	0	0
18.449	-57.7865	91.7625	5.79459	0	1	0	0	0
75.6724	-38.8803	69.7281	5.79459	0	1	0	0	0
54.2436	-94.765	13.3128	5.79459	0	1	0	0	0
28.3422	-90.3184	56.0295	5.79459	0	1	0	0	0
44.9321	-26.5061	96.8428	5.79459	0	1	0	0	0
-24.7871	-116.376	24.5378	5.69575	0	0.5	0.5
13.0085	-119.972	-14.0388	5.69575	0	0.5	0.5
-13.2194	-93.7039	76.1887	5.69575	0	0.5	0.5
-11.2155	-120.773	6.93586	5.69575	1	1	0
-71.052	-19.6276	96.5727	5.69575	1	1	0
-56.5884	-49.9589	95.1946	5.69575	1	1	0
-42.3199	-47.9498	89.4974	8.29527	0	0	1
-11.6036	-62.2939	103.657	5.69575	0	0.5	0.5
-13.3131	-41.2185	113.506	5.69575	1	1	0
-31.5809	-9.76285	104.916	8.29527	0	0	1
8.4343	-27.0759	106.282	5.79459	0	1	0	0	0
-30.5488	-27.788	114.256	5.69575	0	0.5	0.5
87.8756	-26.6937	79.5314	5.69575	1	1	0
80.9462	-74.4309	2.78605	5.79459	0	1	0	0	0
98.2538	-48.7183	8.5325	5.79459	0	1	0	0	0
95.3903	-34.15	42.8307	5.79459	0	1	0	0	0
98.2618	-71.3548	-3.60802	5.69575	0	0.5	0.5
102.055	-52.2969	40.1216	5.69575	0	0.5	0.5
98.387	-29.4537	64.9029	5.69575	1	1	0
98.6903	-66.489	24.4811	5.69575	0	0.5	0.5
83.7806	-16.5606	86.4089	5.69575	1	1	0
114.39	-21.9578	34.5366	5.69575	0	0.5	0.5
-51.9008	69.4663	41.6679	8	0	1	1	0	1
-119.95	18.0535	-6.79876	5.69575	1	1	0
-82.8743	72.3308	0.103512	8.29527	0	0	1
-76.7984	30.9703	72.4075	8.29527	0	0	1
-64.579	81.8687	35.0295	5.79459	0	1	0	0	0
-93.8978	51.5974	24.9095	5.79459	0	1	0	0	0
-105.037	52.5703	31.0496	5.69575	0	0.5	0.5
-87.6846	-13.8614	82.9408	5.69575	0	0.5	0.5
-84.9841	86.6955	-4.67634	5.69575	0	0.5	0.5
-115.36	35.9643	12.592	5.69575	0	0.5	0.5
17.3422	2.6201	94.5913	8	0.5	0.5	0.5	0	1
34.6793	73.5593	51.399	8	0.5	0.5	0.5	0	1
16.7866	77.768	75.9628	8.29527	0	0	1
50.2448	106.961	28.1899	5.69575	1	1	0
15.2048	108.186	12.7934	8.29527	0	0	1
-27.4875	104.014	22.9231	8.29527	0	0	1
19.4837	118.84	16.1431	5.69575	1	1	0
-25.096	117.62	17.213	5.69575	1	1	0
30.8553	104.543	-14.7599	8.29527	0	0	1
-50.1512	97.7106	6.12394	5.79459	0	1	0	0	0
29.4735	116.854	-15.4684	5.69575	0	0.5	0.5
3.61774	118.076	28.3717	5.69575	0	0.5	0.5
-4.74889	114.486	40.3783	5.69575	0	0.5	0.5
64.5587	102.525	8.98942	5.69575	0	0.5	0.5
-10.1987	121.061	-0.144967	5.69575	0	0.5	0.5
-36.0885	114.383	-19.3449	5.69575	1	1	0
-70.5198	-8.03098	84.0385	8.29527	0	0	1
-38.9973	32.1432	110.48	5.69575	0	0.5	0.5
0.833229	71.9356	97.9004	5.69575	1	1	0
48.9221	35.2102	105.483	5.69575	1	1	0
21.9918	-5.73564	107.63	8.29527	0	0	1
-21.2694	33.8969	87.4876	8	0	1	1	0	1
-12.9746	49.1487	97.5503	8.29527	0	0	1
57.7354	-0.23645	93.63	8.29527	0	0	1
-28.0862	26.3365	103.042	5.79459	0	1	0	0	0
5.82843	24.7517	107.02	5.79459	0	1	0	0	0
-3.2361	92.5665	59.3377	5.79459	0	1	0	0	0
-38.3339	56.027	86.5534	5.79459	0	1	0	0	0
-37.3509	79.7337	65.9352	5.79459	0	1	0	0	0
-6.90849	37.5933	115.319	5.69575	0	0.5	0.5
-8.30826	10.7914	120.725	5.69575	1	1	0
105.375	25.2777	-18.8985	8.29527	0	0	1
79.3311	-5.35464	76.0124	8.29527	0	0	1
68.9404	58.7516	62.4137	8.29527	0	0	1
75.6784	36.8397	70.821	8.29527	0	0	1
85.8711	68.0758	9.58329	8.29527	0	0	1
102.803	31.4116	23.3436	5.79459	0	1	0	0	0
104.36	-1.8002	34.7225	5.79459	0	1	0	0	0
91.2824	33.908	51.1642	5.79459	0	1	0	0	0
107.373	-5.73257	-23.1999	5.79459	0	1	0	0	0
106.767	-26.4096	-1.84649	5.79459	0	1	0	0	0
77.0116	69.4961	36.5992	5.79459	0	1	0	0	0
43.5677	88.9453	47.8601	5.79459	0	1	0	0	0
79.16	86.8148	30.932	5.69575	0	0.5	0.5
74.8535	94.265	16.4606	5.69575	0	0.5	0.5
73.3524	96.7707	3.85479	5.69575	0	0.5	0.5
