# Supplementary material for: Mechanistic model of radiotherapy-induced lung fibrosis using coupled 3D agent-based and Monte Carlo simulations
Source: Commun Med (Lond). 2024 Feb 9;4:16. doi: 10.1038/s43856-024-00442-w (PMC10858213; doi:10.1038/s43856-024-00442-w)
Supplement: Supplementary file 8 — Supplementary Software 1 [file 43856_2024_442_MOESM8_ESM.zip › code/HealthyStructure_phagFrac1.0_senescent1.0/exp_4/alv13.dat]

100.87	43.4963	-5.77789	5.79459	0	1	0	0	0
110.781	40.2887	29.3982	5.69575	0	0.5	0.5
98.883	43.145	21.463	5.79459	0	1	0	0	0
85.6087	37.778	77.4847	5.69575	0	0.5	0.5
-85.2447	-59.8136	-35.4355	8.29527	0	0	1
-45.2885	-75.8326	-83.4163	5.69575	1	1	0
-97.2466	-0.498886	-51.4087	8.29527	0	0	1
-45.9557	11.9545	-99.2228	8.29527	0	0	1
-63.0374	-74.3004	-51.0458	8.29527	0	0	1
-79.3383	-4.90181	-76.0356	8.29527	0	0	1
-66.0882	-33.1576	-81.4428	8.29527	0	0	1
-37.0252	-45.1676	-93.2149	8.29527	0	0	1
-82.9484	49.6782	-52.456	5.79459	0	1	0	0	0
-72.01	-54.6554	-62.666	5.79459	0	0	0	86385
-100.606	-36.994	-24.6951	5.79459	0	1	0	0	0
-108.608	16.5815	-5.36197	5.79459	0	1	0	0	0
-57.1661	46.4516	-81.6963	5.79459	0	1	0	0	0
-59.3575	-0.584061	-92.6086	5.79459	0	1	0	0	0
-83.2518	-40.4004	-59.4722	5.79459	0	1	0	0	0
-75.9851	-58.9494	-74.2397	5.69575	0	0.5	0.5
-57.2654	-54.5128	-92.2439	5.69575	0	0.5	0.5
-77.666	-79.2596	-49.4574	5.69575	1	1	0
74.6319	-23.4513	-55.9969	8	0	1	1	0	1
22.6497	64.7013	-67.4997	8	0	1	1	0	1
39.0044	22.8354	-84.9275	8	0.5	0.5	0.5	0	1
-16.8932	-11.3576	-108.099	8.29527	0	0	1
-6.93436	-93.58	-57.3995	8.29527	0	0	1
35.4462	-86.1556	-58.4874	8.29527	0	0	1
10.0563	-5.02475	-109.424	8.29527	0	0	1
12.9864	-106.298	-25.1394	5.79459	0	1	0	0	0
75.0134	4.14185	-80.3482	5.79459	0	1	0	0	0
9.38049	-83.6474	-70.8175	5.79459	0	1	0	0	0
81.2486	-34.4763	-65.6499	5.79459	0	1	0	0	0
56.6279	-88.8011	-31.7435	5.79459	0	1	0	0	0
2.67899	-28.9053	-106.1	5.79459	0	1	0	0	0
60.4732	-62.3033	-67.5374	5.79459	0	1	0	0	0
16.3444	-57.0548	-92.6098	5.79459	0	1	0	0	0
-15.3825	-61.8928	-89.6251	5.79459	0	1	0	0	0
45.4499	-41.0481	-91.3748	5.79459	0	1	0	0	0
37.922	-4.50395	-103.158	5.79459	0	1	0	0	0
-39.465	-84.1962	-58.7665	5.79459	0	1	0	0	0
32.6541	-61.5138	-99.5477	5.69575	0	0.5	0.5
93.287	-23.7215	-53.243	8.29527	0	0	1
94.7066	11.9443	-54.6625	8.29527	0	0	1
92.9073	-58.3615	-52.1736	5.69575	0	0.5	0.5
109.687	-17.7044	-49.1444	5.69575	0	0.5	0.5
76.9736	-75.7227	-55.687	5.69575	0	0.5	0.5
70.5697	-56.1213	-81.4261	5.69575	0	0.5	0.5
-2.15914	42.5968	-86.2342	8	0	1	1	0	1
-30.8852	106.748	-49.1005	5.69575	1	1	0
-17.6408	50.1445	-96.3033	8.29527	0	0	1
50.3687	14.9266	-96.6447	8.29527	0	0	1
48.2575	61.8592	-77.1015	8.29527	0	0	1
10.6219	53.019	-95.7923	5.79459	0	1	0	0	0
60.2546	73.0913	-55.92	5.79459	0	1	0	0	0
-39.4902	92.8218	-43.8707	5.79459	0	1	0	0	0
18.029	92.6336	-56.515	5.79459	0	1	0	0	0
-8.06239	87.8242	-65.7411	5.79459	0	1	0	0	0
-40.9604	73.6799	-70.6648	5.79459	0	1	0	0	0
61.3567	40.0172	-82.0609	5.79459	0	1	0	0	0
20.4224	105.979	-55.7784	5.69575	0	0.5	0.5
-23.2045	40.8994	-112.021	5.69575	0	0.5	0.5
54.8978	100.927	-39.4944	5.69575	0	0.5	0.5
107.061	43.8129	-37.1241	5.69575	1	1	0
86.2508	64.5742	-22.1579	5.79459	0	1	0	0	0
92.5269	40.3944	-43.6699	5.79459	0	1	0	0	0
-45.2881	-100.244	-0.192093	8.29527	0	0	1
-3.61696	-114.22	41.2373	5.69575	1	1	0
-33.5356	-115.049	-19.9718	5.69575	1	1	0
49.5672	-110.637	-7.89981	5.69575	0	0.5	0.5
26.4441	-118.296	-8.16537	5.69575	1	1	0
-16.0782	-119.412	-15.5595	5.69575	1	1	0
25.0285	-104.304	24.3784	8.29527	0	0	1
15.9493	-99.5187	44.0641	8.29527	0	0	1
-13.1424	-104.617	31.345	8.29527	0	0	1
-27.6893	-103.368	-25.4686	5.79459	0	1	0	0	0
-10.851	-109.444	2.06	5.79459	0	1	0	0	0
47.6354	-100.727	48.4227	5.69575	0	0.5	0.5
-1.57585	-105.759	59.7698	5.69575	1	1	0
-69.1941	-96.5207	-25.6095	5.69575	0	0.5	0.5
-113.135	8.94144	43.364	5.69575	1	1	0
-100.548	-63.4191	25.0597	5.69575	1	1	0
-112.76	-4.66943	44.9807	5.69575	1	1	0
-109.347	-10.8817	4.98573	8.29527	0	0	1
-49.9395	-57.1479	59.124	8	0.5	0.5	0.5	0	1
-81.8185	-55.6479	48.0525	8.29527	0	0	1
-101.288	-35.4013	24.2271	8.29527	0	0	1
-93.0979	-3.51497	58.4844	5.79459	0	1	0	0	0
-101.108	-43.1997	3.31659	5.79459	0	1	0	0	0
-68.4731	-38.8162	76.8423	5.79459	0	1	0	0	0
-79.2534	-73.0655	21.9164	5.79459	0	1	0	0	0
-100.539	31.4245	31.6921	5.79459	0	1	0	0	0
-68.1964	-85.5641	-11.3025	5.79459	0	1	0	0	0
-108.975	-43.7894	31.1253	5.69575	0	0.5	0.5
-89.89	-81.1635	-9.60068	5.69575	0	0.5	0.5
-80.1462	-90.4134	-12.7386	5.69575	0	0.5	0.5
-120.656	7.85027	11.8514	5.69575	1	1	0
-61.4384	-98.3864	-36.1298	5.69575	1	1	0
-88.7489	4.67209	36.8412	8	0.5	0.5	0.5	0	1
46.3038	-73.2408	41.7999	8	0.5	0.5	0.5	0	1
-33.5285	-90.5947	52.6159	8.29527	0	0	1
-5.3026	-80.5255	74.7497	8.29527	0	0	1
44.4566	-82.1497	58.095	5.79459	0	1	0	0	0
47.9534	-98.9101	4.15352	5.79459	0	1	0	0	0
-55.3043	-73.6635	60.1259	5.79459	0	1	0	0	0
70.3693	-61.9128	57.5757	5.79459	0	1	0	0	0
-83.8276	-36.5803	79.9669	5.69575	0	0.5	0.5
-82.4548	5.83202	89.0342	5.69575	1	1	0
-66.4892	-1.37529	87.6202	5.79459	0	1	0	0	0
-80.222	-22.0318	88.5378	5.69575	0	0.5	0.5
10.6744	10.2251	109.002	8.29527	0	0	1
66.4176	-4.31047	87.5793	8.29527	0	0	1
24.4472	-45.2331	97.2435	8.29527	0	0	1
48.4185	-31.5928	93.581	8.29527	0	0	1
-38.9059	-36.1356	96.3356	8.29527	0	0	1
21.4753	-67.8994	83.836	5.79459	0	1	0	0	0
-39.7383	21.4658	100.297	5.79459	0	1	0	0	0
-5.74059	39.2866	102.585	5.79459	0	1	0	0	0
-10.1169	-9.07411	109.157	5.79459	0	1	0	0	0
-18.9501	-50.2095	96.0203	5.79459	0	1	0	0	0
76.6896	-27.2516	74.0004	5.79459	0	1	0	0	0
17.0314	-32.7327	115.751	5.69575	0	0.5	0.5
47.4538	-60.3056	94.1874	5.69575	0	0.5	0.5
-28.7978	-86.2658	80.5531	5.69575	0	0.5	0.5
14.5365	-46.6136	111.246	5.69575	0	0.5	0.5
44.1817	-35.3408	107.515	5.69575	1	1	0
70.0435	-95.1613	-28.2516	5.69575	1	1	0
78.7677	-88.9264	25.4208	5.69575	1	1	0
95.8097	-49.3335	-22.0613	8.29527	0	0	1
100.521	17.4153	41.1365	8.29527	0	0	1
98.7759	-47.9082	6.93678	8.29527	0	0	1
97.9167	-19.8425	46.0281	5.79459	0	1	0	0	0
75.1125	-79.9439	8.18982	5.79459	0	1	0	0	0
88.1852	-54.4508	36.8577	5.79459	0	1	0	0	0
80.0457	-63.9653	-40.0142	5.79459	0	1	0	0	0
104.435	-40.8499	46.7398	5.69575	1	1	0
84.4034	6.64047	70.2281	8.29527	0	0	1
83.9656	-6.26344	87.5811	5.69575	1	1	0
-52.1604	74.7622	30.7471	8	0.5	0.5	0.5	0	1
-119.108	21.684	-10.1752	5.69575	1	1	0
-104.167	22.3422	-27.3864	8.29527	0	0	1
-85.8183	31.3898	61.2364	8.29527	0	0	1
-67.9713	66.7567	13.3761	8	0	1	1	0	1
-83.8188	65.0924	-28.9377	8.29527	0	0	1
-62.7428	69.1793	58.1169	5.79459	0	1	0	0	0
-86.9139	67.4185	0.845505	5.79459	0	1	0	0	0
-77.9191	71.9969	29.0698	5.79459	0	1	0	0	0
-107.825	52.2603	20.0621	5.69575	0	0.5	0.5
-93.737	75.9997	14.0472	5.69575	0	0.5	0.5
-83.0386	88.6158	3.42679	5.69575	0	0.5	0.5
-62.2215	99.2821	-32.1163	5.69575	0	0.5	0.5
-102.952	51.7966	38.4428	5.69575	0	0.5	0.5
-33.6282	90.1312	-0.997513	8	0.5	0.5	0.5	0	1
40.0242	102.441	-2.00616	8.29527	0	0	1
-1.7945	99.7882	46.2503	8.29527	0	0	1
92.2412	18.0447	20.5288	8	0	1	1	0	1
66.6077	82.6942	-28.7242	8.29527	0	0	1
12.0059	108.112	-16.3577	5.79459	0	1	0	0	0
-43.6744	93.6848	37.6259	5.79459	0	1	0	0	0
-14.6514	69.8347	83.7165	5.79459	0	1	0	0	0
-56.9873	93.3272	-11.9367	5.79459	0	1	0	0	0
-27.7324	106.138	-8.10178	5.79459	0	1	0	0	0
26.4531	78.6328	72.2296	5.79459	0	1	0	0	0
38.7464	97.4056	33.3264	5.79459	0	1	0	0	0
57.0572	77.0142	53.9749	5.79459	0	1	0	0	0
-3.7226	108.444	18.0547	5.79459	0	1	0	0	0
32.5379	111.122	-36.7856	5.69575	0	0.5	0.5
54.6495	108.484	2.10069	5.69575	1	1	0
41.5439	105.674	43.2115	5.69575	0	0.5	0.5
44.7844	107.326	-35.1498	5.69575	0	0.5	0.5
-56.541	49.1667	80.5342	8.29527	0	0	1
-4.43072	44.3123	85.2776	8	0	1	1	0	1
26.1684	50.8751	93.9518	5.79459	0	1	0	0	0
-42.6116	40.9638	106.142	5.69575	0	0.5	0.5
-39.5332	26.8886	111.69	5.69575	0	0.5	0.5
30.1049	75.0552	90.666	5.69575	0	0.5	0.5
54.1876	74.1715	79.5122	5.69575	1	1	0
98.5577	69.7133	13.651	5.69575	0	0.5	0.5
92.0013	49.1696	62.2738	5.69575	1	1	0
80.4792	69.1053	29.1125	5.79459	0	1	0	0	0
65.3049	45.9005	75.6862	5.79459	0	1	0	0	0
109.822	6.1647	-1.04576	5.79459	0	1	0	0	0
45.7473	40.6785	74.2154	8	0.5	0.5	0.5	0	1
21.4581	-62.477	-101.968	5.69575	1	1	0
87.0458	-65.5981	-14.8301	5.79459	0	1	0	0	0
