# Supplementary material for: Mechanistic model of radiotherapy-induced lung fibrosis using coupled 3D agent-based and Monte Carlo simulations
Source: Commun Med (Lond). 2024 Feb 9;4:16. doi: 10.1038/s43856-024-00442-w (PMC10858213; doi:10.1038/s43856-024-00442-w)
Supplement: Supplementary file 8 — Supplementary Software 1 [file 43856_2024_442_MOESM8_ESM.zip › code/HealthyStructure_phagFrac1.0_senescent1.0/exp_4/alv12.dat]

-71.816	-42.0104	-88.5314	5.69575	0	0.5	0.5
-57.3569	-53.8689	-92.5647	5.69575	0	0.5	0.5
-8.2216	-40.5188	-86.8683	8	0	1	1	0	1
-72.6315	-83.8772	-49.4892	5.69575	1	1	0
-59.0776	-92.5263	-52.0445	5.69575	1	1	0
-67.7602	-32.7533	-80.2217	5.79459	0	1	0	0	0
-74.3268	7.18539	-80.7707	5.79459	0	1	0	0	0
-91.7986	-23.2482	-55.9692	5.79459	0	1	0	0	0
-101.818	-46.2801	-47.447	5.69575	0	0.5	0.5
-102.762	-5.48072	-64.5763	5.69575	1	1	0
22.9049	-38.5345	-112.917	5.69575	1	1	0
30.9475	-60.1111	-86.7688	8.29527	0	0	1
-20.9453	-76.2821	-76.4351	8.29527	0	0	1
41.8107	-25.5258	-98.4901	8.29527	0	0	1
-1.58289	-40.8673	-102.114	5.79459	0	1	0	0	0
31.8482	-79.0121	-69.5901	5.79459	0	1	0	0	0
4.0927	-13.7421	-109.061	5.79459	0	1	0	0	0
-28.6145	-88.1892	-59.1935	5.79459	0	1	0	0	0
-42.7892	-19.0095	-99.5376	5.79459	0	1	0	0	0
53.7787	2.42603	-95.9269	5.79459	0	1	0	0	0
-34.4083	-54.4259	-89.1846	5.79459	0	1	0	0	0
69.8656	-46.5364	-71.0855	5.79459	0	1	0	0	0
42.9727	-90.8588	-44.6994	5.79459	0	1	0	0	0
33.7466	-108.016	-44.1995	5.69575	0	0.5	0.5
26.8627	-73.7849	-92.7057	5.69575	0	0.5	0.5
-30.4749	-4.458	-117.514	5.69575	0	0.5	0.5
-11.5719	-108.318	-53.7888	5.69575	0	0.5	0.5
48.1979	-45.768	-101.696	5.69575	0	0.5	0.5
-47.9106	-63.9481	-91.5156	5.69575	1	1	0
92.4601	-38.9242	-45.1226	5.79459	0	1	0	0	0
77.2667	-69.6654	-35.7294	5.79459	0	1	0	0	0
99.1372	-47.3988	-5.01802	5.79459	0	1	0	0	0
-106.178	-7.12864	58.6122	5.69575	1	1	0
-88.5721	-79.1938	25.3618	5.69575	1	1	0
-98.3513	-23.9401	43.0568	8.29527	0	0	1
-100.105	-44.8492	-8.22012	8.29527	0	0	1
-85.3191	4.10045	-44.256	8	0.5	0.5	0.5	0	1
-89.0127	-48.4523	42.7682	8.29527	0	0	1
-67.6407	-60.0823	62.5688	8.29527	0	0	1
-109.652	0.983679	-8.69154	5.79459	0	1	0	0	0
-97.4309	-38.4532	-33.5941	5.79459	0	1	0	0	0
-62.8843	-80.3047	41.1913	5.79459	0	1	0	0	0
-101.656	-37.7379	18.4912	5.79459	0	1	0	0	0
-60.6168	-91.7893	-0.575104	5.79459	0	1	0	0	0
-85.2994	-69.4053	2.62984	5.79459	0	1	0	0	0
-65.2929	-60.9602	-64.1926	5.79459	0	1	0	0	0
-82.6055	-9.92429	71.9572	5.79459	0	1	0	0	0
-74.2012	-73.363	-34.8145	5.79459	0	1	0	0	0
-102.845	-38.9808	51.6065	5.69575	0	0.5	0.5
-56.7675	-104.23	25.952	5.69575	0	0.5	0.5
-115.204	-38.3114	-4.48094	5.69575	0	0.5	0.5
-109.236	-53.0211	4.01266	5.69575	1	1	0
-78.1777	-90.0959	23.0406	5.69575	0	0.5	0.5
-121.281	-5.25757	4.81696	5.69575	0	0.5	0.5
-80.5352	-81.2181	40.9586	5.69575	1	1	0
-72.593	-9.71942	96.9314	5.69575	1	1	0
-28.489	-17.7592	104.752	5.79459	0	1	0	0	0
-57.555	-28.4597	89.3167	5.79459	0	1	0	0	0
-59.2763	-74.7651	75.209	5.69575	0	0.5	0.5
-44.3245	-113.108	-1.35756	5.69575	0	0.5	0.5
-6.04822	-121.334	-1.19495	5.69575	0	0.5	0.5
59.4453	-74.9789	-9.97398	8	0	1	1	0	1
-8.97112	-97.3388	50.4448	8.29527	0	0	1
-34.2509	-99.3567	32.4833	8.29527	0	0	1
-30.1894	-88.0383	-24.3585	8	0	1	1	0	1
-53.6272	-78.5923	-14.2426	8	0	1	1	0	1
35.6625	-97.3087	36.8673	8.29527	0	0	1
21.7797	-91.735	56.6598	8.29527	0	0	1
3.06851	-109.183	-13.0284	8.29527	0	0	1
8.88181	-99.7315	-45.5493	5.79459	0	1	0	0	0
-16.8955	-107.3	-17.3556	5.79459	0	1	0	0	0
67.9929	-85.8924	-10.038	5.79459	0	1	0	0	0
77.5419	-71.9114	30.2656	5.79459	0	1	0	0	0
46.4177	-99.0269	11.7929	5.79459	0	1	0	0	0
-20.6722	-107.119	14.0796	5.79459	0	1	0	0	0
-42.6118	-95.4173	-34.3478	5.79459	0	1	0	0	0
5.33926	-75.5542	79.7688	5.79459	0	1	0	0	0
-45.1326	-109.738	26.0833	5.69575	1	1	0
113.158	-27.6847	34.4791	5.69575	1	1	0
94.6249	-16.33	5.91136	8	0.5	0.5	0.5	0	1
72.8541	-86.0385	45.2721	5.69575	1	1	0
86.4231	-56.1469	64.3311	5.69575	1	1	0
97.3256	-39.7715	32.3412	5.79459	0	1	0	0	0
69.0494	-98.6592	16.0763	5.69575	0	0.5	0.5
101.745	-61.0641	-26.0594	5.69575	0	0.5	0.5
115.28	-38.0953	-4.36888	5.69575	0	0.5	0.5
-50.6258	-28.3793	106.731	5.69575	0	0.5	0.5
-38.3567	-24.9277	84.6336	8	0.5	0.5	0.5	0	1
56.3696	-20.1446	105.719	5.69575	1	1	0
19.714	-59.7027	103.956	5.69575	1	1	0
-24.0683	-50.6018	94.6582	8.29527	0	0	1
30.0738	-9.71595	105.362	8.29527	0	0	1
29.3239	-50.4244	93.2603	5.79459	0	1	0	0	0
61.3838	-60.143	68.6642	5.79459	0	1	0	0	0
-33.1342	-66.9767	80.7232	5.79459	0	1	0	0	0
9.96629	-73.6211	96.1276	5.69575	0	0.5	0.5
-30.6301	-35.7586	111.996	5.69575	0	0.5	0.5
67.2665	-24.1443	83.6198	8.29527	0	0	1
92.6079	-14.7173	57.508	5.79459	0	1	0	0	0
65.2785	-72.4315	72.4733	5.69575	1	1	0
-82.7942	30.7477	-65.5721	8.29527	0	0	1
-97.7446	-0.993569	-50.4565	8.29527	0	0	1
-100.426	36.2752	-26.4325	5.79459	0	1	0	0	0
-75.5072	64.4864	-47.3304	5.79459	0	1	0	0	0
-93.1209	55.8132	-54.5279	5.69575	0	0.5	0.5
-62.7574	73.7047	-73.41	5.69575	0	0.5	0.5
-25.4967	24.4944	-116.232	5.69575	0	0.5	0.5
25.5308	100.26	-63.703	5.69575	1	1	0
28.8252	90.645	-55.2451	8.29527	0	0	1
-40.9001	72.7938	-71.6118	8.29527	0	0	1
-4.84445	92.0296	-60.059	8.29527	0	0	1
-26.9547	41.2214	-98.3571	8.29527	0	0	1
-37.2761	12.7611	-102.702	8.29527	0	0	1
16.9017	11.8567	-108.045	8.29527	0	0	1
9.51102	37.418	-103.002	5.79459	0	1	0	0	0
-54.4429	51.1497	-80.7445	5.79459	0	1	0	0	0
-5.86467	72.3339	-82.6644	5.79459	0	1	0	0	0
61.9451	87.059	-26.1448	5.79459	0	1	0	0	0
-9.77617	105.221	-30.543	5.79459	0	1	0	0	0
58.4007	62.845	-68.8466	5.79459	0	1	0	0	0
29.514	62.5683	-85.5227	5.79459	0	1	0	0	0
-28.2225	11.6745	-117.58	5.69575	0	0.5	0.5
-26.9491	90.3375	-76.6341	5.69575	0	0.5	0.5
-19.87	44.7856	-111.175	5.69575	0	0.5	0.5
50.9767	102.821	-39.8645	5.69575	1	1	0
93.1322	21.3422	-54.506	8.29527	0	0	1
77.7223	43.3947	-64.6231	8.29527	0	0	1
43.8616	13.0044	-84.6317	8	0.5	0.5	0.5	0	1
69.7441	10.757	-84.3804	8.29527	0	0	1
93.6693	50.9578	-27.007	5.79459	0	1	0	0	0
97.4545	-8.0211	-50.3814	5.79459	0	1	0	0	0
66.2086	31.8487	-96.7574	5.69575	0	0.5	0.5
-83.502	36.8757	30.3822	8	0.5	0.5	0.5	0	1
-72.1877	80.4799	20.2961	8.29527	0	0	1
-62.293	88.1046	-21.3815	8.29527	0	0	1
-97.0219	33.5901	39.4774	8.29527	0	0	1
-88.4718	64.5641	-10.2089	5.79459	0	1	0	0	0
-33.1873	103.07	19.3683	5.79459	0	1	0	0	0
-107.291	21.5774	11.0948	5.79459	0	1	0	0	0
-90.4579	56.7562	26.3836	5.79459	0	1	0	0	0
-42.6614	100.458	-13.7164	5.79459	0	1	0	0	0
-48.3111	89.9294	40.9725	5.79459	0	1	0	0	0
-62.1436	43.6533	79.5774	8.29527	0	0	1
-83.5171	15.3976	69.9123	8.29527	0	0	1
-84.9853	16.4595	85.2453	5.69575	0	0.5	0.5
-59.0255	45.8648	95.7722	5.69575	0	0.5	0.5
-55.179	77.5277	75.533	5.69575	0	0.5	0.5
47.1622	55.2327	63.0883	8	0	1	1	0	1
62.514	59.8279	42.0488	8	0.5	0.5	0.5	0	1
33.925	90.6297	52.3007	8.29527	0	0	1
24.2099	104.624	-23.8268	8.29527	0	0	1
37.3905	102.227	15.8643	5.79459	0	1	0	0	0
70.51	75.4364	37.9168	5.79459	0	1	0	0	0
-1.09099	109.609	9.21109	5.79459	0	1	0	0	0
-50.7073	73.3339	64.4236	5.79459	0	1	0	0	0
-6.14166	96.7748	51.9319	5.79459	0	1	0	0	0
90.6717	32.0211	-2.96085	8	0	1	1	0	1
97.3186	14.999	49.0317	8.29527	0	0	1
89.0786	64.1739	6.83522	8.29527	0	0	1
108.892	4.49834	14.9089	8.29527	0	0	1
54.6303	68.953	66.0414	8.29527	0	0	1
109.285	-9.27429	-8.40947	5.79459	0	1	0	0	0
74.3764	80.8081	6.18089	5.79459	0	1	0	0	0
119.69	19.8026	-6.49113	5.69575	0	0.5	0.5
108.164	33.6867	43.8815	5.69575	0	0.5	0.5
-1.07315	120.083	18.404	5.69575	1	1	0
-47.3865	111.369	10.5537	5.69575	0	0.5	0.5
-34.7346	111.927	32.0132	5.69575	0	0.5	0.5
-22.5134	114.094	35.152	5.69575	1	1	0
9.6427	5.98141	120.959	5.69575	1	1	0
-44.4991	10.8063	100.015	8.29527	0	0	1
-19.1105	11.4168	107.724	8.29527	0	0	1
-34.0319	58.1223	86.9691	5.79459	0	1	0	0	0
55.4751	48.9082	81.4279	5.79459	0	1	0	0	0
12.1155	79.9178	74.608	5.79459	0	1	0	0	0
42.1513	14.1188	100.618	5.79459	0	1	0	0	0
14.4371	30.0791	104.818	5.79459	0	1	0	0	0
2.65756	56.1073	94.5775	5.79459	0	1	0	0	0
32.3408	45.2342	108.018	5.69575	1	1	0
94.899	17.0811	73.9074	5.69575	1	1	0
64.5392	8.68634	88.6523	8.29527	0	0	1
-94.1214	-68.34	35.0814	5.69575	1	1	0
