# Supplementary material for: Mechanistic model of radiotherapy-induced lung fibrosis using coupled 3D agent-based and Monte Carlo simulations
Source: Commun Med (Lond). 2024 Feb 9;4:16. doi: 10.1038/s43856-024-00442-w (PMC10858213; doi:10.1038/s43856-024-00442-w)
Supplement: Supplementary file 8 — Supplementary Software 1 [file 43856_2024_442_MOESM8_ESM.zip › code/HealthyStructure_phagFrac1.0_senescent1.0/exp_4/alv9.dat]

-19.983	-107.129	-53.7047	5.69575	1	1	0
-39.249	-72.1822	-73.1344	8.29527	0	0	1
-68.3474	-11.0004	-85.4847	8.29527	0	0	1
-18.1639	-92.1554	-57.2467	8.29527	0	0	1
-93.4752	-7.14473	-21.6061	8	0.5	0.5	0.5	0	1
-47.7056	-18.1909	-97.4334	8.29527	0	0	1
-68.0923	-76.4144	-40.3023	8.29527	0	0	1
-27.9379	-54.1326	-91.5922	8.29527	0	0	1
-78.5142	-74.6731	-18.9592	5.79459	0	1	0	0	0
-31.1457	-103.013	-22.7669	5.79459	0	1	0	0	0
-79.6389	-43.7863	-61.9711	5.79459	0	1	0	0	0
-2.80243	-78.679	-76.8229	5.79459	0	1	0	0	0
-97.7751	-2.76697	-50.3227	5.79459	0	1	0	0	0
-98.094	-36.9388	-33.363	5.79459	0	1	0	0	0
-30.5465	10.1392	-105.185	5.79459	0	1	0	0	0
-107.695	-15.283	-54.1122	5.69575	0	0.5	0.5
-107.227	-29.2335	-49.0676	5.69575	0	0.5	0.5
-49.2682	-76.7531	-80.272	5.69575	1	1	0
-11.4023	-100.395	-67.4645	5.69575	0	0.5	0.5
-100.911	-28.199	-61.4946	5.69575	1	1	0
59.2481	33.8173	67.8346	8	0.5	0.5	0.5	0	1
10.1974	-68.8152	-66.4527	8	0.5	0.5	0.5	0	1
11.3442	-27.2842	-105.957	8.29527	0	0	1
62.8574	-40.2959	-80.7786	8.29527	0	0	1
24.0297	-66.4071	-84.3367	8.29527	0	0	1
23.1276	-104.984	-23.3107	8.29527	0	0	1
78.998	-70.0051	-30.9614	8.29527	0	0	1
98.243	-8.39499	-48.7631	8.29527	0	0	1
59.2455	-4.94674	-92.55	8.29527	0	0	1
12.4604	-92.5699	-58.0995	8.29527	0	0	1
99.0794	-33.7372	-33.8388	8.29527	0	0	1
49.5297	-83.8897	-51.0817	5.79459	0	1	0	0	0
39.9852	-13.3542	-101.601	5.79459	0	1	0	0	0
1.68581	-45.6692	-100.057	5.79459	0	1	0	0	0
77.6627	-45.9503	-62.9053	5.79459	0	1	0	0	0
87.8551	-22.4864	-80.844	5.69575	0	0.5	0.5
47.5364	-71.9256	-85.5973	5.69575	0	0.5	0.5
76.2179	-73.2435	-59.8842	5.69575	0	0.5	0.5
114.752	-29.5368	-26.8239	5.69575	0	0.5	0.5
73.1727	63.4548	-52.1465	5.79459	0	1	0	0	0
-56.0244	37.1309	-101.205	5.69575	0	0.5	0.5
-55.8392	92.0691	-56.2597	5.69575	1	1	0
-27.8802	9.00468	-117.906	5.69575	1	1	0
-75.1253	59.8298	5.66217	8	0.5	0.5	0.5	0	1
-55.0775	11.9792	-94.4615	8.29527	0	0	1
-32.4165	80.745	-67.2979	8.29527	0	0	1
-70.7434	61.9127	-57.1156	5.79459	0	1	0	0	0
-91.2343	28.5502	-54.4167	5.79459	0	1	0	0	0
-87.7888	60.3243	-27.4612	5.79459	0	1	0	0	0
-46.4355	52.0947	-85.0288	5.79459	0	1	0	0	0
-57.2176	87.4755	-34.2664	5.79459	0	1	0	0	0
-97.7909	60.6348	-38.9906	5.69575	0	0.5	0.5
-38.8641	83.5743	-79.1599	5.69575	0	0.5	0.5
6.01357	39.02	-114.901	5.69575	0	0.5	0.5
45.9225	54.4731	-98.4058	5.69575	1	1	0
14.2762	87.3514	-65.314	8.29527	0	0	1
68.4249	26.3727	-81.991	8.29527	0	0	1
-7.33412	13.7954	-108.885	8.29527	0	0	1
25.3775	58.3109	-89.7542	8.29527	0	0	1
5.93828	38.7517	-102.772	5.79459	0	1	0	0	0
43.9799	85.475	-53.4769	5.79459	0	1	0	0	0
88.9589	63.374	-13.0403	5.79459	0	1	0	0	0
66.239	84.4498	-24.0961	5.79459	0	1	0	0	0
45.3802	55.4275	-83.4771	5.79459	0	1	0	0	0
47.8301	98.8447	-6.48019	5.79459	0	1	0	0	0
-14.1763	73.8155	-80.3138	5.79459	0	1	0	0	0
82.2283	34.7783	-64.257	5.79459	0	1	0	0	0
13.0675	109.105	-51.8185	5.69575	0	0.5	0.5
100.651	27.276	-35.006	8.29527	0	0	1
103.977	2.34982	-35.8227	5.79459	0	1	0	0	0
-46.8576	-111.658	-9.84039	5.69575	1	1	0
-36.6556	-115	-13.8365	5.69575	0	0.5	0.5
-39.4672	-114.891	1.49534	5.69575	1	1	0
-109.233	-8.74036	52.4561	5.69575	1	1	0
30.5511	-74.8242	52.1868	8	0	1	1	0	1
-107.773	-52.9792	18.3851	5.69575	1	1	0
-82.5726	-34.3912	82.2139	5.69575	1	1	0
-50.5344	-62.0912	75.4384	8.29527	0	0	1
-93.0726	-58.3788	5.42262	8.29527	0	0	1
-14.6487	-80.064	73.9944	8.29527	0	0	1
-74.4565	-25.3947	76.8841	5.79459	0	1	0	0	0
-66.7421	-79.6182	36.1447	5.79459	0	1	0	0	0
-89.5226	17.2441	61.5496	5.79459	0	1	0	0	0
-107.886	-20.821	-5.20069	5.79459	0	1	0	0	0
-62.6268	-90.2121	6.2978	5.79459	0	1	0	0	0
-30.688	-103.399	21.6081	5.79459	0	1	0	0	0
-97.3756	-18.0876	47.8626	5.79459	0	1	0	0	0
-97.2745	-41.6163	30.0957	5.79459	0	1	0	0	0
-49.4439	-80.6806	56.0886	5.79459	0	1	0	0	0
-103.677	20.2753	30.6591	5.79459	0	1	0	0	0
-113.024	-44.5441	-1.16308	5.69575	0	0.5	0.5
-120.589	-13.3447	6.33879	5.69575	0	0.5	0.5
-55.4867	-106.458	-18.6503	5.69575	0	0.5	0.5
-61.7355	-77.8666	69.8958	5.69575	1	1	0
-44.5369	-7.89199	100.271	8.29527	0	0	1
-58.7696	11.9126	92.2183	5.79459	0	1	0	0	0
-29.6555	-39.6265	98.2359	5.79459	0	1	0	0	0
-57.7247	-32.5303	101.831	5.69575	0	0.5	0.5
41.3434	-114.139	4.78049	5.69575	1	1	0
86.2852	-84.1586	15.2345	5.69575	1	1	0
81.9686	-55.3135	70.5795	5.69575	0	0.5	0.5
72.8267	-75.9288	60.7535	5.69575	1	1	0
-31.9005	-89.1583	16.9855	8	0	1	1	0	1
-4.10712	-100.987	43.4132	8.29527	0	0	1
92.5612	-55.704	20.7242	8.29527	0	0	1
59.9786	-55.9997	50.2203	8	0	1	1	0	1
51.0439	-86.4615	44.9326	8.29527	0	0	1
54.3076	-68.4097	66.8641	5.79459	0	1	0	0	0
72.3029	-82.7702	-4.59647	5.79459	0	1	0	0	0
12.5915	-105.915	26.8984	5.79459	0	1	0	0	0
28.2201	-106.318	-0.284267	5.79459	0	1	0	0	0
50.5947	-96.0268	17.8613	5.79459	0	1	0	0	0
77.4834	-58.6293	51.5647	5.79459	0	1	0	0	0
81.438	-82.0126	37.4392	5.69575	0	0.5	0.5
104.382	-7.28061	61.7364	5.69575	0	0.5	0.5
109.829	-6.04861	-1.04466	5.79459	0	1	0	0	0
103.04	-27.2919	27.1643	5.79459	0	1	0	0	0
82.6122	-30.5743	65.8821	5.79459	0	1	0	0	0
98.2294	-49.0289	-6.86656	5.79459	0	1	0	0	0
-1.80821	-35.5435	116.161	5.69575	1	1	0
72.4532	-29.9237	92.8171	5.69575	0	0.5	0.5
-3.71274	-15.9078	120.387	5.69575	1	1	0
63.144	-7.75661	103.501	5.69575	1	1	0
65.1505	-12.3679	87.7639	8.29527	0	0	1
13.405	-28.386	105.426	8.29527	0	0	1
27.5497	0.706938	106.49	8.29527	0	0	1
34.2941	-46.7073	93.5005	5.79459	0	1	0	0	0
-9.3761	9.43536	109.193	5.79459	0	1	0	0	0
13.1179	-72.1135	82.0217	5.79459	0	1	0	0	0
13.7533	2.32231	120.687	5.69575	0	0.5	0.5
5.43954	-45.4303	112.545	5.69575	1	1	0
4.75629	-5.99093	121.25	5.69575	0	0.5	0.5
22.9016	53.635	76.5133	8	0	1	1	0	1
-57.0767	48.0299	60.7525	8	0	1	1	0	1
-83.3458	19.0037	44.1341	8	0.5	0.5	0.5	0	1
-100.916	30.1651	60.5469	5.69575	1	1	0
-25.1749	105.242	-19.7547	8.29527	0	0	1
-79.5322	70.344	28.7463	8.29527	0	0	1
-75.5617	47.1233	64.5742	8.29527	0	0	1
-68.8358	85.7997	0.226903	5.79459	0	1	0	0	0
-100.383	44.9242	-2.24193	5.79459	0	1	0	0	0
-49.2677	79.8917	57.3586	5.79459	0	1	0	0	0
-25.6482	49.6488	94.7479	5.79459	0	1	0	0	0
-109.093	12.9455	-5.57053	5.79459	0	1	0	0	0
-72.1805	87.9314	42.6372	5.69575	0	0.5	0.5
-86.498	82.1363	-23.0569	5.69575	0	0.5	0.5
-93.1048	39.484	67.3231	5.69575	0	0.5	0.5
-20.9196	119.388	-8.29778	5.69575	0	0.5	0.5
-55.539	41.5891	85.3567	5.79459	0	1	0	0	0
-22.5457	29.8265	115.594	5.69575	0	0.5	0.5
-43.1754	13.3897	112.767	5.69575	0	0.5	0.5
-35.7174	72.6512	90.5868	5.69575	0	0.5	0.5
41.9184	82.585	26.0393	8	0.5	0.5	0.5	0	1
26.5029	94.7895	49.1176	8.29527	0	0	1
65.7842	47.9169	74.0028	8.29527	0	0	1
75.7017	36.6226	-46.7281	8	0	1	1	0	1
86.8534	45.9355	49.4613	8.29527	0	0	1
22.2123	107.473	-7.48924	8.29527	0	0	1
-10.1451	81.5059	73.1701	8.29527	0	0	1
60.5093	20.1202	89.6257	5.79459	0	1	0	0	0
22.1408	105.217	23.2207	5.79459	0	1	0	0	0
59.0077	84.4447	38.5642	5.79459	0	1	0	0	0
-21.5307	100.619	38.887	5.79459	0	1	0	0	0
7.03458	104.705	-32.9766	5.79459	0	1	0	0	0
30.7085	73.7122	75.6538	5.79459	0	1	0	0	0
-39.1761	101.996	12.7309	5.79459	0	1	0	0	0
103.659	36.7274	-2.23765	5.79459	0	1	0	0	0
91.241	27.1765	55.1047	5.79459	0	1	0	0	0
105.287	20.9706	23.9776	5.79459	0	1	0	0	0
81.711	71.1345	19.058	5.79459	0	1	0	0	0
91.7318	0.354039	60.7054	5.79459	0	1	0	0	0
121.312	6.08821	-2.50767	5.69575	0	0.5	0.5
114.037	41.8888	1.3827	5.69575	1	1	0
15.3098	116.316	31.5602	5.69575	0	0.5	0.5
-10.6894	60.2797	104.938	5.69575	1	1	0
36.1806	32.9389	111.206	5.69575	0	0.5	0.5
45.0201	9.38571	112.45	5.69575	0	0.5	0.5
70.6649	3.75472	98.7537	5.69575	0	0.5	0.5
17.1131	57.8207	105.469	5.69575	1	1	0
65.2641	19.4863	100.608	5.69575	1	1	0
8.57578	62.7403	89.945	8.29527	0	0	1
28.5571	29.6234	102.011	5.79459	0	1	0	0	0
24.7548	6.83549	118.751	5.69575	0	0.5	0.5
-25.4407	88.2394	-28.6716	8	0.5	0.5	0.5	0	1
-85.9839	-85.8171	1.44716	5.69575	1	1	0
