# Supplementary material for: Mechanistic model of radiotherapy-induced lung fibrosis using coupled 3D agent-based and Monte Carlo simulations
Source: Commun Med (Lond). 2024 Feb 9;4:16. doi: 10.1038/s43856-024-00442-w (PMC10858213; doi:10.1038/s43856-024-00442-w)
Supplement: Supplementary file 8 — Supplementary Software 1 [file 43856_2024_442_MOESM8_ESM.zip › code/HealthyStructure_phagFrac1.0_senescent1.0/exp_4/alv8.dat]

57.7073	-102.265	-31.1695	5.69575	0	0.5	0.5
3.35643	-105.228	-31.8711	8.29527	0	0	1
-15.1034	-114.144	-38.7691	5.69575	0	0.5	0.5
-37.9461	-4.83879	-115.311	5.69575	1	1	0
-46.7339	14.5309	-82.8267	8	0	1	1	0	1
-92.0376	11.453	-78.4717	5.69575	1	1	0
-59.2848	-81.719	-67.5812	5.69575	1	1	0
-95.4047	-9.95299	-53.8413	8.29527	0	0	1
-39.1772	-44.4631	-92.6725	8.29527	0	0	1
-65.5519	-42.6189	-77.3729	5.79459	0	1	0	0	0
-72.039	-65.5075	-51.1776	5.79459	0	1	0	0	0
-25.3104	-73.2959	-93.5241	5.69575	0	0.5	0.5
7.47549	-36.7784	-115.549	5.69575	1	1	0
55.0671	-77.894	-75.2332	5.69575	0	0.5	0.5
53.8161	-29.1847	-74.2134	8	0.5	0.5	0.5	0	1
85.7118	-74.1982	-43.681	5.69575	1	1	0
65.2114	-1.74129	-102.491	5.69575	1	1	0
15.1745	-10.3777	-108.453	8.29527	0	0	1
76.1092	-58.8988	-53.2759	8.29527	0	0	1
15.3362	-52.1688	-95.6202	8.29527	0	0	1
51.7389	-80.6968	-53.9547	8.29527	0	0	1
-10.9948	-86.9335	-66.4957	8.29527	0	0	1
77.6194	-74.0936	-24.1945	8.29527	0	0	1
82.2476	-41.0804	-60.3964	8.29527	0	0	1
30.1737	-90.2015	-55.2561	8.29527	0	0	1
84.6705	1.01903	-70.213	5.79459	0	1	0	0	0
38.0578	-53.0278	-88.5418	5.79459	0	1	0	0	0
-25.1797	-71.8203	-79.4231	5.79459	0	1	0	0	0
67.0633	-26.0443	-83.2101	5.79459	0	1	0	0	0
58.7672	-23.2011	-103.769	5.69575	0	0.5	0.5
-16.2537	-24.0482	-106.101	5.79459	0	1	0	0	0
60.1575	-54.4125	-90.4448	5.69575	0	0.5	0.5
71.1255	-45.3755	-87.4193	5.69575	0	0.5	0.5
75.9022	-57.9167	-75.1293	5.69575	0	0.5	0.5
68.284	-30.7657	-95.6598	5.69575	1	1	0
-72.4423	90.5205	-36.3049	5.69575	1	1	0
-47.0593	89.8103	-42.656	8.29527	0	0	1
-61.348	60.0828	-68.7494	5.79459	0	1	0	0	0
-53.2822	34.0291	-90.0168	5.79459	0	1	0	0	0
-87.8536	17.2401	-63.9103	5.79459	0	1	0	0	0
-68.6653	2.86766	-85.8886	5.79459	0	1	0	0	0
-106.095	30.5467	-50.7017	5.69575	0	0.5	0.5
-57.367	19.4079	-105.32	5.69575	0	0.5	0.5
-26.8684	54.4458	-105.231	5.69575	0	0.5	0.5
-82.3764	38.3412	-80.6472	5.69575	0	0.5	0.5
-36.2175	84.7216	-79.1861	5.69575	1	1	0
63.6507	28.0418	-99.6099	5.69575	1	1	0
6.19865	111.448	-47.9662	5.69575	0	0.5	0.5
63.0492	22.1038	-69.2221	8	0	1	1	0	1
80.6785	85.1276	-31.6886	5.69575	0	0.5	0.5
-43.1219	-14.4379	-84.7793	8	0.5	0.5	0.5	0	1
19.7999	26.1485	-104.996	8.29527	0	0	1
78.3351	30.0547	-47.0723	8	0	1	1	0	1
58.3331	75.4404	-54.827	8.29527	0	0	1
42.2119	51.8264	-87.3573	8.29527	0	0	1
35.3129	98.6764	-33.406	8.29527	0	0	1
12.0694	82.6339	-71.5958	5.79459	0	1	0	0	0
62.2565	56.3542	-71.0515	5.79459	0	1	0	0	0
91.8487	54.1919	-26.964	5.79459	0	1	0	0	0
84.6018	28.0264	-64.4753	5.79459	0	1	0	0	0
-34.2559	7.61797	-104.252	5.79459	0	1	0	0	0
53.0005	7.16895	-96.1226	5.79459	0	1	0	0	0
5.50283	56.0372	-94.4963	5.79459	0	1	0	0	0
-29.2495	71.1707	-78.6079	5.79459	0	1	0	0	0
-15.9391	34.0018	-103.392	5.79459	0	1	0	0	0
-11.6506	42.6337	-113.166	5.69575	0	0.5	0.5
74.6264	23.5054	-92.9424	5.69575	0	0.5	0.5
50.3693	55.0701	-95.8809	5.69575	1	1	0
-9.63872	108.301	-54.2076	5.69575	0	0.5	0.5
34.9293	27.6123	-113.037	5.69575	1	1	0
101.092	-29.5588	-31.7291	8.29527	0	0	1
104.816	11.4499	-31.3457	5.79459	0	1	0	0	0
107.24	-47.3033	-31.9686	5.69575	1	1	0
101.943	40.3239	-9.02463	5.79459	0	1	0	0	0
-37.1461	-102.03	54.4967	5.69575	0	0.5	0.5
-56.2402	-100.346	39.0852	5.69575	1	1	0
-50.225	-106.631	29.4484	5.69575	0	0.5	0.5
-32.5189	-115.013	21.7794	5.69575	1	1	0
-44.147	-99.5135	-15.7515	8.29527	0	0	1
-14.3591	-119.788	-14.3005	5.69575	0	0.5	0.5
27.0637	-106.033	11.1602	8.29527	0	0	1
62.1551	-104.332	3.3989	5.69575	1	1	0
21.6568	-107.634	52.0169	5.69575	0	0.5	0.5
-14.8533	-120.491	4.60726	5.69575	0	0.5	0.5
-96.1083	-53.5048	-0.660834	8.29527	0	0	1
-72.9026	-47.5646	67.2519	8.29527	0	0	1
-80.3914	-64.9378	37.6869	5.79459	0	1	0	0	0
-99.7699	-31.2168	-34.2268	5.79459	0	1	0	0	0
-99.838	-43.765	-14.7312	5.79459	0	1	0	0	0
-54.3634	-95.4248	6.22411	5.79459	0	1	0	0	0
-55.7107	-87.5315	-36.5316	5.79459	0	1	0	0	0
-105.586	-21.6039	22.0215	5.79459	0	1	0	0	0
-59.8479	-86.599	31.9192	8.29527	0	0	1
-86.5271	-13.1956	84.2546	5.69575	0	0.5	0.5
-92.521	12.9912	77.6594	5.69575	0	0.5	0.5
78.7086	-38.8436	84.0002	5.69575	1	1	0
7.35674	-15.3466	94.6881	8	0	1	1	0	1
48.2526	-98.0835	-12.301	8.29527	0	0	1
71.6406	-67.2207	71.4766	5.69575	1	1	0
54.9585	-91.2205	27.5389	8.29527	0	0	1
95.1342	13.5437	4.64073	8	0.5	0.5	0.5	0	1
74.912	-55.0053	58.8439	8.29527	0	0	1
-3.78731	-99.7575	46.1964	8.29527	0	0	1
45.4067	-56.298	82.878	5.79459	0	1	0	0	0
96.216	-44.1439	29.8965	5.79459	0	1	0	0	0
11.836	-64.4844	88.3271	5.79459	0	1	0	0	0
80.7223	-7.75656	74.3219	5.79459	0	1	0	0	0
-31.8927	-85.9921	60.7307	5.79459	0	1	0	0	0
94.7529	-15.2352	53.7566	5.79459	0	1	0	0	0
12.3045	-92.971	57.4891	5.79459	0	1	0	0	0
39.7021	-86.6398	54.9299	5.79459	0	1	0	0	0
87.9407	-66.0721	-0.960001	5.79459	0	1	0	0	0
74.5997	-72.9889	34.7492	5.79459	0	1	0	0	0
78.9532	-77.847	49.6602	5.69575	0	0.5	0.5
-34.4979	7.21255	116.266	5.69575	1	1	0
-37.0828	-31.1051	98.7792	8.29527	0	0	1
-59.3132	-32.8932	86.6024	5.79459	0	1	0	0	0
-51.2122	-25.1842	107.252	5.69575	1	1	0
5.14548	-48.7145	111.177	5.69575	0	0.5	0.5
-5.57505	-7.95357	109.57	8.29527	0	0	1
-15.3338	-59.4142	91.2953	8.29527	0	0	1
51.7769	4.45016	96.9502	8.29527	0	0	1
31.5172	0.731583	105.386	5.79459	0	1	0	0	0
32.9162	-29.9672	100.591	5.79459	0	1	0	0	0
58.2127	-9.42102	106.219	5.69575	0	0.5	0.5
-48.7975	80.371	20.3665	8	0	1	1	0	1
-91.1035	45.6382	41.4404	8.29527	0	0	1
-77.3322	74.8855	-22.6252	8.29527	0	0	1
-73.2501	75.3136	32.5928	8.29527	0	0	1
-39.6	61.9609	81.8089	8.29527	0	0	1
-65.4247	36.2307	80.6657	8.29527	0	0	1
11.7995	49.448	81.6771	8	0.5	0.5	0.5	0	1
-55.7796	70.0469	63.8911	8.29527	0	0	1
-32.3031	103.182	-20.2465	8.29527	0	0	1
-15.855	78.6413	75.2606	5.79459	0	1	0	0	0
-97.6727	-14.9229	48.3461	5.79459	0	1	0	0	0
-34.5949	34.7275	98.4743	5.79459	0	1	0	0	0
-60.7806	91.4288	6.81787	5.79459	0	1	0	0	0
-73.0432	-7.00032	81.9493	5.79459	0	1	0	0	0
-107.622	7.07368	-21.6201	5.79459	0	1	0	0	0
-90.0902	45.8426	-43.3845	5.79459	0	1	0	0	0
-89.4343	63.756	6.05619	5.79459	0	1	0	0	0
-107.797	11.7692	18.4717	5.79459	0	1	0	0	0
-87.8345	18.477	63.5834	5.79459	0	1	0	0	0
-15.0749	108.741	-6.93567	5.79459	0	1	0	0	0
-103.385	37.5413	-1.51267	5.79459	0	1	0	0	0
-99.4572	18.9079	67.169	5.69575	0	0.5	0.5
-106.595	18.4402	55.2936	5.69575	0	0.5	0.5
-66.7362	100.725	-12.6732	5.69575	0	0.5	0.5
-112.318	13.2401	44.3772	5.69575	0	0.5	0.5
65.07	33.3891	62.5023	8	0.5	0.5	0.5	0	1
37.3005	69.2925	55.3416	8	0.5	0.5	0.5	0	1
60.2266	62.2725	67.7857	8.29527	0	0	1
6.42464	104.189	34.6883	8.29527	0	0	1
80.1552	72.342	-21.0043	8.29527	0	0	1
47.0724	89.7751	42.7155	8.29527	0	0	1
16.2411	108.549	-7.30746	5.79459	0	1	0	0	0
78.477	75.0835	17.4306	5.79459	0	1	0	0	0
-27.5016	103.122	26.6365	5.79459	0	1	0	0	0
10.9108	66.3383	87.0652	5.79459	0	1	0	0	0
-7.40223	94.5403	55.7435	5.79459	0	1	0	0	0
90.1505	45.0707	44.0628	5.79459	0	1	0	0	0
47.0454	99.4289	0.795508	5.79459	0	1	0	0	0
72.3375	28.42	77.8434	5.79459	0	1	0	0	0
-3.25771	98.0388	-49.7738	5.79459	0	1	0	0	0
38.9085	42.0243	93.9153	5.79459	0	1	0	0	0
34.9374	81.4096	65.2061	5.79459	0	1	0	0	0
77.0483	91.7654	20.0643	5.69575	0	0.5	0.5
-35.3526	1.04173	104.159	5.79459	0	1	0	0	0
1.73913	27.9599	106.373	5.79459	0	1	0	0	0
30.6084	80.8754	85.3358	5.69575	1	1	0
-21.5902	70.841	96.3084	5.69575	1	1	0
20.9138	73.7637	94.2402	5.69575	1	1	0
110.732	-0.917053	49.9747	5.69575	0	0.5	0.5
86.4663	42.1781	-0.241393	8	0	1	1	0	1
104.559	-29.8952	16.5453	8.29527	0	0	1
109.176	0.753204	13.4175	5.79459	0	1	0	0	0
105.887	-33.558	49.2106	5.69575	0	0.5	0.5
120.067	-17.2952	-6.68103	5.69575	0	0.5	0.5
119.059	-20.0184	13.5612	5.69575	0	0.5	0.5
92.494	76.347	-19.443	5.69575	1	1	0
106.416	26.1825	9.49399	8.29527	0	0	1
