# Supplementary material for: Mechanistic model of radiotherapy-induced lung fibrosis using coupled 3D agent-based and Monte Carlo simulations
Source: Commun Med (Lond). 2024 Feb 9;4:16. doi: 10.1038/s43856-024-00442-w (PMC10858213; doi:10.1038/s43856-024-00442-w)
Supplement: Supplementary file 8 — Supplementary Software 1 [file 43856_2024_442_MOESM8_ESM.zip › code/HealthyStructure_phagFrac1.0_senescent1.0/exp_3/alv5.dat]

-90.5895	-68.8214	-42.6272	5.69575	1	1	0
-66.7045	-75.9563	-43.3723	8.29527	0	0	1
-86.5904	-31.4396	-60.1137	8.29527	0	0	1
-47.1413	-94.5195	-30.7208	5.79459	0	1	0	0	0
-68.598	-14.2687	-99.2503	5.69575	1	1	0
-92.2125	-52.6188	-28.777	8.29527	0	0	1
-36.5418	-83.5325	-61.5382	5.79459	0	1	0	0	0
-19.3527	-34.296	-102.71	5.79459	0	1	0	0	0
-14.6308	-103.275	-34.9328	5.79459	0	1	0	0	0
-92.0628	-74.549	-26.959	5.69575	0	0.5	0.5
-68.6335	-57.8143	-81.8954	5.69575	0	0.5	0.5
-70.5864	-41.9293	-73.2086	5.79459	0	1	0	0	0
-47.9912	-46.3772	-87.4414	5.79459	0	1	0	0	0
60.4961	-66.8435	-81.4374	5.69575	1	1	0
14.8034	-84.4885	-68.8662	5.79459	0	1	0	0	0
-20.3847	-6.97237	-107.87	5.79459	0	1	0	0	0
26.1387	-108.845	-47.2147	5.69575	0	0.5	0.5
71.7689	-59.7049	-77.7461	5.69575	1	1	0
64.5555	-85.1075	-57.8725	5.69575	1	1	0
30.4699	-32.2993	-85.3453	8	0	1	1	0	1
70.3471	0.542389	-65.6237	8	0.5	0.5	0.5	0	1
52.4689	-27.287	-92.7493	8.29527	0	0	1
-24.4491	-71.1878	-80.2156	8.29527	0	0	1
17.883	-101.803	-37.6367	5.79459	0	1	0	0	0
77.2247	-11.4276	-77.4968	5.79459	0	1	0	0	0
36.0909	-58.6982	-85.7436	5.79459	0	1	0	0	0
53.079	-91.6859	-59.4662	5.69575	0	0.5	0.5
-26.7392	-113.995	-32.4043	5.69575	0	0.5	0.5
35.9316	-82.4068	-81.7186	5.69575	0	0.5	0.5
73.9017	-46.8138	-66.6859	5.79459	0	1	0	0	0
70.5694	-69.1871	-48.3022	5.79459	0	1	0	0	0
-32.5585	-67.933	-59.838	8	0	1	1	0	1
-77.8241	-16.5336	-54.0882	8	0.5	0.5	0.5	0	1
-81.2789	58.1809	-45.9207	8.29527	0	0	1
-101.761	13.0072	-39.6917	8.29527	0	0	1
-104.598	11.0244	-60.8083	5.69575	0	0.5	0.5
-45.2346	57.5262	-96.9767	5.69575	1	1	0
-73.8344	12.8948	-95.6143	5.69575	0	0.5	0.5
-113.176	39.5027	-19.7622	5.69575	1	1	0
-92.6223	34.943	-70.4272	5.69575	1	1	0
-81.9297	16.1665	-71.5973	8.29527	0	0	1
-37.8468	35.3792	-97.0357	8.29527	0	0	1
-49.1318	91.1284	-37.1713	8.29527	0	0	1
-95.8076	37.9868	-38.4434	5.79459	0	1	0	0	0
-66.3924	47.5047	-73.7248	5.79459	0	1	0	0	0
-55.1508	11.0653	-94.5302	5.79459	0	1	0	0	0
-16.4325	73.3626	-80.2988	5.79459	0	1	0	0	0
-40.7503	83.2309	-59.2625	5.79459	0	1	0	0	0
48.5494	15.4573	-110.291	5.69575	1	1	0
16.0376	-30.2857	-104.525	5.79459	0	1	0	0	0
54.5385	54.5427	-78.4261	5.79459	0	1	0	0	0
35.06	27.5929	-100.546	5.79459	0	1	0	0	0
-5.40061	40.5382	-102.115	5.79459	0	1	0	0	0
13.1048	39.697	-86.6481	8	0	1	1	0	1
65.6269	80.9849	-62.4084	5.69575	0	0.5	0.5
35.7684	17.9175	-114.715	5.69575	0	0.5	0.5
20.2349	88.8146	-80.3892	5.69575	1	1	0
51.5157	87.8834	-66.2117	5.69575	0	0.5	0.5
21.6498	20.772	-117.727	5.69575	0	0.5	0.5
-39.4471	20.028	-113.149	5.69575	0	0.5	0.5
66.2758	-2.10652	-101.799	5.69575	1	1	0
0.176819	23.8422	-119.128	5.69575	1	1	0
19.7293	7.47786	-107.958	8.29527	0	0	1
52.1802	79.5555	-55.2054	8.29527	0	0	1
19.383	67.1152	-84.9697	5.79459	0	1	0	0	0
67.9962	83.4545	-22.6243	5.79459	0	1	0	0	0
51.2996	34.6675	-104.53	5.69575	0	0.5	0.5
58.8656	15.0391	-105.208	5.69575	0	0.5	0.5
21.4045	97.6497	-45.8952	5.79459	0	1	0	0	0
-60.4704	100.751	-30.8604	5.69575	1	1	0
-9.57098	103.134	-37.0377	5.79459	0	1	0	0	0
-0.266838	107.37	-56.8468	5.69575	0	0.5	0.5
97.2907	41.6522	-59.6617	5.69575	0	0.5	0.5
73.466	63.3136	-73.1713	5.69575	0	0.5	0.5
81.4379	35.5285	-82.8582	5.69575	1	1	0
83.8242	61.1858	-36.4665	5.79459	0	1	0	0	0
78.6862	21.2543	-73.8697	5.79459	0	1	0	0	0
97.1736	35.051	-37.7983	5.79459	0	1	0	0	0
-83.3714	-55.8811	45.0167	5.79459	0	1	0	0	0
-111.837	-31.613	35.3985	5.69575	0	0.5	0.5
-64.792	-100.953	19.2443	5.69575	0	0.5	0.5
-80.1646	-36.0266	39.1305	8	0	1	1	0	1
-56.6125	-94.3133	0.15155	8.29527	0	0	1
-103.622	-35.8898	8.6261	8.29527	0	0	1
-85.3124	-64.144	26.596	8.29527	0	0	1
-62.0261	-51.1729	75.0607	8.29527	0	0	1
-74.7995	-25.4231	76.5422	5.79459	0	1	0	0	0
-98.2906	-9.82208	48.3993	5.79459	0	1	0	0	0
-72.7245	0.744858	82.5263	5.79459	0	1	0	0	0
-101.054	-35.5054	25.0488	5.79459	0	1	0	0	0
-81.2526	-68.6183	58.7319	5.69575	0	0.5	0.5
-86.4018	-57.1572	63.4641	5.69575	0	0.5	0.5
-57.7605	-90.4437	24.159	5.79459	0	1	0	0	0
7.94403	-119.151	22.3591	5.69575	0	0.5	0.5
45.0917	-91.1512	41.9308	8.29527	0	0	1
20.6265	-82.7814	69.4391	8.29527	0	0	1
4.44728	-109.896	-1.73286	5.79459	0	1	0	0	0
90.0594	-10.9744	62.2003	5.79459	0	1	0	0	0
-45.5761	-69.8175	71.7519	5.79459	0	1	0	0	0
84.6906	-40.8915	57.056	5.79459	0	1	0	0	0
-36.4796	-62.348	97.6884	5.69575	1	1	0
11.3806	-109.934	50.4481	5.69575	0	0.5	0.5
-32.1594	-117.142	1.84837	5.69575	0	0.5	0.5
-25.5177	-104.544	56.3857	5.69575	1	1	0
-12.5719	-105.755	58.4811	5.69575	0	0.5	0.5
66.1791	-83.3892	58.5508	5.69575	1	1	0
-9.24037	-98.2982	48.4914	8.29527	0	0	1
65.3836	-73.081	49.8365	8.29527	0	0	1
-32.0914	-103.029	21.3328	8.29527	0	0	1
-36.9405	-84.1208	60.4904	8.29527	0	0	1
-27.0823	-53.0849	92.4566	8.29527	0	0	1
-2.20007	-85.42	69.2719	5.79459	0	1	0	0	0
-0.565552	-31.932	105.262	5.79459	0	1	0	0	0
10.8618	-57.8398	92.9332	5.79459	0	1	0	0	0
64.0945	-7.45207	89.0862	5.79459	0	1	0	0	0
61.8056	-60.1734	68.2586	5.79459	0	1	0	0	0
41.8454	-45.5359	90.9677	5.79459	0	1	0	0	0
47.2262	-92.1938	-37.0133	5.79459	0	1	0	0	0
50.0034	-97.8261	-5.45087	5.79459	0	1	0	0	0
13.142	-120.425	9.22458	5.69575	0	0.5	0.5
32.6069	-11.1109	104.467	5.79459	0	1	0	0	0
40.5379	-49.9675	103.055	5.69575	1	1	0
105.072	-25.167	-20.6528	8.29527	0	0	1
92.3081	-55.5833	22.1295	8.29527	0	0	1
105.409	-16.4457	26.8064	5.79459	0	1	0	0	0
88.3061	-62.8362	-18.8055	5.79459	0	1	0	0	0
98.6568	-57.9409	40.8605	5.69575	0	0.5	0.5
114.175	-28.2054	30.4704	5.69575	0	0.5	0.5
74.3144	-80.7388	7.65587	5.79459	0	1	0	0	0
-44.0892	3.41086	100.72	5.79459	0	1	0	0	0
-93.8335	30.3749	48.7096	5.79459	0	1	0	0	0
-69.9746	84.8708	0.712357	8.29527	0	0	1
-23.4174	91.1819	-19.8232	8	0.5	0.5	0.5	0	1
-98.3971	49.093	2.80849	8.29527	0	0	1
-88.8689	52.1812	38.4636	8.29527	0	0	1
-108.874	5.3436	-14.7606	5.79459	0	1	0	0	0
-108.689	2.61378	16.7325	5.79459	0	1	0	0	0
-86.9084	66.0903	13.3791	5.79459	0	1	0	0	0
-48.2033	82.6435	54.2816	5.79459	0	1	0	0	0
-77.5101	33.3159	70.585	5.79459	0	1	0	0	0
-54.8322	58.8695	75.0188	5.79459	0	1	0	0	0
-47.2522	96.6868	22.7792	5.79459	0	1	0	0	0
-87.4921	47.4111	69.6937	5.69575	0	0.5	0.5
-12.1037	65.8658	87.2651	8.29527	0	0	1
64.7815	45.1573	54.9524	8	0.5	0.5	0.5	0	1
66.6437	58.467	65.1149	8.29527	0	0	1
33.3589	34.8185	83.2486	8	0	1	1	0	1
-6.62649	95.5643	-8.87041	8	0.5	0.5	0.5	0	1
61.1227	54.9612	49.9858	8	0.5	0.5	0.5	0	1
-5.83792	93.1005	58.2943	8.29527	0	0	1
-49.2892	30.6494	93.4408	8.29527	0	0	1
43.9331	84.9705	54.3129	8.29527	0	0	1
6.40869	106.033	28.5655	5.79459	0	1	0	0	0
42.6232	63.7967	78.8241	5.79459	0	1	0	0	0
16.2943	88.2829	63.566	5.79459	0	1	0	0	0
18.3107	117.364	25.5022	5.69575	0	0.5	0.5
39.2545	105.055	46.7163	5.69575	1	1	0
-16.6033	108.255	-10.2771	8.29527	0	0	1
32.0845	104.526	12.0344	8.29527	0	0	1
41.7283	101.022	-12.3848	5.79459	0	1	0	0	0
-19.5272	107.785	52.5446	5.69575	0	0.5	0.5
-13.5633	-0.0163269	120.737	5.69575	1	1	0
-9.09189	-6.70029	109.417	8.29527	0	0	1
0.71328	19.8168	108.198	8.29527	0	0	1
34.1996	21.9819	102.211	5.79459	0	1	0	0	0
13.2794	50.2909	96.9252	5.79459	0	1	0	0	0
15.4175	-4.46976	120.425	5.69575	0	0.5	0.5
-36.2201	6.97644	115.755	5.69575	0	0.5	0.5
106.109	59.1073	2.65923	5.69575	0	0.5	0.5
118.793	25.3766	2.0583	5.69575	1	1	0
108.4	13.5013	-12.8955	8.29527	0	0	1
85.5345	19.7628	66.2818	8.29527	0	0	1
106.755	24.3826	10.4354	5.79459	0	1	0	0	0
77.4663	61.9319	70.1862	5.69575	1	1	0
121.29	3.5881	-5.97337	5.69575	0	0.5	0.5
89.2932	35.0774	7.19601	8	0	1	1	0	1
82.2048	71.2198	16.4346	8.29527	0	0	1
102.303	22.5439	33.5549	8.29527	0	0	1
99.4535	-8.40738	-46.242	5.79459	0	1	0	0	0
74.1121	38.0963	71.8058	5.79459	0	1	0	0	0
119.459	19.1514	-11.1951	5.69575	0	0.5	0.5
