# Supplementary material for: Mechanistic model of radiotherapy-induced lung fibrosis using coupled 3D agent-based and Monte Carlo simulations
Source: Commun Med (Lond). 2024 Feb 9;4:16. doi: 10.1038/s43856-024-00442-w (PMC10858213; doi:10.1038/s43856-024-00442-w)
Supplement: Supplementary file 8 — Supplementary Software 1 [file 43856_2024_442_MOESM8_ESM.zip › code/HealthyStructure_phagFrac1.0_senescent1.0/exp_3/alv4.dat]

-89.6447	-60.4437	-55.4102	5.69575	0	0.5	0.5
-33.7039	-95.5961	-66.9726	5.69575	1	1	0
-80.87	-46.0209	-58.6696	8.29527	0	0	1
-93.4114	-51.7222	-26.4408	5.79459	0	1	0	0	0
-23.146	-35.8927	-113.736	5.69575	1	1	0
-48.7701	-81.69	-55.2107	8.29527	0	0	1
-93.5403	-20.7814	-54.0218	8.29527	0	0	1
-19.7486	-60.6931	-71.9848	8	0.5	0.5	0.5	0	1
-76.6014	-11.8908	-78.0438	8.29527	0	0	1
-19.0832	-78.6415	-74.5073	8.29527	0	0	1
-25.7678	-56.5565	-90.76	8.29527	0	0	1
-43.7065	-96.91	-28.2523	8.29527	0	0	1
-66.9075	-70.9148	-50.936	5.79459	0	1	0	0	0
-48.5918	-98.4755	-6.43567	5.79459	0	1	0	0	0
-19.4121	-107.908	-8.8876	5.79459	0	1	0	0	0
-83.4656	-76.0473	-44.8353	5.69575	0	0.5	0.5
56.3544	-78.6549	-52.3219	8.29527	0	0	1
5.06408	-115.7	-36.7115	5.69575	1	1	0
37.8306	-36.2197	-109.622	5.69575	0	0.5	0.5
35.106	-112.617	-29.0685	5.69575	0	0.5	0.5
66.8463	-14.6228	-100.387	5.69575	0	0.5	0.5
17.4342	-48.0274	-110.231	5.69575	0	0.5	0.5
-5.76966	-120.887	-10.6265	5.69575	0	0.5	0.5
-11.374	-72.869	-96.5435	5.69575	1	1	0
12.9157	-49.6762	-97.2885	8.29527	0	0	1
-4.40882	22.2586	-93.4916	8	0.5	0.5	0.5	0	1
51.2185	-50.6715	-83.1208	8.29527	0	0	1
84.3366	-69.9436	-9.76154	8.29527	0	0	1
51.0388	-96.6721	-12.2055	8.29527	0	0	1
6.12315	-30.132	-105.615	5.79459	0	1	0	0	0
-32.0935	-38.0841	-98.0796	5.79459	0	1	0	0	0
75.0224	-35.1554	-72.3585	5.79459	0	1	0	0	0
72.0722	-69.691	-45.2632	5.79459	0	1	0	0	0
31.651	-101.442	-58.8862	5.69575	0	0.5	0.5
-28.9212	91.3426	-8.69354	8	0	1	1	0	1
-25.3805	62.2828	-101.176	5.69575	1	1	0
-88.1516	14.8403	-64.1019	5.79459	0	1	0	0	0
-64.2133	61.6676	-64.6046	5.79459	0	1	0	0	0
-59.9026	9.20413	-91.7985	5.79459	0	1	0	0	0
-65.9989	86.6404	-15.4137	5.79459	0	1	0	0	0
-51.2542	44.3066	-100.847	5.69575	1	1	0
-7.98895	21.8255	-93.3562	8	0.5	0.5	0.5	0	1
-116.316	20.0525	-28.7794	5.69575	0	0.5	0.5
-27.8488	-0.475525	-118.258	5.69575	1	1	0
-86.0777	65.252	-20.804	8.29527	0	0	1
-37.3566	39.8795	-95.4676	8.29527	0	0	1
-78.1286	34.2597	-44.471	8	0.5	0.5	0.5	0	1
-104.426	27.8919	-20.4259	8.29527	0	0	1
-76.4728	52.3499	-59.2569	8.29527	0	0	1
-44.6794	94.8591	-33.2491	5.79459	0	1	0	0	0
-107.018	-7.02924	-24.4465	5.79459	0	1	0	0	0
16.5697	99.9117	-67.1041	5.69575	1	1	0
19.69	27.7366	-104.609	8.29527	0	0	1
64.2428	86.6311	-21.6313	5.79459	0	1	0	0	0
70.7376	26.6261	-79.9202	5.79459	0	1	0	0	0
53.0809	63.363	-89.0362	5.69575	0	0.5	0.5
61.0452	86.3698	-59.78	5.69575	1	1	0
12.9176	6.78027	-120.611	5.69575	1	1	0
63.4402	-2.14188	-89.8373	8.29527	0	0	1
84.9453	65.3564	-24.7553	8.29527	0	0	1
5.45281	93.7337	-57.3085	8.29527	0	0	1
38.451	93.2426	-43.8973	8.29527	0	0	1
-25.2759	-4.83055	-106.944	5.79459	0	1	0	0	0
42.666	-22.3569	-98.8928	5.79459	0	1	0	0	0
82.0554	57.2558	-45.7021	5.79459	0	1	0	0	0
24.8074	4.20232	-107.084	5.79459	0	1	0	0	0
-28.9253	88.7705	-58.1646	5.79459	0	1	0	0	0
14.4661	53.1411	-95.2195	5.79459	0	1	0	0	0
-1.29478	80.7312	-74.7047	5.79459	0	1	0	0	0
-13.957	48.1648	-97.9048	5.79459	0	1	0	0	0
57.0136	52.5147	-78.049	5.79459	0	1	0	0	0
91.3612	20.8661	-57.5998	5.79459	0	1	0	0	0
42.3394	75.443	-67.9391	5.79459	0	1	0	0	0
16.4733	42.3884	-112.658	5.69575	0	0.5	0.5
-40.1207	110.529	-30.5539	5.69575	0	0.5	0.5
-5.40575	117.992	-28.4361	5.69575	0	0.5	0.5
17.9263	108.521	-1.34587	5.79459	0	1	0	0	0
49.0138	102.425	-43.2195	5.69575	0	0.5	0.5
-61.1877	-100.414	30.572	5.69575	0	0.5	0.5
-23.2264	29.266	88.6542	8	0.5	0.5	0.5	0	1
-54.0275	-89.517	34.1652	8.29527	0	0	1
-90.3949	-23.8165	57.9789	5.79459	0	1	0	0	0
-12.6669	15.7129	94.0645	8	0	1	1	0	1
-39.3153	-69.8421	91.3033	5.69575	0	0.5	0.5
-112.731	-9.85205	44.2112	5.69575	1	1	0
-37.8067	-50.7571	72.4558	8	0	1	1	0	1
-14.244	-59.282	91.5574	8.29527	0	0	1
-28.2754	-32.8967	101.086	8.29527	0	0	1
-54.8378	-49.657	81.4064	8.29527	0	0	1
-99.0464	-36.9493	30.4067	5.79459	0	1	0	0	0
-72.2889	-47.9578	67.634	5.79459	0	1	0	0	0
-37.4201	-76.4896	69.6353	5.79459	0	1	0	0	0
-80.2449	-75.1802	2.9485	5.79459	0	1	0	0	0
-101.543	-42.2557	-1.87064	5.79459	0	1	0	0	0
-78.2417	-21.164	90.4998	5.69575	0	0.5	0.5
-70.8324	-79.584	27.371	5.79459	0	1	0	0	0
-75.1512	2.19031	80.2963	5.79459	0	1	0	0	0
20.053	-100.693	39.4807	5.79459	0	1	0	0	0
25.9232	-105.678	-16.1289	5.79459	0	1	0	0	0
5.72575	-70.2522	84.4503	5.79459	0	1	0	0	0
86.5389	-79.5659	30.6622	5.69575	0	0.5	0.5
19.3788	-69.0159	98.0875	5.69575	1	1	0
-2.75252	-116.309	35.0313	5.69575	0	0.5	0.5
-22.0427	-115.81	29.3607	5.69575	1	1	0
64.5948	-68.5204	56.8548	8.29527	0	0	1
-3.89001	-103.794	36.2075	8.29527	0	0	1
56.2355	-93.0617	16.646	5.79459	0	1	0	0	0
46.5701	-87.6493	47.4219	5.79459	0	1	0	0	0
33.731	-37.8284	97.628	5.79459	0	1	0	0	0
46.1196	-12.0401	99.1364	5.79459	0	1	0	0	0
29.8502	-70.562	78.9302	5.79459	0	1	0	0	0
33.0691	-66.5117	96.138	5.69575	0	0.5	0.5
56.8827	-107.16	-6.54568	5.69575	0	0.5	0.5
29.5843	-99.9737	62.3694	5.69575	0	0.5	0.5
1.56419	-108.818	-16.0054	5.79459	0	1	0	0	0
4.98038	-65.3717	102.282	5.69575	0	0.5	0.5
-95.3757	-1.63513	75.2377	5.69575	0	0.5	0.5
-107.019	-7.74712	24.2285	8.29527	0	0	1
-42.0123	95.1927	35.6835	8.29527	0	0	1
-24.8121	68.677	82.2668	5.79459	0	1	0	0	0
-101.689	62.3477	23.0937	5.69575	0	0.5	0.5
-80.9579	13.2027	89.6181	5.69575	1	1	0
-60.3847	-6.70264	91.6955	8.29527	0	0	1
-52.3463	62.0998	51.561	8	0	1	1	0	1
-62.8231	30.2895	85.0636	8.29527	0	0	1
-62.861	64.4227	63.235	8.29527	0	0	1
-96.7871	26.7208	44.925	5.79459	0	1	0	0	0
-71.3327	71.0253	44.3515	5.79459	0	1	0	0	0
-66.8804	54.6722	85.4276	5.69575	0	0.5	0.5
-65.5307	86.9855	15.468	5.79459	0	1	0	0	0
-92.9084	56.0124	18.1528	5.79459	0	1	0	0	0
-75.3236	34.6268	72.3003	5.79459	0	1	0	0	0
-107.604	21.8636	6.5905	5.79459	0	1	0	0	0
26.3969	70.1944	95.5818	5.69575	1	1	0
37.2733	52.2897	89.3112	5.79459	0	1	0	0	0
74.4845	80.8342	51.7475	5.69575	1	1	0
83.6955	-1.81578	88.0436	5.69575	0	0.5	0.5
46.1504	85.7251	72.6721	5.69575	1	1	0
28.426	88.679	24.1552	8	0	1	1	0	1
35.2855	88.9632	-9.79594	8	0	1	1	0	1
67.1492	68.8908	0.717468	8	0.5	0.5	0.5	0	1
6.82724	73.737	81.3395	8.29527	0	0	1
25.6853	91.1262	56.0026	5.79459	0	1	0	0	0
66.3818	85.0146	21.5863	5.79459	0	1	0	0	0
53.4744	70.2427	65.6235	5.79459	0	1	0	0	0
16.9785	77.7592	91.7913	5.69575	0	0.5	0.5
83.3349	87.7325	10.8727	5.69575	0	0.5	0.5
-21.6443	106.395	17.6554	5.79459	0	1	0	0	0
51.8013	109.385	-10.5507	5.69575	0	0.5	0.5
-2.54799	102.252	40.4729	8.29527	0	0	1
41.9573	101.683	-0.417892	8.29527	0	0	1
5.99879	110.102	51.0065	5.69575	0	0.5	0.5
-11.6174	108.64	-12.7392	8.29527	0	0	1
-63.0334	-3.72723	103.804	5.69575	1	1	0
-0.731293	34.709	116.425	5.69575	0	0.5	0.5
27.9777	7.77844	106.098	8.29527	0	0	1
-3.7205	22.2064	107.671	8.29527	0	0	1
23.493	36.4107	101.106	5.79459	0	1	0	0	0
45.982	25.6503	109.488	5.69575	0	0.5	0.5
91.9885	-40.9591	-44.2773	5.79459	0	1	0	0	0
110.789	-47.2547	-15.8943	5.69575	1	1	0
118.095	-24.3813	-14.8003	5.69575	1	1	0
93.5599	-74.076	-22.7813	5.69575	0	0.5	0.5
113.782	22.8142	-35.9583	5.69575	1	1	0
102.253	29.5327	-27.7863	5.79459	0	1	0	0	0
94.8259	65.1708	-38.9963	5.69575	1	1	0
95.324	-2.20209	-75.2888	5.69575	0	0.5	0.5
108.46	-43.8506	32.7652	5.69575	1	1	0
97.3555	-23.4775	45.5051	8.29527	0	0	1
92.1396	4.47086	59.9191	5.79459	0	1	0	0	0
89.5818	-62.1276	14.6718	5.79459	0	1	0	0	0
104.14	-13.2413	-32.856	5.79459	0	1	0	0	0
74.59	-37.5168	71.6158	5.79459	0	1	0	0	0
103.59	-36.0178	8.47725	5.79459	0	1	0	0	0
104.976	32.2263	6.44806	8.29527	0	0	1
93.6724	36.8122	44.3885	8.29527	0	0	1
94.7832	59.5851	47.177	5.69575	1	1	0
88.4477	25.2746	79.3606	5.69575	0	0.5	0.5
107.529	15.192	17.514	5.79459	0	1	0	0	0
68.4762	20.0906	83.7101	5.79459	0	1	0	0	0
109.204	-8.64523	9.98961	5.79459	0	1	0	0	0
77.1223	65.9221	42.502	5.79459	0	1	0	0	0
-73.6354	-69.3858	67.2558	5.69575	1	1	0
-44.8944	61.4404	-79.4328	5.79459	0	1	0	0	0
