# Supplementary material for: Mechanistic model of radiotherapy-induced lung fibrosis using coupled 3D agent-based and Monte Carlo simulations
Source: Commun Med (Lond). 2024 Feb 9;4:16. doi: 10.1038/s43856-024-00442-w (PMC10858213; doi:10.1038/s43856-024-00442-w)
Supplement: Supplementary file 8 — Supplementary Software 1 [file 43856_2024_442_MOESM8_ESM.zip › code/HealthyStructure_phagFrac1.0_senescent1.0/exp_3/alv6.dat]

-85.4714	-51.0459	-46.7863	5.79459	0	1	0	0	0
-8.21979	58.2513	-76.1229	8	0	1	1	0	1
-98.2718	-1.16144	-71.432	5.69575	1	1	0
-70.4687	-64.8092	-74.8053	5.69575	1	1	0
-63.5872	-6.18313	-103.339	5.69575	1	1	0
-78.2076	-30.9311	-70.9002	8.29527	0	0	1
-98.6704	-30.9908	-37.4663	8.29527	0	0	1
-55.1272	-85.159	-42.5318	8.29527	0	0	1
-102.52	-35.4816	-18.1869	8.29527	0	0	1
-93.1913	-1.6177	-58.4157	8.29527	0	0	1
-60.633	-63.7478	-66.0249	8.29527	0	0	1
-82.7159	-71.943	9.07054	5.79459	0	1	0	0	0
4.80052	-75.4223	-59.5313	8	0	1	1	0	1
5.18636	-59.2281	-92.5481	8.29527	0	0	1
39.4521	-96.2961	-35.6452	8.29527	0	0	1
25.6579	-69.7754	-81.0744	5.79459	0	1	0	0	0
63.6346	-67.9531	-58.5919	5.79459	0	1	0	0	0
26.2193	-22.4772	-104.438	5.79459	0	1	0	0	0
17.9625	-107.013	-18.0416	5.79459	0	1	0	0	0
-3.46944	-85.528	-69.0813	5.79459	0	1	0	0	0
19.5076	-100.162	-65.9308	5.69575	1	1	0
20.2563	-37.9524	-113.619	5.69575	1	1	0
-31.3156	-30.3789	-113.386	5.69575	1	1	0
1.52866	-93.71	-77.3088	5.69575	1	1	0
5.11798	-105.949	-59.2399	5.69575	1	1	0
-30.8674	-100.294	-32.9903	8.29527	0	0	1
59.7436	-18.3846	-73.1313	8	0	1	1	0	1
36.5123	-78.4422	-42.0613	8	0	1	1	0	1
50.8995	-79.5188	-56.4446	8.29527	0	0	1
-3.90399	-96.1866	-53.2227	8.29527	0	0	1
-27.1274	-52.5244	-92.7647	8.29527	0	0	1
47.2271	-45.8943	-88.1097	5.79459	0	1	0	0	0
-37.6817	1.68494	-103.331	5.79459	0	1	0	0	0
-47.1607	-40.8671	-90.5856	5.79459	0	1	0	0	0
83.7395	-18.4353	-68.9045	5.79459	0	1	0	0	0
6.06161	8.48	-109.505	5.79459	0	1	0	0	0
-55.1815	-77.491	-55.2287	5.79459	0	1	0	0	0
-51.0903	-97.4134	-0.642043	5.79459	0	1	0	0	0
57.4048	-12.4847	-92.999	5.79459	0	1	0	0	0
74.5847	-80.3707	-8.81319	5.79459	0	1	0	0	0
-33.0815	-73.9763	-90.5153	5.69575	0	0.5	0.5
2.16043	-55.7905	-107.901	5.69575	0	0.5	0.5
10.7169	-47.2407	-111.415	5.69575	0	0.5	0.5
-4.19312	-22.0448	-107.687	5.79459	0	1	0	0	0
-60.2852	-9.72413	-91.4915	5.79459	0	1	0	0	0
97.0225	-31.5052	-41.159	8.29527	0	0	1
83.6109	-50.6441	-72.149	5.69575	1	1	0
35.4313	-87.123	-20.2406	8	0	1	1	0	1
70.0626	-46.7398	-70.7552	8.29527	0	0	1
98.9906	-47.814	-3.77825	5.79459	0	1	0	0	0
92.312	-11.1406	-78.1939	5.69575	0	0.5	0.5
101.767	-6.52568	-41.2423	5.79459	0	1	0	0	0
90.4403	-40.27	-70.4188	5.69575	0	0.5	0.5
-118.198	10.5313	-26.0407	5.69575	1	1	0
-103.739	35.3998	-9.22206	5.79459	0	1	0	0	0
-50.5714	73.1671	-64.7234	8.29527	0	0	1
-81.4356	19.5729	-71.3102	8.29527	0	0	1
-102.62	9.75387	-38.3969	8.29527	0	0	1
-66.7392	37.0597	-79.1988	8.29527	0	0	1
-77.6804	75.1247	-20.5437	5.79459	0	1	0	0	0
-85.5413	57.07	-39.0601	5.79459	0	1	0	0	0
-64.9008	58.4351	-84.4579	5.69575	0	0.5	0.5
19.4205	15.3315	-118.944	5.69575	0	0.5	0.5
-48.9851	96.7582	-54.7559	5.69575	1	1	0
45.8747	88.2519	-69.764	5.69575	1	1	0
-33.6687	32.8057	-99.4495	8.29527	0	0	1
-20.465	58.9944	-90.5585	8.29527	0	0	1
25.4316	59.5315	-88.9339	5.79459	0	1	0	0	0
11.7275	41.7323	-101.098	5.79459	0	1	0	0	0
0.488953	44.5441	-113.029	5.69575	0	0.5	0.5
43.6069	29.5628	-96.5633	8.29527	0	0	1
66.8489	62.1296	-30.4405	8	0.5	0.5	0.5	0	1
65.1368	15.2299	-87.3226	5.79459	0	1	0	0	0
-15.5009	31.755	-104.17	5.79459	0	1	0	0	0
22.0041	80.1815	-72.019	5.79459	0	1	0	0	0
-37.5609	95.2092	-40.3037	5.79459	0	1	0	0	0
-17.2893	87.6576	-64.1656	5.79459	0	1	0	0	0
17.9381	99.2186	-43.976	5.79459	0	1	0	0	0
85.0123	24.1789	-65.485	5.79459	0	1	0	0	0
94.2047	48.5107	-29.5326	8.29527	0	0	1
109.513	8.70612	5.56957	5.79459	0	1	0	0	0
97.6129	2.05314	-72.3009	5.69575	0	0.5	0.5
117.211	10.4275	-30.2113	5.69575	0	0.5	0.5
90.9434	61.087	9.88369	5.79459	0	1	0	0	0
54.9838	86.5335	-39.8589	5.79459	0	1	0	0	0
105.402	19.1463	-24.9751	5.79459	0	1	0	0	0
84.1174	52.8496	-47.2353	5.79459	0	1	0	0	0
62.164	62.8479	-65.4658	5.79459	0	1	0	0	0
-3.46559	111.362	-48.4385	5.69575	0	0.5	0.5
-106.478	-14.7364	56.614	5.69575	1	1	0
-102.038	-4.77798	40.8085	8.29527	0	0	1
-85.2434	-76.7132	40.1067	5.69575	0	0.5	0.5
-94.8648	-35.1819	67.2599	5.69575	0	0.5	0.5
-84.923	-67.1988	55.0771	5.69575	1	1	0
-71.569	-66.5604	50.4704	8.29527	0	0	1
-67.377	-79.7932	34.5455	5.79459	0	1	0	0	0
-108.963	-2.62221	14.8361	5.79459	0	1	0	0	0
-84.5332	-35.2276	60.928	5.79459	0	1	0	0	0
-76.3506	-36.9721	86.9687	5.69575	0	0.5	0.5
-2.73532	-93.6017	57.7169	5.79459	0	1	0	0	0
-31.3295	-115.049	23.2837	5.69575	1	1	0
-18.7927	-120.02	-1.76688	5.69575	0	0.5	0.5
-33.7396	-89.2312	54.7671	8.29527	0	0	1
44.0944	-93.0941	38.5898	8.29527	0	0	1
-36.5949	-97.804	34.5715	5.79459	0	1	0	0	0
23.1083	-106.888	52.9242	5.69575	0	0.5	0.5
51.2904	48.0603	65.6885	8	0.5	0.5	0.5	0	1
-10.5224	-109.326	-6.06222	8.29527	0	0	1
43.5651	-65.8954	76.5498	8.29527	0	0	1
29.1	-104.931	15.5757	8.29527	0	0	1
-39.2331	-35.427	96.466	5.79459	0	1	0	0	0
61.5212	-88.7005	21.1508	5.79459	0	1	0	0	0
-14.7066	-55.3372	93.9229	5.79459	0	1	0	0	0
14.6326	-73.6187	80.4125	5.79459	0	1	0	0	0
10.672	-89.4571	81.5073	5.69575	0	0.5	0.5
92.9583	-74.1964	24.7846	5.69575	1	1	0
108.975	-9.88855	11.226	8.29527	0	0	1
108.069	-53.4739	-14.8874	5.69575	1	1	0
66.3378	-99.9596	-19.1645	5.69575	0	0.5	0.5
92.1216	-48.9002	34.9624	8.29527	0	0	1
83.9203	-65.7767	27.0224	5.79459	0	1	0	0	0
66.5764	-48.6086	72.8341	5.79459	0	1	0	0	0
81.9756	-86.8437	-22.3176	5.69575	0	0.5	0.5
106.622	-58.1365	-3.5108	5.69575	0	0.5	0.5
76.0284	-19.2956	77.1191	5.79459	0	1	0	0	0
120.393	-4.89117	15.605	5.69575	0	0.5	0.5
-26.3655	-83.7336	83.9848	5.69575	0	0.5	0.5
5.8009	-23.3262	107.337	5.79459	0	1	0	0	0
-97.5939	69.115	21.4359	5.69575	0	0.5	0.5
-92.4074	67.4862	40.8215	5.69575	0	0.5	0.5
-88.4956	13.9639	-35.0484	8	0.5	0.5	0.5	0	1
-78.4244	92.7836	-0.968145	5.69575	1	1	0
-65.908	67.6064	76.4553	5.69575	1	1	0
-82.812	38.6182	61.2438	8.29527	0	0	1
-75.8795	52.8826	26.4807	8	0.5	0.5	0.5	0	1
-62.5304	24.81	68.7742	8	0.5	0.5	0.5	0	1
-68.0982	83.4403	22.3686	8.29527	0	0	1
-95.9243	37.7134	38.4219	5.79459	0	1	0	0	0
-43.1355	84.9886	54.9206	5.79459	0	1	0	0	0
-43.9898	-1.18703	100.814	5.79459	0	1	0	0	0
-73.9713	-7.13926	81.1004	5.79459	0	1	0	0	0
-115.247	18.0945	33.9197	5.69575	0	0.5	0.5
-89.264	60.2491	22.3855	5.79459	0	1	0	0	0
-98.2465	70.9031	8.9617	5.69575	0	0.5	0.5
20.816	95.8729	71.6588	5.69575	0	0.5	0.5
-38.7731	79.1061	83.6784	5.69575	1	1	0
54.1775	91.6738	27.581	5.79459	0	1	0	0	0
-51.5522	96.1772	-13.8674	5.79459	0	1	0	0	0
-48.2135	107.434	29.8882	5.69575	1	1	0
-16.7295	101.824	64.1234	5.69575	1	1	0
4.94359	109.759	-5.34671	8.29527	0	0	1
45.5934	83.4563	-14.5521	8	0	1	1	0	1
-37.7735	72.0216	74.0614	8.29527	0	0	1
23.8577	71.768	79.8759	8.29527	0	0	1
19.8843	104.574	27.7276	8.29527	0	0	1
-44.289	100.624	3.63417	8.29527	0	0	1
37.4663	103.267	-5.57575	5.79459	0	1	0	0	0
-3.30247	54.0537	95.746	5.79459	0	1	0	0	0
-8.14465	107.386	-22.4028	5.79459	0	1	0	0	0
56.5592	75.6803	56.3343	5.79459	0	1	0	0	0
-51.1269	42.2183	87.7705	5.79459	0	1	0	0	0
-3.26128	94.9151	55.5021	5.79459	0	1	0	0	0
52.1576	109.334	9.25248	5.69575	0	0.5	0.5
54.142	43.541	85.2809	5.79459	0	1	0	0	0
94.2164	44.8606	34.7965	5.79459	0	1	0	0	0
84.179	84.1016	-24.5096	5.69575	0	0.5	0.5
110.3	2.10425	50.8851	5.69575	0	0.5	0.5
62.8052	93.2742	45.9927	5.69575	0	0.5	0.5
70.3855	83.2022	-14.9427	8.29527	0	0	1
91.1041	8.84227	61.007	8.29527	0	0	1
82.2201	38.1337	62.3352	5.79459	0	1	0	0	0
46.246	-6.92172	99.566	5.79459	0	1	0	0	0
-32.4525	113.951	26.8674	5.69575	0	0.5	0.5
43.4064	113.379	-4.73663	5.69575	0	0.5	0.5
-30.9781	117.446	-2.5823	5.69575	0	0.5	0.5
-18.0452	80.5421	89.1473	5.69575	0	0.5	0.5
25.759	3.92961	92.6095	8	0.5	0.5	0.5	0	1
0.906815	87.7968	83.9691	5.69575	1	1	0
40.9386	23.7426	99.2991	8.29527	0	0	1
-14.1222	16.4526	107.842	5.79459	0	1	0	0	0
28.4658	43.9697	109.619	5.69575	0	0.5	0.5
71.3132	4.35485	98.2617	5.69575	1	1	0
-98.5266	-47.4186	11.9998	5.79459	0	1	0	0	0
