# Supplementary material for: Mechanistic model of radiotherapy-induced lung fibrosis using coupled 3D agent-based and Monte Carlo simulations
Source: Commun Med (Lond). 2024 Feb 9;4:16. doi: 10.1038/s43856-024-00442-w (PMC10858213; doi:10.1038/s43856-024-00442-w)
Supplement: Supplementary file 8 — Supplementary Software 1 [file 43856_2024_442_MOESM8_ESM.zip › code/HealthyStructure_phagFrac1.0_senescent1.0/exp_3/alv7.dat]

32.3175	-99.4434	-34.1527	8.29527	0	0	1
-2.24892	-102.919	-38.7644	5.79459	0	1	0	0	0
35.8356	-106.247	-46.7751	5.69575	1	1	0
40.6412	-101.998	-6.69639	5.79459	0	1	0	0	0
19.4522	-89.6774	-60.6595	5.79459	0	1	0	0	0
-32.499	-101.845	-25.9133	5.79459	0	1	0	0	0
43.7328	-98.2213	-56.5677	5.69575	0	0.5	0.5
47.9468	-106.511	-33.4118	5.69575	0	0.5	0.5
-89.8358	-37.5312	-51.195	8.29527	0	0	1
-100.844	-10.7749	-42.5948	5.79459	0	1	0	0	0
-54.9646	-74.6792	-59.1769	5.79459	0	1	0	0	0
-39.2519	-56.5721	-85.784	5.79459	0	1	0	0	0
-83.284	-84.0377	-27.5924	5.69575	0	0.5	0.5
-116.664	1.47617	-33.8696	5.69575	1	1	0
-60.0497	-49.3705	-56.6752	8	0	1	1	0	1
-72.6941	-39.1534	-72.6813	8.29527	0	0	1
-86.1347	-59.2659	-34.1815	5.79459	0	1	0	0	0
-55.3521	9.8093	-94.5512	5.79459	0	1	0	0	0
-83.1507	10.706	-71.2133	5.79459	0	1	0	0	0
-3.78126	-65.0114	-102.563	5.69575	1	1	0
71.903	-73.144	-39.7481	5.79459	0	1	0	0	0
-29.4665	-4.41373	-105.889	5.79459	0	1	0	0	0
-26.8908	-34.9571	-100.771	5.79459	0	1	0	0	0
-41.0967	-4.94067	-114.22	5.69575	1	1	0
70.1678	-51.6501	-67.1472	8.29527	0	0	1
4.68715	-75.6641	-79.7055	8.29527	0	0	1
-12.409	7.08551	-95.1383	8	0.5	0.5	0.5	0	1
15.1175	-93.6617	15.951	8	0.5	0.5	0.5	0	1
39.8167	-60.677	-82.6618	8.29527	0	0	1
37.2698	17.1453	-102.064	5.79459	0	1	0	0	0
68.3798	-26.6866	-81.927	5.79459	0	1	0	0	0
64.5001	-1.31639	-89.0955	5.79459	0	1	0	0	0
22.8816	-13.2622	-106.773	5.79459	0	1	0	0	0
7.07963	-35.2205	-103.968	5.79459	0	1	0	0	0
-23.0473	-81.4114	-70.288	5.79459	0	1	0	0	0
38.5079	-59.3835	-98.7449	5.69575	0	0.5	0.5
-28.6138	-91.9752	-74.0436	5.69575	0	0.5	0.5
-11.0675	13.5575	-120.223	5.69575	0	0.5	0.5
54.9032	-79.2147	-73.9632	5.69575	0	0.5	0.5
43.2883	-37.2927	-107.216	5.69575	0	0.5	0.5
92.8241	-48.5591	-33.5358	5.79459	0	1	0	0	0
89.0202	-27.2467	-78.0571	5.69575	1	1	0
103.324	-54.2522	-33.7948	5.69575	0	0.5	0.5
98.6028	-15.767	-46.1399	5.79459	0	1	0	0	0
83.9005	17.3322	-68.995	5.79459	0	1	0	0	0
-79.6146	71.8788	-57.0514	5.69575	1	1	0
-104.946	12.2646	-30.5946	8.29527	0	0	1
-58.5919	81.9171	-44.2324	5.79459	0	1	0	0	0
-62.543	69.6853	-77.4095	5.69575	1	1	0
-59.2751	91.3942	-53.7914	5.69575	1	1	0
-88.1399	59.8854	-27.2965	8.29527	0	0	1
-85.6859	41.7119	-54.9368	8.29527	0	0	1
-31.4697	96.8203	-41.6589	5.79459	0	0	0	86933
-64.1249	44.3657	-77.5866	5.79459	0	1	0	0	0
-80.4931	18.0642	-89.1877	5.69575	0	0.5	0.5
-44.3333	67.4751	-74.7106	5.79459	0	1	0	0	0
-10.6937	56.0406	-107.261	5.69575	1	1	0
20.4531	102.871	-33.1536	8.29527	0	0	1
-19.6455	29.0826	-104.252	5.79459	0	1	0	0	0
-32.4598	114.07	-26.3483	5.69575	1	1	0
69.3181	33.1598	-94.1028	5.69575	1	1	0
39.2688	76.7536	-85.6053	5.69575	0	0.5	0.5
-15.7408	38.3515	-114.197	5.69575	0	0.5	0.5
56.1147	95.4021	-50.0949	5.69575	1	1	0
-17.2679	113.505	-39.7286	5.69575	1	1	0
-1.50335	75.6606	-95.0427	5.69575	1	1	0
-13.3375	67.2427	-100.302	5.69575	1	1	0
12.7728	43.8022	-84.6977	8	0	1	1	0	1
49.0757	80.6298	-56.4837	8.29527	0	0	1
-16.2276	71.12	-82.3324	5.79459	0	1	0	0	0
5.16584	88.2602	-65.4488	5.79459	0	1	0	0	0
35.3329	68.0858	-78.8328	5.79459	0	1	0	0	0
12.8215	38.93	-102.079	5.79459	0	1	0	0	0
45.1347	64.3405	-92.6448	5.69575	0	0.5	0.5
-27.6067	108.009	-48.2889	5.69575	0	0.5	0.5
58.5052	43.6599	-82.2858	5.79459	0	1	0	0	0
13.5294	95.6584	-73.6628	5.69575	0	0.5	0.5
111.225	38.1632	-30.5365	5.69575	0	0.5	0.5
76.6889	47.4176	-33.5537	8	0.5	0.5	0.5	0	1
92.8377	40.6164	-42.7956	8.29527	0	0	1
101.393	20.1365	-37.6035	5.79459	0	1	0	0	0
107.521	15.6235	-54.36	5.69575	0	0.5	0.5
-73.4992	-96.2532	-9.63651	5.69575	0	0.5	0.5
46.6731	-110.921	-16.6753	5.69575	0	0.5	0.5
35.4264	-99.3259	31.2943	8.29527	0	0	1
-10.6403	-106.737	24.3717	8.29527	0	0	1
17.8209	-96.6421	49.4239	8.29527	0	0	1
10.8428	-109.191	7.72445	5.79459	0	1	0	0	0
-5.49997	-119.921	-18.6728	5.69575	0	0.5	0.5
-121.157	7.72942	4.5871	5.69575	0	0.5	0.5
-49.0471	2.25873	82.733	8	0	1	1	0	1
-65.5706	-50.2507	72.6319	8.29527	0	0	1
-98.0775	-40.6111	28.8364	5.79459	0	1	0	0	0
-75.9636	-21.3326	76.645	5.79459	0	1	0	0	0
-71.397	-82.609	-13.3569	5.79459	0	1	0	0	0
-110.363	-45.9789	21.5837	5.69575	0	0.5	0.5
-89.8805	-63.3754	2.24657	8.29527	0	0	1
-63.0611	-31.8858	65.2846	8	0	1	1	0	1
-106.764	-22.0527	14.6642	8.29527	0	0	1
-50.3366	-92.0519	33.0558	8.29527	0	0	1
-48.0163	-81.7097	55.8387	8.29527	0	0	1
-109.145	-9.52425	-9.82727	5.79459	0	1	0	0	0
-100.621	13.94	42.2038	5.79459	0	1	0	0	0
-42.0146	-101.632	-2.38354	5.79459	0	1	0	0	0
-88.8236	-33.7375	55.4269	5.79459	0	1	0	0	0
-78.3292	-60.0308	70.8565	5.69575	0	0.5	0.5
-68.7754	-82.7201	22.9635	5.79459	0	1	0	0	0
12.746	-67.5822	-67.273	8	0.5	0.5	0.5	0	1
69.5621	-79.1392	31.5928	8.29527	0	0	1
70.8951	-83.9485	-5.14995	5.79459	0	1	0	0	0
43.6343	-40.7473	92.3889	5.79459	0	1	0	0	0
-33.0642	-84.0916	81.2112	5.69575	1	1	0
33.9752	-89.4295	10.1748	8	0.5	0.5	0.5	0	1
22.0928	-71.0781	80.9926	8.29527	0	0	1
54.1082	-66.808	68.6222	5.79459	0	1	0	0	0
-73.4567	-34.4693	90.4206	5.69575	0	0.5	0.5
-38.9514	-18.4534	101.204	8.29527	0	0	1
-44.2528	14.6845	99.6296	8.29527	0	0	1
-41.9381	-53.034	100.938	5.69575	1	1	0
-24.5926	-32.0546	114.576	5.69575	1	1	0
-25.0951	-51.5644	93.8688	8.29527	0	0	1
27.645	-13.088	91.2137	8	0	1	1	0	1
50.7343	-8.5163	97.2291	8.29527	0	0	1
7.10509	-31.5757	105.131	5.79459	0	1	0	0	0
22.3125	3.757	107.643	5.79459	0	1	0	0	0
-7.44908	-72.547	82.3496	5.79459	0	1	0	0	0
43.9585	7.55084	113.007	5.69575	0	0.5	0.5
118.473	-17.235	-20.6642	5.69575	1	1	0
95.9514	-35.5413	40.3751	5.79459	0	1	0	0	0
79.3194	-17.3591	51.6002	8	0	1	1	0	1
108.062	-19.3464	-6.948	8.29527	0	0	1
80.1059	-31.1825	68.6345	8.29527	0	0	1
102.108	-40.3658	6.66852	5.79459	0	1	0	0	0
88.8075	-1.04916	64.9009	5.79459	0	1	0	0	0
87.7313	-63.4364	19.4693	5.79459	0	1	0	0	0
108.696	10.0083	13.6022	5.79459	0	1	0	0	0
120.497	6.26297	-14.1848	5.69575	0	0.5	0.5
-73.7577	95.0083	-17.1216	5.69575	0	0.5	0.5
-71.3632	98.1983	-4.93198	5.69575	0	0.5	0.5
-40.7622	113.659	13.4145	5.69575	1	1	0
-82.5371	67.0052	28.2474	8.29527	0	0	1
-46.6288	99.2329	-8.8651	8.29527	0	0	1
-101.961	40.3425	8.74823	5.79459	0	1	0	0	0
-72.661	82.2679	7.23658	5.79459	0	1	0	0	0
-82.1365	50.859	52.6019	5.79459	0	1	0	0	0
-108.273	55.0057	-3.35649	5.69575	0	0.5	0.5
-21.3353	119.115	10.7869	5.69575	1	1	0
-9.0761	105.274	30.5784	8.29527	0	0	1
-24.6553	118.843	-5.33396	5.69575	0	0.5	0.5
31.6594	117.221	4.2631	5.69575	0	0.5	0.5
7.10091	84.8989	44.6904	8	0.5	0.5	0.5	0	1
-37.2439	100.53	24.6279	8.29527	0	0	1
51.416	85.5882	46.1633	8.29527	0	0	1
0.576279	81.3583	74.0303	8.29527	0	0	1
73.0602	72.0145	39.7004	8.29527	0	0	1
-52.3438	73.0252	63.4622	5.79459	0	1	0	0	0
-10.0649	105.954	-27.7939	5.79459	0	1	0	0	0
61.6417	91.0451	3.33051	5.79459	0	1	0	0	0
21.174	96.652	48.063	5.79459	0	1	0	0	0
33.4214	69.18	78.7219	5.79459	0	1	0	0	0
26.9162	106.628	2.1704	5.79459	0	1	0	0	0
64.3474	85.0164	-27.0484	5.79459	0	1	0	0	0
-25.257	93.4225	52.2907	5.79459	0	1	0	0	0
-69.239	14.2571	84.2775	8.29527	0	0	1
-62.0664	56.8369	87.6198	5.69575	0	0.5	0.5
-67.9421	36.8109	78.2868	8.29527	0	0	1
-57.881	30.0183	102.511	5.69575	0	0.5	0.5
-16.752	27.1576	105.27	8.29527	0	0	1
-25.6466	62.6473	100.883	5.69575	1	1	0
47.674	41.2049	90.1629	8.29527	0	0	1
-30.9094	58.1291	88.1227	5.79459	0	1	0	0	0
7.6116	37.7169	103.051	5.79459	0	1	0	0	0
93.4128	74.587	21.6964	5.69575	1	1	0
89.8975	66.4547	47.5618	5.69575	0	0.5	0.5
103.682	36.2701	5.87898	8.29527	0	0	1
80.0813	36.5055	83.751	5.69575	0	0.5	0.5
76.3741	93.118	15.9984	5.69575	1	1	0
88.2892	65.5974	1.41299	8.29527	0	0	1
97.3893	31.2888	40.4516	5.79459	0	1	0	0	0
66.5211	17.3137	85.8789	5.79459	0	1	0	0	0
74.754	47.1566	65.4835	5.79459	0	1	0	0	0
87.9569	83.8061	0.174941	5.69575	0	0.5	0.5
