# Supplementary material for: Mechanistic model of radiotherapy-induced lung fibrosis using coupled 3D agent-based and Monte Carlo simulations
Source: Commun Med (Lond). 2024 Feb 9;4:16. doi: 10.1038/s43856-024-00442-w (PMC10858213; doi:10.1038/s43856-024-00442-w)
Supplement: Supplementary file 8 — Supplementary Software 1 [file 43856_2024_442_MOESM8_ESM.zip › code/HealthyStructure_phagFrac1.0_senescent1.0/exp_3/alv3.dat]

-13.8629	-119.645	-15.8969	5.69575	0	0.5	0.5
-38.389	-107.626	-41.2651	5.69575	0	0.5	0.5
-17.1552	-80.4755	-73.0058	8.29527	0	0	1
-46.9991	-67.2338	-73.285	8.29527	0	0	1
-82.4301	-32.2389	-65.3141	5.79459	0	1	0	0	0
-66.3481	-83.1909	-27.8782	5.79459	0	1	0	0	0
-95.8658	-50.0334	-55.3742	5.69575	0	0.5	0.5
-26.2902	-102.483	-30.1023	8.29527	0	0	1
-37.5417	-34.3585	-97.5198	8.29527	0	0	1
-91.0392	-58.2924	-20.3432	8.29527	0	0	1
-70.2407	-63.156	-56.3699	8.29527	0	0	1
-85.3127	1.49817	-69.4226	5.79459	0	1	0	0	0
-15.8642	-2.62819	-108.818	5.79459	0	1	0	0	0
-100.711	-36.8738	-24.4476	5.79459	0	1	0	0	0
-58.9899	-18.5922	-90.9644	5.79459	0	1	0	0	0
-72.4758	-60.9079	-76.1406	5.69575	0	0.5	0.5
-36.4295	-103.692	4.56	5.79459	0	1	0	0	0
-103.932	-6.08312	-35.512	5.79459	0	1	0	0	0
-5.85527	-116.158	-35.132	5.69575	1	1	0
19.5478	-96.3757	-49.291	8.29527	0	0	1
98.0771	-16.6515	-46.9445	5.79459	0	1	0	0	0
87.3844	-64.4707	-17.5356	5.79459	0	1	0	0	0
60.0163	-81.5892	-42.9097	5.79459	0	1	0	0	0
-0.208496	-27.908	-106.401	5.79459	0	1	0	0	0
32.9045	-49.5658	-105.926	5.69575	0	0.5	0.5
26.0205	-95.3784	-70.6101	5.69575	1	1	0
22.7903	-78.6558	-89.7428	5.69575	0	0.5	0.5
1.93826	-97.3731	-72.6266	5.69575	1	1	0
56.4792	-39.0476	-85.9382	8.29527	0	0	1
38.6144	-23.9103	-100.186	8.29527	0	0	1
-10.1378	-79.7408	-52.8594	8	0.5	0.5	0.5	0	1
-22.8793	-65.9863	-66.1651	8	0	1	1	0	1
67.5585	22.9077	-64.5466	8	0.5	0.5	0.5	0	1
99.4088	-40.2513	-24.4482	8.29527	0	0	1
35.2921	-76.3537	-70.8842	8.29527	0	0	1
3.12442	22.9387	-107.536	5.79459	0	1	0	0	0
13.8906	-51.5693	-96.1648	5.79459	0	1	0	0	0
72.6534	-5.45928	-82.4117	5.79459	0	1	0	0	0
80.6977	-41.4252	-62.2241	5.79459	0	1	0	0	0
39.089	8.49235	-102.469	5.79459	0	1	0	0	0
13.7273	-5.53481	-120.585	5.69575	0	0.5	0.5
-2.23233	-105.352	-31.5426	5.79459	0	1	0	0	0
8.59802	-79.4532	-75.5861	5.79459	0	1	0	0	0
104.162	-22.8602	-58.2004	5.69575	1	1	0
-18.7962	-113.417	39.2869	5.69575	1	1	0
-19.4272	-89.7801	28.5932	8	0	1	1	0	1
-79.496	-72.7343	22.1384	8.29527	0	0	1
-100.003	-24.9543	38.415	8.29527	0	0	1
-40.7508	-57.9304	84.1632	8.29527	0	0	1
-48.9876	-73.076	66.0312	5.79459	0	1	0	0	0
-106.75	-32.6735	47.9393	5.69575	0	0.5	0.5
5.46643	-88.0907	38.2765	8	0	1	1	0	1
-87.8723	-83.437	8.75375	5.69575	0	0.5	0.5
-75.2345	-93.0396	21.0546	5.69575	0	0.5	0.5
-111.332	-44.5839	19.4277	5.69575	0	0.5	0.5
-93.2293	-21.9217	74.7505	5.69575	1	1	0
0.90564	-66.6753	69.3475	8	0	1	1	0	1
-60.2399	-91.5626	9.35083	8.29527	0	0	1
-86.5156	-49.5607	46.4628	5.79459	0	1	0	0	0
-78.2374	-20.0913	74.6676	5.79459	0	1	0	0	0
-108.295	-17.9027	7.18674	5.79459	0	1	0	0	0
-38.1016	-91.4847	47.737	5.79459	0	1	0	0	0
-105.859	-58.4529	11.7087	5.69575	0	0.5	0.5
-113.053	-22.1659	38.5933	5.69575	0	0.5	0.5
-63.3245	-39.7255	95.7695	5.69575	0	0.5	0.5
-77.8326	-93.2829	0.618378	5.69575	0	0.5	0.5
-80.5492	-90.4571	-9.45261	5.69575	0	0.5	0.5
-106.879	7.48197	24.9197	5.79459	0	1	0	0	0
-55.2446	-29.7084	104.044	5.69575	0	0.5	0.5
-23.5906	-31.1418	115.037	5.69575	0	0.5	0.5
-45.523	-21.4922	97.8056	5.79459	0	1	0	0	0
7.54022	-113.041	43.8747	5.69575	1	1	0
15.3228	-108.751	-6.20076	5.79459	0	1	0	0	0
6.13203	-121.321	-1.88837	5.69575	0	0.5	0.5
8.30888	-119.585	19.7532	5.69575	1	1	0
19.2138	-116.547	28.4183	5.69575	1	1	0
-15.0561	-104.663	30.3116	5.79459	0	1	0	0	0
89.8716	-9.63903	62.6843	8.29527	0	0	1
53.3182	31.953	90.7534	5.79459	0	1	0	0	0
30.6963	-65.4169	82.9359	5.79459	0	1	0	0	0
82.4448	-55.6907	46.9191	5.79459	0	1	0	0	0
100.412	-34.8492	28.3359	5.79459	0	1	0	0	0
94.8961	-75.7495	4.07852	5.69575	1	1	0
71.4331	-25.3544	59.2448	8	0.5	0.5	0.5	0	1
91.9914	-47.7745	63.3646	5.69575	1	1	0
99.1304	-25.1647	65.5736	5.69575	1	1	0
-19.9807	9.02649	93.6738	8	0	1	1	0	1
12.6765	-98.7401	46.7996	8.29527	0	0	1
27.4317	-105.664	13.5136	8.29527	0	0	1
-9.34056	-39.8529	87.0631	8	0.5	0.5	0.5	0	1
68.0523	-77.7119	37.804	8.29527	0	0	1
72.1284	-81.8298	14.1907	8.29527	0	0	1
63.5736	-89.1066	-10.8819	8.29527	0	0	1
63.0532	-51.6711	73.8539	5.79459	0	1	0	0	0
49.1794	-31.537	93.203	5.79459	0	1	0	0	0
11.9254	-82.9832	71.215	5.79459	0	1	0	0	0
77.9076	6.17895	77.4095	5.79459	0	1	0	0	0
-10.15	-57.857	93.0029	5.79459	0	1	0	0	0
10.6985	-69.1091	99.3447	5.69575	0	0.5	0.5
72.7379	-84.794	47.7619	5.69575	0	0.5	0.5
98.1582	-14.8987	70.0427	5.69575	0	0.5	0.5
105.288	-31.3523	5.60655	8.29527	0	0	1
107.668	8.30149	20.9445	5.79459	0	1	0	0	0
32.2166	-3.3698	117.092	5.69575	1	1	0
5.25122	-33.2867	104.711	8.29527	0	0	1
1.89876	1.66838	109.971	5.79459	0	1	0	0	0
38.5722	4.21055	102.929	5.79459	0	1	0	0	0
28.2576	-33.9456	100.743	5.79459	0	0	0	85689
-101.031	19.5501	-38.865	8.29527	0	0	1
-16.507	107.556	-16.1019	5.79459	0	1	0	0	0
-87.1925	15.2288	-83.2193	5.69575	0	0.5	0.5
-21.8815	87.684	-32.9877	8	0	1	1	0	1
-95.7739	51.3474	-17.0532	8.29527	0	0	1
-78.483	70.6752	-30.7478	8.29527	0	0	1
-67.0134	24.5753	-83.6975	8.29527	0	0	1
-39.5582	12.1323	-101.921	8.29527	0	0	1
-69.1197	52.3048	-67.723	5.79459	0	1	0	0	0
-31.1229	56.6262	-89.0216	5.79459	0	1	0	0	0
-35.045	84.8935	-60.5387	5.79459	0	1	0	0	0
-3.90758	68.6133	-85.8892	5.79459	0	1	0	0	0
-81.1364	54.1157	-72.4474	5.69575	0	0.5	0.5
-58.8929	82.9836	-41.7775	5.79459	0	1	0	0	0
-18.0138	113.946	-38.1002	5.69575	0	0.5	0.5
97.5544	21.7543	-69.0642	5.69575	1	1	0
38.9584	70.7897	-74.6395	5.79459	0	1	0	0	0
65.2636	56.9777	-67.7805	5.79459	0	1	0	0	0
56.6507	94.3085	-51.5414	5.69575	0	0.5	0.5
90.6565	30.3533	-74.967	5.69575	1	1	0
-0.733948	93.403	-58.0977	8.29527	0	0	1
46.0919	98.9681	-13.4478	8.29527	0	0	1
71.5905	33.148	-76.6603	8.29527	0	0	1
84.4591	54.7831	-44.3337	8.29527	0	0	1
20.68	105.551	-23.0525	5.79459	0	1	0	0	0
22.8024	45.1187	-97.6952	5.79459	0	1	0	0	0
70.3365	80.62	-25.5577	5.79459	0	1	0	0	0
40.693	99.699	22.4543	5.79459	0	1	0	0	0
26.6877	90.8968	-55.9066	5.79459	0	1	0	0	0
96.1715	13.2375	-51.7282	5.79459	0	1	0	0	0
104.224	23.9401	-25.7714	8.29527	0	0	1
104.763	38.8782	-47.6766	5.69575	1	1	0
2.27969	118.637	-26.0764	5.69575	1	1	0
-102.198	11.4724	64.6827	5.69575	0	0.5	0.5
-43.1824	79.6257	80.9626	5.69575	1	1	0
-27.9522	104.82	18.2045	5.79459	0	1	0	0	0
-114.881	36.2002	15.8707	5.69575	0	0.5	0.5
-82.8728	81.1359	36.1792	5.69575	1	1	0
-109.473	36.1039	38.3931	5.69575	0	0.5	0.5
-79.8497	88.3086	24.1968	5.69575	1	1	0
-75.6107	79.5439	7.47012	8.29527	0	0	1
-47.5537	53.3156	83.6426	8.29527	0	0	1
26.9589	4.85655	92.2232	8	0.5	0.5	0.5	0	1
-27.4668	85.4285	63.6204	8.29527	0	0	1
-101.026	34.2184	26.874	8.29527	0	0	1
-86.5568	16.4587	65.8562	5.79459	0	1	0	0	0
-64.2113	28.2074	84.7423	5.79459	0	1	0	0	0
-8.73911	98.3079	48.5714	5.79459	0	1	0	0	0
-66.0649	78.836	38.9913	5.79459	0	1	0	0	0
-59.2643	97.2359	42.3425	5.69575	0	0.5	0.5
-50.7494	97.4608	51.8251	5.69575	0	0.5	0.5
-57.5914	106.855	5.01447	5.69575	0	0.5	0.5
-58.2925	93.1823	-4.36372	5.79459	0	1	0	0	0
-69.5378	59.7618	60.7702	5.79459	0	1	0	0	0
-34.1083	112.648	30.1152	5.69575	1	1	0
-12.0778	31.0569	116.831	5.69575	1	1	0
-35.1728	10.986	103.645	5.79459	0	1	0	0	0
3.36685	81.0295	90.4672	5.69575	0	0.5	0.5
1.92398	54.6175	79.1752	8	0.5	0.5	0.5	0	1
11.9352	107.63	19.3242	8.29527	0	0	1
20.1084	103.567	60.2454	5.69575	0	0.5	0.5
69.2754	44.5588	72.907	8.29527	0	0	1
84.3166	68.1172	18.7288	8.29527	0	0	1
73.3332	70.9865	41.0264	5.79459	0	1	0	0	0
39.5423	87.7181	53.3098	5.79459	0	1	0	0	0
91.9869	37.3809	47.3401	5.79459	0	1	0	0	0
7.63341	73.5828	81.4002	5.79459	0	1	0	0	0
103.581	47.5066	42.1182	5.69575	0	0.5	0.5
101.761	40.454	10.3973	5.79459	0	1	0	0	0
21.7863	38.7543	113.064	5.69575	1	1	0
51.7878	21.2972	107.816	5.69575	0	0.5	0.5
37.6803	39.2011	108.643	5.69575	1	1	0
-0.744736	37.6334	103.359	8.29527	0	0	1
23.1925	46.5411	96.9332	5.79459	0	1	0	0	0
