# Supplementary material for: Mechanistic model of radiotherapy-induced lung fibrosis using coupled 3D agent-based and Monte Carlo simulations
Source: Commun Med (Lond). 2024 Feb 9;4:16. doi: 10.1038/s43856-024-00442-w (PMC10858213; doi:10.1038/s43856-024-00442-w)
Supplement: Supplementary file 8 — Supplementary Software 1 [file 43856_2024_442_MOESM8_ESM.zip › code/HealthyStructure_phagFrac1.0_senescent1.0/exp_3/alv2.dat]

31.866	-105.08	-6.54463	5.79459	0	1	0	0	0
-47.8799	-91.8761	-36.9635	8.29527	0	0	1
-67.204	-42.1025	-76.2299	8.29527	0	0	1
-102.173	6.23901	-40.2713	5.79459	0	1	0	0	0
-86.6075	-40.3087	-54.5376	5.79459	0	1	0	0	0
-103.795	-43.7015	-45.5699	5.69575	0	0.5	0.5
-24.067	-74.6548	-55.6971	8	0	1	1	0	1
-48.9517	-77.7414	28.5568	8	0.5	0.5	0.5	0	1
-29.6793	-56.3854	-72.0795	8	0.5	0.5	0.5	0	1
-32.8936	-7.24008	-104.717	8.29527	0	0	1
-28.6203	-86.6313	-61.4668	5.79459	0	1	0	0	0
-95.2145	-52.9865	-15.0545	5.79459	0	1	0	0	0
-67.4476	0.0643463	-86.8954	5.79459	0	1	0	0	0
-72.4607	-81.6946	13.2504	5.79459	0	1	0	0	0
-103.193	-19.7805	-32.5556	5.79459	0	1	0	0	0
-49.9999	-36.42	-90.9593	5.79459	0	1	0	0	0
-25.1106	-64.2114	-85.7083	5.79459	0	1	0	0	0
-6.13212	-105.008	-32.1833	5.79459	0	1	0	0	0
-69.6447	-20.035	-97.5095	5.69575	0	0.5	0.5
-32.5815	-81.5492	-83.9529	5.69575	0	0.5	0.5
-71.9159	-71.5197	-42.5797	5.79459	0	1	0	0	0
-59.3924	-91.748	-12.4432	5.79459	0	1	0	0	0
66.6026	-40.5778	-56.3279	8	0.5	0.5	0.5	0	1
48.4596	-39.2487	-90.6157	8.29527	0	0	1
57.3282	-64.1605	-68.5424	8.29527	0	0	1
59.5895	-85.9031	-34.2014	8.29527	0	0	1
17.0871	-42.2289	-100.124	5.79459	0	1	0	0	0
-15.9157	-31.5681	-104.164	5.79459	0	1	0	0	0
65.0459	-84.4397	-58.2997	5.69575	0	0.5	0.5
10.1712	-74.3512	-95.5424	5.69575	1	1	0
69.0046	-44.8272	-89.3801	5.69575	0	0.5	0.5
86.3763	-21.2394	-82.7522	5.69575	0	0.5	0.5
42.5998	-60.7912	-61.1978	8	0.5	0.5	0.5	0	1
-1.98401	2.22711	-109.96	8.29527	0	0	1
90.387	2.58841	-62.6377	8.29527	0	0	1
9.73644	-86.6353	-67.0785	8.29527	0	0	1
80.3727	-29.6286	-43.7933	8	0.5	0.5	0.5	0	1
62.9523	4.85507	-90.0746	8.29527	0	0	1
27.3041	-6.65747	-106.349	8.29527	0	0	1
84.2472	-69.1405	-14.8997	5.79459	0	1	0	0	0
84.1281	24.5284	-66.4893	5.79459	0	1	0	0	0
97.8644	-40.8101	-29.2762	5.79459	0	1	0	0	0
34.7728	-97.677	-36.7433	5.79459	0	1	0	0	0
6.75314	-27.6037	-118.12	5.69575	0	0.5	0.5
80.2527	-41.0706	-63.0341	5.79459	0	1	0	0	0
28.3371	-72.4889	-77.7326	5.79459	0	1	0	0	0
40.1799	20.8726	-100.249	5.79459	0	1	0	0	0
-89.4595	17.8487	-80.2392	5.69575	0	0.5	0.5
-93.4787	49.0363	-30.9381	8.29527	0	0	1
-41.5995	77.5588	-65.9857	8.29527	0	0	1
-68.75	31.994	-79.6857	5.79459	0	1	0	0	0
-100.673	64.9608	-20.1245	5.69575	0	0.5	0.5
-36.3473	98.0491	-61.8478	5.69575	1	1	0
-56.8046	101.71	-34.4693	5.69575	1	1	0
-35.4852	54.1117	-88.9535	8.29527	0	0	1
-63.9101	86.8253	-21.837	8.29527	0	0	1
-88.4718	65.3604	-0.874023	5.79459	0	1	0	0	0
-12.7139	75.0679	-79.3925	5.79459	0	1	0	0	0
-90.1587	32.3186	-54.101	5.79459	0	1	0	0	0
-68.9168	65.985	-54.74	5.79459	0	1	0	0	0
-13.5702	72.0845	-96.8482	5.69575	0	0.5	0.5
8.10661	119.372	-21.0853	5.69575	0	0.5	0.5
91.3746	53.5013	-29.804	5.79459	0	1	0	0	0
65.9799	47.6059	-74.0293	5.79459	0	1	0	0	0
-18.4595	118.281	-20.7036	5.69575	0	0.5	0.5
0.23774	117.527	-30.7798	5.69575	1	1	0
41.5506	79.4176	-82.0315	5.69575	0	0.5	0.5
59.7247	72.6736	-76.8858	5.69575	1	1	0
45.6242	106.45	-36.6982	5.69575	1	1	0
82.305	47.0747	-75.959	5.69575	1	1	0
57.0398	86.8432	-36.1209	8.29527	0	0	1
-16.214	30.81	-104.345	8.29527	0	0	1
12.6926	90.2942	-61.5294	8.29527	0	0	1
-14.1143	94.9763	-53.6683	8.29527	0	0	1
23.9235	106.837	-10.6507	8.29527	0	0	1
32.8878	69.0201	-79.0811	8.29527	0	0	1
32.5107	100.715	-29.9934	5.79459	0	1	0	0	0
68.0748	68.3363	-52.8768	5.79459	0	1	0	0	0
19.5099	48.5954	-96.736	5.79459	0	1	0	0	0
-33.5107	-102.447	21.9479	5.79459	0	1	0	0	0
-42.4158	-98.707	56.725	5.69575	0	0.5	0.5
47.8659	-110.956	-12.5492	5.69575	1	1	0
3.73909	-103.967	62.743	5.69575	0	0.5	0.5
40.7603	-109.986	31.6462	5.69575	1	1	0
-4.84863	-120.644	13.5637	5.69575	0	0.5	0.5
29.5402	-103.1	24.4507	5.79459	0	1	0	0	0
-5.1811	-109.458	9.48701	5.79459	0	1	0	0	0
-83.566	-48.182	52.8698	8.29527	0	0	1
-56.6705	-83.0758	44.5742	5.79459	0	1	0	0	0
-79.339	-76.0058	5.34534	5.79459	0	0	0	86512
-83.7788	16.9204	69.2446	5.79459	0	1	0	0	0
-96.2549	-69.6689	25.3207	5.69575	0	0.5	0.5
-67.6886	-26.5574	97.3286	5.69575	0	0.5	0.5
-47.9685	-70.6002	86.4554	5.69575	1	1	0
-68.147	-65.9511	75.9563	5.69575	1	1	0
-121.133	6.63303	6.52942	5.69575	1	1	0
-96.3057	-22.7203	48.0521	8.29527	0	0	1
-93.9892	-20.5153	0.797714	8	0.5	0.5	0.5	0	1
-44.4151	-43.3748	90.8071	8.29527	0	0	1
-59.7581	-60.3274	69.9081	5.79459	0	1	0	0	0
-96.9114	-49.2191	16.9015	5.79459	0	1	0	0	0
-108.684	-12.1582	11.8345	5.79459	0	1	0	0	0
-70.4815	-14.3531	83.2247	5.79459	0	1	0	0	0
-63.6589	-59.6904	84.526	5.69575	0	0.5	0.5
-22.5191	-68.6297	97.6849	5.69575	0	0.5	0.5
56.999	-69.4971	81.7384	5.69575	0	0.5	0.5
19.2158	-84.5215	41.7287	8	0	1	1	0	1
16.7968	-95.0793	52.7156	8.29527	0	0	1
52.5339	-89.67	36.0491	5.79459	0	1	0	0	0
94.9727	-7.67099	13.2976	8	0	1	1	0	1
64.5666	-96.0317	36.9987	5.69575	0	0.5	0.5
25.6981	-13.7857	91.679	8	0	1	1	0	1
2.80873	-28.9755	91.6909	8	0	1	1	0	1
-11.3077	-93.2299	57.274	8.29527	0	0	1
62.533	-5.44083	90.3301	8.29527	0	0	1
81.6771	6.73935	73.3719	8.29527	0	0	1
49.8298	-69.9013	68.7808	5.79459	0	1	0	0	0
72.3988	8.40651	97.199	5.69575	0	0.5	0.5
69.8037	-15.1024	98.291	5.69575	0	0.5	0.5
-46.7794	9.33401	99.1189	8.29527	0	0	1
-18.575	3.72853	108.355	8.29527	0	0	1
-15.5894	-67.9263	85.1077	5.79459	0	1	0	0	0
-28.4079	9.56793	117.727	5.69575	0	0.5	0.5
18.7349	-46.994	110.456	5.69575	1	1	0
12.9462	-28.1322	117.479	5.69575	0	0.5	0.5
6.09383	-5.19711	121.215	5.69575	1	1	0
0.0962753	-40.7139	102.192	8.29527	0	0	1
12.7921	-20.7732	107.255	5.79459	0	1	0	0	0
34.6002	-1.90335	104.399	5.79459	0	1	0	0	0
56.4262	7.88605	107.302	5.69575	0	0.5	0.5
36.6967	-51.2768	90.1335	5.79459	0	1	0	0	0
-52.2559	53.5759	80.616	5.79459	0	1	0	0	0
-88.7973	53.7236	63.1562	5.69575	1	1	0
-65.9438	55.4927	-42.7501	8	0	1	1	0	1
-69.2134	69.5707	49.6933	8.29527	0	0	1
-34.9038	85.6403	59.5606	5.79459	0	1	0	0	0
-89.7865	56.1567	29.7457	5.79459	0	1	0	0	0
-102.333	27.5058	29.5187	8.29527	0	0	1
-107.737	21.9961	2.97957	5.79459	0	1	0	0	0
-33.2242	100.785	28.9588	5.79459	0	1	0	0	0
-62.9342	87.2511	22.9461	5.79459	0	1	0	0	0
27.157	104.304	56.063	5.69575	1	1	0
36.2794	96.4205	38.5603	5.79459	0	1	0	0	0
1.21702	106.776	57.9692	5.69575	0	0.5	0.5
16.1686	120.077	-8.97061	5.69575	1	1	0
30.1364	115.977	20.0281	5.69575	1	1	0
1.48586	109.985	1.05521	8.29527	0	0	1
28.4296	55.8432	90.4063	8.29527	0	0	1
61.4921	87.4599	25.8744	8.29527	0	0	1
85.2732	69.4312	-2.79152	8.29527	0	0	1
1.95419	67.1038	87.1393	8.29527	0	0	1
80.1541	60.3484	45.0931	8.29527	0	0	1
2.24662	96.3064	53.0781	5.79459	0	1	0	0	0
-28.9901	106.098	-1.70026	5.79459	0	1	0	0	0
30.9223	91.0722	74.2264	5.69575	0	0.5	0.5
85.8717	84.8196	13.8418	5.69575	0	0.5	0.5
39.1008	78.1037	66.8651	5.79459	0	1	0	0	0
-42.2459	54.5481	99.9984	5.69575	1	1	0
-26.8684	40.6511	98.6183	5.79459	0	1	0	0	0
62.0608	49.3101	76.2691	5.79459	0	1	0	0	0
25.1876	28.6053	103.186	5.79459	0	1	0	0	0
-19.2091	67.8808	98.9096	5.69575	0	0.5	0.5
105.432	-13.3377	-28.3923	8.29527	0	0	1
105.746	18.8773	-23.6656	5.79459	0	1	0	0	0
92.618	-50.0042	-60.6745	5.69575	0	0.5	0.5
115.583	35.3356	-12.3239	5.69575	1	1	0
113.955	32.378	-26.9456	5.69575	0	0.5	0.5
115.497	21.4409	-31.0225	5.69575	0	0.5	0.5
105.065	-60.6338	6.68976	5.69575	1	1	0
92.3621	-74.5117	26.022	5.69575	1	1	0
94.2951	-42.4575	37.4939	5.79459	0	1	0	0	0
119.97	-11.6374	15.2198	5.69575	0	0.5	0.5
101.145	-42.594	7.44524	8.29527	0	0	1
76.8518	-72.9541	29.5211	5.79459	0	1	0	0	0
100.913	-12.8187	41.8589	5.79459	0	1	0	0	0
75.0415	-42.6882	68.1652	5.79459	0	1	0	0	0
98.1096	71.2044	8.02174	5.69575	1	1	0
107.134	10.3243	22.7108	8.29527	0	0	1
112.607	45.1728	-6.24648	5.69575	1	1	0
105.059	61.0123	-0.338043	5.69575	0	0.5	0.5
102.113	40.5654	5.23082	5.79459	0	1	0	0	0
92.6704	33.8374	48.6541	5.79459	0	1	0	0	0
