# Supplementary material for: Mechanistic model of radiotherapy-induced lung fibrosis using coupled 3D agent-based and Monte Carlo simulations
Source: Commun Med (Lond). 2024 Feb 9;4:16. doi: 10.1038/s43856-024-00442-w (PMC10858213; doi:10.1038/s43856-024-00442-w)
Supplement: Supplementary file 8 — Supplementary Software 1 [file 43856_2024_442_MOESM8_ESM.zip › code/HealthyStructure_phagFrac1.0_senescent1.0/exp_3/alv0.dat]

-65.7424	-60.3708	-64.2908	8.29527	0	0	1
-88.8371	-64.074	-10.1233	5.79459	0	1	0	0	0
-107.971	-50.7635	-22.9186	5.69575	0	0.5	0.5
-78.8744	0.388134	-55.0832	8	0	1	1	0	1
-80.5213	-64.8063	-37.636	8.29527	0	0	1
-103.126	-26.3688	-27.7447	8.29527	0	0	1
-108.124	-13.8424	14.7473	5.79459	0	1	0	0	0
-90.4544	-60.4513	16.2371	5.79459	0	1	0	0	0
7.91501	-5.33473	-109.585	8.29527	0	0	1
50.8792	-21.3197	-95.1671	8.29527	0	0	1
54.8018	-94.9546	-8.96613	5.79459	0	1	0	0	0
34.6969	-83.9961	-61.974	5.79459	0	1	0	0	0
28.7751	-21.552	-116.049	5.69575	1	1	0
13.0863	-47.6331	-110.994	5.69575	0	0.5	0.5
-46.4758	-107.388	-32.6774	5.69575	1	1	0
-16.6332	-81.8563	-88.2206	5.69575	1	1	0
-35.8271	-66.1563	-95.3922	5.69575	1	1	0
29.0531	-83.3967	-83.4315	5.69575	1	1	0
11.7644	-86.885	-39.5864	8	0	1	1	0	1
-16.5758	-96.1609	-50.7772	8.29527	0	0	1
-44.4541	-41.2218	-91.7856	8.29527	0	0	1
-42.599	-100.421	-14.1738	8.29527	0	0	1
-6.85915	-79.0979	-76.1344	8.29527	0	0	1
15.2251	-98.6765	-46.1755	8.29527	0	0	1
37.7637	-70.1005	-75.8935	8.29527	0	0	1
-38.5524	-11.1303	-102.42	8.29527	0	0	1
-77.4153	-27.5671	-73.1227	5.79459	0	1	0	0	0
-4.63753	-24.737	-107.083	5.79459	0	1	0	0	0
-11.3583	-52.5809	-95.9469	5.79459	0	1	0	0	0
61.1147	9.34654	-90.9815	5.79459	0	1	0	0	0
-16.0291	21.9777	-106.584	5.79459	0	1	0	0	0
-3.07941	-108.852	-15.5474	5.79459	0	1	0	0	0
-60.3796	-87.7049	-27.6072	5.79459	0	1	0	0	0
30.81	-38.4454	-98.3499	5.79459	0	1	0	0	0
-8.54929	-62.1129	-104.064	5.69575	0	0.5	0.5
1.08734	-98.2505	-71.4532	5.69575	0	0.5	0.5
2.6382	-24.8262	-118.897	5.69575	0	0.5	0.5
-24.4842	-72.4152	-94.4271	5.69575	0	0.5	0.5
38.7098	-96.5869	-35.6725	5.79459	0	1	0	0	0
-44.9903	-79.7519	-60.955	5.79459	0	1	0	0	0
88.3622	-25.3433	-79.4444	5.69575	1	1	0
93.6527	-38.7476	-42.7527	5.79459	0	1	0	0	0
88.7456	-12.3408	-35.0343	8	0	1	1	0	1
72.3706	-79.0918	-24.6369	8.29527	0	0	1
90.7215	7.47541	-61.7554	5.79459	0	1	0	0	0
65.1431	-53.7647	-70.4679	5.79459	0	1	0	0	0
107.625	-20.7863	-9.20546	5.79459	0	1	0	0	0
80.2544	-23.1625	-71.5632	5.79459	0	1	0	0	0
-110.939	-48.6453	9.27701	5.69575	0	0.5	0.5
-100.405	-28.1592	35.0131	8.29527	0	0	1
-91.6399	-1.41656	60.8287	5.79459	0	1	0	0	0
-78.5014	-32.8361	69.7088	5.79459	0	1	0	0	0
-108.868	0.475158	53.9213	5.69575	0	0.5	0.5
-68.01	-77.5203	64.2272	5.69575	0	0.5	0.5
-108.659	-17.9244	51.3017	5.69575	0	0.5	0.5
-82.1881	-86.4485	23.0579	5.69575	1	1	0
-50.9383	-108.292	20.9391	5.69575	0	0.5	0.5
-105.194	-44.7317	41.1481	5.69575	1	1	0
-63.8557	6.99561	89.2945	8.29527	0	0	1
-73.1168	-70.8402	41.6606	8.29527	0	0	1
-80.5147	-8.46703	90.5848	5.69575	0	0.5	0.5
32.8384	-116.964	-0.983826	5.69575	0	0.5	0.5
-37.2455	-110.463	34.2131	5.69575	0	0.5	0.5
-38.9949	46.4981	74.6518	8	0	1	1	0	1
-28.952	-50.7931	93.1764	8.29527	0	0	1
-52.938	-95.5167	13.1908	8.29527	0	0	1
7.27719	-33.8315	104.415	5.79459	0	1	0	0	0
18.6989	-107.588	13.2338	5.79459	0	1	0	0	0
-58.7276	-57.4312	73.1624	5.79459	0	1	0	0	0
-40.2035	-21.1083	100.19	8.29527	0	0	1
-12.5584	-108.991	7.94971	8.29527	0	0	1
20.5433	-57.8077	91.303	8.29527	0	0	1
38.0091	-85.4059	57.9753	8.29527	0	0	1
-35.4936	-91.7402	49.2335	5.79459	0	1	0	0	0
31.1585	-96.324	43.0214	5.79459	0	1	0	0	0
62.7923	-63.0937	64.6245	5.79459	0	1	0	0	0
-19.9229	-77.0626	75.9239	5.79459	0	1	0	0	0
58.2413	-89.9801	24.7293	5.79459	0	1	0	0	0
-26.4357	-108.469	47.9118	5.69575	0	0.5	0.5
-2.77019	-97.9353	50.0101	5.79459	0	1	0	0	0
49.3383	-43.5227	88.1561	5.79459	0	1	0	0	0
88.4614	-56.419	61.2485	5.69575	1	1	0
69.3406	-58.2076	81.0164	5.69575	1	1	0
79.7444	-71.4974	57.3485	5.69575	0	0.5	0.5
70.3045	-90.28	40.8253	5.69575	1	1	0
82.4791	42.0238	26.2045	8	0.5	0.5	0.5	0	1
88.694	-8.59229	64.4946	8.29527	0	0	1
92.6174	-48.0204	34.8721	8.29527	0	0	1
102.283	-40.3583	3.07176	5.79459	0	1	0	0	0
87.5569	-66.5381	-2.54582	5.79459	0	1	0	0	0
81.5852	-64.5277	35.7775	5.79459	0	1	0	0	0
74.2487	-21.3232	78.31	5.79459	0	1	0	0	0
23.2319	-46.942	109.621	5.69575	1	1	0
42.4873	-23.0335	111.464	5.69575	1	1	0
-3.53163	-5.64293	109.798	5.79459	0	1	0	0	0
-90.1674	78.1472	-22.9309	5.69575	0	0.5	0.5
-82.7732	87.6763	-14.8787	5.69575	0	0.5	0.5
-101.044	42.531	-9.01031	5.79459	0	1	0	0	0
-96.751	56.287	-47.2327	5.69575	1	1	0
-81.887	35.6937	-82.368	5.69575	1	1	0
-54.0925	85.3092	-67.4999	5.69575	0	0.5	0.5
-49.6757	77.0645	-79.7075	5.69575	1	1	0
-81.6179	19.3734	-87.8812	5.69575	1	1	0
-48.7049	21.1606	-96.3331	8.29527	0	0	1
-75.0779	37.3316	-71.1934	8.29527	0	0	1
-81.7246	37.4385	-34.2772	8	0.5	0.5	0.5	0	1
-85.9135	66.5817	-16.8785	8.29527	0	0	1
-90.5572	38.8508	-48.8877	8.29527	0	0	1
-81.3706	1.79671	-73.9973	8.29527	0	0	1
-54.8588	80.5515	-51.0094	5.79459	0	1	0	0	0
-109.579	8.0274	-5.28564	5.79459	0	1	0	0	0
-100.835	8.02959	-43.2181	5.79459	0	1	0	0	0
33.8758	88.1124	-76.4757	5.69575	0	0.5	0.5
0.0557098	97.0612	-51.7585	5.79459	0	1	0	0	0
54.4302	103.566	-32.7316	5.69575	0	0.5	0.5
-8.5367	20.8732	-119.379	5.69575	1	1	0
9.1644	24.3382	-118.674	5.69575	0	0.5	0.5
-36.9682	103.365	-52.0482	5.69575	1	1	0
-49.7596	108.394	-23.1514	5.69575	1	1	0
46.4257	87.0717	-48.6125	8.29527	0	0	1
-29.5791	71.3401	-78.3305	5.79459	0	1	0	0	0
-12.6335	105.607	-28.0629	5.79459	0	1	0	0	0
-10.8332	53.5455	-95.4753	5.79459	0	1	0	0	0
8.88974	79.7365	-75.2533	5.79459	0	1	0	0	0
27.0783	39.5275	-99.0169	5.79459	0	1	0	0	0
-4.0948	109.742	-51.9626	5.69575	0	0.5	0.5
105.863	8.561	-58.9889	5.69575	0	0.5	0.5
88.6297	41.7204	-50.0418	5.79459	0	1	0	0	0
44.9402	67.8966	-73.9623	5.79459	0	1	0	0	0
81.6978	73.4852	-51.8199	5.69575	0	0.5	0.5
51.4508	75.8998	-29.1122	8	0	1	1	0	1
105.276	5.15083	-31.4706	8.29527	0	0	1
62.3995	34.8358	-83.6228	8.29527	0	0	1
72.1237	75.4214	-34.782	5.79459	0	1	0	0	0
50.4578	97.4532	-7.54259	5.79459	0	1	0	0	0
97.1878	23.3979	-69.0433	5.69575	0	0.5	0.5
-60.2359	105.055	-9.74405	5.69575	1	1	0
-81.6721	81.9815	36.9947	5.69575	0	0.5	0.5
-74.1711	-30.6574	53.0495	8	0.5	0.5	0.5	0	1
-112.353	11.1558	44.8569	5.69575	1	1	0
-99.1615	35.5631	31.6585	8.29527	0	0	1
-57.3849	73.3924	58.487	5.79459	0	1	0	0	0
-53.3414	93.7057	21.7699	5.79459	0	1	0	0	0
-69.1605	84.8078	52.7671	5.69575	0	0.5	0.5
-87.4073	65.9445	52.642	5.69575	0	0.5	0.5
-72.4352	51.6946	-36.5554	8	0.5	0.5	0.5	0	1
-97.8244	70.877	12.9131	5.69575	0	0.5	0.5
-97.4774	25.4376	67.9043	5.69575	1	1	0
-81.6994	44.3014	58.8439	8.29527	0	0	1
-48.4144	97.2251	-17.4014	5.79459	0	1	0	0	0
-101.934	60.0114	27.7126	5.69575	0	0.5	0.5
-81.4734	71.7589	17.6846	5.79459	0	1	0	0	0
36.9008	35.9895	97.1755	8.29527	0	0	1
-7.43901	107.607	21.5728	8.29527	0	0	1
-27.3059	46.5276	79.6564	8	0	1	1	0	1
-48.7778	61.9728	55.0941	8	0.5	0.5	0.5	0	1
57.6101	33.3904	69.438	8	0.5	0.5	0.5	0	1
27.9681	62.9719	85.7457	8.29527	0	0	1
-55.6439	42.6503	84.7626	5.79459	0	1	0	0	0
-9.14432	28.2113	105.927	5.79459	0	1	0	0	0
-23.9113	100.408	38.0334	5.79459	0	1	0	0	0
30.4933	13.8433	104.778	5.79459	0	1	0	0	0
18.1085	92.3609	56.9346	5.79459	0	1	0	0	0
-17.6895	78.7865	74.6978	5.79459	0	1	0	0	0
20.2601	108.108	1.49907	5.79459	0	1	0	0	0
-23.3664	48.4849	95.9334	5.79459	0	1	0	0	0
41.1329	84.1382	57.6962	5.79459	0	0	0	86279
79.6304	42.8386	62.6406	8.29527	0	0	1
81.0834	26.3866	69.4927	5.79459	0	1	0	0	0
72.5103	15.5545	96.23	5.69575	1	1	0
66.2495	85.1824	55.811	5.69575	0	0.5	0.5
95.3802	52.8046	-14.6385	8.29527	0	0	1
109.971	-2.3901	-0.746735	8.29527	0	0	1
72.8706	80.5812	17.2205	8.29527	0	0	1
95.5966	52.4223	14.6013	5.79459	0	1	0	0	0
56.5062	0.442012	94.3761	5.79459	0	1	0	0	0
54.4989	84.3091	44.965	5.79459	0	1	0	0	0
102.524	27.7996	28.5649	5.79459	0	1	0	0	0
-11.8739	120.893	1.97182	5.69575	0	0.5	0.5
10.7355	120.261	-13.4863	5.69575	0	0.5	0.5
53.9037	40.7979	100.945	5.69575	0	0.5	0.5
-34.1422	20.9591	114.695	5.69575	0	0.5	0.5
33.6745	-66.745	-95.7655	5.69575	1	1	0
