# Supplementary material for: Mechanistic model of radiotherapy-induced lung fibrosis using coupled 3D agent-based and Monte Carlo simulations
Source: Commun Med (Lond). 2024 Feb 9;4:16. doi: 10.1038/s43856-024-00442-w (PMC10858213; doi:10.1038/s43856-024-00442-w)
Supplement: Supplementary file 8 — Supplementary Software 1 [file 43856_2024_442_MOESM8_ESM.zip › code/HealthyStructure_phagFrac1.0_senescent1.0/exp_3/alv1.dat]

33.8553	-92.3743	-49.2018	5.79459	0	1	0	0	0
55.6635	-98.4399	-44.3966	5.69575	1	1	0
10.605	-115.852	-35.0117	5.69575	0	0.5	0.5
-18.0416	-119.297	-14.2333	5.69575	0	0.5	0.5
58.1405	-102.757	-28.6534	5.69575	1	1	0
47.1148	-107.093	-32.73	5.69575	1	1	0
-12.993	-103.311	-35.4697	8.29527	0	0	1
-98.1847	-39.5328	-59.6391	5.69575	1	1	0
-80.3326	1.90906	-91.1273	5.69575	0	0.5	0.5
-90.2755	-48.2744	-40.2481	8.29527	0	0	1
-106.904	-23.992	-9.84984	8.29527	0	0	1
-115.594	-17.7471	-32.9083	5.69575	1	1	0
-69.8238	-34.2843	-56.61	8	0.5	0.5	0.5	0	1
-71.315	-62.3039	-55.9678	8.29527	0	0	1
-66.6716	6.41862	-87.2546	8.29527	0	0	1
-49.5503	-73.5337	-65.0966	5.79459	0	1	0	0	0
-81.0171	-21.8851	-71.1145	5.79459	0	1	0	0	0
-115.868	-27.4108	-24.1502	5.69575	0	0.5	0.5
53.2383	-22.3242	-93.634	5.79459	0	1	0	0	0
-18.1999	-67.2411	-85.1317	5.79459	0	1	0	0	0
-21.85	-23.911	-117.093	5.69575	0	0.5	0.5
67.9423	-56.0115	-83.7479	5.69575	0	0.5	0.5
-29.0352	-74.0223	-91.8544	5.69575	0	0.5	0.5
10.5813	3.97527	-120.963	5.69575	1	1	0
6.1004	-62.8076	-103.817	5.69575	1	1	0
5.91699	-28.0652	-118.056	5.69575	1	1	0
15.3656	-17.0094	-93.4348	8	0	1	1	0	1
20.9516	-76.0862	-76.6285	8.29527	0	0	1
59.7827	-50.879	-77.0406	8.29527	0	0	1
-0.208702	-47.9328	-99.007	5.79459	0	1	0	0	0
-20.9136	-89.8207	-59.9572	5.79459	0	1	0	0	0
31.065	-43.538	-96.1219	5.79459	0	1	0	0	0
-8.84682	-16.3751	-108.414	5.79459	0	1	0	0	0
-45.9559	-42.4231	-90.4894	5.79459	0	1	0	0	0
66.6208	2.30724	-87.5005	5.79459	0	1	0	0	0
75.7522	-67.6526	-42.246	8.29527	0	0	1
80.8716	3.1915	-90.6062	5.69575	0	0.5	0.5
107.95	-3.10321	-20.9071	5.79459	0	1	0	0	0
92.7829	-6.05412	-78.1958	5.69575	1	1	0
100.428	-34.9582	-28.1449	8.29527	0	0	1
84.7793	-39.9131	-57.6145	5.79459	0	1	0	0	0
81.3593	-45.0987	-78.1452	5.69575	0	0.5	0.5
94.8424	-65.1446	-39	5.69575	0	0.5	0.5
-55.1074	56.0531	-55.468	8	0	1	1	0	1
-34.8471	97.1955	-37.9305	5.79459	0	1	0	0	0
-60.7052	103.762	-17.5553	5.69575	1	1	0
-86.0549	59.942	-33.2102	8.29527	0	0	1
-89.8409	35.9455	-52.312	8.29527	0	0	1
-64.6847	81.218	-36.3253	5.79459	0	1	0	0	0
-61.8828	38.2071	-97.3168	5.69575	0	0.5	0.5
-69.5672	54.7648	-65.278	5.79459	0	1	0	0	0
-59.5001	39.1628	-83.8217	5.79459	0	1	0	0	0
-27.681	69.1182	-96.0008	5.69575	1	1	0
30.9914	84.73	-62.9313	8.29527	0	0	1
63.0788	89.0238	-13.9937	8.29527	0	0	1
32.3599	15.7995	-103.939	8.29527	0	0	1
9.7258	53.5342	-95.6007	5.79459	0	1	0	0	0
70.2598	33.8033	-77.5955	5.79459	0	1	0	0	0
-15.7171	73.7194	-95.2983	5.69575	1	1	0
-14.2942	21.422	-106.943	8.29527	0	0	1
64.8271	57.563	-67.7049	8.29527	0	0	1
-13.9934	64.4715	-88.0152	8.29527	0	0	1
39.495	48.7583	-90.3481	5.79459	0	1	0	0	0
41.3467	101.87	3.59149	5.79459	0	1	0	0	0
-42.1926	-5.37592	-101.444	5.79459	0	1	0	0	0
-36.9288	40.6756	-95.2983	5.79459	0	1	0	0	0
26.381	99.6288	-38.4467	5.79459	0	1	0	0	0
-8.57864	91.6181	-60.2705	5.79459	0	1	0	0	0
42.627	30.9989	-109.462	5.69575	0	0.5	0.5
94.9731	49.0706	-25.9265	8.29527	0	0	1
88.9628	41.6387	-49.516	5.79459	0	1	0	0	0
76.9458	78.0871	9.04099	5.79459	0	1	0	0	0
96.1104	-0.0772095	-53.505	5.79459	0	1	0	0	0
86.2137	82.3044	-23.5175	5.69575	0	0.5	0.5
16.2617	-112.275	43.4704	5.69575	1	1	0
40.0988	-100.635	19.0976	5.79459	0	1	0	0	0
20.5938	-107.788	-7.59753	8.29527	0	0	1
52.7064	-94.4937	-19.8191	5.79459	0	1	0	0	0
-6.9341	-109.144	-11.8084	5.79459	0	1	0	0	0
-65.1428	-86.1986	20.6451	8.29527	0	0	1
-68.8928	-85.2087	-9.65732	8.29527	0	0	1
-68.2216	-40.281	76.3103	5.79459	0	1	0	0	0
-121.393	-3.07956	3.76901	5.69575	0	0.5	0.5
-114.397	-39.6837	9.92326	5.69575	0	0.5	0.5
-84.0004	-17.5825	68.8098	5.79459	0	1	0	0	0
-109.151	8.42717	52.6903	5.69575	0	0.5	0.5
-107.844	-55.9309	1.13181	5.69575	0	0.5	0.5
-95.2403	7.30916	54.5482	8.29527	0	0	1
-44.3886	-99.3092	16.3507	8.29527	0	0	1
-88.2004	-65.6735	-2.77003	8.29527	0	0	1
-88.4063	-54.3728	36.4407	5.79459	0	1	0	0	0
-108.012	10.8042	17.7981	5.79459	0	1	0	0	0
-40.124	-59.03	83.699	5.79459	0	1	0	0	0
-101.176	-43.1569	-0.983475	5.79459	0	1	0	0	0
-59.1216	-76.062	53.0962	5.79459	0	1	0	0	0
-16.276	-107.213	18.4539	5.79459	0	1	0	0	0
-111.384	-12.2426	46.944	5.69575	0	0.5	0.5
-92.6453	-75.7327	21.0075	5.69575	0	0.5	0.5
-110.982	-45.0506	20.3298	5.69575	0	0.5	0.5
-104.059	-20.5915	29.1147	5.79459	0	1	0	0	0
35.3851	-91.8223	71.2493	5.69575	1	1	0
51.7412	-15.0289	79.701	8	0.5	0.5	0.5	0	1
13.9197	-80.8636	73.262	5.79459	0	1	0	0	0
-7.77372	-100.626	43.7488	5.79459	0	1	0	0	0
-27.0096	-96.9647	68.0311	5.69575	1	1	0
-1.55139	-78.3251	92.8583	5.69575	1	1	0
10.9571	-92.875	22.5756	8	0	1	1	0	1
71.5192	46.6565	44.3131	8	0.5	0.5	0.5	0	1
76.438	-54.6033	20.7651	8	0.5	0.5	0.5	0	1
25.7616	-93.2614	52.3321	8.29527	0	0	1
-26.9557	-78.6319	72.0445	8.29527	0	0	1
71.0162	-83.4371	9.74437	5.79459	0	1	0	0	0
57.8256	18.7839	91.6699	5.79459	0	1	0	0	0
44.8178	-56.3063	83.1924	5.79459	0	1	0	0	0
1.53977	-57.3145	93.8759	5.79459	0	1	0	0	0
61.1364	-79.1838	45.7412	5.79459	0	1	0	0	0
-52.2669	-16.2342	95.415	8.29527	0	0	1
-51.8404	-18.4972	108.316	5.69575	0	0.5	0.5
36.6124	-21.1882	113.888	5.69575	0	0.5	0.5
-18.6695	-36.3909	114.399	5.69575	1	1	0
-14.2177	-12.0894	108.405	8.29527	0	0	1
16.9643	-0.131958	108.684	5.79459	0	1	0	0	0
-29.9973	-29.2968	101.695	5.79459	0	1	0	0	0
21.7989	-31.9152	102.987	5.79459	0	1	0	0	0
4.89159	-5.77571	121.254	5.69575	0	0.5	0.5
89.5821	-79.8274	19.0405	5.69575	1	1	0
110.768	11.5774	48.5423	5.69575	0	0.5	0.5
82.4517	4.77333	89.1002	5.69575	0	0.5	0.5
99.0575	-11.5351	69.3906	5.69575	1	1	0
82.4159	-70.8989	54.2298	5.69575	1	1	0
68.7787	-49.3905	70.2145	8.29527	0	0	1
102.555	-13.8004	37.3092	8.29527	0	0	1
84.2231	-13.2475	69.5041	8.29527	0	0	1
88.1973	-54.2382	37.141	8.29527	0	0	1
92.5316	-59.4763	-0.684174	5.79459	0	1	0	0	0
109.371	-8.16284	8.4512	5.79459	0	1	0	0	0
99.7391	17.4071	43.0015	5.79459	0	1	0	0	0
58.2667	-12.1368	92.5114	5.79459	0	1	0	0	0
-56.8348	90.9596	57.0618	5.69575	1	1	0
-42.7814	37.9691	93.958	8.29527	0	0	1
-79.7586	63.4073	41.4497	5.79459	0	1	0	0	0
-94.6452	-16.9675	-3.06671	8	0	1	1	0	1
-119.168	21.0466	-10.7652	5.69575	0	0.5	0.5
-106.493	21.0824	54.5415	5.69575	1	1	0
-71.7883	55.6904	-31.6202	8	0	1	1	0	1
-30.7454	88.953	19.9391	8	0	1	1	0	1
-62.108	67.568	60.6397	8.29527	0	0	1
-68.132	84.893	15.8497	8.29527	0	0	1
-92.0316	59.8083	7.29071	8.29527	0	0	1
-46.8801	99.5008	1.35782	5.79459	0	1	0	0	0
-104.694	11.895	-31.5874	5.79459	0	1	0	0	0
-63.4245	27.5207	85.5567	5.79459	0	1	0	0	0
-114.517	17.6717	36.5159	5.69575	0	0.5	0.5
-80.5237	38.2664	64.433	5.79459	0	1	0	0	0
-104.174	34.8709	5.63438	5.79459	0	1	0	0	0
-1.21925	104.088	62.6421	5.69575	0	0.5	0.5
-30.2832	86.5543	79.6958	5.69575	1	1	0
22.6162	75.0137	77.2104	5.79459	0	1	0	0	0
-23.265	105.513	20.6324	5.79459	0	1	0	0	0
8.43901	89.034	35.4449	8	0.5	0.5	0.5	0	1
3.1289	121.264	-6.81978	5.69575	1	1	0
-41.8563	76.637	40.377	8	0.5	0.5	0.5	0	1
4.6357	109.894	1.19287	8.29527	0	0	1
6.41055	101.063	42.9651	8.29527	0	0	1
52.545	48.6073	83.5184	8.29527	0	0	1
-28.6193	73.9033	76.2827	5.79459	0	1	0	0	0
-7.72079	88.3701	65.047	5.79459	0	1	0	0	0
52.2362	85.7168	44.989	5.79459	0	1	0	0	0
1.7739	107.508	-23.2154	5.79459	0	1	0	0	0
59.6521	51.5229	92.4687	5.69575	0	0.5	0.5
-16.7581	53.0464	108.005	5.69575	0	0.5	0.5
19.4016	18.93	106.608	8.29527	0	0	1
10.5666	53.1194	95.7428	5.79459	0	1	0	0	0
118.903	14.3679	20.3824	5.69575	0	0.5	0.5
88.1434	83.6092	0.373047	5.69575	0	0.5	0.5
99.0734	70.149	4.84467	5.69575	0	0.5	0.5
99.1233	47.2622	6.39488	5.79459	0	1	0	0	0
87.385	66.2117	52.3429	5.69575	0	0.5	0.5
91.3866	52.2369	31.9343	8.29527	0	0	1
80.8151	45.0619	59.484	5.79459	0	1	0	0	0
111.856	46.0978	11.0949	5.69575	0	0.5	0.5
101.67	42.9659	50.7642	5.69575	0	0.5	0.5
75.2621	28.3252	-75.0564	5.79459	0	1	0	0	0
