# Supplementary material for: Mechanistic model of radiotherapy-induced lung fibrosis using coupled 3D agent-based and Monte Carlo simulations
Source: Commun Med (Lond). 2024 Feb 9;4:16. doi: 10.1038/s43856-024-00442-w (PMC10858213; doi:10.1038/s43856-024-00442-w)
Supplement: Supplementary file 8 — Supplementary Software 1 [file 43856_2024_442_MOESM8_ESM.zip › code/HealthyStructure_phagFrac1.0_senescent1.0/exp_3/alv16.dat]

-52.5633	-77.2821	-58.005	8.29527	0	0	1
-12.3276	-40.8039	-101.405	5.79459	0	1	0	0	0
-77.6878	-14.0657	-92.34	5.69575	0	0.5	0.5
-35.9856	-92.3549	-47.7032	8.29527	0	0	1
-30.2496	-11.6223	-105.118	8.29527	0	0	1
-86.5139	-37.4064	-56.7108	5.79459	0	1	0	0	0
-48.1917	-53.1135	-83.4057	5.79459	0	1	0	0	0
-37.2234	-103.233	-7.57664	5.79459	0	1	0	0	0
-57.0483	-25.8303	-90.4322	8.29527	0	0	1
-25.6204	-75.5964	-75.6887	5.79459	0	1	0	0	0
-7.78724	-107.169	-23.5382	5.79459	0	1	0	0	0
-66.5039	-39.7577	-93.5759	5.69575	0	0.5	0.5
-37.2257	-30.4716	-111.559	5.69575	0	0.5	0.5
-70.3347	-26.1984	-95.5389	5.69575	0	0.5	0.5
36.7277	-43.1275	-94.2926	8.29527	0	0	1
63.8733	-14.9379	-88.301	8.29527	0	0	1
96.7328	-16.6335	-49.6597	5.79459	0	1	0	0	0
-5.60923	-103.799	-62.8858	5.69575	0	0.5	0.5
60.892	-50.4627	-76.457	8.29527	0	0	1
27.1128	-104.543	-20.8747	5.79459	0	1	0	0	0
2.1511	-90.7425	-62.1375	8.29527	0	0	1
14.0076	-25.2313	-106.147	8.29527	0	0	1
7.18968	7.23639	-109.526	5.79459	0	1	0	0	0
74.8526	-59.1238	-54.7856	8.29527	0	0	1
11.3229	-70.0085	-84.0869	5.79459	0	1	0	0	0
42.6979	-77.3665	-65.5081	5.79459	0	1	0	0	0
-89.7657	66.0752	-48.3337	5.69575	0	0.5	0.5
-79.1182	23.2191	-72.8092	8.29527	0	0	1
-43.9527	62.9356	-78.7863	5.79459	0	1	0	0	0
-64.6841	-42.7014	-56.9916	8	0	1	1	0	1
-96.9421	56.2641	-46.8671	5.69575	1	1	0
-54.2743	-2.07635	-79.407	8	0.5	0.5	0.5	0	1
-63.7442	73.3042	-51.606	5.79459	0	1	0	0	0
-97.2415	3.97116	-51.2671	8.29527	0	0	1
-76.1197	-3.2485	-79.3425	5.79459	0	1	0	0	0
-20.9139	53.1821	-93.9908	5.79459	0	1	0	0	0
-74.03	50.3275	-63.9272	5.79459	0	1	0	0	0
-42.3182	24.4644	-98.5427	5.79459	0	1	0	0	0
-36.3827	72.3075	-90.597	5.69575	0	0.5	0.5
-28.4435	48.7223	-107.597	5.69575	0	0.5	0.5
-27.7006	28.6819	-114.76	5.69575	1	1	0
13.8872	82.5618	-71.3492	8.29527	0	0	1
49.007	19.9485	-96.4392	5.79459	0	1	0	0	0
56.2614	49.7148	-80.3934	5.79459	0	1	0	0	0
8.02979	43.9716	-112.969	5.69575	0	0.5	0.5
67.2468	26.4216	-97.6712	5.69575	0	0.5	0.5
-1.97667	73.0641	-97.0445	5.69575	1	1	0
78.1312	15.6994	-53.8945	8	0	1	1	0	1
-14.5922	76.9978	-55.8022	8	0.5	0.5	0.5	0	1
12.4801	35.8326	-103.248	5.79459	0	1	0	0	0
14.132	57.9925	-92.3967	8.29527	0	0	1
84.0539	10.0533	-70.2416	5.79459	0	1	0	0	0
59.368	75.938	-52.9987	5.79459	0	1	0	0	0
81.8878	47.5191	-56.0029	5.79459	0	1	0	0	0
55.8372	29.6215	-103.752	5.69575	0	0.5	0.5
-7.70398	-7.87425	-120.99	5.69575	1	1	0
-52.102	-88.0413	65.5301	5.69575	1	1	0
-51.3894	-75.4518	61.3678	5.79459	0	1	0	0	0
-68.0838	-81.3354	29.1402	5.79459	0	1	0	0	0
-106.485	-26.4501	7.83842	5.79459	0	1	0	0	0
-20.4407	-86.1212	37.6935	8	0.5	0.5	0.5	0	1
-48.4556	-7.34056	82.7865	8	0.5	0.5	0.5	0	1
-97.0475	-51.7608	-1.6151	8.29527	0	0	1
-64.8189	-84.8043	-26.5847	8.29527	0	0	1
-93.7432	-30.0564	49.0786	8.29527	0	0	1
-88.9353	-54.2716	35.2861	5.79459	0	1	0	0	0
-72.8638	-43.8897	69.7464	5.79459	0	1	0	0	0
-82.8227	-70.7327	-15.4041	5.79459	0	1	0	0	0
-41.9399	-85.4845	75.4542	5.69575	0	0.5	0.5
-55.2694	-105.783	22.697	5.69575	0	0.5	0.5
-97.7448	-36.722	62.1111	5.69575	0	0.5	0.5
52.4608	-108.454	-15.6692	5.69575	0	0.5	0.5
79.3878	-58.4424	71.0068	5.69575	0	0.5	0.5
63.6194	-88.8249	-12.7558	8.29527	0	0	1
35.584	-79.2021	41.428	8	0	1	1	0	1
80.9229	26.4801	-44.7865	8	0	1	1	0	1
46.5359	-99.3724	7.71602	8.29527	0	0	1
-5.82359	-109.739	4.84892	8.29527	0	0	1
98.4407	-43.745	-22.2664	5.79459	0	1	0	0	0
-21.2307	-92.6681	55.3344	8.29527	0	0	1
75.7798	-73.456	31.0103	8.29527	0	0	1
60.2032	-72.6998	56.4828	5.79459	0	1	0	0	0
15.2178	-102.142	37.888	5.79459	0	1	0	0	0
70.9133	-76.3672	-35.2045	5.79459	0	1	0	0	0
100.543	-36.8036	25.229	5.79459	0	1	0	0	0
89.2991	-64.0385	4.97498	5.79459	0	1	0	0	0
41.8193	-113.421	-12.1134	5.69575	0	0.5	0.5
-1.38819	-118.752	-25.6117	5.69575	0	0.5	0.5
80.5801	-90.2538	-11.0004	5.69575	1	1	0
-42.9255	-28.1525	110.112	5.69575	1	1	0
-29.8147	-82.1087	84.4401	5.69575	1	1	0
-44.4744	-73.3791	86.0083	5.69575	0	0.5	0.5
-0.464012	-48.298	98.8286	8.29527	0	0	1
14.2699	-69.9342	83.6999	5.79459	0	1	0	0	0
76.6458	-36.3329	86.9784	5.69575	1	1	0
42.9338	-15.4833	100.085	8.29527	0	0	1
54.2208	-45.5336	84.1831	8.29527	0	0	1
28.7273	-24.2294	88.5616	8	0.5	0.5	0.5	0	1
-13.8267	-24.5414	106.332	8.29527	0	0	1
71.5731	-18.6839	81.4138	5.79459	0	1	0	0	0
34.5338	-80.5985	66.4176	5.79459	0	1	0	0	0
-23.1411	-74.4888	77.5569	5.79459	0	1	0	0	0
-40.8024	-46.271	91.0723	5.79459	0	1	0	0	0
52.1431	-62.4643	90.2176	5.69575	0	0.5	0.5
20.5109	-71.6938	95.9119	5.69575	0	0.5	0.5
-79.2981	71.8693	57.5023	5.69575	0	0.5	0.5
-93.7452	55.3125	15.8862	5.79459	0	1	0	0	0
-46.7382	83.9764	53.5118	5.79459	0	1	0	0	0
-80.9009	88.1238	-21.1927	5.69575	1	1	0
-119.185	-8.41081	-22.0048	5.69575	1	1	0
-115.613	-9.0273	-36.2236	5.69575	1	1	0
-86.4185	65.1888	-19.5519	8.29527	0	0	1
-103.359	37.0003	-6.92769	8.29527	0	0	1
-109.191	3.9996	-12.7047	8.29527	0	0	1
-66.1943	27.0658	83.5809	5.79459	0	1	0	0	0
-65.1377	87.9047	-11.3949	5.79459	0	1	0	0	0
-42.1934	94.7155	-36.7245	5.79459	0	1	0	0	0
-74.5545	75.8178	28.1653	8.29527	0	0	1
-93.433	6.77502	57.6573	5.79459	0	1	0	0	0
-88.8419	42.952	48.6029	5.79459	0	1	0	0	0
-69.9631	57.0845	62.8213	5.79459	0	1	0	0	0
-106.291	12.7447	25.2958	5.79459	0	1	0	0	0
-104.748	-19.1491	-27.5881	5.79459	0	1	0	0	0
-68.272	96.9	26.6312	5.69575	0	0.5	0.5
-104.422	26.4111	56.1989	5.69575	0	0.5	0.5
71.9756	63.0596	-9.92429	8	0	1	1	0	1
-4.37627	80.4417	74.8998	8.29527	0	0	1
37.2917	88.2435	54.0594	5.79459	0	1	0	0	0
86.5131	78.1784	34.1104	5.69575	1	1	0
75.5259	95.1267	2.57826	5.69575	0	0.5	0.5
68.7833	82.5043	-23.7055	8.29527	0	0	1
56.3518	73.3713	59.5074	8.29527	0	0	1
84.604	70.2948	-0.900955	5.79459	0	1	0	0	0
82.2776	82.9721	-33.2524	5.69575	0	0.5	0.5
-36.5054	103.728	2.78114	8.29527	0	0	1
-20.785	102.023	-35.4876	8.29527	0	0	1
-1.35998	109.942	3.28609	5.79459	0	1	0	0	0
-43.0559	112.857	13.0351	5.69575	0	0.5	0.5
-40.9048	98.088	58.868	5.69575	1	1	0
-10.6512	103.841	34.6915	8.29527	0	0	1
51.5202	96.6991	9.74454	5.79459	0	1	0	0	0
46.3904	107.506	-32.4067	5.69575	1	1	0
22.8087	119.286	-3.24536	5.69575	1	1	0
-4.48761	99.9613	68.9021	5.69575	1	1	0
21.1609	101.758	36.0199	8.29527	0	0	1
28.8198	96.1546	-44.9856	5.79459	0	1	0	0	0
21.5988	106.659	-16.0389	5.79459	0	1	0	0	0
-1.28416	117.848	-29.4966	5.69575	0	0.5	0.5
-47.1852	16.9976	110.656	5.69575	1	1	0
-36.5996	61.1036	64.6707	8	0.5	0.5	0.5	0	1
-41.942	1.75708	114.007	5.69575	0	0.5	0.5
-29.1439	6.06606	117.787	5.69575	1	1	0
-46.5158	49.1362	86.7289	8.29527	0	0	1
-66.5587	40.0165	93.4266	5.69575	1	1	0
-37.1624	17.8768	101.977	5.79459	0	1	0	0	0
-60.3188	-12.8786	91.0819	5.79459	0	1	0	0	0
-32.252	92.345	72.0563	5.69575	0	0.5	0.5
26.2184	58.8902	89.1322	8.29527	0	0	1
42.964	35.5399	94.821	5.79459	0	1	0	0	0
38.8076	51.9309	102.748	5.69575	1	1	0
-4.31428	4.32356	109.83	8.29527	0	0	1
51.4333	38.3928	71.6665	8	0	1	1	0	1
62.308	21.4285	88.0826	5.79459	0	1	0	0	0
85.0335	16.7691	67.7355	5.79459	0	1	0	0	0
-7.54057	57.1364	93.694	5.79459	0	1	0	0	0
3.14511	26.5075	106.712	5.79459	0	1	0	0	0
14.4042	79.9667	90.3202	5.69575	0	0.5	0.5
104.104	-28.7908	-55.6182	5.69575	0	0.5	0.5
96.2061	-57.0822	-47.3912	5.69575	1	1	0
113.27	18.1784	-39.9921	5.69575	0	0.5	0.5
109.355	-10.1608	-6.19246	5.79459	0	1	0	0	0
98.079	-24.0985	67.5289	5.69575	1	1	0
90.8117	39.9044	47.5486	5.79459	0	1	0	0	0
116.407	25.6441	23.4869	5.69575	0	0.5	0.5
114.304	19.0463	36.5051	5.69575	0	0.5	0.5
121.193	-6.3185	5.67891	5.69575	1	1	0
105.782	10.2924	28.3556	8.29527	0	0	1
94.1035	52.1656	22.8752	5.79459	0	1	0	0	0
97.8213	37.9396	-33.0392	5.79459	0	1	0	0	0
106.934	24.1805	-8.96274	5.79459	0	1	0	0	0
91.4222	-23.2113	56.5933	5.79459	0	1	0	0	0
-41.6652	-98.8603	24.3032	5.79459	0	1	0	0	0
