# Supplementary material for: Mechanistic model of radiotherapy-induced lung fibrosis using coupled 3D agent-based and Monte Carlo simulations
Source: Commun Med (Lond). 2024 Feb 9;4:16. doi: 10.1038/s43856-024-00442-w (PMC10858213; doi:10.1038/s43856-024-00442-w)
Supplement: Supplementary file 8 — Supplementary Software 1 [file 43856_2024_442_MOESM8_ESM.zip › code/HealthyStructure_phagFrac1.0_senescent1.0/exp_3/alv17.dat]

-55.5635	-43.9426	-84.1531	5.79459	0	1	0	0	0
-61.1596	-76.7362	-49.7098	5.79459	0	1	0	0	0
-66.7061	-25.1807	-83.763	8.29527	0	0	1
-72.7185	-57.6759	-59.0382	8.29527	0	0	1
-98.5939	-25.4998	-41.5812	5.79459	0	1	0	0	0
-38.2919	-13.8668	-102.183	5.79459	0	1	0	0	0
-47.507	-102.634	-44.3754	5.69575	0	0.5	0.5
-31.022	-86.8858	-59.9041	5.79459	0	1	0	0	0
-4.65098	-39.9083	-102.393	5.79459	0	1	0	0	0
48.3164	-76.4865	-81.0879	5.69575	0	0.5	0.5
5.74538	-114.466	-40.3039	5.69575	0	0.5	0.5
27.1479	-98.8896	-65.1439	5.69575	1	1	0
9.89218	-16.5709	-108.294	8.29527	0	0	1
15.1104	-76.3211	-77.761	8.29527	0	0	1
48.7522	-49.9594	-99.4343	5.69575	1	1	0
86.5045	-35.091	-23.2612	8	0	1	1	0	1
-15.1272	-101.024	-40.8169	5.79459	0	1	0	0	0
-23.5423	-64.8803	-85.6523	5.79459	0	1	0	0	0
39.3226	-52.5498	-88.2737	5.79459	0	1	0	0	0
-31.356	-32.0172	-112.923	5.69575	0	0.5	0.5
-10.177	-96.4404	-73.1819	5.69575	0	0.5	0.5
34.264	-84.0559	-80.7495	5.69575	1	1	0
-6.23615	-42.6452	-113.596	5.69575	1	1	0
92.6388	-27.4578	-52.575	8.29527	0	0	1
71.9921	-80.6433	-55.4409	5.69575	1	1	0
66.1929	-18.6383	-85.8552	8.29527	0	0	1
-6.05097	-48.2728	-82.9976	8	0	1	1	0	1
72.9597	-33.853	-75.039	5.79459	0	1	0	0	0
72.2549	-58.8853	-58.4102	8.29527	0	0	1
-47.9755	67.0024	-72.8631	5.79459	0	1	0	0	0
-89.1485	49.9773	-40.6795	5.79459	0	1	0	0	0
-94.4719	2.77362	-56.2793	8.29527	0	0	1
-80.2995	0.931564	-91.1648	5.69575	1	1	0
-37.9614	22.3128	-100.802	8.29527	0	0	1
-65.3263	73.1719	-49.7831	8.29527	0	0	1
-107.733	9.18451	-20.2283	5.79459	0	1	0	0	0
-76.8872	30.3936	-72.5575	5.79459	0	1	0	0	0
-45.3379	93.1193	-63.5073	5.69575	0	0.5	0.5
-54.3649	-7.74886	-108.371	5.69575	1	1	0
-9.13244	-7.24809	-120.928	5.69575	1	1	0
-2.67397	6.11902	-109.797	5.79459	0	1	0	0	0
56.8995	35.2728	-87.2827	5.79459	0	1	0	0	0
20.6249	81.2421	-87.9445	5.69575	0	0.5	0.5
40.993	66.7609	-77.2176	5.79459	0	1	0	0	0
-15.7889	70.3475	-83.0779	8.29527	0	0	1
11.0711	96.8702	-50.9274	5.79459	0	1	0	0	0
-17.7013	44.1216	-99.1965	5.79459	0	1	0	0	0
18.5712	33.5654	-103.094	5.79459	0	1	0	0	0
11.3595	77.8361	-76.8928	5.79459	0	1	0	0	0
6.26258	77.7199	-93.1681	5.69575	0	0.5	0.5
-14.0688	13.425	-119.924	5.69575	0	0.5	0.5
62.496	63.802	-82.3618	5.69575	0	0.5	0.5
49.9259	4.88522	-97.8956	5.79459	0	1	0	0	0
91.7614	21.9957	-56.5336	8.29527	0	0	1
91.4071	26.3748	-14.3033	8	0.5	0.5	0.5	0	1
-67.0147	-100.313	14.3558	5.69575	1	1	0
-78.1538	-41.5526	65.3063	8.29527	0	0	1
-102.107	-38.7206	-13.224	8.29527	0	0	1
-66.7637	-86.6617	11.5103	5.79459	0	1	0	0	0
-100.032	-68.0942	10.802	5.69575	1	1	0
-105.465	-33.0341	50.4547	5.69575	0	0.5	0.5
-42.6576	-90.7452	68.5969	5.69575	0	0.5	0.5
-112.345	-45.7403	6.80089	5.69575	1	1	0
-73.4822	-65.7328	48.7809	8.29527	0	0	1
-62.4281	-101.056	25.5034	5.69575	1	1	0
-42.2896	-77.8555	-37.4912	8	0.5	0.5	0.5	0	1
-81.6862	-71.0362	19.5249	8.29527	0	0	1
-85.1564	-67.1679	-18.3537	5.79459	0	1	0	0	0
-48.3827	-97.1122	-18.1198	5.79459	0	1	0	0	0
-84.9689	-15.1939	68.1867	8.29527	0	0	1
-63.8696	-12.0959	88.7376	5.79459	0	1	0	0	0
-106.787	-13.3387	22.7715	5.79459	0	1	0	0	0
-56.5927	-69.0361	64.2751	5.79459	0	1	0	0	0
-103.174	-23.1217	59.8363	5.69575	0	0.5	0.5
-55.9321	-106.76	15.2945	5.69575	0	0.5	0.5
-106.958	-56.0353	-13.4164	5.69575	0	0.5	0.5
33.9952	-80.7899	39.6604	8	0	1	1	0	1
-2.63148	-79.3527	-54.3296	8	0.5	0.5	0.5	0	1
2.47689	-108.358	-18.772	8.29527	0	0	1
45.038	-86.6544	50.6221	8.29527	0	0	1
60.521	-100.453	-31.7229	5.69575	0	0.5	0.5
-28.8974	-113.937	-30.7124	5.69575	1	1	0
-9.57032	-87.8654	-37.991	8	0	1	1	0	1
43.3489	-78.1159	35.6997	8	0.5	0.5	0.5	0	1
-33.6461	-88.3909	56.1693	5.79459	0	1	0	0	0
20.9204	-107.465	10.6602	5.79459	0	1	0	0	0
-7.01584	-101.064	42.8596	8.29527	0	0	1
18.7589	-92.3837	-56.6863	5.79459	0	1	0	0	0
63.5529	-85.0702	28.7068	5.79459	0	1	0	0	0
52.2392	-81.2949	-52.5567	5.79459	0	1	0	0	0
59.5669	-92.4557	-1.93097	5.79459	0	1	0	0	0
22.1452	-99.291	41.8435	5.79459	0	1	0	0	0
31.0583	-102.859	-23.5654	5.79459	0	1	0	0	0
-35.6246	-102.902	15.5591	5.79459	0	1	0	0	0
11.4511	-114.157	39.9631	5.69575	0	0.5	0.5
-57.2302	20.4152	91.6947	5.79459	0	1	0	0	0
-81.0927	-51.1432	74.6311	5.69575	0	0.5	0.5
33.521	-4.55063	104.669	5.79459	0	1	0	0	0
-26.6882	-63.8252	85.5224	5.79459	0	1	0	0	0
39.4196	-59.8289	83.4662	5.79459	0	1	0	0	0
22.0251	-37.5712	113.416	5.69575	1	1	0
14.068	-18.8051	107.464	8.29527	0	0	1
-34.4491	-31.7965	99.51	5.79459	0	1	0	0	0
8.23756	-80.016	75.0305	5.79459	0	1	0	0	0
13.7725	-50.7416	96.6209	5.79459	0	1	0	0	0
73.3046	-78.7561	56.4252	5.69575	1	1	0
85.2817	-47.8458	50.3767	8.29527	0	0	1
77.7347	-76.8816	-12.1054	8.29527	0	0	1
85.395	-62.4225	30.1849	5.79459	0	1	0	0	0
77.9684	2.38173	77.5504	5.79459	0	1	0	0	0
94.0982	-11.7685	55.7407	8.29527	0	0	1
88.9935	-59.1099	-26.1955	8.29527	0	0	1
103.048	-35.8573	-13.9661	5.79459	0	1	0	0	0
103.203	-32.9577	19.0525	5.79459	0	1	0	0	0
90.8478	-73.5309	-33.1618	5.69575	1	1	0
74.761	-91.0265	-29.7469	5.69575	0	0.5	0.5
66.491	-35.4056	80.1585	8.29527	0	0	1
-79.8177	60.7234	45.1863	8.29527	0	0	1
-79.9446	30.9803	68.9136	5.79459	0	1	0	0	0
-111.412	42.0647	24.039	5.69575	1	1	0
-62.5403	45.0787	-57.5509	8	0.5	0.5	0.5	0	1
-120.718	11.6989	7.08875	5.69575	1	1	0
-57.8649	63.2914	43.6042	8	0	1	1	0	1
-104.84	32.6375	-6.58556	8.29527	0	0	1
-99.8811	26.0616	38.0075	5.79459	0	1	0	0	0
-53.6877	89.5407	34.6447	5.79459	0	1	0	0	0
-55.0563	70.0491	64.513	5.79459	0	1	0	0	0
-93.9482	56.5949	8.37453	5.79459	0	1	0	0	0
-45.5448	98.9577	-15.2658	5.79459	0	1	0	0	0
-76.3014	78.2257	-12.6031	5.79459	0	1	0	0	0
-62.2032	94.0324	45.2588	5.69575	0	0.5	0.5
-91.3594	80.0157	-3.29478	5.69575	0	0.5	0.5
-63.9036	83.4256	60.9624	5.69575	0	0.5	0.5
-101.08	66.8607	8.54865	5.69575	0	0.5	0.5
-69.2051	66.7301	3.63637	8	0	1	1	0	1
60.9191	96.9938	40.5093	5.69575	1	1	0
-8.10741	91.0222	61.231	5.79459	0	1	0	0	0
55.753	93.276	54.3239	5.69575	0	0.5	0.5
-45.3478	111.28	17.9074	5.69575	0	0.5	0.5
-49.6873	110.849	1.86189	5.69575	0	0.5	0.5
-15.4368	105.441	-27.274	5.79459	0	1	0	0	0
-37.7	109.812	-35.7759	5.69575	0	0.5	0.5
-12.8516	120.404	-9.87909	5.69575	1	1	0
-33.0256	102.887	20.5774	8.29527	0	0	1
13.3446	104.878	30.3651	8.29527	0	0	1
16.489	108.279	-10.1885	8.29527	0	0	1
37.7875	103.004	7.88603	5.79459	0	1	0	0	0
-15.1552	120.191	9.18384	5.69575	0	0.5	0.5
-5.72243	119.449	21.4282	5.69575	0	0.5	0.5
-25.4145	117.739	15.8639	5.69575	1	1	0
9.72983	117.552	29.1338	5.69575	0	0.5	0.5
-33.0133	60.6487	85.6262	5.79459	0	1	0	0	0
-65.1769	46.606	91.3223	5.69575	0	0.5	0.5
56.0563	-2.13748	94.6209	8.29527	0	0	1
63.8932	50.5182	90.1414	5.69575	0	0.5	0.5
-8.92009	-7.72668	109.365	8.29527	0	0	1
37.5182	37.9729	109.135	5.69575	1	1	0
-24.1058	21.9241	105.063	5.79459	0	1	0	0	0
-3.35667	52.8094	96.436	5.79459	0	1	0	0	0
36.7084	49.8788	90.9096	8.29527	0	0	1
20.6039	76.9641	75.8419	8.29527	0	0	1
108.54	-6.97574	16.4448	8.29527	0	0	1
70.7301	76.6587	34.9386	8.29527	0	0	1
66.3206	84.234	-24.6214	8.29527	0	0	1
111.247	35.2898	-33.7451	5.69575	1	1	0
88.0172	61.2717	-24.4526	8.29527	0	0	1
79.4172	53.5639	8.9054	8	0.5	0.5	0.5	0	1
44.6745	82.1316	57.9534	5.79459	0	1	0	0	0
40.9814	95.4709	-36.1363	5.79459	0	1	0	0	0
74.0961	54.8363	-60.0229	5.79459	0	1	0	0	0
104.931	18.6568	27.2278	8.29527	0	0	1
107.306	23.6971	-4.89372	5.79459	0	1	0	0	0
82.8352	29.3059	66.1777	5.79459	0	1	0	0	0
87.28	60.3423	29	5.79459	0	1	0	0	0
101.793	21.2755	-35.8556	5.79459	0	1	0	0	0
96.2651	53.2055	-1.48613	5.79459	0	1	0	0	0
98.8017	64.083	-29.9052	5.69575	0	0.5	0.5
69.5495	94.4204	31.7426	5.69575	0	0.5	0.5
106.286	57.9915	10.0107	5.69575	0	0.5	0.5
106.57	49.4995	-30.8642	5.69575	1	1	0
70.241	45.326	71.4965	8.29527	0	0	1
84.0966	2.51212	87.6512	5.69575	0	0.5	0.5
115.73	-34.016	-14.4835	5.69575	1	1	0
34.1937	-81.5368	37.9239	8	0.5	0.5	0.5	0	1
40.9229	44.9985	105.17	5.69575	1	1	0
