# Supplementary material for: Mechanistic model of radiotherapy-induced lung fibrosis using coupled 3D agent-based and Monte Carlo simulations
Source: Commun Med (Lond). 2024 Feb 9;4:16. doi: 10.1038/s43856-024-00442-w (PMC10858213; doi:10.1038/s43856-024-00442-w)
Supplement: Supplementary file 8 — Supplementary Software 1 [file 43856_2024_442_MOESM8_ESM.zip › code/HealthyStructure_phagFrac1.0_senescent1.0/exp_3/alv15.dat]

-94.6645	0.0401425	-76.1482	5.69575	0	0.5	0.5
-94.7954	3.3045	-16.0745	8	0.5	0.5	0.5	0	1
-4.89705	-73.8542	-81.3706	5.79459	0	1	0	0	0
-16.2085	-52.6355	-108.29	5.69575	0	0.5	0.5
-23.7264	-77.6217	-90.3984	5.69575	1	1	0
-77.4386	-16.8189	-76.2915	8.29527	0	0	1
-32.312	-59.5045	-68.3403	8	0.5	0.5	0.5	0	1
15.2083	-91.1941	-59.5962	5.79459	0	1	0	0	0
-55.1463	-35.0919	-88.4729	5.79459	0	1	0	0	0
-73.5438	-55.8107	-59.8037	5.79459	0	1	0	0	0
-38.4426	-63.9627	-80.8186	5.79459	0	1	0	0	0
-12.378	-38.63	-102.247	5.79459	0	1	0	0	0
-51.1662	-101.813	-42.1427	5.69575	1	1	0
51.7034	-77.1969	-78.2771	5.69575	0	0.5	0.5
82.0611	-26.4733	-68.3024	5.79459	0	1	0	0	0
66.9998	-91.6205	-43.3204	5.69575	0	0.5	0.5
-11.3621	-80.4927	-90.2897	5.69575	1	1	0
75.4139	-83.2309	-46.331	5.69575	1	1	0
3.22552	-76.5677	-94.2703	5.69575	1	1	0
33.3465	-17.0363	-103.43	8.29527	0	0	1
54.6192	-41.9969	-85.7496	5.79459	0	1	0	0	0
12.2325	-102.576	-63.9468	5.69575	0	0.5	0.5
110.657	-10.6378	-49.0085	5.69575	0	0.5	0.5
-13.4258	-112.078	44.9248	5.69575	0	0.5	0.5
-30.2722	-117.356	8.5934	5.69575	0	0.5	0.5
-115.364	-4.39899	-37.8383	5.69575	0	0.5	0.5
-23.5894	-107.307	5.29184	8.29527	0	0	1
-88.176	-57.4557	31.9974	8.29527	0	0	1
-59.2183	-90.1833	21.4513	5.79459	0	1	0	0	0
-82.8058	-72.4078	0.560547	5.79459	0	1	0	0	0
-24.6072	-96.3437	-47.036	5.79459	0	1	0	0	0
-102.38	-51.3705	40.4889	5.69575	0	0.5	0.5
-120.483	-0.711066	15.5987	5.69575	1	1	0
-75.7129	-73.4045	-31.2944	8.29527	0	0	1
-57.4292	-72.544	59.4915	8.29527	0	0	1
-2.55992	-84.92	-45.1389	8	0	1	1	0	1
-98.558	-24.0704	42.5024	8.29527	0	0	1
-107.382	-22.1513	-8.86127	8.29527	0	0	1
-106.659	-14.5635	22.6233	8.29527	0	0	1
-60.1544	-52.2709	75.8235	5.79459	0	1	0	0	0
-47.9847	-96.1837	-23.3699	5.79459	0	1	0	0	0
-97.5371	-36.5203	-35.3946	5.79459	0	1	0	0	0
-22.6632	-100.475	38.6163	5.79459	0	1	0	0	0
-108.669	-20.1142	50.478	5.69575	0	0.5	0.5
-19.1198	-15.9665	107.142	8.29527	0	0	1
-3.82848	-71.5181	83.4895	5.79459	0	1	0	0	0
-25.8112	-58.6475	89.4106	8.29527	0	0	1
-45.7505	-13.53	99.1153	5.79459	0	1	0	0	0
-73.683	-19.1119	79.4075	5.79459	0	1	0	0	0
19.3465	-111.101	45.1906	5.69575	0	0.5	0.5
-5.66458	-109.103	-12.8233	5.79459	0	1	0	0	0
-11.384	-118.871	22.3601	5.69575	0	0.5	0.5
24.3362	-118.268	13.4319	5.69575	0	0.5	0.5
90.8814	-79.7365	-11.9402	5.69575	1	1	0
36.2735	-91.8095	48.5273	8.29527	0	0	1
72.9207	-69.6016	-44.0208	8.29527	0	0	1
72.9868	-15.3875	-60.7592	8	0	1	1	0	1
57.0731	-103.314	-28.7892	5.69575	1	1	0
92.6593	-42.4157	-41.4146	8.29527	0	0	1
76.8716	-72.0597	31.5937	8.29527	0	0	1
12.616	-104.733	-31.1757	8.29527	0	0	1
6.37683	-85.1976	69.2872	8.29527	0	0	1
51.8847	-82.0556	51.719	5.79459	0	1	0	0	0
88.3925	-65.1711	6.2845	8.29527	0	0	1
69.1091	-82.9542	-21.0364	8.29527	0	0	1
36.9384	-103.612	-0.375336	5.79459	0	1	0	0	0
91.5012	-23.9331	56.167	5.79459	0	1	0	0	0
65.5026	-61.2563	-63.6952	5.79459	0	1	0	0	0
65.6025	-47.4635	74.4555	5.79459	0	1	0	0	0
67.1256	-101.026	6.91884	5.69575	0	0.5	0.5
31.9991	-103.084	55.7762	5.69575	0	0.5	0.5
107.523	-9.692	21.0906	5.79459	0	1	0	0	0
92.2539	-48.5164	35.1403	5.79459	0	1	0	0	0
100.65	-57.954	35.6571	5.69575	1	1	0
108.086	-19.837	-4.90009	8.29527	0	0	1
53.2956	-20.2144	94.0795	8.29527	0	0	1
-0.0481262	-18.3001	120.104	5.69575	0	0.5	0.5
65.2495	-52.214	88.1823	5.69575	1	1	0
29.3028	-56.3016	89.8414	5.79459	0	1	0	0	0
-83.1317	60.0321	-39.8153	8.29527	0	0	1
-69.7817	32.9948	-93.8181	5.69575	1	1	0
-36.7495	88.4766	-74.7078	5.69575	1	1	0
-22.9601	104.685	-57.2215	5.69575	1	1	0
-84.4265	19.0265	-67.8981	8.29527	0	0	1
-39.4002	29.0493	-98.5077	8.29527	0	0	1
-48.8292	48.1191	-86.0248	5.79459	0	1	0	0	0
-48.1002	-5.28213	-98.785	8.29527	0	0	1
-70.1114	49.098	-69.0926	5.79459	0	1	0	0	0
-73.2446	72.199	-64.6718	5.69575	0	0.5	0.5
-49.3756	101.151	-45.7357	5.69575	0	0.5	0.5
-111.643	5.34115	-47.6154	5.69575	0	0.5	0.5
-61.2356	40.2438	-96.9051	5.69575	0	0.5	0.5
-13.2767	78.8201	-91.5029	5.69575	0	0.5	0.5
63.9233	75.6976	-47.7843	8.29527	0	0	1
-25.3707	92.5037	-53.8422	5.79459	0	1	0	0	0
66.9077	0.575314	-87.31	5.79459	0	1	0	0	0
21.4875	-50.4706	-95.3468	5.79459	0	1	0	0	0
45.9104	22.9256	-110.121	5.69575	0	0.5	0.5
15.6205	102.14	-63.9007	5.69575	1	1	0
6.31958	66.7383	-101.321	5.69575	1	1	0
66.291	37.266	-79.478	8.29527	0	0	1
-5.5851	73.0032	-82.0905	8.29527	0	0	1
0.633636	-3.52877	-109.942	8.29527	0	0	1
45.0176	73.8703	-67.9456	8.29527	0	0	1
95.2219	6.55885	-54.6787	5.79459	0	1	0	0	0
61.3722	56.5043	-71.6989	8.29527	0	0	1
33.7851	89.0521	-55.03	8.29527	0	0	1
27.3386	15.0027	-105.487	5.79459	0	1	0	0	0
26.6322	45.6277	-96.4823	5.79459	0	1	0	0	0
-9.66844	40.0408	-101.996	5.79459	0	1	0	0	0
2.77745	87.5175	-66.5806	5.79459	0	1	0	0	0
63.5062	87.9029	-54.7832	5.69575	1	1	0
-33.2422	20.0096	88.0344	8	0	1	1	0	1
-51.0189	92.8507	29.5943	8.29527	0	0	1
-35.228	103.957	-7.21333	8.29527	0	0	1
-18.2166	107.921	11.0112	5.79459	0	1	0	0	0
-115.41	37.9023	1.96039	5.69575	0	0.5	0.5
-81.969	85.7318	26.2876	5.69575	1	1	0
-76.5039	78.671	-7.61705	8.29527	0	0	1
-74.7595	-9.51402	59.7995	8	0	1	1	0	1
-38.2733	88.213	3.01579	8	0	1	1	0	1
-41.5288	81.0238	-31.0794	8	0.5	0.5	0.5	0	1
-54.8535	74.6128	26.0673	8	0.5	0.5	0.5	0	1
-36.7919	86.7613	-19.3492	8	0.5	0.5	0.5	0	1
-66.219	54.6764	68.7426	5.79459	0	1	0	0	0
-47.4608	90.0984	-41.582	5.79459	0	1	0	0	0
-83.5201	34.261	62.8536	5.79459	0	1	0	0	0
-84.576	65.8038	24.8348	5.79459	0	1	0	0	0
-26.1921	95.8999	47.0871	5.79459	0	1	0	0	0
-104.084	33.3751	-12.3572	5.79459	0	1	0	0	0
-51.0716	74.7889	62.4364	5.79459	0	1	0	0	0
-20.367	77.0402	75.8287	5.79459	0	1	0	0	0
-104.575	9.25683	-32.8387	5.79459	0	1	0	0	0
-103.334	32.4042	19.2861	5.79459	0	1	0	0	0
10.3745	79.3252	75.4976	5.79459	0	1	0	0	0
-69.8358	75.6454	-38.7392	5.79459	0	1	0	0	0
-100.72	9.33578	43.2242	5.79459	0	1	0	0	0
-89.3685	75.2539	-33.317	5.69575	0	0.5	0.5
-114.898	20.3933	-33.8015	5.69575	0	0.5	0.5
-42.3508	113.597	7.87112	5.69575	0	0.5	0.5
-15.9841	118.374	-22.1803	5.69575	0	0.5	0.5
-68.3511	14.019	85.0388	5.79459	0	1	0	0	0
-22.3424	20.9565	105.649	5.79459	0	1	0	0	0
-57.0156	58.3349	90.0342	5.69575	1	1	0
-31.0612	44.8837	95.5021	5.79459	0	1	0	0	0
-49.0793	33.2162	106.056	5.69575	0	0.5	0.5
-13.9937	44.4568	112.195	5.69575	0	0.5	0.5
-57.5358	72.4797	78.7161	5.69575	0	0.5	0.5
-44.627	62.9283	93.8528	5.69575	0	0.5	0.5
68.4633	46.0381	72.7548	5.79459	0	1	0	0	0
54.0412	80.0869	52.5894	5.79459	0	1	0	0	0
72.9573	6.95782	62.3241	8	0.5	0.5	0.5	0	1
4.19305	105.444	-31.0489	8.29527	0	0	1
6.49403	103.862	35.6432	8.29527	0	0	1
94.8958	55.467	4.26561	5.79459	0	1	0	0	0
97.4765	12.2957	49.4687	5.79459	0	1	0	0	0
70.6463	83.1204	14.1457	5.79459	0	1	0	0	0
40.4087	68.6397	75.8677	5.79459	0	1	0	0	0
18.8768	108.196	-6.10005	5.79459	0	1	0	0	0
82.2547	61.1511	39.9339	5.79459	0	1	0	0	0
52.5725	96.4802	-5.27794	5.79459	0	1	0	0	0
85.1811	65.1269	-24.5493	5.79459	0	1	0	0	0
31.4311	98.7065	37.0015	5.79459	0	1	0	0	0
63.4641	102.886	-12.0734	5.69575	1	1	0
114.13	41.5553	2.72952	5.69575	1	1	0
99.3491	39.41	-26.0116	8.29527	0	0	1
109.329	11.4419	-4.04024	8.29527	0	0	1
100.115	40.2038	21.4471	8.29527	0	0	1
114.575	12.9583	-38.269	5.69575	0	0.5	0.5
103.003	58.7032	26.5385	5.69575	0	0.5	0.5
110.481	41.3487	29.0939	5.69575	1	1	0
4.1541	120.107	-17.8059	5.69575	1	1	0
34.4866	61.61	98.8773	5.69575	1	1	0
5.49467	9.95168	95.5314	8	0	1	1	0	1
25.7068	54.1702	92.2183	8.29527	0	0	1
39.2425	26.3925	99.3149	8.29527	0	0	1
38.498	-0.096961	103.043	5.79459	0	1	0	0	0
7.96187	-5.15057	109.591	5.79459	0	1	0	0	0
73.459	11.8315	81.0172	5.79459	0	1	0	0	0
6.59363	79.2489	91.8479	5.69575	0	0.5	0.5
47.1702	83.4597	74.6281	5.69575	0	0.5	0.5
51.6002	70.3077	84.5808	5.69575	1	1	0
