# Supplementary material for: Mechanistic model of radiotherapy-induced lung fibrosis using coupled 3D agent-based and Monte Carlo simulations
Source: Commun Med (Lond). 2024 Feb 9;4:16. doi: 10.1038/s43856-024-00442-w (PMC10858213; doi:10.1038/s43856-024-00442-w)
Supplement: Supplementary file 8 — Supplementary Software 1 [file 43856_2024_442_MOESM8_ESM.zip › code/HealthyStructure_phagFrac1.0_senescent1.0/exp_3/alv14.dat]

60.6095	-97.1176	-40.6738	5.69575	1	1	0
-20.5894	-53.6626	-93.7891	8.29527	0	0	1
-94.3357	13.6008	-54.9163	8.29527	0	0	1
-37.9086	13.0453	-114.685	5.69575	1	1	0
-50.6216	-6.41043	-97.4493	8.29527	0	0	1
-96.6601	-33.2607	-40.627	8.29527	0	0	1
-63.2778	-74.4674	-50.5027	8.29527	0	0	1
-100.585	-38.0474	-23.1327	5.79459	0	1	0	0	0
-47.9433	-57.7779	-80.3937	8.29527	0	0	1
-81.0475	-5.63432	-74.159	5.79459	0	1	0	0	0
-28.9198	-20.8125	-104.07	5.79459	0	1	0	0	0
9.31146	-41.1345	-101.594	5.79459	0	1	0	0	0
-73.8501	39.9147	-71.0844	5.79459	0	1	0	0	0
-70.0799	-40.746	-74.3544	5.79459	0	1	0	0	0
-34.7751	-87.3007	-77.0013	5.69575	0	0.5	0.5
-11.6656	-0.607834	-120.932	5.69575	1	1	0
94.222	-40.5025	-39.7715	5.79459	0	1	0	0	0
39.1386	4.53491	-102.702	5.79459	0	1	0	0	0
89.6765	2.26112	-81.9323	5.69575	0	0.5	0.5
68.3534	-2.52838	-100.417	5.69575	0	0.5	0.5
15.8252	-17.9967	-119.108	5.69575	0	0.5	0.5
77.4871	-2.65742	-93.5343	5.69575	0	0.5	0.5
-11.3125	-78.6867	-91.8713	5.69575	1	1	0
21.6373	-13.8132	-106.961	8.29527	0	0	1
-11.4946	-24.9614	-118.341	5.69575	1	1	0
-33.3292	-88.7001	-16.6415	8	0	1	1	0	1
57.1553	-4.31902	-93.883	8.29527	0	0	1
39.9209	-59.05	-83.782	5.79459	0	1	0	0	0
70.269	-51.1381	-67.4327	5.79459	0	1	0	0	0
86.9127	-14.2142	-65.9101	5.79459	0	1	0	0	0
39.1113	-82.0484	-61.9546	5.79459	0	1	0	0	0
-11.5057	9.47513	-108.985	5.79459	0	1	0	0	0
-2.28571	-82.4176	-72.8156	5.79459	0	1	0	0	0
-6.62979	-63.5486	-103.332	5.69575	0	0.5	0.5
6.89622	-60.933	-104.879	5.69575	0	0.5	0.5
-49.2606	36.1785	-91.4577	5.79459	0	1	0	0	0
-46.8362	66.7621	-73.8186	5.79459	0	1	0	0	0
-63.9077	88.2317	-53.7669	5.69575	0	0.5	0.5
-71.6535	58.0063	-79.1261	5.69575	1	1	0
7.72613	38.7743	-114.877	5.69575	1	1	0
66.3569	70.7843	-51.83	8.29527	0	0	1
81.0415	39.748	-62.8678	5.79459	0	1	0	0	0
44.264	62.1013	-94.5728	5.69575	1	1	0
50.6628	58.0943	-78.4709	8.29527	0	0	1
24.6481	47.0513	-80.213	8	0.5	0.5	0.5	0	1
60.5547	68.7447	-29.3729	8	0	1	1	0	1
31.1432	95.4288	-44.9827	5.79459	0	1	0	0	0
-17.8174	66.7032	-85.6335	5.79459	0	1	0	0	0
94.8221	13.5586	-54.0826	5.79459	0	1	0	0	0
35.5876	38.0663	-96.8735	5.79459	0	1	0	0	0
20.3789	74.7804	-78.0551	5.79459	0	1	0	0	0
-0.426872	41.5362	-101.856	5.79459	0	1	0	0	0
-5.95055	93.8848	-57.0108	5.79459	0	1	0	0	0
76.3077	27.225	-90.5309	5.69575	0	0.5	0.5
35.124	72.4314	-90.9939	5.69575	0	0.5	0.5
-12.2639	53.3919	-108.438	5.69575	0	0.5	0.5
-12.9017	75.2281	-94.5218	5.69575	0	0.5	0.5
58.5996	67.6255	-82.1891	5.69575	0	0.5	0.5
71.9823	60.802	-76.6914	5.69575	0	0.5	0.5
-11.3449	-109.347	-3.80852	5.79459	0	1	0	0	0
-50.186	-109.301	17.16	5.69575	1	1	0
-15.2829	-101.096	40.5703	5.79459	0	1	0	0	0
-28.2059	-99.3867	63.9266	5.69575	1	1	0
16.3113	-103.106	34.6859	5.79459	0	1	0	0	0
-14.151	-118.816	-21.0355	5.69575	1	1	0
49.7742	-105.335	-34.452	5.69575	1	1	0
23.2132	-109.793	46.5467	5.69575	1	1	0
58.9035	-99.974	35.9927	5.69575	1	1	0
18.1458	-108.485	1.34723	8.29527	0	0	1
47.8527	-90.5704	-40.0911	5.79459	0	1	0	0	0
39.6627	-109.955	33.1158	5.69575	0	0.5	0.5
-4.76054	-116.515	-34.0813	5.69575	1	1	0
54.537	-107.751	-13.2737	5.69575	1	1	0
-67.0233	40.6092	-55.8055	8	0.5	0.5	0.5	0	1
-56.7679	-94.0046	-6.31891	5.79459	0	1	0	0	0
-84.5373	-70.3642	-1.52516	5.79459	0	1	0	0	0
-53.4991	-74.9463	-27.8609	8	0.5	0.5	0.5	0	1
-109.071	-52.0348	-12.4861	5.69575	1	1	0
-91.773	-8.88493	59.9897	8.29527	0	0	1
-50.6817	-56.6202	59	8	0.5	0.5	0.5	0	1
-108.388	-15.9268	9.92371	8.29527	0	0	1
-107.088	17.6703	-17.8872	8.29527	0	0	1
-48.694	-80.1524	57.4846	5.79459	0	1	0	0	0
-101.39	-42.608	2.14682	5.79459	0	1	0	0	0
-5.94169	-99.3558	-46.8307	5.79459	0	1	0	0	0
-39.3594	-58.8986	84.1534	5.79459	0	1	0	0	0
-11.7072	-84.603	69.3201	5.79459	0	1	0	0	0
-98.7273	-31.1165	37.2112	5.79459	0	1	0	0	0
-75.7656	-49.6585	62.3988	5.79459	0	1	0	0	0
-42.4099	-99.029	22.2433	5.79459	0	1	0	0	0
-31.4349	-101.304	-29.1441	5.79459	0	1	0	0	0
-65.9196	-81.8778	-32.421	5.79459	0	1	0	0	0
-106.148	28.7089	2.90771	5.79459	0	1	0	0	0
-75.9089	-73.1438	31.4296	5.79459	0	1	0	0	0
-121.104	-6.2715	-7.37949	5.69575	0	0.5	0.5
82.637	-85.6413	24.4255	5.69575	0	0.5	0.5
63.9794	-88.9894	9.35469	8.29527	0	0	1
89.0665	-6.12947	64.2669	8.29527	0	0	1
36.1535	-85.6732	58.7624	5.79459	0	1	0	0	0
50.8527	-95.389	-20.365	8.29527	0	0	1
44.8089	-84.1933	12.6149	8	0.5	0.5	0.5	0	1
89.7668	-60.707	-18.8835	5.79459	0	1	0	0	0
84.3752	19.9175	67.7062	8.29527	0	0	1
57.2758	-64.3096	68.438	8.29527	0	0	1
60.0407	-84.5509	36.6913	5.79459	0	1	0	0	0
93.3073	-36.594	45.3282	5.79459	0	1	0	0	0
-7.51733	-6.36746	95.6996	8	0	1	1	0	1
-33.5755	-11.8355	104.08	8.29527	0	0	1
-64.9894	-10.3285	88.1459	8.29527	0	0	1
-67.0583	20.2876	84.8033	8.29527	0	0	1
-62.307	-35.3617	83.4709	8.29527	0	0	1
-59.8369	-8.00989	105.429	5.69575	0	0.5	0.5
20.8413	-76.1424	92.3453	5.69575	0	0.5	0.5
17.5883	-13.483	119.462	5.69575	0	0.5	0.5
65.1186	-37.9288	80.131	8.29527	0	0	1
16.017	-60.4487	90.4957	8.29527	0	0	1
67.979	5.5471	100.538	5.69575	0	0.5	0.5
76.2585	-7.77376	58.1276	8	0	1	1	0	1
18.5904	11.4008	93.7011	8	0.5	0.5	0.5	0	1
14.4845	-7.22037	108.8	8.29527	0	0	1
43.3636	-27.3199	97.3305	5.79459	0	1	0	0	0
-6.83958	-55.4765	94.7395	5.79459	0	1	0	0	0
-3.92494	-23.136	107.468	5.79459	0	1	0	0	0
37.7613	-68.7236	92.7957	5.69575	0	0.5	0.5
28.3234	-54.1166	105.019	5.69575	0	0.5	0.5
-15.0062	94.992	2.43562	8	0	1	1	0	1
-15.1292	94.1036	54.9146	5.79459	0	1	0	0	0
-88.5392	53.6145	-37.233	5.79459	0	1	0	0	0
-82.98	62.4566	36.2421	5.79459	0	1	0	0	0
-43.7328	98.6988	21.1184	5.79459	0	1	0	0	0
-96.4885	67.7032	29.4305	5.69575	0	0.5	0.5
-38.2989	48.1731	-73.9461	8	0	1	1	0	1
-66.9851	87.1957	3.14256	8.29527	0	0	1
-36.2915	93.9385	-44.2547	8.29527	0	0	1
-91.4313	23.1517	56.6067	8.29527	0	0	1
-68.2294	76.5637	-39.7837	5.79459	0	1	0	0	0
-16.0552	108.822	-0.962173	8.29527	0	0	1
-99.7005	35.5167	29.9724	5.79459	0	1	0	0	0
-86.2222	68.3055	0.302063	5.79459	0	1	0	0	0
-7.0601	108.391	17.3648	5.79459	0	1	0	0	0
-45.0424	81.2518	58.901	5.79459	0	1	0	0	0
-115.046	34.7651	17.7672	5.69575	0	0.5	0.5
-81.1476	90.3619	-3.12421	5.69575	0	0.5	0.5
-108.966	45.3519	28.8033	5.69575	0	0.5	0.5
-113.861	29.8005	30.1261	5.69575	0	0.5	0.5
-61.6178	104.618	4.25853	5.69575	0	0.5	0.5
78.8486	60.2165	47.5064	8.29527	0	0	1
56.1476	89.687	30.0614	5.79459	0	1	0	0	0
29.3752	105.083	-13.9547	5.79459	0	1	0	0	0
37.3031	109.959	-35.7407	5.69575	1	1	0
78.0344	73.0218	26.047	8.29527	0	0	1
51.0048	69.2154	68.6129	5.79459	0	1	0	0	0
62.5921	90.2696	-5.79967	5.79459	0	1	0	0	0
25.6898	103.594	26.5967	5.79459	0	1	0	0	0
3.38351	99.3896	69.7866	5.69575	0	0.5	0.5
16.6813	119.802	-11.3671	5.69575	0	0.5	0.5
27.4377	113.564	33.3361	5.69575	0	0.5	0.5
14.3977	117.369	27.876	5.69575	1	1	0
-32.3625	91.4918	73.0878	5.69575	1	1	0
-40.9384	50.4057	88.788	8.29527	0	0	1
-60.6206	60.6049	68.9362	5.79459	0	1	0	0	0
79.6836	34.9412	84.7912	5.69575	0	0.5	0.5
6.12597	64.9415	88.5724	8.29527	0	0	1
33.4549	14.0314	103.845	8.29527	0	0	1
36.9602	45.4446	93.106	8.29527	0	0	1
-1.75974	40.4809	102.265	8.29527	0	0	1
14.5904	86.037	66.9683	5.79459	0	1	0	0	0
66.2426	26.0213	83.8738	5.79459	0	1	0	0	0
107.302	-2.65483	-24.066	5.79459	0	1	0	0	0
106.951	24.6236	-52.1066	5.69575	0	0.5	0.5
116.713	-20.6492	-26.6756	5.69575	0	0.5	0.5
99.2448	-42.1849	21.6953	8.29527	0	0	1
99.8722	-26.613	63.853	5.69575	1	1	0
108.129	-52.8287	16.6705	5.69575	1	1	0
107.347	10.8008	21.4447	8.29527	0	0	1
109.179	-13.153	2.64386	5.79459	0	1	0	0	0
100.544	-37.6516	56.8607	5.69575	1	1	0
99.766	40.5998	-22.3247	8.29527	0	0	1
89.5496	63.1702	-9.50795	5.79459	0	1	0	0	0
113.913	36.6909	20.9181	5.69575	0	0.5	0.5
120.598	14.3622	3.11795	5.69575	1	1	0
87.8219	-82.9706	12.7714	5.69575	1	1	0
