# Supplementary material for: Mechanistic model of radiotherapy-induced lung fibrosis using coupled 3D agent-based and Monte Carlo simulations
Source: Commun Med (Lond). 2024 Feb 9;4:16. doi: 10.1038/s43856-024-00442-w (PMC10858213; doi:10.1038/s43856-024-00442-w)
Supplement: Supplementary file 8 — Supplementary Software 1 [file 43856_2024_442_MOESM8_ESM.zip › code/HealthyStructure_phagFrac1.0_senescent1.0/exp_3/alv10.dat]

-78.0541	-35.2943	-86.1526	5.69575	0	0.5	0.5
-94.2138	-41.2363	-64.6779	5.69575	0	0.5	0.5
-17.8109	-102.096	-36.8681	8.29527	0	0	1
-47.7967	-74.7254	-65.0506	8.29527	0	0	1
-72.7718	-55.8965	-60.6617	8.29527	0	0	1
-66.7471	-85.9829	-15.8669	8.29527	0	0	1
-30.596	-91.1945	-53.3599	8.29527	0	0	1
-53.7975	-90.4332	-32.0573	8.29527	0	0	1
-14.1149	-43.2077	-100.169	5.79459	0	1	0	0	0
-40.1323	-28.9034	-98.2547	5.79459	0	1	0	0	0
-70.9042	-26.8205	-79.7047	5.79459	0	1	0	0	0
-43.2455	-98.5627	-56.3535	5.69575	0	0.5	0.5
-61.2834	-14.0946	-103.95	5.69575	1	1	0
34.7738	-56.5046	-87.7383	5.79459	0	1	0	0	0
9.14133	-90.0475	-62.5131	5.79459	0	1	0	0	0
35.3642	-110.939	-34.6667	5.69575	0	0.5	0.5
54.7152	-102.097	-36.6368	5.69575	1	1	0
66.0785	-53.3271	-69.9275	8.29527	0	0	1
38.5655	-20.5645	-100.945	5.79459	0	1	0	0	0
33.5925	-93.0275	-48.1397	5.79459	0	1	0	0	0
75.904	-20.3272	-92.6568	5.69575	0	0.5	0.5
73.7627	-67.8565	-45.3272	5.79459	0	1	0	0	0
5.13676	-70.903	-83.9427	5.79459	0	1	0	0	0
-18.8625	-81.6528	-87.9598	5.69575	0	0.5	0.5
-71.1892	10.0222	63.9315	8	0	1	1	0	1
-104.233	-14.2409	-60.7671	5.69575	1	1	0
-98.2233	15.3733	-47.0727	8.29527	0	0	1
-35.8773	82.0134	-63.9267	8.29527	0	0	1
-83.4143	-7.04831	-88.0471	5.69575	1	1	0
-76.0427	25.8862	-91.1445	5.69575	1	1	0
-90.9841	43.0341	-68.0432	5.69575	1	1	0
-77.6845	24.6646	-73.87	8.29527	0	0	1
-106.186	-0.817703	-28.7017	8.29527	0	0	1
-44.0309	97.1711	-26.8153	8.29527	0	0	1
-68.5948	49.901	-70.0332	5.79459	0	1	0	0	0
-41.7612	61.243	-81.273	5.79459	0	1	0	0	0
-62.5667	4.6024	-90.3561	5.79459	0	1	0	0	0
34.7282	46.5934	-106.691	5.69575	1	1	0
82.0119	24.5125	-69.0882	8.29527	0	0	1
77.5955	3.29169	-77.8981	5.79459	0	1	0	0	0
-3.95526	78.1069	-77.3542	5.79459	0	1	0	0	0
88.9646	48.2696	-67.1956	5.69575	0	0.5	0.5
45.832	15.2463	-111.476	5.69575	0	0.5	0.5
11.0814	12.043	-120.383	5.69575	1	1	0
36.3084	76.3972	-70.322	8.29527	0	0	1
57.3454	63.8153	-43.5255	8	0.5	0.5	0.5	0	1
-18.2057	2.73241	-108.449	8.29527	0	0	1
5.32275	-12.2537	-109.186	8.29527	0	0	1
75.2308	69.4266	-40.2525	8.29527	0	0	1
67.626	47.3967	-72.6655	5.79459	0	1	0	0	0
25.7603	58.7286	-89.372	5.79459	0	1	0	0	0
38.5415	101.483	-17.7669	5.79459	0	1	0	0	0
10.135	34.6653	-103.902	5.79459	0	1	0	0	0
-28.6419	32.3821	-101.149	5.79459	0	1	0	0	0
60.2035	75.5882	-52.5578	5.79459	0	1	0	0	0
47.817	20.1533	-96.9904	5.79459	0	1	0	0	0
6.69816	78.4872	-92.4922	5.69575	0	0.5	0.5
48.6633	58.0389	-94.9909	5.69575	0	0.5	0.5
-32.0789	104.151	-53.697	5.69575	0	0.5	0.5
3.04221	98.9578	-47.9386	8.29527	0	0	1
-7.76233	107.237	-23.2367	5.79459	0	1	0	0	0
108.011	-44.8985	-32.8284	5.69575	0	0.5	0.5
98.3445	-22.126	-44.0317	5.79459	0	1	0	0	0
82.9235	-26.1451	-67.3805	5.79459	0	1	0	0	0
104.217	14.2355	-60.7957	5.69575	0	0.5	0.5
46.2218	10.4158	-83.7294	8	0.5	0.5	0.5	0	1
112.559	22.5656	-39.7637	5.69575	0	0.5	0.5
-54.1419	-79.1802	7.39091	8	0.5	0.5	0.5	0	1
-81.2644	-74.053	-3.50122	5.79459	0	1	0	0	0
-9.74544	-105.579	29.2948	5.79459	0	1	0	0	0
-55.3661	-25.2822	91.6264	5.79459	0	1	0	0	0
-105.622	-55.6044	-22.6225	5.69575	1	1	0
-104.68	-61.5929	-2.885	5.69575	1	1	0
-86.1014	-33.7122	26.5615	8	0	1	1	0	1
-72.8937	-59.6791	19.5035	8	0.5	0.5	0.5	0	1
-54.7283	-89.8039	32.25	8.29527	0	0	1
-56.409	-56.7742	75.4633	8.29527	0	0	1
-97.9445	-17.1642	47.0346	5.79459	0	1	0	0	0
-107.971	-16.928	-12.4795	5.79459	0	1	0	0	0
-82.678	-45.8623	56.2228	5.79459	0	1	0	0	0
-105.309	-27.203	16.3996	5.79459	0	1	0	0	0
-25.6148	-95.6788	47.8481	5.79459	0	1	0	0	0
-88.9894	-59.0251	26.3993	5.79459	0	1	0	0	0
-53.3387	-78.2683	55.938	5.79459	0	1	0	0	0
-95.8562	-46.4255	-27.5037	5.79459	0	1	0	0	0
-73.2995	-47.3539	84.5262	5.69575	0	0.5	0.5
-75.5688	-8.37985	79.493	5.79459	0	1	0	0	0
-117.039	-26.5241	18.9597	5.69575	0	0.5	0.5
-99.1456	-67.6688	-18.7341	5.69575	0	0.5	0.5
26.0125	-103.014	28.4867	8.29527	0	0	1
-10.0511	-74.3893	80.4042	8.29527	0	0	1
89.5348	-63.4397	7.67687	5.79459	0	1	0	0	0
95.3796	-52.1579	-16.8013	5.79459	0	1	0	0	0
17.4429	-88.6755	81.1932	5.69575	1	1	0
49.7123	-110.847	1.25987	5.69575	0	0.5	0.5
59.8303	-90.8851	16.1314	8.29527	0	0	1
-14.282	-108.924	5.61233	8.29527	0	0	1
39.2774	-68.4212	76.6538	8.29527	0	0	1
60.367	-65.4584	64.5835	8.29527	0	0	1
83.8658	-43.7465	56.1496	8.29527	0	0	1
23.6433	-105.87	-18.2378	5.79459	0	1	0	0	0
80.2221	-66.4577	35.3241	5.79459	0	1	0	0	0
43.5583	-96.9186	28.4509	5.79459	0	1	0	0	0
54.6478	-23.0412	92.643	5.79459	0	1	0	0	0
12.3341	-91.4061	59.94	5.79459	0	1	0	0	0
80.4456	-22.38	71.6021	5.79459	0	1	0	0	0
24.6239	-94.3105	72.5198	5.69575	0	0.5	0.5
56.6249	-89.6625	-29.2278	5.79459	0	1	0	0	0
-7.58502	-102.769	64.3499	5.69575	0	0.5	0.5
-34.6023	-36.8396	110.478	5.69575	0	0.5	0.5
-18.7798	-27.2546	104.902	8.29527	0	0	1
31.3794	-25.5862	102.277	5.79459	0	1	0	0	0
-4.82925	-52.0285	96.7973	5.79459	0	1	0	0	0
-2.84699	-83.7634	87.9589	5.69575	0	0.5	0.5
-4.09316	-35.2492	116.192	5.69575	0	0.5	0.5
46.1694	-66.3219	90.7181	5.69575	0	0.5	0.5
-14.0407	-69.2163	98.8527	5.69575	1	1	0
-95.2752	8.25766	54.3549	8.29527	0	0	1
-105.227	28.1273	15.3689	5.79459	0	1	0	0	0
-95.9832	74.479	-0.0673167	5.69575	0	0.5	0.5
-34.9241	84.6032	29.6324	8	0	1	1	0	1
-118.776	24.1505	8.29705	5.69575	0	0.5	0.5
-67.2177	10.2668	68.0584	8	0.5	0.5	0.5	0	1
-99.7522	49.3639	48.7095	5.69575	1	1	0
-116.137	35.1032	-6.32188	5.69575	1	1	0
-94.8637	-12.0741	10.5157	8	0	1	1	0	1
-73.5745	61.0015	54.4573	8.29527	0	0	1
-85.4657	63.3145	-28.0514	5.79459	0	1	0	0	0
-69.3963	25.1414	81.5601	5.79459	0	1	0	0	0
-103.237	32.5746	-19.5186	5.79459	0	1	0	0	0
-93.4981	55.7933	15.6594	5.79459	0	1	0	0	0
-75.7266	76.4359	56.4186	5.69575	0	0.5	0.5
-67.8804	50.1803	70.5279	5.79459	0	1	0	0	0
-69.2756	82.3237	22.8844	5.79459	0	1	0	0	0
71.1113	54.8432	81.8277	5.69575	0	0.5	0.5
56.7445	92.4424	18.2849	8.29527	0	0	1
75.1651	72.2408	35.0924	5.79459	0	1	0	0	0
36.9875	90.8825	49.7223	5.79459	0	1	0	0	0
83.3228	88.41	1.23045	5.69575	1	1	0
75.4884	95.1535	-2.7026	5.69575	0	0.5	0.5
80.5816	74.5945	6.53329	8.29527	0	0	1
79.1479	-0.666412	76.3882	8.29527	0	0	1
82.4004	-34.5238	35.6899	8	0	1	1	0	1
69.1273	66.8847	-1.7186	8	0	1	1	0	1
43.212	85.9196	2.45676	8	0.5	0.5	0.5	0	1
-6.10725	75.9295	79.3563	8.29527	0	0	1
69.0505	41.5683	74.8597	8.29527	0	0	1
89.2516	37.9147	51.929	5.79459	0	1	0	0	0
-32.2507	83.1431	64.3982	5.79459	0	1	0	0	0
11.9741	61.646	90.3127	5.79459	0	1	0	0	0
-51.656	96.5809	10.1785	5.79459	0	1	0	0	0
-62.7686	103.597	9.37763	5.69575	0	0.5	0.5
-28.4429	112.791	35.0597	5.69575	0	0.5	0.5
53.7168	108.853	5.03921	5.69575	1	1	0
53.5541	107.316	19.3808	5.69575	1	1	0
4.08035	107.382	23.5001	8.29527	0	0	1
-25.0552	98.7657	41.4433	8.29527	0	0	1
0.734657	120.247	17.3425	5.69575	0	0.5	0.5
-39.3022	12.338	101.996	5.79459	0	1	0	0	0
-84.3397	5.50996	87.2718	5.69575	1	1	0
-36.6383	72.1017	90.658	5.69575	0	0.5	0.5
39.1868	74.7372	70.5602	5.79459	0	1	0	0	0
-5.03732	35.448	116.095	5.69575	1	1	0
32.4223	35.8913	98.7958	8.29527	0	0	1
-0.502281	5.75568	109.848	8.29527	0	0	1
-28.8828	47.9938	94.6698	5.79459	0	1	0	0	0
8.66849	-16.929	108.343	5.79459	0	1	0	0	0
38.854	27.1874	111.853	5.69575	0	0.5	0.5
38.6634	16.5379	101.645	5.79459	0	1	0	0	0
14.1275	22.7533	118.501	5.69575	0	0.5	0.5
93.5374	-77.4543	-3.39137	5.69575	1	1	0
99.8515	-65.3243	-22.8544	5.69575	1	1	0
104.749	-27.8095	-18.8198	8.29527	0	0	1
104.371	-22.184	26.7298	5.79459	0	1	0	0	0
91.3671	-21.361	77.1788	5.69575	0	0.5	0.5
90.5383	76.4873	26.6911	5.69575	1	1	0
111.659	35.5056	32.1378	5.69575	1	1	0
103.332	24.926	28.2977	8.29527	0	0	1
108.676	4.43613	16.4307	5.79459	0	1	0	0	0
96.8642	51.792	5.90966	5.79459	0	1	0	0	0
103.443	27.6008	-25.2524	5.79459	0	1	0	0	0
90.7295	65.2378	47.6665	5.69575	1	1	0
-26.0268	106.851	-2.32113	5.79459	0	1	0	0	0
14.1148	115.627	34.5118	5.69575	1	1	0
