# Supplementary material for: Mechanistic model of radiotherapy-induced lung fibrosis using coupled 3D agent-based and Monte Carlo simulations
Source: Commun Med (Lond). 2024 Feb 9;4:16. doi: 10.1038/s43856-024-00442-w (PMC10858213; doi:10.1038/s43856-024-00442-w)
Supplement: Supplementary file 8 — Supplementary Software 1 [file 43856_2024_442_MOESM8_ESM.zip › code/HealthyStructure_phagFrac1.0_senescent1.0/exp_3/conc_data.dat]

MCP-1
	0	0	0	0	0	0	0	0	0	0	0	0	0	0	0	0	0	0	0	0	0	0	0	0	0	0	0	0	0	0	0	0	0	0	0	0	0	0	0	0	0	0	0	0	0	0	0	0	0	0	0	0	0	0	0	0	0	0	0	0	0	0	0	0
TNFa
	2.6324e-15	1.18327e-14	1.06629e-14	2.30727e-15	1.20867e-14	8.00434e-14	7.34415e-14	1.0885e-14	1.314e-14	8.9926e-14	9.42176e-14	1.39389e-14	2.86499e-15	1.33621e-14	1.4193e-14	3.12246e-15	1.18353e-14	7.87404e-14	7.1868e-14	1.0534e-14	7.99787e-14	1.02925e-12	9.48227e-13	7.29163e-14	8.92424e-14	1.17925e-12	1.23519e-12	9.36751e-14	1.31949e-14	9.02908e-14	9.49134e-14	1.40912e-14	1.06872e-14	7.18566e-14	7.25854e-14	1.07921e-14	7.27466e-14	9.35226e-13	9.56014e-13	7.33459e-14	8.57889e-14	1.15916e-12	1.13242e-12	8.35274e-14	1.27143e-14	8.65494e-14	8.44174e-14	1.23262e-14	2.31339e-15	1.05583e-14	1.07947e-14	2.3443e-15	1.07421e-14	7.22214e-14	7.32813e-14	1.09443e-14	1.24629e-14	8.52464e-14	8.28438e-14	1.19752e-14	2.75307e-15	1.26125e-14	1.2159e-14	2.64431e-15
PDGF
	1.51937e-09	1.62216e-09	1.62792e-09	1.52694e-09	1.61923e-09	1.82653e-09	1.83666e-09	1.62802e-09	1.62031e-09	1.83005e-09	1.83417e-09	1.62387e-09	1.51804e-09	1.62041e-09	1.62094e-09	1.51911e-09	1.62774e-09	1.83694e-09	1.84755e-09	1.63665e-09	1.83362e-09	2.53712e-09	2.5789e-09	1.84661e-09	1.83768e-09	2.56226e-09	2.57548e-09	1.83892e-09	1.62686e-09	1.83674e-09	1.8356e-09	1.62423e-09	1.64272e-09	1.86229e-09	1.86833e-09	1.6474e-09	1.85902e-09	2.62258e-09	2.6419e-09	1.86268e-09	1.85755e-09	2.62503e-09	2.55071e-09	1.83965e-09	1.63811e-09	1.85189e-09	1.83638e-09	1.62716e-09	1.54435e-09	1.65145e-09	1.65297e-09	1.54528e-09	1.64928e-09	1.86898e-09	1.86976e-09	1.64776e-09	1.64662e-09	1.8623e-09	1.84727e-09	1.63579e-09	1.53889e-09	1.64141e-09	1.63361e-09	1.52931e-09
MMP
	1.00731e-08	1.16091e-08	1.16863e-08	1.01508e-08	1.15685e-08	1.47929e-08	1.49623e-08	1.16884e-08	1.15696e-08	1.4839e-08	1.49009e-08	1.16346e-08	1.0034e-08	1.15717e-08	1.1594e-08	1.00721e-08	1.16859e-08	1.49458e-08	1.51151e-08	1.17976e-08	1.48981e-08	2.66423e-08	2.73647e-08	1.51067e-08	1.49577e-08	2.70717e-08	2.72583e-08	1.49805e-08	1.16666e-08	1.49493e-08	1.49328e-08	1.16544e-08	1.18965e-08	1.5332e-08	1.54217e-08	1.19497e-08	1.52978e-08	2.80793e-08	2.84124e-08	1.53483e-08	1.52854e-08	2.80756e-08	2.68336e-08	1.50037e-08	1.18589e-08	1.5212e-08	1.49695e-08	1.17062e-08	1.03804e-08	1.20078e-08	1.20265e-08	1.03957e-08	1.19935e-08	1.54423e-08	1.54536e-08	1.19695e-08	1.19763e-08	1.53649e-08	1.51224e-08	1.18155e-08	1.03572e-08	1.19193e-08	1.18011e-08	1.02261e-08
ECM
	0	0	0	0	0	0	0	0	0	0	0	0	0	0	0	0	0	0	0	0	0	0.000834081	0.00075024	0	0	0.00067654	0.000934968	0	0	0	0	0	0	0	0	0	0	0.000828932	0.000844402	0	0	0.000943975	0.000719058	0	0	0	0	0	0	0	0	0	0	0	0	0	0	0	0	0	0	0	0	0
TIMP
	4.71261e-11	7.37019e-11	7.53211e-11	4.82376e-11	7.3404e-11	1.52981e-10	1.57597e-10	7.55697e-11	7.42703e-11	1.56052e-10	1.57505e-10	7.49911e-11	4.7397e-11	7.45193e-11	7.4694e-11	4.77291e-11	7.40161e-11	1.53973e-10	1.58775e-10	7.61587e-11	1.53545e-10	5.99574e-10	6.30135e-10	1.59062e-10	1.56807e-10	6.22456e-10	6.33616e-10	1.57366e-10	7.49389e-11	1.57093e-10	1.56938e-10	7.45968e-11	7.65712e-11	1.61866e-10	1.64698e-10	7.7655e-11	1.6144e-10	6.53174e-10	6.69441e-10	1.63581e-10	1.62003e-10	6.59736e-10	6.01764e-10	1.53853e-10	7.65298e-11	1.60883e-10	1.53424e-10	7.36878e-11	4.91655e-11	7.74012e-11	7.79602e-11	4.93703e-11	7.72292e-11	1.6289e-10	1.64127e-10	7.72602e-11	7.713e-11	1.61856e-10	1.54603e-10	7.42783e-11	4.89177e-11	7.64287e-11	7.4105e-11	4.73104e-11
TGFb-inactive
	6.19462e-13	7.75832e-13	7.80806e-13	6.25924e-13	7.65832e-13	1.12452e-12	1.13579e-12	7.75534e-13	7.47481e-13	1.07926e-12	1.10063e-12	7.59358e-13	5.98237e-13	7.4221e-13	7.49359e-13	6.04541e-13	7.70697e-13	1.13168e-12	1.14063e-12	7.78398e-13	1.11882e-12	2.60111e-12	2.63758e-12	1.13215e-12	1.08143e-12	2.39637e-12	2.50085e-12	1.09801e-12	7.44735e-13	1.07296e-12	1.08515e-12	7.4795e-13	7.63505e-13	1.11065e-12	1.11888e-12	7.67754e-13	1.10798e-12	2.51292e-12	2.55402e-12	1.10911e-12	1.1168e-12	2.60134e-12	2.36781e-12	1.06886e-12	7.59253e-13	1.10702e-12	1.06619e-12	7.37666e-13	6.11761e-13	7.61098e-13	7.62619e-13	6.12823e-13	7.60759e-13	1.10434e-12	1.1034e-12	7.56346e-13	7.64118e-13	1.11418e-12	1.07103e-12	7.4053e-13	6.11013e-13	7.57845e-13	7.40192e-13	5.94295e-13
TGFb-active
	1.32587e-15	9.77571e-15	1.04102e-14	1.41381e-15	9.80113e-15	1.06964e-13	1.15436e-13	1.04929e-14	1.07773e-14	1.19038e-13	1.23705e-13	1.11749e-14	1.4677e-15	1.086e-14	1.12003e-14	1.5003e-15	9.79064e-15	1.06924e-13	1.15382e-13	1.04877e-14	1.07098e-13	2.03684e-12	2.22189e-12	1.16026e-13	1.19018e-13	2.29351e-12	2.38662e-12	1.23234e-13	1.08522e-14	1.19662e-13	1.23408e-13	1.11299e-14	1.06971e-14	1.17864e-13	1.22751e-13	1.10717e-14	1.17899e-13	2.2548e-12	2.36838e-12	1.22319e-13	1.2513e-13	2.44385e-12	2.05288e-12	1.07643e-13	1.11404e-14	1.24698e-13	1.07678e-13	9.7978e-15	1.44431e-15	1.07746e-14	1.10867e-14	1.48973e-15	1.0772e-14	1.18488e-13	1.22454e-13	1.10267e-14	1.11299e-14	1.24658e-13	1.07623e-13	9.79257e-15	1.48424e-15	1.10699e-14	9.78998e-15	1.31802e-15
IL-13
	8.44504e-10	1.89213e-09	1.89234e-09	8.44588e-10	2.06679e-09	6.01422e-09	6.01568e-09	2.06713e-09	2.76211e-09	8.67921e-09	8.68043e-09	2.76263e-09	1.26439e-09	2.9369e-09	2.93729e-09	1.2646e-09	1.77785e-09	5.28206e-09	5.28348e-09	1.77819e-09	5.70608e-09	3.01311e-08	3.01455e-08	5.70777e-09	8.2555e-09	4.95333e-08	4.95381e-08	8.25649e-09	2.76239e-09	8.67979e-09	8.68051e-09	2.76265e-09	1.34538e-09	3.71744e-09	3.71842e-09	1.34581e-09	4.02593e-09	1.87799e-08	1.87864e-08	4.02665e-09	5.71004e-09	3.01588e-08	3.01332e-08	5.70667e-09	2.06811e-09	6.01826e-09	6.01516e-09	2.06708e-09	5.68307e-10	1.23123e-09	1.23153e-09	5.68533e-10	1.34566e-09	3.71802e-09	3.71851e-09	1.34584e-09	1.77917e-09	5.2861e-09	5.28296e-09	1.77814e-09	8.45165e-10	1.89347e-09	1.89257e-09	8.44644e-10
FGF-2
	0	0	0	0	0	0	0	0	0	0	0	0	0	0	0	0	0	0	0	0	0	0	0	0	0	0	0	0	0	0	0	0	0	0	0	0	0	0	0	0	0	0	0	0	0	0	0	0	0	0	0	0	0	0	0	0	0	0	0	0	0	0	0	0
