# Supplementary material for: Mechanistic model of radiotherapy-induced lung fibrosis using coupled 3D agent-based and Monte Carlo simulations
Source: Commun Med (Lond). 2024 Feb 9;4:16. doi: 10.1038/s43856-024-00442-w (PMC10858213; doi:10.1038/s43856-024-00442-w)
Supplement: Supplementary file 8 — Supplementary Software 1 [file 43856_2024_442_MOESM8_ESM.zip › code/HealthyStructure_phagFrac1.0_senescent1.0/exp_3/alv11.dat]

-58.5545	-19.1538	-104.71	5.69575	1	1	0
-68.9181	-24.1907	-82.2503	8.29527	0	0	1
-93.0002	-36.8234	-45.7712	8.29527	0	0	1
-82.2864	-72.242	-10.49	5.79459	0	1	0	0	0
-67.495	-75.1122	-43.6186	5.79459	0	1	0	0	0
-103.194	-33.403	-18.3105	5.79459	0	1	0	0	0
-55.8264	-93.5825	-15.0246	5.79459	0	1	0	0	0
-76.9219	-42.3366	-66.2619	5.79459	0	1	0	0	0
-47.055	-13.2529	-98.5422	5.79459	0	1	0	0	0
-21.9435	-35.6579	-101.72	5.79459	0	1	0	0	0
-46.6905	-59.864	-79.6009	5.79459	0	1	0	0	0
-52.511	-92.8219	-58.1943	5.69575	0	0.5	0.5
48.7507	-23.2112	-108.832	5.69575	1	1	0
-35.9765	-80.7151	-65.5039	5.79459	0	1	0	0	0
21.2235	-81.3415	-87.7099	5.69575	1	1	0
-12.0238	-85.025	-85.9423	5.69575	1	1	0
-2.01761	-68.4889	-86.0535	8.29527	0	0	1
74.6026	-24.5771	-55.5509	8	0.5	0.5	0.5	0	1
-21.1726	-90.9615	-58.1181	8.29527	0	0	1
7.30893	-43.4381	-100.795	8.29527	0	0	1
67.849	-27.8094	-81.9949	5.79459	0	1	0	0	0
15.5062	-93.2468	-56.2548	5.79459	0	1	0	0	0
-21.1865	-106.7	-16.3143	5.79459	0	1	0	0	0
62.8716	-51.4069	-74.1923	5.79459	0	1	0	0	0
41.6336	-72.4271	-71.5609	5.79459	0	1	0	0	0
64.9826	-29.604	-98.2892	5.69575	0	0.5	0.5
12.7328	-94.9878	-74.6666	5.69575	0	0.5	0.5
53.7557	-38.0027	-102.108	5.69575	0	0.5	0.5
106.107	-7.2473	-28.0835	8.29527	0	0	1
93.8547	-23.0257	-52.5464	8.29527	0	0	1
-88.697	11.5097	-64.0341	5.79459	0	1	0	0	0
-68.8445	4.06772	-100.019	5.69575	0	0.5	0.5
-96.1753	1.62079	1.77784	8	0.5	0.5	0.5	0	1
-54.9794	-6.60918	-108.135	5.69575	1	1	0
-73.7117	77.9921	-24.1623	8.29527	0	0	1
-64.2008	71.2262	-53.8988	8.29527	0	0	1
-44.7643	42.0547	-91.2555	8.29527	0	0	1
-83.2847	43.8939	-56.8946	5.79459	0	1	0	0	0
-103.574	30.0309	-55.9502	5.69575	0	0.5	0.5
67.1546	-0.474808	-101.25	5.69575	0	0.5	0.5
-38.189	77.7656	-41.8281	8	0.5	0.5	0.5	0	1
-23.1423	11.2231	-106.951	8.29527	0	0	1
61.6854	0.227676	-91.0685	5.79459	0	1	0	0	0
34.7931	8.75887	-103.984	5.79459	0	1	0	0	0
76.9559	20.8852	-75.7733	5.79459	0	1	0	0	0
14.1268	96.836	-50.2317	5.79459	0	1	0	0	0
27.7154	61.0622	-87.1967	5.79459	0	1	0	0	0
27.9506	-23.1588	-103.839	5.79459	0	1	0	0	0
-21.9072	87.6245	-62.7855	5.79459	0	1	0	0	0
-61.1881	23.9157	-88.2273	5.79459	0	1	0	0	0
27.2948	104.039	-23.0414	5.79459	0	1	0	0	0
-36.548	67.2332	-94.3602	5.69575	0	0.5	0.5
61.1102	18.7779	-71.8922	8	0.5	0.5	0.5	0	1
55.2655	51.0899	-59.9218	8	0	1	1	0	1
-18.728	73.4702	-79.6956	8.29527	0	0	1
-24.649	99.1891	-40.6689	8.29527	0	0	1
-10.0009	38.2928	-102.634	5.79459	0	1	0	0	0
72.427	79.5807	-22.8306	5.79459	0	1	0	0	0
38.0454	78.2578	-67.2892	5.79459	0	1	0	0	0
63.0083	56.7255	-70.0955	5.79459	0	1	0	0	0
62.7145	81.9142	-64.1627	5.69575	0	0.5	0.5
-0.708504	69.3887	-99.7227	5.69575	0	0.5	0.5
20.614	34.7016	-102.327	5.79459	0	1	0	0	0
44.7563	88.9772	-69.5723	5.69575	0	0.5	0.5
40.0383	60.2139	-97.6275	5.69575	0	0.5	0.5
-8.82201	112.087	-46.0286	5.69575	1	1	0
7.44948	111.681	-47.2405	5.69575	1	1	0
-13.3627	108.805	-9.10426	5.79459	0	1	0	0	0
-49.8375	97.7724	-7.53528	5.79459	0	1	0	0	0
74.7682	65.7233	-46.7992	8.29527	0	0	1
74.8369	72.2975	-62.709	5.69575	1	1	0
97.9445	27.7064	-41.7041	8.29527	0	0	1
99.6684	46.455	-2.85337	5.79459	0	1	0	0	0
113.995	24.1143	-34.4018	5.69575	0	0.5	0.5
76.5431	20.1718	-92.1637	5.69575	1	1	0
117.229	2.29443	-31.8181	5.69575	1	1	0
-81.5994	-56.7137	69.8929	5.69575	0	0.5	0.5
-63.8101	-71.015	54.6365	5.79459	0	1	0	0	0
-91.1366	-58.0717	20.5377	5.79459	0	1	0	0	0
-84.5766	-47.7473	51.6293	5.79459	0	1	0	0	0
-119.088	-21.2477	11.2353	5.69575	0	0.5	0.5
-57.0283	-90.287	26.3827	5.79459	0	1	0	0	0
-103.634	-43.545	46.0839	5.69575	0	0.5	0.5
-92.7014	-53.3868	57.6008	5.69575	0	0.5	0.5
-83.2316	-64.9592	60.106	5.69575	1	1	0
-64.1076	-36.7488	61.6054	8	0	1	1	0	1
-36.3683	-90.4602	72.4858	5.69575	1	1	0
49.2745	-104.914	36.4001	5.69575	0	0.5	0.5
31.6429	-117.297	-0.211321	5.69575	1	1	0
66.2542	-56.3644	84.8135	5.69575	1	1	0
54.7031	-90.813	-29.3353	8.29527	0	0	1
4.59917	-97.1469	51.3938	8.29527	0	0	1
-45.5397	-15.2658	83.3581	8	0	1	1	0	1
46.1416	-81.8708	57.1675	8.29527	0	0	1
15.4321	-108.277	-11.749	8.29527	0	0	1
62.2667	-90.2706	8.60747	8.29527	0	0	1
25.3675	-103.453	27.4587	5.79459	0	1	0	0	0
-35.7872	-87.8789	55.6461	8.29527	0	0	1
33.084	-102.69	-21.4538	8.29527	0	0	1
-24.646	-105.406	19.5476	5.79459	0	1	0	0	0
-29.8883	-101.712	59.3416	5.69575	0	0.5	0.5
-10.5788	-95.5896	74.2335	5.69575	0	0.5	0.5
42.2	-82.7251	78.3302	5.69575	1	1	0
-18.4729	-0.414993	108.436	5.79459	0	1	0	0	0
-56.2844	-28.4367	90.1295	8.29527	0	0	1
-64.198	-21.0545	100.973	5.69575	0	0.5	0.5
-4.46723	-17.4887	120.141	5.69575	1	1	0
-26.4606	-37.7521	99.873	8.29527	0	0	1
3.09304	-74.7373	80.6522	5.79459	0	1	0	0	0
11.6475	-37.105	102.896	5.79459	0	1	0	0	0
23.6362	-47.923	109.108	5.69575	1	1	0
-48.5597	19.5819	80.7093	8	0	1	1	0	1
-31.6878	-64.4684	83.3049	5.79459	0	1	0	0	0
36.1177	-62.6787	82.8667	5.79459	0	1	0	0	0
-13.9126	-73.1975	95.9608	5.69575	0	0.5	0.5
93.2039	-63.2548	45.5166	5.69575	0	0.5	0.5
76.9365	-55.8288	55.3527	8.29527	0	0	1
77.262	-39.1913	67.7777	8.29527	0	0	1
106.578	-13.1281	23.8511	8.29527	0	0	1
71.6006	-97.6989	-9.39049	5.69575	0	0.5	0.5
91.629	-79.0599	10.7301	5.69575	1	1	0
101.925	-50.9204	42.1711	5.69575	0	0.5	0.5
83.2743	-40.6046	78.6087	5.69575	1	1	0
97.294	-37.6091	62.2844	5.69575	1	1	0
99.3241	-40.566	-24.272	8.29527	0	0	1
83.6154	-71.4201	2.68362	8.29527	0	0	1
82.0034	-69.5558	-23.1825	8.29527	0	0	1
91.2806	-14.7295	59.5894	5.79459	0	1	0	0	0
109.589	-5.44209	7.78598	5.79459	0	1	0	0	0
77.8479	-54.9001	75.4028	5.69575	0	0.5	0.5
109.326	-52.4575	-7.48169	5.69575	0	0.5	0.5
102.287	-41.2719	50.9299	5.69575	0	0.5	0.5
-105.457	60.2987	-1.67617	5.69575	0	0.5	0.5
-111.133	49.0776	-0.893494	5.69575	1	1	0
-104.825	33.3025	1.61212	8.29527	0	0	1
-22.5556	54.9919	75.648	8	0	1	1	0	1
-74.4099	19.2647	57.8488	8	0.5	0.5	0.5	0	1
-85.6702	21.231	65.6576	8.29527	0	0	1
-85.1392	-9.28101	69.0303	8.29527	0	0	1
-108.882	-15.6409	-0.368305	8.29527	0	0	1
-77.4007	78.0451	4.25439	8.29527	0	0	1
-34.2909	102.054	22.563	5.79459	0	1	0	0	0
-101.417	-18.7231	38.2629	5.79459	0	1	0	0	0
-84.5741	55.0183	43.8202	5.79459	0	1	0	0	0
-95.4867	53.6225	10.3403	5.79459	0	1	0	0	0
-57.6174	81.9121	45.5043	5.79459	0	1	0	0	0
-68.3447	41.757	75.4013	5.79459	0	1	0	0	0
-99.5228	48.4859	50.0424	5.69575	0	0.5	0.5
-73.6552	68.3519	68.2849	5.69575	0	0.5	0.5
-106.395	9.05119	26.4194	5.79459	0	1	0	0	0
-103.071	21.5472	-31.8117	5.79459	0	1	0	0	0
-119.11	6.38997	23.07	5.69575	1	1	0
4.51023	72.3567	-63.2428	8	0.5	0.5	0.5	0	1
57.3809	89.2222	29.1004	8.29527	0	0	1
-24.6099	95.3245	49.0673	8.29527	0	0	1
83.9917	50.1092	50.3434	5.79459	0	1	0	0	0
18.3573	90.1167	60.3489	5.79459	0	1	0	0	0
54.8541	69.3787	65.4035	5.79459	0	1	0	0	0
59.7374	92.3243	-2.76904	5.79459	0	1	0	0	0
-24.1404	73.6161	78.0891	5.79459	0	1	0	0	0
0.339836	121.438	3.55868	5.69575	0	0.5	0.5
-0.15976	118.73	-25.7494	5.69575	1	1	0
14.1573	102.51	37.2997	5.79459	0	1	0	0	0
26.5302	106.151	11.3173	5.79459	0	1	0	0	0
27.196	115.487	26.1331	5.69575	0	0.5	0.5
-43.2929	45.9894	90.0594	8.29527	0	0	1
-49.7625	12.0536	97.3571	5.79459	0	1	0	0	0
-52.7653	40.5127	101.659	5.69575	0	0.5	0.5
67.5833	34.3442	79.7056	8.29527	0	0	1
-11.4844	79.6016	91.0582	5.69575	0	0.5	0.5
36.8248	-6.67644	103.438	8.29527	0	0	1
15.3625	12.6348	108.187	8.29527	0	0	1
13.2576	69.7278	84.0373	8.29527	0	0	1
64.4684	-12.3472	88.2687	5.79459	0	1	0	0	0
41.3385	41.5627	93.0788	5.79459	0	1	0	0	0
-1.56496	38.7033	102.954	5.79459	0	1	0	0	0
104.134	57.7852	24.017	5.69575	0	0.5	0.5
16.1477	71.4418	62.3763	8	0	1	1	0	1
106.581	53.7484	-22.6168	5.69575	1	1	0
107.232	24.5076	-0.794444	5.79459	0	1	0	0	0
86.2558	66.7337	14.3717	5.79459	0	1	0	0	0
94.4094	16.3629	54.029	5.79459	0	1	0	0	0
