# Supplementary material for: Mechanistic model of radiotherapy-induced lung fibrosis using coupled 3D agent-based and Monte Carlo simulations
Source: Commun Med (Lond). 2024 Feb 9;4:16. doi: 10.1038/s43856-024-00442-w (PMC10858213; doi:10.1038/s43856-024-00442-w)
Supplement: Supplementary file 8 — Supplementary Software 1 [file 43856_2024_442_MOESM8_ESM.zip › code/HealthyStructure_phagFrac1.0_senescent1.0/exp_3/alv13.dat]

110.678	41.2896	28.3799	5.69575	1	1	0
-43.5253	-105.566	-41.4871	5.69575	1	1	0
-11.3575	-111.037	-47.9766	5.69575	0	0.5	0.5
30.322	-104.934	-53.1902	5.69575	0	0.5	0.5
-109.633	11.7943	-51.003	5.69575	0	0.5	0.5
-66.0313	-2.30464	-87.944	8.29527	0	0	1
-104.377	23.8445	-25.2382	5.79459	0	1	0	0	0
-79.0579	31.7918	-69.5638	5.79459	0	1	0	0	0
-70.0679	-20.1921	-82.3576	5.79459	0	1	0	0	0
-93.0615	5.28204	-77.9202	5.69575	0	0.5	0.5
-101.624	9.73114	-65.8614	5.69575	1	1	0
-85.2749	-23.7844	37.6561	8	0	1	1	0	1
-63.3821	-75.4761	-48.8474	8.29527	0	0	1
-30.6494	-7.37991	-105.386	5.79459	0	1	0	0	0
-54.1637	-46.0908	-83.9162	5.79459	0	1	0	0	0
-97.9014	1.82631	-50.1197	5.79459	0	1	0	0	0
-66.7246	-5.50941	-101.385	5.69575	1	1	0
52.1333	3.27261	-80.7857	8	0	1	1	0	1
-8.67388	-76.4031	-78.6591	8.29527	0	0	1
-18.0657	-47.7066	-97.4562	8.29527	0	0	1
-20.5815	-103.899	-29.6876	5.79459	0	1	0	0	0
43.6754	-63.9816	-78.0949	5.79459	0	1	0	0	0
16.6351	-2.60648	-120.31	5.69575	1	1	0
-34.5287	-88.8486	-54.8971	8.29527	0	0	1
55.0344	-0.941574	-95.2414	8.29527	0	0	1
75.3034	-42.8398	-67.7802	5.79459	0	1	0	0	0
10.9309	-23.5742	-106.887	5.79459	0	1	0	0	0
10.111	-90.1071	-62.2774	5.79459	0	1	0	0	0
-31.6283	-61.8367	-85.2988	5.79459	0	1	0	0	0
43.5768	-36.1775	-94.293	5.79459	0	1	0	0	0
-5.4595	-91.5123	-79.7236	5.69575	0	0.5	0.5
69.6692	-89.378	-43.8172	5.69575	0	0.5	0.5
56.6452	-80.995	-70.6472	5.69575	0	0.5	0.5
47.4187	-43.1734	-103.192	5.69575	0	0.5	0.5
71.2245	-11.9411	-97.6953	5.69575	0	0.5	0.5
101.612	-55.8755	-36.2453	5.69575	0	0.5	0.5
111.287	-26.242	-41.0675	5.69575	0	0.5	0.5
-64.9523	57.5065	-67.6329	5.79459	0	1	0	0	0
-94.9658	48.6696	-26.6977	5.79459	0	1	0	0	0
-57.5773	50.7341	-94.1891	5.69575	0	0.5	0.5
-64.4118	24.3537	-67.1826	8	0.5	0.5	0.5	0	1
67.0721	92.0978	-42.181	5.69575	0	0.5	0.5
-12.108	40.7837	-113.798	5.69575	0	0.5	0.5
-53.6477	61.5703	-50.8577	8	0	1	1	0	1
57.6856	36.8978	-67.5752	8	0.5	0.5	0.5	0	1
46.8575	72.6266	-68.0423	8.29527	0	0	1
-44.8453	44.8184	-89.8888	8.29527	0	0	1
-12.4828	55.1763	-94.3385	8.29527	0	0	1
-6.3475	89.01	-64.3189	5.79459	0	1	0	0	0
29.0453	49.5223	-93.8292	5.79459	0	1	0	0	0
7.38922	58.7068	-92.7303	5.79459	0	1	0	0	0
81.4519	30.2696	-67.4488	5.79459	0	1	0	0	0
28.5606	94.6993	-48.1283	5.79459	0	1	0	0	0
22.3886	7.63445	-107.427	5.79459	0	1	0	0	0
-14.5697	22.4804	-106.688	5.79459	0	1	0	0	0
57.1851	39.1813	-85.409	5.79459	0	1	0	0	0
77.5722	-8.21651	-77.5567	5.79459	0	1	0	0	0
-22.4256	103.645	-59.2851	5.69575	0	0.5	0.5
91.6585	57.0381	-55.7251	5.69575	1	1	0
104.544	17.2301	-29.5592	5.79459	0	1	0	0	0
85.3867	15.1073	-41.6695	8	0.5	0.5	0.5	0	1
85.6029	52.3372	-68.5045	5.69575	0	0.5	0.5
75.6159	57.1925	-75.9682	5.69575	0	0.5	0.5
-49.5568	-107.593	26.9788	5.69575	1	1	0
-26.2942	-106.695	4.98038	5.79459	0	1	0	0	0
3.7289	-103.214	37.8549	5.79459	0	1	0	0	0
15.5998	-118.573	-21.379	5.69575	1	1	0
-8.49789	-114.152	40.7056	5.69575	0	0.5	0.5
34.7232	-103.959	9.31546	8.29527	0	0	1
8.88165	-109.543	4.63353	8.29527	0	0	1
19.3566	-102.879	-33.7831	5.79459	0	1	0	0	0
-7.42282	-107.582	21.6888	5.79459	0	0	0	86057
62.3654	-90.6116	-0.314835	5.79459	0	1	0	0	0
-11.0806	-117.055	-30.5822	5.69575	0	0.5	0.5
62.0782	-103.986	-9.64481	5.69575	0	0.5	0.5
-10.8365	-119.43	19.4881	5.69575	1	1	0
-116.088	-30.0415	-19.5192	5.69575	0	0.5	0.5
-94.4738	-56.3081	-2.02342	8.29527	0	0	1
-58.9328	-92.7005	-5.7916	5.79459	0	1	0	0	0
-94.5463	8.45903	55.5828	5.79459	0	1	0	0	0
-83.0066	-49.7259	73.4653	5.69575	0	0.5	0.5
-80.6427	-90.8143	-3.07123	5.69575	1	1	0
-105.233	-29.3908	12.735	8.29527	0	0	1
-108.007	-4.99008	-20.2381	8.29527	0	0	1
-68.8553	-54.5541	39.2209	8	0	1	1	0	1
-28.5436	-91.8638	-1.35689	8	0	1	1	0	1
-72.9473	-25.3102	-57.3896	8	0.5	0.5	0.5	0	1
-61.6824	-74.5821	52.2761	8.29527	0	0	1
-42.3117	-93.1217	40.4729	5.79459	0	1	0	0	0
-101.857	-32.7896	-25.493	5.79459	0	1	0	0	0
-69.8181	-83.9075	13.6001	8.29527	0	0	1
-105.904	8.49776	28.4976	5.79459	0	1	0	0	0
-83.4771	-67.8124	-23.0878	5.79459	0	1	0	0	0
-88.05	-44.0284	49.0784	5.79459	0	1	0	0	0
-79.3756	-79.9689	45.4356	5.69575	0	0.5	0.5
47.7099	-75.4222	64.306	5.79459	0	1	0	0	0
-3.42629	5.94096	95.9608	8	0.5	0.5	0.5	0	1
10.1575	-88.3504	64.7381	8.29527	0	0	1
62.9083	-83.3369	-34.5956	8.29527	0	0	1
-21.5049	-93.0859	54.5212	8.29527	0	0	1
37.4908	-93.0092	-45.2077	8.29527	0	0	1
89.7948	-52.4588	-35.8356	5.79459	0	1	0	0	0
-53.3909	-4.2124	96.0816	8.29527	0	0	1
-76.6512	-21.2749	75.9734	5.79459	0	1	0	0	0
-76.0381	18.349	77.3403	5.79459	0	1	0	0	0
-52.4583	-39.653	88.1803	5.79459	0	1	0	0	0
-53.6069	10.2243	108.543	5.69575	0	0.5	0.5
20.1143	-7.40598	119.585	5.69575	1	1	0
-25.3838	-63.4941	86.1636	8.29527	0	0	1
46.6036	-46.1466	88.3097	5.79459	0	1	0	0	0
52.3045	29.2535	92.2414	5.79459	0	1	0	0	0
67.0297	-68.6282	74.5458	5.69575	1	1	0
-2.66257	-91.6964	79.653	5.69575	1	1	0
37.678	-25.35	112.684	5.69575	1	1	0
58.5335	5.98709	92.9407	8.29527	0	0	1
-28.8442	-21.5236	103.946	5.79459	0	1	0	0	0
20.7732	-25.9637	104.854	5.79459	0	1	0	0	0
12.3212	-64.5577	88.2071	5.79459	0	1	0	0	0
84.1221	-31.8008	63.3418	8.29527	0	0	1
106.263	-26.7364	-9.65967	5.79459	0	1	0	0	0
117.843	-21.2118	-20.5663	5.69575	1	1	0
101.316	3.11394	-42.7249	8.29527	0	0	1
80.8753	-74.5458	1.45241	8.29527	0	0	1
106.973	8.28839	24.2522	8.29527	0	0	1
96.3707	-50.0837	17.4445	8.29527	0	0	1
94.056	-40.0976	40.5665	5.79459	0	1	0	0	0
70.5289	-67.1574	51.1405	5.79459	0	1	0	0	0
79.1662	-77.1532	50.4005	5.69575	0	0.5	0.5
70.6302	-17.0287	82.5917	8.29527	0	0	1
-74.7431	47.6559	65.1336	5.79459	0	1	0	0	0
-85.7237	70.7581	49.0373	5.69575	0	0.5	0.5
-116.114	26.9574	23.4719	5.69575	1	1	0
-102.302	54.0838	37.0009	5.69575	0	0.5	0.5
-50.5913	100.805	45.152	5.69575	1	1	0
-51.1529	109.758	9.82245	5.69575	1	1	0
-44.9625	97.0173	-25.8072	8.29527	0	0	1
-74.2369	74.7758	31.5826	8.29527	0	0	1
-62.1123	83.3712	-35.9346	8.29527	0	0	1
-81.5672	72.0703	-15.895	8.29527	0	0	1
-97.1886	47.9891	18.7461	5.79459	0	1	0	0	0
-92.0267	48.2586	62.9453	5.69575	0	0.5	0.5
-57.369	105.19	20.0937	5.69575	0	0.5	0.5
-113.371	43.137	-6.78737	5.69575	0	0.5	0.5
49.7795	98.0047	-4.13187	8.29527	0	0	1
-37.866	74.3774	71.6531	8.29527	0	0	1
-14.4291	97.3169	49.2059	5.79459	0	1	0	0	0
27.5884	118.308	-1.82309	5.69575	0	0.5	0.5
-22.6563	118.805	11.4878	5.69575	1	1	0
-0.982155	121.394	-4.80721	5.69575	1	1	0
-7.76174	109.72	1.07111	8.29527	0	0	1
57.1863	66.4356	39.6423	8	0	1	1	0	1
-37.0027	103.464	5.09877	8.29527	0	0	1
44.2698	92.3505	40.1443	8.29527	0	0	1
63.0916	86.7148	-24.4949	5.79459	0	1	0	0	0
79.5533	67.0783	-35.6619	5.79459	0	1	0	0	0
31.8725	77.9956	70.716	5.79459	0	1	0	0	0
-38.8159	85.1782	-57.7755	5.79459	0	1	0	0	0
78.7085	67.6902	36.3731	5.79459	0	1	0	0	0
22.0707	107.749	-1.4155	5.79459	0	1	0	0	0
-60.8718	72.6371	55.8434	5.79459	0	1	0	0	0
-1.33755	105.697	-30.4367	5.79459	0	1	0	0	0
27.3102	102.713	28.3565	5.79459	0	1	0	0	0
-29.2819	109.908	42.6921	5.69575	1	1	0
-54.3957	55.1424	93.5966	5.69575	0	0.5	0.5
-20.9769	15.0786	106.923	8.29527	0	0	1
38.8934	54.7344	101.249	5.69575	1	1	0
6.97643	54.6838	95.1893	8.29527	0	0	1
-34.0005	79.1404	42.8513	8	0.5	0.5	0.5	0	1
-1.35204	81.2678	74.1196	8.29527	0	0	1
53.1092	54.9278	79.135	5.79459	0	1	0	0	0
0.629448	-0.728806	109.995	5.79459	0	1	0	0	0
23.1469	23.8469	104.86	5.79459	0	1	0	0	0
32.3457	91.0262	73.675	5.69575	0	0.5	0.5
-3.7768	23.5829	119.12	5.69575	0	0.5	0.5
68.1816	53.9726	84.8418	5.69575	0	0.5	0.5
-18.8289	56.0716	106.12	5.69575	1	1	0
104.941	32.6113	4.88492	8.29527	0	0	1
96.5386	43.2171	-30.209	5.79459	0	1	0	0	0
90.5415	35.2646	51.5621	5.79459	0	1	0	0	0
91.3556	60.7884	7.67622	5.79459	0	1	0	0	0
70.3034	72.6967	67.324	5.69575	0	0.5	0.5
87.9388	83.7238	4.12143	5.69575	0	0.5	0.5
-87.1344	-33.9236	-57.9379	5.79459	0	1	0	0	0
