# Supplementary material for: Mechanistic model of radiotherapy-induced lung fibrosis using coupled 3D agent-based and Monte Carlo simulations
Source: Commun Med (Lond). 2024 Feb 9;4:16. doi: 10.1038/s43856-024-00442-w (PMC10858213; doi:10.1038/s43856-024-00442-w)
Supplement: Supplementary file 8 — Supplementary Software 1 [file 43856_2024_442_MOESM8_ESM.zip › code/HealthyStructure_phagFrac1.0_senescent1.0/exp_3/alv12.dat]

-30.1391	-5.7165	105.636	5.79459	0	1	0	0	0
-82.1375	-56.7726	-69.2114	5.69575	0	0.5	0.5
-61.1067	-41.6308	-96.3989	5.69575	0	0.5	0.5
-17.2102	-96.5998	-71.6394	5.69575	0	0.5	0.5
15.4736	-40.709	-113.416	5.69575	1	1	0
34.3335	-91.6606	-50.1951	8.29527	0	0	1
-62.0786	-43.5941	-79.6605	5.79459	0	1	0	0	0
1.29419	2.16955	-109.971	5.79459	0	1	0	0	0
11.8296	-17.1947	-119.681	5.69575	1	1	0
46.5134	-75.1686	-83.3432	5.69575	1	1	0
52.7864	-6.83416	-96.2647	8.29527	0	0	1
4.48235	-21.5692	-107.77	8.29527	0	0	1
20.7899	-55.1644	-92.8691	8.29527	0	0	1
-4.87241	-93.1662	-23.4902	8	0	1	1	0	1
-33.974	-63.6399	-83.0406	5.79459	0	1	0	0	0
-7.12213	-99.3058	-46.772	8.29527	0	0	1
-44.4882	-21.3216	-98.3168	5.79459	0	1	0	0	0
14.4402	-87.9809	-64.4271	5.79459	0	1	0	0	0
63.1776	-24.6647	-86.6039	5.79459	0	1	0	0	0
-1.25291	-66.8366	-87.3547	5.79459	0	1	0	0	0
-30.6999	-15.108	-116.573	5.69575	1	1	0
3.98746	-75.721	-94.9255	5.69575	0	0.5	0.5
59.934	-73.3292	-76.0973	5.69575	0	0.5	0.5
71.381	-44.7047	-70.7539	8.29527	0	0	1
84.5773	-52.8718	-46.3815	5.79459	0	1	0	0	0
55.7215	-70.1285	-63.8513	5.79459	0	1	0	0	0
73.3903	-58.0773	-77.4679	5.69575	0	0.5	0.5
-57.5304	-90.1366	-25.8003	8.29527	0	0	1
-98.6976	-21.7683	-43.4156	5.79459	0	1	0	0	0
-103.062	-35.6639	14.3665	5.79459	0	1	0	0	0
-79.9117	-56.1047	-50.6595	5.79459	0	1	0	0	0
-118.283	-5.30566	27.2213	5.69575	1	1	0
-86.9432	-61.5313	27.471	8.29527	0	0	1
-58.0739	-78.0677	51.3114	8.29527	0	0	1
-80.998	-51.9081	0.590485	8	0	1	1	0	1
-54.4374	-51.5027	60.3241	8	0.5	0.5	0.5	0	1
-67.1289	-23.4462	-64.8033	8	0.5	0.5	0.5	0	1
-100.864	-23.9545	36.7775	8.29527	0	0	1
-76.2001	-77.5505	16.7173	5.79459	0	1	0	0	0
-79.7391	-10.9745	74.9749	5.79459	0	1	0	0	0
-57.7997	-56.619	74.5255	8.29527	0	0	1
-47.6045	-79.7753	-58.9043	5.79459	0	1	0	0	0
-97.9512	-45.0174	-21.886	5.79459	0	1	0	0	0
-71.9454	-82.8296	-7.9447	5.79459	0	1	0	0	0
-113.722	-41.9383	-8.26869	5.69575	0	0.5	0.5
-56.6013	-26.2105	90.6052	5.79459	0	1	0	0	0
-101.22	-59.2661	31.6617	5.69575	0	0.5	0.5
-74.6375	-28.3138	53.6942	8	0.5	0.5	0.5	0	1
-62.7386	-52.3328	89.9169	5.69575	1	1	0
-53.0365	-31.3669	104.705	5.69575	0	0.5	0.5
7.53835	-118.383	26.2407	5.69575	1	1	0
-7.6008	-109.637	-4.69048	5.79459	0	1	0	0	0
-12.0206	-111.224	47.3764	5.69575	0	0.5	0.5
42.8576	-110.202	27.9039	5.69575	1	1	0
-1.36928	-120.213	17.5171	5.69575	1	1	0
-20.7299	-103.881	-29.647	5.79459	0	1	0	0	0
12.4838	-120.532	-8.72974	5.69575	0	0.5	0.5
18.6606	-108.352	3.39957	8.29527	0	0	1
-22.7014	-89.1847	60.2555	8.29527	0	0	1
28.5634	-88.4438	58.8284	5.79459	0	1	0	0	0
36.014	-106.913	45.0833	5.69575	1	1	0
6.6898	-80.0001	53.0161	8	0	1	1	0	1
29.4686	-96.4878	67.6963	5.69575	1	1	0
-45.8495	-95.0964	30.895	8.29527	0	0	1
52.2388	-75.1406	61.0328	8.29527	0	0	1
11.704	-71.7127	82.5851	5.79459	0	1	0	0	0
12.1759	-101.36	40.9632	5.79459	0	1	0	0	0
-0.743332	-48.7623	98.5986	5.79459	0	1	0	0	0
-18.6691	-105.322	25.6662	5.79459	0	1	0	0	0
47.6389	-92.4585	62.7843	5.69575	1	1	0
101.228	-15.96	39.978	8.29527	0	0	1
100.582	-67.6557	-8.11229	5.69575	0	0.5	0.5
77.5161	-92.8092	11.7318	5.69575	1	1	0
111.498	-44.7691	17.9961	5.69575	1	1	0
107.727	-50.2109	-25.1747	5.69575	1	1	0
44.804	-85.1035	2.33955	8	0.5	0.5	0.5	0	1
84.4214	-69.5638	11.5718	8.29527	0	0	1
63.3682	-89.5457	-8.1245	8.29527	0	0	1
105.222	15.4648	28.0927	5.79459	0	1	0	0	0
72.8804	-69.1528	44.7923	5.79459	0	1	0	0	0
69.3918	-32.2954	79.005	5.79459	0	1	0	0	0
51.9243	-95.0184	19.3743	5.79459	0	1	0	0	0
106.45	-26.073	9.40842	5.79459	0	1	0	0	0
104.181	-26.3524	-23.4936	5.79459	0	1	0	0	0
88.8925	-45.3342	46.2919	5.79459	0	1	0	0	0
95.8227	-10.7836	-52.9313	5.79459	0	1	0	0	0
87.7354	-63.5706	-19.0073	5.79459	0	1	0	0	0
76.3135	-94.5274	-0.959152	5.69575	0	0.5	0.5
89.7932	-66.7917	47.2859	5.69575	1	1	0
-26.9955	-82.4312	85.0661	5.69575	1	1	0
-40.0103	-63.5324	95.5129	5.69575	0	0.5	0.5
9.54279	-45.7183	84.1086	8	0	1	1	0	1
9.8508	-6.27669	109.378	8.29527	0	0	1
-23.5173	-55.4395	92.0511	8.29527	0	0	1
24.6813	-32.4066	102.18	5.79459	0	1	0	0	0
20.099	-60.215	103.586	5.69575	0	0.5	0.5
-40.1885	-33.5836	109.622	5.69575	0	0.5	0.5
32.7455	-54.1952	103.685	5.69575	0	0.5	0.5
48.5588	-14.3776	97.649	5.79459	0	1	0	0	0
-103.214	4.29811	-63.9391	5.69575	0	0.5	0.5
-86.7316	32.0014	-59.6116	8.29527	0	0	1
-74.671	80.1768	-9.79359	5.79459	0	1	0	0	0
-60.4617	12.8395	-90.9919	8.29527	0	0	1
-55.9775	40.1361	-85.7649	8.29527	0	0	1
-84.9231	-1.14001	-69.9054	8.29527	0	0	1
-78.8531	60.264	-47.4387	5.79459	0	1	0	0	0
-48.097	67.7345	-72.1022	5.79459	0	1	0	0	0
-96.8884	15.6401	-71.6096	5.69575	0	0.5	0.5
20.7993	99.89	-41.1013	8.29527	0	0	1
-14.712	105.958	-25.6229	5.79459	0	1	0	0	0
33.223	109.158	-41.7251	5.69575	0	0.5	0.5
43.7592	84.8527	-75.1336	5.69575	0	0.5	0.5
-1.50726	86.8128	-84.9775	5.69575	1	1	0
-40.4512	94.3959	-64.9078	5.69575	0	0.5	0.5
22.9257	34.9014	-114.089	5.69575	0	0.5	0.5
18.8869	3.71512	-119.956	5.69575	1	1	0
15.8017	56.4701	-93.0668	8.29527	0	0	1
42.2472	17.2982	-100.08	8.29527	0	0	1
9.31334	33.1319	-104.477	5.79459	0	1	0	0	0
-27.167	23.7915	-103.903	5.79459	0	1	0	0	0
-20.5327	90.0709	-59.713	8.29527	0	0	1
46.7113	87.2091	-48.0899	5.79459	0	1	0	0	0
5.40282	86.0306	-68.3341	5.79459	0	1	0	0	0
37.9521	69.7164	-76.1528	5.79459	0	1	0	0	0
-53.321	89.9577	-34.1246	5.79459	0	1	0	0	0
-5.02437	38.6743	-115.061	5.69575	0	0.5	0.5
44.6326	69.0967	-89.4063	5.69575	0	0.5	0.5
-39.1811	57.7586	-99.4419	5.69575	0	0.5	0.5
67.4713	42.9106	-75.5393	5.79459	0	1	0	0	0
61.9232	70.6753	-77.0092	5.69575	0	0.5	0.5
112.352	3.67529	-46.0794	5.69575	0	0.5	0.5
76.8931	40.8282	-84.7382	5.69575	1	1	0
2.67696	113.524	-43.1855	5.69575	1	1	0
-104.826	31.7359	10.2102	8.29527	0	0	1
-108.325	11.6005	15.2031	5.79459	0	1	0	0	0
-61.0315	59.6471	69.4073	8.29527	0	0	1
-64.3332	82.3046	34.4557	8.29527	0	0	1
-109.86	0.0361365	-5.54266	8.29527	0	0	1
-87.4203	59.95	29.3885	8.29527	0	0	1
-98.9873	40.6041	-25.5501	5.79459	0	1	0	0	0
-95.2035	26.0293	48.5671	5.79459	0	1	0	0	0
-100.452	55.3644	40.0502	5.69575	0	0.5	0.5
-80.6012	16.6036	72.9915	8.29527	0	0	1
-59.8913	29.2601	87.5036	8.29527	0	0	1
88.2574	28.2486	25.8484	8	0	1	1	0	1
12.151	109.324	-0.805618	8.29527	0	0	1
74.9347	1.45534	60.3171	8	0.5	0.5	0.5	0	1
-9.65565	90.3919	61.936	8.29527	0	0	1
-37.3156	87.9747	-11.1117	8	0	1	1	0	1
68.3047	80.418	-31.1033	5.79459	0	1	0	0	0
-1.65269	104.941	32.9343	5.79459	0	1	0	0	0
35.5961	95.38	41.6601	5.79459	0	1	0	0	0
-40.5289	95.665	36.1331	5.79459	0	1	0	0	0
-33.4579	104.749	2.85843	5.79459	0	1	0	0	0
21.5851	83.5897	68.1677	5.79459	0	1	0	0	0
-35.1555	110.41	36.5197	5.69575	0	0.5	0.5
76.1073	79.3984	1.89151	8.29527	0	0	1
65.4302	76.5283	44.298	5.79459	0	1	0	0	0
94.3576	52.4296	21.1609	5.79459	0	1	0	0	0
92.4269	19.839	-56.2467	5.79459	0	1	0	0	0
44.7967	99.7152	12.2534	5.79459	0	1	0	0	0
86.2764	44.81	72.8584	5.69575	1	1	0
116.043	31.8387	-16.7398	5.69575	1	1	0
86.5825	56.4767	-37.6013	8.29527	0	0	1
108.226	15.5236	-12.0851	8.29527	0	0	1
92.1914	26.6644	53.7564	5.79459	0	1	0	0	0
99.8916	41.1577	-20.6812	5.79459	0	1	0	0	0
70.9865	54.4053	64.0388	5.79459	0	1	0	0	0
118.235	27.598	-4.34125	5.69575	0	0.5	0.5
15.5359	117.551	-26.4637	5.69575	0	0.5	0.5
-27.5977	74.6062	91.8269	5.69575	0	0.5	0.5
-19.009	42.4294	112.242	5.69575	0	0.5	0.5
46.9377	74.0963	39.5229	8	0.5	0.5	0.5	0	1
-3.23599	46.8906	99.4525	8.29527	0	0	1
-27.6506	9.87851	106.009	5.79459	0	0	0	86473
24.7896	28.9165	103.195	5.79459	0	1	0	0	0
16.716	60.6319	90.246	5.79459	0	1	0	0	0
-33.9327	56.0577	88.3522	5.79459	0	1	0	0	0
-37.7265	48.6396	104.742	5.69575	0	0.5	0.5
-42.7175	35.2248	108.14	5.69575	1	1	0
53.637	29.5232	91.3863	5.79459	0	1	0	0	0
77.2256	10.7726	77.5891	8.29527	0	0	1
80.196	20.9667	88.821	5.69575	0	0.5	0.5
