# Supplementary material for: Mechanistic model of radiotherapy-induced lung fibrosis using coupled 3D agent-based and Monte Carlo simulations
Source: Commun Med (Lond). 2024 Feb 9;4:16. doi: 10.1038/s43856-024-00442-w (PMC10858213; doi:10.1038/s43856-024-00442-w)
Supplement: Supplementary file 8 — Supplementary Software 1 [file 43856_2024_442_MOESM8_ESM.zip › code/HealthyStructure_phagFrac1.0_senescent1.0/exp_3/alv9.dat]

-61.8896	-31.7103	-99.6193	5.69575	1	1	0
-72.2409	-77.4764	-29.6384	8.29527	0	0	1
-61.5339	-4.52751	-91.0663	5.79459	0	1	0	0	0
-86.7418	-79.4006	-30.5304	5.69575	1	1	0
-40.0967	-30.9995	-110.414	5.69575	1	1	0
-50.6716	-30.5212	-106.117	5.69575	1	1	0
-35.7906	-92.1912	-70.5671	5.69575	1	1	0
-29.5486	-69.8081	-79.7101	8.29527	0	0	1
-75.3971	54.0942	-25.383	8	0	1	1	0	1
-40.9034	-78.7597	-37.1389	8	0	1	1	0	1
-12.34	-51.4949	-80.3211	8	0.5	0.5	0.5	0	1
-39.1895	-96.9059	-34.2554	8.29527	0	0	1
-73.4373	-40.0361	-71.4428	8.29527	0	0	1
-84.5836	-3.64665	-70.2304	8.29527	0	0	1
-51.2582	-55.001	-80.2962	5.79459	0	1	0	0	0
-62.8245	-90.1083	-5.79495	5.79459	0	1	0	0	0
-17.7979	-105.766	-24.4291	5.79459	0	1	0	0	0
-106.645	-17.3584	-20.6302	5.79459	0	1	0	0	0
-103.042	11.9074	-36.6131	5.79459	0	1	0	0	0
-61.9095	-28.6678	-86.2868	5.79459	0	1	0	0	0
-92.0659	-47.2767	-37.2663	5.79459	0	1	0	0	0
-29.8768	-54.7849	-104.24	5.69575	0	0.5	0.5
-45.2029	-94.7538	-61.1418	5.69575	0	0.5	0.5
27.0047	-113.043	-35.3839	5.69575	0	0.5	0.5
14.5397	-90.3495	-79.9091	5.69575	0	0.5	0.5
27.0151	-89.3072	-58.2615	8.29527	0	0	1
56.1202	-51.4311	-79.4063	8.29527	0	0	1
36.0401	-69.2342	-77.5096	8.29527	0	0	1
68.6218	-84.5874	-15.3628	5.79459	0	1	0	0	0
-20.2617	-3.34811	-108.066	5.79459	0	1	0	0	0
17.5325	-4.59852	-120.131	5.69575	0	0.5	0.5
44.4062	-18.6731	-111.532	5.69575	1	1	0
43.2578	-5.48536	-100.988	8.29527	0	0	1
3.35938	-55.8009	-94.7363	8.29527	0	0	1
81.3705	-61.3228	-41.453	5.79459	0	1	0	0	0
-0.911957	-30.0471	-105.813	5.79459	0	1	0	0	0
44.8864	-99.9019	-10.2379	5.79459	0	1	0	0	0
82.5279	-29.1769	-66.6172	5.79459	0	1	0	0	0
-12.8568	-84.1193	-69.704	5.79459	0	1	0	0	0
100.244	-17.2058	-41.8944	5.79459	0	1	0	0	0
5.98137	-97.8078	-49.9786	5.79459	0	1	0	0	0
45.3147	-30.2852	-95.5478	5.79459	0	1	0	0	0
113.19	-27.2048	-34.7524	5.69575	0	0.5	0.5
103.914	-33.5703	-13.2128	5.79459	0	1	0	0	0
103.745	-57.6397	-25.9721	5.69575	0	0.5	0.5
18.9925	-105.445	-24.9129	5.79459	0	1	0	0	0
0.0435486	55.7287	-78.4206	8	0.5	0.5	0.5	0	1
-71.2709	27.1854	-79.2554	8.29527	0	0	1
-28.5763	99.4661	-37.2812	5.79459	0	1	0	0	0
-91.3832	42.7638	-67.6776	5.69575	0	0.5	0.5
-36.1846	83.8778	-80.0942	5.69575	1	1	0
-82.1919	51.1896	-73.3758	5.69575	1	1	0
-77.7156	84.0404	-40.7112	5.69575	1	1	0
-88.0566	55.3163	-35.8799	8.29527	0	0	1
-41.5045	65.7676	-77.7946	5.79459	0	1	0	0	0
-59.0241	81.7477	-43.9713	5.79459	0	1	0	0	0
-75.2606	58.2962	-55.1125	5.79459	0	1	0	0	0
-47.1748	25.3832	-96.0741	5.79459	0	1	0	0	0
-88.9747	64.3536	-6.4893	5.79459	0	1	0	0	0
-22.1685	36.8335	-101.251	5.79459	0	1	0	0	0
-13.1424	84.1826	-69.5742	5.79459	0	1	0	0	0
-64.6023	47.1119	-91.4709	5.69575	0	0.5	0.5
47.7573	51.9254	-65.41	8	0	1	1	0	1
21.6472	8.96048	-107.476	5.79459	0	1	0	0	0
83.3736	4.85053	-71.5913	5.79459	0	1	0	0	0
5.76126	29.1666	-91.4928	8	0.5	0.5	0.5	0	1
23.6416	89.7079	-59.1065	8.29527	0	0	1
47.9218	96.5014	-22.1582	8.29527	0	0	1
-8.6871	55.8823	-94.3489	8.29527	0	0	1
14.5546	28.7969	-105.165	8.29527	0	0	1
19.9332	105.033	-25.9003	8.29527	0	0	1
61.9931	29.4602	-85.959	5.79459	0	1	0	0	0
90.7088	52.6638	-33.1428	5.79459	0	1	0	0	0
76.735	46.1869	-63.8632	8.29527	0	0	1
36.9229	62.286	-82.808	5.79459	0	1	0	0	0
63.5504	77.1803	-45.8754	5.79459	0	1	0	0	0
84.1962	70.2934	-8.35693	5.79459	0	1	0	0	0
-1.19943	105.201	-32.1145	5.79459	0	1	0	0	0
100.749	18.3176	-40.1749	5.79459	0	1	0	0	0
109.271	12.4121	-51.631	5.69575	0	0.5	0.5
103.734	21.5359	-59.4597	5.69575	0	0.5	0.5
-41.2771	-84.4841	57.0846	5.79459	0	1	0	0	0
-76.6433	-75.8894	21.6008	5.79459	0	1	0	0	0
-77.0335	-91.3456	21.9483	5.69575	0	0.5	0.5
-118.528	-23.24	-13.0734	5.69575	1	1	0
-99.8605	-20.4268	66.11	5.69575	1	1	0
-101.63	-26.7019	32.5329	8.29527	0	0	1
-51.8422	-91.5494	32.1107	8.29527	0	0	1
-84.6676	-59.1266	37.8872	8.29527	0	0	1
-31.7634	-78.0869	70.6649	8.29527	0	0	1
-98.9627	-3.09605	47.9249	8.29527	0	0	1
-26.7296	-53.4855	92.33	5.79459	0	1	0	0	0
-108.85	-11.3699	11.0658	5.79459	0	1	0	0	0
-96.5905	-52.3212	5.72475	5.79459	0	1	0	0	0
-29.9943	-104.299	17.9452	5.79459	0	1	0	0	0
-75.514	-71.69	62.5946	5.69575	0	0.5	0.5
-101.008	-62.9731	24.3259	5.69575	1	1	0
-18.8223	-85.7838	83.945	5.69575	0	0.5	0.5
-33.8766	-15.3228	115.661	5.69575	0	0.5	0.5
16.1955	-112.665	42.4863	5.69575	1	1	0
-1.07416	-119.779	-20.2907	5.69575	0	0.5	0.5
47.7315	-111.531	6.52821	5.69575	1	1	0
51.6991	-70.3014	66.9695	8.29527	0	0	1
24.8149	-76.1824	75.3689	8.29527	0	0	1
15.7843	-103.353	34.1812	5.79459	0	1	0	0	0
33.4044	-94.5079	68.6462	5.69575	1	1	0
67.9984	-74.2284	68.0167	5.69575	0	0.5	0.5
87.6165	-6.46381	66.1934	8.29527	0	0	1
20.779	-89.4525	28.67	8	0.5	0.5	0.5	0	1
87.1315	-38.3728	55.0965	8.29527	0	0	1
86.0867	-55.6366	39.9204	5.79459	0	1	0	0	0
52.698	-34.1254	90.3237	5.79459	0	1	0	0	0
96.6881	-52.4393	-1.23962	5.79459	0	1	0	0	0
57.999	-87.026	34.097	5.79459	0	1	0	0	0
77.244	-76.7885	15.3913	5.79459	0	1	0	0	0
55.3025	-100.09	41.0316	5.69575	0	0.5	0.5
14.4397	-91.3814	59.5057	5.79459	0	1	0	0	0
31.5938	-109.268	42.6886	5.69575	0	0.5	0.5
3.94611	-109.785	5.63504	5.79459	0	1	0	0	0
101.14	-67.3088	-0.475473	5.69575	0	0.5	0.5
112.577	-41.7745	-18.4838	5.69575	0	0.5	0.5
109.491	-8.99501	5.58014	5.79459	0	1	0	0	0
117.024	-30.9261	-10.4281	5.69575	0	0.5	0.5
119.805	-18.737	7.43467	5.69575	0	0.5	0.5
120.385	-7.73663	14.3949	5.69575	0	0.5	0.5
8.37148	-58.5198	92.765	8.29527	0	0	1
7.0175	-27.6356	106.24	8.29527	0	0	1
40.3875	-12.606	113.885	5.69575	0	0.5	0.5
57.1783	-6.66374	106.987	5.69575	0	0.5	0.5
72.4272	-10.1236	97.014	5.69575	1	1	0
21.9948	15.0537	92.4397	8	0.5	0.5	0.5	0	1
17.3801	5.66483	108.47	5.79459	0	1	0	0	0
24.5598	-40.303	111.948	5.69575	0	0.5	0.5
-65.9954	79.5702	37.5924	8.29527	0	0	1
-46.2829	95.7357	28.1527	5.79459	0	1	0	0	0
-95.7633	9.14344	1.12458	8	0	1	1	0	1
-65.4496	98.9272	26.2613	5.69575	1	1	0
-114.97	37.5782	11.3922	5.69575	1	1	0
-94.4484	10.0852	75.7476	5.69575	1	1	0
-105.799	29.9411	-3.18627	8.29527	0	0	1
22.8255	60.5854	71.161	8	0	1	1	0	1
-81.1852	20.503	71.3343	8.29527	0	0	1
-34.909	103.579	-12.3574	8.29527	0	0	1
-71.8141	83.2287	-3.9643	8.29527	0	0	1
-68.7561	-24.1051	82.4108	5.79459	0	1	0	0	0
-52.9918	10.2125	95.8518	5.79459	0	1	0	0	0
-54.1739	43.7984	85.1287	5.79459	0	1	0	0	0
-23.9703	78.9571	72.7406	5.79459	0	1	0	0	0
-56.7562	68.217	65.0014	5.79459	0	1	0	0	0
-105.074	58.575	16.9821	5.69575	0	0.5	0.5
-98.1146	36.436	33.852	5.79459	0	1	0	0	0
-120.679	0.139329	14.0162	5.69575	0	0.5	0.5
-65.0547	102.586	1.98197	5.69575	1	1	0
-66.7951	21.4424	99.1894	5.69575	0	0.5	0.5
-26.0722	34.7904	101.044	8.29527	0	0	1
-28.5376	-7.44523	105.972	5.79459	0	1	0	0	0
-10.8443	77.3364	93.0666	5.69575	0	0.5	0.5
76.2192	86.3424	38.672	5.69575	1	1	0
0.276733	92.7453	59.1458	5.79459	0	1	0	0	0
26.0569	105.372	17.8254	5.79459	0	1	0	0	0
-13.4526	105.685	27.3802	5.79459	0	1	0	0	0
78.8056	25.2977	72.4549	5.79459	0	1	0	0	0
37.0307	110.922	32.9393	5.69575	0	0.5	0.5
47.4138	100.464	49.1796	5.69575	1	1	0
77.0309	69.9013	35.7779	8.29527	0	0	1
102.397	27.0761	29.6926	8.29527	0	0	1
53.9674	37.9133	88.0307	8.29527	0	0	1
71.735	58.6126	59.3182	8.29527	0	0	1
-42.7863	48.544	71.1919	8	0	1	1	0	1
7.97992	48.0618	82.957	8	0.5	0.5	0.5	0	1
43.5022	69.0722	73.7333	8.29527	0	0	1
50.5063	2.77949	97.6801	5.79459	0	1	0	0	0
37.6603	90.3946	50.1066	5.79459	0	1	0	0	0
62.7598	89.0029	15.482	5.79459	0	1	0	0	0
-12.9125	91.7491	78.5829	5.69575	0	0.5	0.5
75.5225	94.8543	7.67585	5.69575	0	0.5	0.5
103.709	4.39328	63.1268	5.69575	0	0.5	0.5
109.058	11.8898	52.2011	5.69575	1	1	0
103.028	0.967594	38.5259	5.79459	0	1	0	0	0
106.317	18.5456	-21.2798	8.29527	0	0	1
102.445	33.9024	55.8172	5.69575	0	0.5	0.5
56.7599	38.0512	100.463	5.69575	1	1	0
12.4357	42.7623	100.582	5.79459	0	1	0	0	0
-76.7057	-26.0883	-90.5292	5.69575	1	1	0
