# Supplementary material for: Mechanistic model of radiotherapy-induced lung fibrosis using coupled 3D agent-based and Monte Carlo simulations
Source: Commun Med (Lond). 2024 Feb 9;4:16. doi: 10.1038/s43856-024-00442-w (PMC10858213; doi:10.1038/s43856-024-00442-w)
Supplement: Supplementary file 8 — Supplementary Software 1 [file 43856_2024_442_MOESM8_ESM.zip › code/HealthyStructure_phagFrac1.0_senescent1.0/exp_3/alv8.dat]

4.8809	-115.122	-38.5281	5.69575	0	0.5	0.5
8.83128	-101.284	-41.9908	8.29527	0	0	1
-14.2071	-109.49	-50.6906	5.69575	0	0.5	0.5
14.5845	-98.4458	-69.6822	5.69575	1	1	0
-79.509	10.881	-75.2329	8.29527	0	0	1
-65.6817	-64.0328	-28.9951	8	0.5	0.5	0.5	0	1
-48.4158	-23.2802	-79.8046	8	0.5	0.5	0.5	0	1
-67.5244	-50.0784	-70.9409	8.29527	0	0	1
-35.3484	7.18185	-103.915	8.29527	0	0	1
-52.0869	-26.9234	-93.0809	5.79459	0	1	0	0	0
-79.82	-51.9375	-55.0569	5.79459	0	1	0	0	0
-20.9387	-24.2449	-105.232	5.79459	0	1	0	0	0
-95.5462	8.07208	-74.6024	5.69575	0	0.5	0.5
-52.3033	-64.1931	-88.9017	5.69575	0	0.5	0.5
9.98202	-48.1217	-111.106	5.69575	0	0.5	0.5
89.6611	-35.4853	-52.9309	8.29527	0	0	1
62.0845	-51.7411	-74.6215	8.29527	0	0	1
-27.9124	-77.8631	-72.5137	5.79459	0	1	0	0	0
74.1379	-82.9492	-48.815	5.69575	0	0.5	0.5
20.6236	-37.1847	-113.808	5.69575	1	1	0
59.6952	-31.0148	-101.166	5.69575	0	0.5	0.5
39.3548	-92.1728	-45.3362	8.29527	0	0	1
10.2307	-13.3954	-108.696	5.79459	0	1	0	0	0
-10.3747	-58.0555	-92.8543	5.79459	0	1	0	0	0
75.4064	-63.6795	-48.5674	5.79459	0	1	0	0	0
19.463	-57.3131	-91.8499	5.79459	0	1	0	0	0
42.0081	-14.9792	-100.553	5.79459	0	1	0	0	0
39.0841	-72.4335	-72.9782	5.79459	0	1	0	0	0
50.2003	-84.9679	-70.8541	5.69575	0	0.5	0.5
-113.255	26.8498	-34.8171	5.69575	1	1	0
-48.1009	74.511	-65.0724	5.79459	0	1	0	0	0
-35.4019	49.0598	-91.8686	5.79459	0	1	0	0	0
-99.1532	17.04	-68.1052	5.69575	0	0.5	0.5
-69.9146	78.2038	-61.2864	5.69575	0	0.5	0.5
-103.763	37.2376	-51.0537	5.69575	0	0.5	0.5
-108.571	41.0325	-35.8969	5.69575	1	1	0
-80.2759	60.237	-45.0253	8.29527	0	0	1
1.3097	54.5414	-95.5171	5.79459	0	1	0	0	0
-88.303	36.9886	-54.1703	5.79459	0	1	0	0	0
-64.2528	16.5828	-101.767	5.69575	0	0.5	0.5
-57.3162	24.0483	-90.7553	5.79459	0	1	0	0	0
-24.8638	49.4228	-78.7062	8	0.5	0.5	0.5	0	1
68.2496	10.4088	-85.6367	5.79459	0	1	0	0	0
74.8588	52.2027	-30.4388	8	0	1	1	0	1
33.3159	83.3923	-81.8271	5.69575	0	0.5	0.5
-16.0706	115.284	-34.8038	5.69575	0	0.5	0.5
39.9581	58.0139	-98.983	5.69575	0	0.5	0.5
68.6755	71.9918	-69.7192	5.69575	1	1	0
54.081	28.3548	-91.4946	8.29527	0	0	1
36.6054	63.9839	-81.6462	8.29527	0	0	1
55.5497	87.1626	-37.6419	8.29527	0	0	1
-0.935562	74.9734	-60.2793	8	0	1	1	0	1
3.94582	96.1347	-53.3156	8.29527	0	0	1
13.2531	105.587	-27.8536	5.79459	0	1	0	0	0
12.0776	27.1473	-105.911	5.79459	0	1	0	0	0
-20.5537	83.1996	-68.9592	5.79459	0	1	0	0	0
61.1725	73.2215	-54.7407	5.79459	0	1	0	0	0
77.3628	47.456	-62.1524	5.79459	0	1	0	0	0
94.3225	-6.21143	-56.2556	8.29527	0	0	1
97.2124	19.3781	-47.6889	5.79459	0	1	0	0	0
91.8654	-31.0122	-73.2045	5.69575	1	1	0
111.608	40.282	-26.0959	5.69575	0	0.5	0.5
-41.1716	-101.214	-12.6773	8.29527	0	0	1
-2.22819	-112.083	46.8521	5.69575	1	1	0
1.64404	-100.482	44.7188	8.29527	0	0	1
-20.3664	-96.8714	-47.9722	5.79459	0	1	0	0	0
-22.2019	-106.499	16.2831	5.79459	0	1	0	0	0
-5.24212	-109.395	-10.2627	5.79459	0	1	0	0	0
40.9893	-100.775	-16.2554	5.79459	0	1	0	0	0
-3.80208	-100.184	68.6189	5.69575	0	0.5	0.5
-117.693	-27.524	12.2749	5.69575	1	1	0
-99.8852	-44.4641	-12.079	8.29527	0	0	1
-63.3366	-86.8999	-23.1708	5.79459	0	1	0	0	0
-63.6412	-57.6246	68.7692	5.79459	0	1	0	0	0
-90.992	-60.7724	52.7933	5.69575	1	1	0
-80.8105	-66.3024	61.9157	5.69575	1	1	0
-98.6079	-38.4117	59.6736	5.69575	1	1	0
-45.3339	-92.4334	64.5039	5.69575	1	1	0
-98.0134	0.202347	49.9333	8.29527	0	0	1
-109.565	-4.65163	8.5933	8.29527	0	0	1
-91.5827	-14.8456	-59.095	5.79459	0	1	0	0	0
-76.3103	-29.665	73.4624	5.79459	0	1	0	0	0
-81.5772	-63.664	37.3104	5.79459	0	1	0	0	0
-98.6432	-31.0616	37.4708	5.79459	0	1	0	0	0
-86.4772	-67.9629	1.65154	5.79459	0	1	0	0	0
-58.2147	-88.5478	29.5015	5.79459	0	1	0	0	0
-75.2803	-70.8573	-37.5938	5.79459	0	1	0	0	0
-108.175	-31.318	45.5857	5.69575	0	0.5	0.5
-98.3228	-51.6161	49.2783	5.69575	0	0.5	0.5
99.2554	-47.3603	-2.31785	5.79459	0	1	0	0	0
78.5847	-67.5621	36.8755	5.79459	0	1	0	0	0
-58.0358	24.3481	72.7586	8	0	1	1	0	1
49.9967	-84.481	49.6315	8.29527	0	0	1
50.3071	-65.1742	72.9422	8.29527	0	0	1
54.7372	-93.8679	17.1072	8.29527	0	0	1
72.1022	-32.7452	76.3481	8.29527	0	0	1
-26.8375	-81.6251	68.6811	8.29527	0	0	1
12.5349	-61.7059	90.1956	5.79459	0	1	0	0	0
19.3384	-83.8451	68.5276	5.79459	0	1	0	0	0
91.3666	-35.9181	49.6189	5.79459	0	1	0	0	0
-42.6796	-86.8653	52.2773	5.79459	0	1	0	0	0
72.1373	-82.1003	-12.4803	5.79459	0	1	0	0	0
97.3103	-43.5631	-27.0732	5.79459	0	1	0	0	0
91.8605	0.0961151	60.5029	5.79459	0	1	0	0	0
21.1159	-105.702	21.9374	5.79459	0	1	0	0	0
52.3637	-72.9566	81.8448	5.69575	0	0.5	0.5
55.693	-15.1324	93.6445	5.79459	0	1	0	0	0
-20.8674	5.52106	107.86	5.79459	0	1	0	0	0
-58.5439	-13.2476	105.627	5.69575	0	0.5	0.5
-78.6123	-16.996	91.0557	5.69575	1	1	0
-45.7491	-28.8326	95.7899	5.79459	0	1	0	0	0
42.9104	-13.7654	112.823	5.69575	1	1	0
-15.3283	-56.283	93.2635	8.29527	0	0	1
-8.76599	-6.75229	120.992	5.69575	0	0.5	0.5
6.81355	-5.84921	109.633	8.29527	0	0	1
-13.5269	-47.5722	82.513	8	0	1	1	0	1
17.4864	-30.8271	104.134	5.79459	0	1	0	0	0
-0.659981	15.467	120.5	5.69575	0	0.5	0.5
-79.0243	92.0986	-5.73633	5.69575	0	0.5	0.5
-101.852	41.5454	-0.498302	8.29527	0	0	1
-86.7778	66.5427	-11.8631	5.79459	0	1	0	0	0
-99.6513	33.4427	32.4224	5.79459	0	1	0	0	0
-54.0807	83.097	47.6463	5.79459	0	1	0	0	0
-42.2018	97.6347	-28.0441	5.79459	0	1	0	0	0
-79.6889	50.5134	56.5516	5.79459	0	1	0	0	0
-95.5632	74.482	-9.00188	5.69575	1	1	0
-101.089	67.3606	1.8434	5.69575	1	1	0
-35.4534	111.076	34.1318	5.69575	1	1	0
-74.6488	75.7033	28.2235	8.29527	0	0	1
-72.2845	62.3219	-12.0947	8	0.5	0.5	0.5	0	1
-69.7046	31.0718	79.2245	8.29527	0	0	1
-108.356	18.9395	-0.513152	8.29527	0	0	1
-25.7167	106.081	13.6205	8.29527	0	0	1
-81.7954	9.69803	72.9072	8.29527	0	0	1
-32.3388	40.7767	96.9096	5.79459	0	1	0	0	0
-36.988	69.6541	76.6824	5.79459	0	1	0	0	0
-61.7448	90.9613	-3.69002	5.79459	0	1	0	0	0
-76.6917	59.5596	73.0132	5.69575	0	0.5	0.5
-105.202	53.9676	27.9283	5.69575	0	0.5	0.5
-6.69556	121.045	-7.933	5.69575	0	0.5	0.5
83.7562	30.071	-36.553	8	0	1	1	0	1
-22.8394	99.1827	41.7271	8.29527	0	0	1
84.728	45.9456	53.0023	8.29527	0	0	1
-16.1651	108.206	-11.4072	8.29527	0	0	1
87.6021	60.9505	26.663	8.29527	0	0	1
2.24902	99.1702	47.5417	8.29527	0	0	1
45.6009	17.3059	98.5954	5.79459	0	1	0	0	0
34.5452	103.416	14.5502	5.79459	0	1	0	0	0
55.0637	86.7874	64.7753	5.69575	1	1	0
95.817	-4.32001	7.47754	8	0.5	0.5	0.5	0	1
-9.0654	91.3587	79.5695	5.69575	1	1	0
74.5103	64.5341	71.0174	5.69575	1	1	0
57.5054	72.1457	27.2691	8	0	1	1	0	1
70.6576	20.5161	81.7716	8.29527	0	0	1
-6.07915	73.9995	81.161	8.29527	0	0	1
60.1438	92.079	-2.04476	5.79459	0	1	0	0	0
-8.88603	120.587	11.8167	5.69575	0	0.5	0.5
49.4243	89.2657	41.0958	5.79459	0	1	0	0	0
30.3789	76.3392	73.14	5.79459	0	1	0	0	0
60.4327	67.4294	81.0005	5.69575	0	0.5	0.5
60.9706	65.2535	64.2219	5.79459	0	1	0	0	0
63.9557	100.424	-24.1795	5.69575	1	1	0
-30.598	28.9013	113.967	5.69575	0	0.5	0.5
-61.7328	18.3211	103.025	5.69575	1	1	0
-49.7408	12.5247	97.3074	8.29527	0	0	1
59.5544	33.0591	100.6	5.69575	0	0.5	0.5
1.51747	43.7961	100.894	5.79459	0	1	0	0	0
35.4133	44.9304	93.9529	5.79459	0	1	0	0	0
119.402	-19.0459	-11.8422	5.69575	0	0.5	0.5
96.8518	6.98502	73.0129	5.69575	1	1	0
98.3171	-44.1864	21.9388	8.29527	0	0	1
104.93	-0.335403	33.0085	5.79459	0	1	0	0	0
108.49	8.40187	-16.102	5.79459	0	1	0	0	0
107.569	17.8232	14.5343	5.79459	0	1	0	0	0
101.104	-3.36615	67.2884	5.69575	0	0.5	0.5
55.4737	51.5015	59.3777	8	0.5	0.5	0.5	0	1
91.3991	61.0516	-4.34728	8.29527	0	0	1
94.4223	48.9772	-28.0295	5.79459	0	1	0	0	0
112.336	20.8561	41.2981	5.69575	0	0.5	0.5
91.1371	53.1987	60.2249	5.69575	0	0.5	0.5
110.314	50.8104	2.99037	5.69575	0	0.5	0.5
-104.887	-10.9624	-31.2817	5.79459	0	1	0	0	0
10.4937	-95.4331	6.15514	8	0.5	0.5	0.5	0	1
-81.5714	-88.5654	16.1919	5.69575	1	1	0
