# Supplementary material for: Mechanistic model of radiotherapy-induced lung fibrosis using coupled 3D agent-based and Monte Carlo simulations
Source: Commun Med (Lond). 2024 Feb 9;4:16. doi: 10.1038/s43856-024-00442-w (PMC10858213; doi:10.1038/s43856-024-00442-w)
Supplement: Supplementary file 8 — Supplementary Software 1 [file 43856_2024_442_MOESM8_ESM.zip › code/HealthyStructure_phagFrac1.0_senescent1.0/exp_6/alv5.dat]

-100.36	-29.5555	-33.9742	8.29527	0	0	1
-69.2801	-42.7254	-73.9919	5.79459	0	1	0	0	0
-115.957	-25.2276	-26.0288	5.69575	0	0.5	0.5
-56.1229	-67.9079	-83.6769	5.69575	0	0.5	0.5
-59.5044	-90.8654	-17.3981	5.79459	0	1	0	0	0
-94.0428	-15.1025	-55.0261	5.79459	0	1	0	0	0
-70.9972	-71.863	-43.5328	8.29527	0	0	1
-48.3093	-63.9287	-75.3552	8.29527	0	0	1
-92.2946	-57.9521	-14.9424	5.79459	0	1	0	0	0
-24.2801	-31.1927	-102.652	5.79459	0	1	0	0	0
-80.95	-34.3396	-83.8319	5.69575	0	0.5	0.5
-57.8368	-83.6242	-66.4966	5.69575	0	0.5	0.5
-27.4876	-106.476	-2.70918	5.79459	0	1	0	0	0
-119.324	-13.99	-18.0611	5.69575	0	0.5	0.5
12.9979	-35.4496	-115.474	5.69575	1	1	0
-28.8899	-17.8029	-116.655	5.69575	1	1	0
-6.62917	-61.7734	-73.4516	8	0.5	0.5	0.5	0	1
58.1125	-92.9635	-8.98448	8.29527	0	0	1
-34.5074	-90.7287	-51.7449	8.29527	0	0	1
35.5412	-98.1452	-34.7035	8.29527	0	0	1
0.73941	-86.4612	-67.9993	8.29527	0	0	1
5.40509	-48.7379	-98.4652	5.79459	0	1	0	0	0
53.8983	-44.4679	-84.9564	5.79459	0	1	0	0	0
-7.25574	-71.3473	-83.416	5.79459	0	1	0	0	0
35.2542	-72.4306	-74.9062	5.79459	0	1	0	0	0
62.4364	-79.6016	-67.2695	5.69575	0	0.5	0.5
69.9364	-7.828	-65.5981	8	0.5	0.5	0.5	0	1
94.4303	-7.67155	-55.8934	8.29527	0	0	1
81.7043	-52.5466	-51.6068	8.29527	0	0	1
99.0045	-38.5612	-28.4805	8.29527	0	0	1
82.4302	-71.7084	-12.7734	8.29527	0	0	1
81.4175	-71.1587	20.19	5.79459	0	1	0	0	0
109.683	-19.8228	-48.3385	5.69575	0	0.5	0.5
95.4604	-70.6838	-25.5148	5.69575	0	0.5	0.5
-113.202	41.8761	-13.84	5.69575	0	0.5	0.5
-87.5487	17.0057	-36.0764	8	0	1	1	0	1
-106.589	1.89676	-27.1125	5.79459	0	1	0	0	0
-102.626	31.7985	-23.5958	8.29527	0	0	1
-74.3663	-7.74567	-80.6824	5.79459	0	1	0	0	0
-85.3467	64.4451	-57.6426	5.69575	1	1	0
-88.8732	55.2962	-33.8212	5.79459	0	1	0	0	0
-84.1892	35.9346	-60.999	8.29527	0	0	1
-20.1884	86.7575	36.3404	8	0	1	1	0	1
-67.856	28.961	-81.5894	5.79459	0	1	0	0	0
-46.8065	-2.64584	-99.5105	5.79459	0	1	0	0	0
-95.0979	11.442	-74.7354	5.69575	0	0.5	0.5
4.01799	30.3675	-91.1943	8	0.5	0.5	0.5	0	1
-46.7783	88.8205	-44.9746	8.29527	0	0	1
-10.3365	94.5756	-55.2142	8.29527	0	0	1
-26.273	47.9177	-95.4653	8.29527	0	0	1
-41.122	6.73883	-86.7124	8	0	1	1	0	1
-60.2538	69.431	-60.4054	5.79459	0	1	0	0	0
18.1286	69.7142	-83.1342	8.29527	0	0	1
55.8035	-12.5102	-93.9652	5.79459	0	1	0	0	0
-45.8516	50.2544	-86.4415	5.79459	0	1	0	0	0
35.3663	80.2244	-84.1022	5.69575	0	0.5	0.5
-9.86114	31.564	-116.903	5.69575	0	0.5	0.5
63.0298	22.499	-101.395	5.69575	1	1	0
55.0291	85.0292	-42.9166	5.79459	0	1	0	0	0
12.9628	0.0836945	-120.797	5.69575	1	1	0
1.20606	38.7608	-102.941	8.29527	0	0	1
-5.78369	11.0172	-109.294	8.29527	0	0	1
26.9028	-11.5074	-106.037	8.29527	0	0	1
60.2982	42.1518	-81.7762	8.29527	0	0	1
55.939	64.8434	-69.0349	8.29527	0	0	1
78.2155	62.9643	-44.9203	5.79459	0	1	0	0	0
2.98116	82.7373	-72.4269	5.79459	0	1	0	0	0
33.8893	29.0565	-100.535	5.79459	0	1	0	0	0
-39.5828	35.9046	-109.105	5.69575	0	0.5	0.5
53.0414	41.0162	-101.312	5.69575	0	0.5	0.5
-25.871	106.545	-52.3336	5.69575	1	1	0
-27.1704	115.897	-24.2807	5.69575	0	0.5	0.5
31.0877	106.56	-49.3902	5.69575	0	0.5	0.5
37.8471	102.937	-8.46252	5.79459	0	1	0	0	0
19.1003	118.838	-16.5104	5.69575	1	1	0
-26.895	106.477	6.2681	5.79459	0	1	0	0	0
0.302338	108.912	-15.4322	8.29527	0	0	1
-69.8478	82.9357	-18.5191	5.79459	0	1	0	0	0
-34.1593	102.978	-18.1275	5.79459	0	1	0	0	0
-16.0421	112.33	-43.41	5.69575	0	0.5	0.5
25.5163	98.103	-42.7061	5.79459	0	0	0	86325
67.602	72.4642	-70.286	5.69575	0	0.5	0.5
96.4218	45.925	-26.3387	8.29527	0	0	1
101.949	-14.9468	-38.5096	5.79459	0	1	0	0	0
77.5757	90.8104	-22.2575	5.69575	1	1	0
79.1478	74.7998	-53.8565	5.69575	0	0.5	0.5
104.326	36.5403	-50.4072	5.69575	0	0.5	0.5
108.149	18.6113	-7.58316	5.79459	0	1	0	0	0
82.1462	23.0145	-69.443	8.29527	0	0	1
90.8956	76.511	-25.3764	5.69575	0	0.5	0.5
93.1406	57.6992	-9.77936	5.79459	0	1	0	0	0
-73.5845	-96.2053	9.52519	5.69575	1	1	0
-92.7188	-3.2951	59.0962	8.29527	0	0	1
-88.354	-59.9957	26.3456	5.79459	0	1	0	0	0
-52.6327	-88.2579	39.2472	5.79459	0	1	0	0	0
-77.2262	-82.5903	44.4395	5.69575	0	0.5	0.5
-85.402	-36.5425	78.301	5.69575	0	0.5	0.5
-89.0718	-72.7966	39.074	5.69575	1	1	0
-67.8297	-30.2578	81.1393	5.79459	0	1	0	0	0
-119.14	-20.3568	12.294	5.69575	1	1	0
-58.4643	-11.3822	75.5503	8	0.5	0.5	0.5	0	1
-108.599	-8.63913	15.2178	8.29527	0	0	1
-82.5425	-47.9374	54.6693	5.79459	0	1	0	0	0
-115.079	-30.1897	24.6025	5.69575	0	0.5	0.5
-64.8245	-88.0319	12.139	5.79459	0	1	0	0	0
13.6096	-78.9761	75.3496	8.29527	0	0	1
-43.4984	-75.7908	66.8105	8.29527	0	0	1
-46.6364	-39.926	91.2741	8.29527	0	0	1
-37.3916	-87.3002	15.3632	8	0.5	0.5	0.5	0	1
-28.5638	-117.587	10.8333	5.69575	1	1	0
-13.067	-4.27728	95.2178	8	0	1	1	0	1
-5.86993	-32.9138	90.2092	8	0.5	0.5	0.5	0	1
-24.9014	-77.9472	50.5928	8	0	1	1	0	1
17.7872	-106.5	21.008	8.29527	0	0	1
-20.0756	-102.752	33.7493	8.29527	0	0	1
53.5172	-71.6111	64.0918	5.79459	0	0	0	86016
13.1319	-108.389	-13.3936	5.79459	0	1	0	0	0
40.5514	-93.2552	41.9411	5.79459	0	1	0	0	0
-14.9939	-118.16	23.9443	5.69575	0	0.5	0.5
1.11472	-29.9306	105.844	8.29527	0	0	1
42.1627	-63.7268	79.1277	5.79459	0	1	0	0	0
-17.0568	-21.5154	106.518	5.79459	0	1	0	0	0
-6.63263	-68.8452	85.5356	5.79459	0	1	0	0	0
100.603	-15.8932	41.5509	8.29527	0	0	1
75.131	-54.8687	58.6833	8.29527	0	0	1
83.9261	-58.2844	65.748	5.69575	0	0.5	0.5
94.7974	-33.5096	68.1943	5.69575	0	0.5	0.5
85.0973	-46.8413	72.9674	5.69575	1	1	0
120.101	-18.322	-0.25383	5.69575	1	1	0
81.3241	-13.2399	72.8772	8.29527	0	0	1
77.4377	-38.2865	85.4252	5.69575	0	0.5	0.5
-57.2413	57.7211	90.2863	5.69575	0	0.5	0.5
-119.095	21.3826	10.909	5.69575	1	1	0
-104.139	30.6909	17.6942	5.79459	0	1	0	0	0
-88.6966	60.8266	23.0876	5.79459	0	1	0	0	0
-97.6865	50.0808	52.0485	5.69575	0	0.5	0.5
-61.121	76.4055	72.0162	5.69575	1	1	0
-111.271	40.9362	26.5126	5.69575	1	1	0
-68.0404	85.3656	13.5362	5.79459	0	1	0	0	0
-84.0501	47.9146	52.3438	5.79459	0	1	0	0	0
-64.1762	17.4827	87.6115	5.79459	0	1	0	0	0
-104.736	-4.11682	33.3691	5.79459	0	1	0	0	0
-58.5447	59.2706	71.8298	5.79459	0	1	0	0	0
-87.4812	18.8223	63.9746	5.79459	0	1	0	0	0
-90.0226	32.8485	74.678	5.69575	0	0.5	0.5
-52.0831	96.7822	51.7878	5.69575	0	0.5	0.5
-61.0287	88.1607	57.1235	5.69575	0	0.5	0.5
-98.3956	71.2114	-2.67348	5.69575	0	0.5	0.5
16.1994	75.2614	78.5703	5.79459	0	1	0	0	0
27.4833	83.7854	38.4727	8	0	1	1	0	1
-7.38713	59.4599	92.2494	5.79459	0	1	0	0	0
57.3194	92.3092	17.1327	8.29527	0	0	1
78.6287	76.6175	6.87717	5.79459	0	1	0	0	0
59.6552	7.35329	92.1259	5.79459	0	1	0	0	0
61.2429	78.6142	46.5738	5.79459	0	1	0	0	0
43.6428	38.4911	93.3474	5.79459	0	1	0	0	0
53.8015	-31.9546	90.4671	5.79459	0	1	0	0	0
41.0312	77.8721	65.9725	5.79459	0	1	0	0	0
-28.8748	74.5293	75.5753	5.79459	0	1	0	0	0
-48.4822	86.4797	47.6386	5.79459	0	1	0	0	0
44.4267	107.206	35.9539	5.69575	0	0.5	0.5
59.9085	105.69	0.748093	5.69575	1	1	0
-17.1837	102.836	62.3646	5.69575	1	1	0
57.1823	100.517	37.2178	5.69575	1	1	0
4.65234	119.247	22.8015	5.69575	1	1	0
21.5957	99.9791	40.4697	8.29527	0	0	1
2.76995	107.925	21.053	5.79459	0	1	0	0	0
-22.9645	99.9058	39.9059	5.79459	0	1	0	0	0
-4.61108	32.6246	116.937	5.69575	1	1	0
12.4448	37.3337	102.72	8.29527	0	0	1
-40.3407	1.2681	102.328	5.79459	0	1	0	0	0
16.2036	2.32744	108.775	5.79459	0	1	0	0	0
-26.7983	33.333	101.345	5.79459	0	1	0	0	0
93.6053	76.1777	13.9609	5.69575	0	0.5	0.5
120.436	0.945709	15.9434	5.69575	1	1	0
100.847	24.4005	36.5305	5.79459	0	1	0	0	0
108.015	-10.7914	17.787	5.79459	0	1	0	0	0
107.734	42.3019	36.9294	5.69575	1	1	0
90.2509	15.487	60.9501	8.29527	0	0	1
85.3817	60.1942	34.4474	8.29527	0	0	1
105.782	-30.1031	-2.01508	5.79459	0	1	0	0	0
69.958	42.555	73.4504	5.79459	0	1	0	0	0
