# Supplementary material for: Mechanistic model of radiotherapy-induced lung fibrosis using coupled 3D agent-based and Monte Carlo simulations
Source: Commun Med (Lond). 2024 Feb 9;4:16. doi: 10.1038/s43856-024-00442-w (PMC10858213; doi:10.1038/s43856-024-00442-w)
Supplement: Supplementary file 8 — Supplementary Software 1 [file 43856_2024_442_MOESM8_ESM.zip › code/HealthyStructure_phagFrac1.0_senescent1.0/exp_6/alv4.dat]

-37.5134	-13.4258	-87.5646	8	0	1	1	0	1
-65.8332	-97.8957	-29.0227	5.69575	1	1	0
-86.3849	-57.0877	-37.1302	5.79459	0	1	0	0	0
-34.9202	-94.7444	-67.5573	5.69575	0	0.5	0.5
-98.944	-21.1801	-67.2413	5.69575	0	0.5	0.5
-62.4112	-41.3407	-80.5965	8.29527	0	0	1
-86.5887	-33.009	-59.2689	8.29527	0	0	1
-58.5502	-73.1306	-57.6523	5.79459	0	1	0	0	0
-51.8289	-91.9345	-31.0131	5.79459	0	1	0	0	0
-25.9729	-79.7935	-47.0519	8	0.5	0.5	0.5	0	1
90.0007	-53.8557	-33.1578	5.79459	0	1	0	0	0
-11.6647	-43.8328	-100.213	8.29527	0	0	1
86.0216	-38.366	-56.8185	5.79459	0	1	0	0	0
60.2302	-79.3684	-46.6152	5.79459	0	1	0	0	0
34.3858	-43.7981	-107.985	5.69575	0	0.5	0.5
-3.61233	-107.532	-56.425	5.69575	0	0.5	0.5
22.057	-116.082	-28.2549	5.69575	0	0.5	0.5
4.18875	-88.274	-83.367	5.69575	1	1	0
47.2209	-83.3493	-74.7193	5.69575	1	1	0
75.8306	-93.6869	-15.2445	5.69575	1	1	0
65.0547	-39.9307	-79.2049	8.29527	0	0	1
48.0941	-77.8991	-29.5661	8	0	1	1	0	1
22.791	-95.625	-49.3603	8.29527	0	0	1
30.2473	-41.7527	-97.1627	5.79459	0	1	0	0	0
42.7768	-98.955	-21.8642	5.79459	0	1	0	0	0
15.2372	-81.3559	-72.4503	5.79459	0	1	0	0	0
-20.3565	-99.1249	-43.1262	5.79459	0	1	0	0	0
48.3029	-62.214	-76.787	5.79459	0	1	0	0	0
-9.55629	-77.3227	-77.6523	8.29527	0	0	1
44.5156	-102.414	-47.8493	5.69575	0	0.5	0.5
-59.2564	84.4936	-38.0831	8.29527	0	0	1
-86.2311	59.9448	-32.7235	8.29527	0	0	1
-84.8084	25.2744	-65.3356	5.79459	0	1	0	0	0
-23.9697	91.6007	-55.989	5.79459	0	1	0	0	0
-61.414	72.5677	-55.3376	5.79459	0	1	0	0	0
-4.4976	-19.8104	-108.108	5.79459	0	1	0	0	0
-67.4075	-0.0995789	-86.9265	8.29527	0	0	1
-57.0799	81.845	-69.305	5.69575	1	1	0
-94.1522	-19.639	-2.26793	8	0.5	0.5	0.5	0	1
-75.1432	29.6719	-90.7357	5.69575	1	1	0
-94.8105	54.4647	12.0237	5.79459	0	1	0	0	0
-96.0699	-4.72626	-53.369	5.79459	0	1	0	0	0
-107.565	16.2444	-16.3067	5.79459	0	1	0	0	0
-105.72	-7.46886	-29.455	8.29527	0	0	1
-41.3051	64.4744	-78.9743	8.29527	0	0	1
-97.2	38.9162	-33.7296	5.79459	0	1	0	0	0
-17.3102	105.113	-27.4172	5.79459	0	1	0	0	0
-43.0517	-13.3835	-100.343	5.79459	0	1	0	0	0
-40.0986	35.0324	-96.254	5.79459	0	1	0	0	0
-62.0631	43.1924	-79.8911	5.79459	0	1	0	0	0
42.7234	62.7077	-94.8809	5.69575	1	1	0
21.9233	62.3413	-101.945	5.69575	0	0.5	0.5
72.3161	71.2624	-66.723	5.69575	0	0.5	0.5
-26.225	5.12048	-106.705	8.29527	0	0	1
57.2458	1.17726	-93.923	8.29527	0	0	1
26.1611	18.9677	-105.145	8.29527	0	0	1
35.5769	70.475	-76.6007	5.79459	0	1	0	0	0
62.8713	86.0997	-27.0933	8.29527	0	0	1
81.6573	73.5703	4.41505	5.79459	0	1	0	0	0
82.9258	87.2565	-16.4169	5.69575	0	0.5	0.5
46.0855	71.7277	-86.5517	5.69575	0	0.5	0.5
6.83009	55.0828	-94.9696	5.79459	0	1	0	0	0
-9.56084	16.5708	-119.975	5.69575	1	1	0
-57.6221	69.8445	-32.5034	8	0	1	1	0	1
53.142	47.83	-83.5956	8.29527	0	0	1
-12.3369	33.2074	-104.14	8.29527	0	0	1
75.6523	54.8744	-58.0132	5.79459	0	1	0	0	0
9.94954	92.3652	-58.9041	5.79459	0	1	0	0	0
93.7473	49.2193	-29.8145	5.79459	0	1	0	0	0
48.2717	98.8321	1.43451	5.79459	0	1	0	0	0
44.7481	90.1076	-44.4774	5.79459	0	1	0	0	0
80.5909	84.2784	-34.0903	5.69575	0	0.5	0.5
48.4078	88.258	-68.0229	5.69575	0	0.5	0.5
46.7363	25.7358	-96.1945	5.79459	0	1	0	0	0
30.6409	13.2473	-116.821	5.69575	0	0.5	0.5
-54.214	105.661	-25.6206	5.69575	0	0.5	0.5
60.6475	103.507	-19.1831	5.69575	1	1	0
-10.0573	117.325	-29.8913	5.69575	0	0.5	0.5
-5.79273	120.057	-17.6828	5.69575	1	1	0
2.51186	109.969	0.700073	5.79459	0	1	0	0	0
-24.9367	-76.8567	74.6406	5.79459	0	1	0	0	0
-42.9563	-89.843	46.7225	5.79459	0	1	0	0	0
-82.5835	-71.6817	-11.904	5.79459	0	1	0	0	0
-32.4998	8.90619	90.1106	8	0	1	1	0	1
-119.626	-21.0996	-2.05417	5.69575	1	1	0
-53.6735	-0.118347	96.0164	5.79459	0	1	0	0	0
-30.7865	-107.463	47.58	5.69575	1	1	0
-60.0306	-58.3762	71.334	8.29527	0	0	1
-71.9406	-81.4108	17.2287	8.29527	0	0	1
-95.346	-28.0201	47.1595	8.29527	0	0	1
-72.735	-14.0986	81.3072	8.29527	0	0	1
-55.8398	-94.1901	10.4954	5.79459	0	1	0	0	0
-21.3449	-105.559	22.397	5.79459	0	1	0	0	0
-36.1791	-40.5822	95.6235	5.79459	0	1	0	0	0
-102.329	-39.9438	5.7688	5.79459	0	1	0	0	0
-84.7151	-53.1084	45.8568	5.79459	0	1	0	0	0
-91.5639	-78.0882	16.6789	5.69575	0	0.5	0.5
-17.825	-107.969	-11.1809	5.79459	0	1	0	0	0
-96.7958	-10.555	72.6572	5.69575	0	0.5	0.5
37.692	-115.098	9.57272	5.69575	1	1	0
24.9655	-92.5542	74.6347	5.69575	0	0.5	0.5
58.9253	-59.8662	71.0196	8.29527	0	0	1
51.8434	-86.584	67.6414	5.69575	0	0.5	0.5
69.9772	-74.9594	65.1473	5.69575	0	0.5	0.5
74.1578	-62.2065	73.4238	5.69575	1	1	0
-22.9803	-112.986	38.2879	5.69575	1	1	0
83.9786	-14.7716	69.4938	8.29527	0	0	1
-0.198257	-103.214	38.036	8.29527	0	0	1
84.3758	-68.9029	-15.2677	8.29527	0	0	1
23.576	-107.372	-3.91585	8.29527	0	0	1
30.0534	-23.6721	88.2718	8	0.5	0.5	0.5	0	1
60.3048	-91.9368	-3.31001	8.29527	0	0	1
89.1694	-53.17	36.3562	8.29527	0	0	1
26.2267	-74.5932	76.4723	8.29527	0	0	1
95.94	-49.5719	20.9321	5.79459	0	1	0	0	0
28.7228	-88.7524	58.2924	5.79459	0	1	0	0	0
36.1457	-110.592	34.9744	5.69575	0	0.5	0.5
44.554	-98.1613	56.0287	5.69575	0	0.5	0.5
37.8923	-98.6131	30.6469	5.79459	0	1	0	0	0
-41.8738	-38.9253	107.199	5.69575	0	0.5	0.5
11.2678	-46.6021	111.63	5.69575	1	1	0
6.95584	-61.3342	91.0479	5.79459	0	1	0	0	0
13.4054	-33.3014	116.058	5.69575	0	0.5	0.5
59.8889	-30.9294	101.077	5.69575	0	0.5	0.5
20.9085	-21.9879	105.733	8.29527	0	0	1
3.17313	-35.8991	103.929	5.79459	0	1	0	0	0
-34.5699	96.96	64.5426	5.69575	0	0.5	0.5
-80.0264	40.7084	81.8444	5.69575	1	1	0
-64.1448	87.1329	19.8234	8.29527	0	0	1
-34.8759	84.2951	61.4605	8.29527	0	0	1
-33.3743	35.4521	82.9746	8	0	1	1	0	1
-73.4091	62.1109	-2.96907	8	0.5	0.5	0.5	0	1
-59.3142	92.6211	1.77798	5.79459	0	1	0	0	0
-82.7738	87.8575	13.7644	5.69575	0	0.5	0.5
-121.304	-5.5099	3.85683	5.69575	1	1	0
-95.4727	16.6231	52.0445	8.29527	0	0	1
-107.654	20.9715	8.41026	8.29527	0	0	1
-69.9458	58.5016	61.5234	8.29527	0	0	1
-11.3942	98.4414	47.7437	5.79459	0	1	0	0	0
-78.801	60.1244	47.7017	5.79459	0	1	0	0	0
-91.6667	37.12	48.1594	5.79459	0	1	0	0	0
-105.088	-10.0361	30.9144	5.79459	0	1	0	0	0
-34.1459	65.8896	81.1949	5.79459	0	1	0	0	0
-66.5174	68.8805	74.7717	5.69575	0	0.5	0.5
42.945	89.3853	70.1847	5.69575	1	1	0
33.4135	65.0619	82.1614	8.29527	0	0	1
49.3624	88.1733	43.4607	8.29527	0	0	1
-23.2936	59.3683	72.0296	8	0	1	1	0	1
49.9988	79.7069	20.0602	8	0.5	0.5	0.5	0	1
-52.1165	-23.7335	77.3051	8	0.5	0.5	0.5	0	1
4.60282	56.5517	94.2375	8.29527	0	0	1
47.101	75.6576	64.4781	5.79459	0	1	0	0	0
72.8106	42.4979	70.6579	5.79459	0	1	0	0	0
-25.9257	106.715	-6.30345	8.29527	0	0	1
-41.8042	112.147	20.866	5.69575	1	1	0
-30.5925	116.437	16.3247	5.69575	0	0.5	0.5
-14.6061	120.424	6.67172	5.69575	1	1	0
24.7914	109.58	46.2338	5.69575	1	1	0
17.4717	118.458	20.5486	5.69575	1	1	0
24.9053	107.052	-4.43347	8.29527	0	0	1
2.84383	120.047	18.4548	5.69575	0	0.5	0.5
-47.946	-4.85434	111.524	5.69575	0	0.5	0.5
-24.5195	-1.83687	107.217	5.79459	0	1	0	0	0
-19.3583	36.7046	101.873	8.29527	0	0	1
57.094	26.7515	90.1367	5.79459	0	1	0	0	0
1.10035	15.0892	108.955	5.79459	0	1	0	0	0
36.5161	9.75615	103.302	5.79459	0	1	0	0	0
89.5933	-52.9102	-62.7173	5.69575	0	0.5	0.5
93.3131	-7.69131	-57.7365	5.79459	0	1	0	0	0
106.868	-17.2114	-19.5747	5.79459	0	1	0	0	0
87.0986	19.3407	-64.341	5.79459	0	1	0	0	0
104.342	32.3534	-12.8864	8.29527	0	0	1
92.1985	74.2054	-27.439	5.69575	0	0.5	0.5
109.616	8.84421	2.49423	5.79459	0	1	0	0	0
105.622	-18.3466	24.6442	5.79459	0	1	0	0	0
94.9386	-4.73695	55.357	5.79459	0	1	0	0	0
94.5352	43.0312	63.0184	5.69575	0	0.5	0.5
121.335	1.97296	5.80222	5.69575	1	1	0
97.915	24.35	43.8148	5.79459	0	1	0	0	0
85.0001	58.537	38.0579	5.79459	0	1	0	0	0
106.424	2.9249	58.5246	5.69575	0	0.5	0.5
-37.7904	-64.8423	-80.4199	5.79459	0	1	0	0	0
