# Supplementary material for: Mechanistic model of radiotherapy-induced lung fibrosis using coupled 3D agent-based and Monte Carlo simulations
Source: Commun Med (Lond). 2024 Feb 9;4:16. doi: 10.1038/s43856-024-00442-w (PMC10858213; doi:10.1038/s43856-024-00442-w)
Supplement: Supplementary file 8 — Supplementary Software 1 [file 43856_2024_442_MOESM8_ESM.zip › code/HealthyStructure_phagFrac1.0_senescent1.0/exp_6/alv6.dat]

-80.0823	-76.0864	-50.5725	5.69575	0	0.5	0.5
-67.9361	-13.4242	-85.4662	5.79459	0	1	0	0	0
-117.181	-19.1988	-25.7295	5.69575	0	0.5	0.5
-54.6889	-105.038	-27.1188	5.69575	1	1	0
-85.5086	-56.1957	-40.3773	8.29527	0	0	1
-61.0787	-40.151	-82.2027	8.29527	0	0	1
-30.5148	-46.7816	-94.7646	5.79459	0	1	0	0	0
38.4517	-64.6647	-59.9619	8	0.5	0.5	0.5	0	1
-0.374542	-77.9544	-77.6078	8.29527	0	0	1
51.0463	-78.9455	-57.113	5.79459	0	1	0	0	0
-30.9304	-108.132	-45.9416	5.69575	1	1	0
51.8524	-33.6757	-73.7072	8	0.5	0.5	0.5	0	1
-34.7139	-63.4215	-97.6348	5.69575	1	1	0
46.0615	-31.0378	-94.9473	8.29527	0	0	1
9.52512	-84.4282	-45.129	8	0	1	1	0	1
25.1826	-96.5972	-46.2041	8.29527	0	0	1
-11.9099	-103.003	-36.7211	8.29527	0	0	1
58.8489	-12.4326	-92.0991	5.79459	0	1	0	0	0
24.6077	2.97979	-107.171	5.79459	0	1	0	0	0
41.0795	-61.5679	-81.3749	5.79459	0	1	0	0	0
-41.0952	-81.7083	-61.1142	5.79459	0	1	0	0	0
-4.76764	-30.8174	-105.487	5.79459	0	1	0	0	0
-41.26	3.55875	-101.907	5.79459	0	1	0	0	0
55.4625	-103.1	-32.4691	5.69575	0	0.5	0.5
85.4728	-27.1069	-63.7151	5.79459	0	1	0	0	0
80.505	-56.9779	-48.708	5.79459	0	1	0	0	0
75.2488	-41.2517	-85.9989	5.69575	0	0.5	0.5
-57.7101	92.165	-54.1848	5.69575	1	1	0
-72.9769	67.7716	-46.7052	8.29527	0	0	1
-106.392	36.7173	-45.7445	5.69575	1	1	0
-63.457	86.5584	-24.1008	8.29527	0	0	1
-59.2691	40.7278	-83.2371	5.79459	0	1	0	0	0
-78.8274	16.5731	-74.9105	5.79459	0	1	0	0	0
-71.4737	51.317	-83.7733	5.69575	0	0.5	0.5
-42.1547	41.0567	-106.288	5.69575	1	1	0
-41.8869	85.5491	-75.4107	5.69575	0	0.5	0.5
-11.7854	99.0066	-46.4619	8.29527	0	0	1
-32.7529	84.4001	-62.4809	8.29527	0	0	1
-38.5033	-3.35441	-88.1006	8	0	1	1	0	1
4.89128	89.7513	-63.4097	8.29527	0	0	1
-3.33275	111.88	-47.2438	5.69575	0	0.5	0.5
48.2588	41.7004	-103.402	5.69575	1	1	0
4.98898	89.3536	-35.3062	8	0	1	1	0	1
44.4228	83.5717	-17.2589	8	0.5	0.5	0.5	0	1
-15.7553	47.792	-97.8146	8.29527	0	0	1
4.51167	70.0429	-84.6973	8.29527	0	0	1
-8.09767	1.97148	-109.684	8.29527	0	0	1
-48.7109	85.487	-49.1774	5.79459	0	1	0	0	0
-23.566	106.505	-14.1895	5.79459	0	1	0	0	0
39.5981	46.3088	-91.5832	5.79459	0	1	0	0	0
45.9698	94.3424	-32.9588	5.79459	0	1	0	0	0
41.5911	75.4009	-68.4463	5.79459	0	1	0	0	0
72.5005	42.6622	-70.8774	5.79459	0	1	0	0	0
94.8526	49.5711	-25.4104	5.79459	0	1	0	0	0
65.2732	15.374	-87.1955	5.79459	0	1	0	0	0
93.2731	54.0816	-55.993	5.69575	1	1	0
85.4634	73.7812	-44.9012	5.69575	1	1	0
76.9706	67.2929	-40.5715	8.29527	0	0	1
118.142	14.2459	-24.4809	5.69575	0	0.5	0.5
83.5868	64.3062	-60.3147	5.69575	0	0.5	0.5
59.6194	100.322	-33.7789	5.69575	0	0.5	0.5
-104.322	-21.178	-27.711	8.29527	0	0	1
-51.8314	-67.4798	69.7136	8.29527	0	0	1
-67.8718	-86.1522	-8.44011	8.29527	0	0	1
-94.4194	-38.8401	40.9441	8.29527	0	0	1
-70.6548	-74.9257	-38.6527	5.79459	0	1	0	0	0
-114.342	-36.7886	-18.233	5.69575	0	0.5	0.5
-109.111	-2.18015	-13.7628	5.79459	0	1	0	0	0
-79.0655	-67.5937	35.7735	8.29527	0	0	1
-87.3472	-23.487	-32.7765	8	0	1	1	0	1
-86.1731	-67.5697	10.4179	8.29527	0	0	1
-78.7454	-37.9842	66.756	8.29527	0	0	1
-106.276	-7.60109	27.341	5.79459	0	1	0	0	0
-77.7273	-1.30664	77.8252	5.79459	0	1	0	0	0
-51.0927	-92.6028	30.2367	5.79459	0	1	0	0	0
-80.9377	-88.5231	-19.3043	5.69575	0	0.5	0.5
-100.343	-44.4203	-7.62057	5.79459	0	1	0	0	0
-119.762	-4.03089	-20.0364	5.69575	0	0.5	0.5
-49.8804	-16.9178	96.5698	8.29527	0	0	1
-37.023	-110.008	35.8821	5.69575	0	0.5	0.5
-23.2897	-99.3267	65.9696	5.69575	1	1	0
64.6362	8.69215	70.7254	8	0.5	0.5	0.5	0	1
15.3393	-108.891	-2.71992	5.79459	0	1	0	0	0
22.2016	-104.517	57.8199	5.69575	0	0.5	0.5
12.447	-105.129	-29.8838	5.79459	0	1	0	0	0
58.0561	-79.5263	71.1688	5.69575	1	1	0
42.237	-66.6677	76.6252	8.29527	0	0	1
21.9635	-102.575	33.1052	8.29527	0	0	1
51.3197	-81.5672	53.0384	8.29527	0	0	1
-9.95081	-106.683	24.8962	5.79459	0	1	0	0	0
-36.2285	-55.8478	87.5701	5.79459	0	1	0	0	0
-31.6909	-105.106	-6.96529	5.79459	0	1	0	0	0
54.6635	-93.2012	20.6262	5.79459	0	1	0	0	0
58.6537	-91.6981	-15.8494	5.79459	0	1	0	0	0
-23.5423	-92.4104	54.8255	5.79459	0	1	0	0	0
92.6766	-35.4881	47.4515	5.79459	0	1	0	0	0
66.8369	-70.505	72.9507	5.69575	0	0.5	0.5
88.7804	-61.7302	20.1846	5.79459	0	1	0	0	0
102.59	-30.8685	-24.9476	5.79459	0	1	0	0	0
104.561	-33.6253	6.03009	5.79459	0	1	0	0	0
83.4359	0.937767	71.6769	5.79459	0	1	0	0	0
85.6662	-67.4782	-14.422	5.79459	0	1	0	0	0
85.0881	-32.0462	80.5789	5.69575	0	0.5	0.5
101.097	-0.564896	43.3478	5.79459	0	1	0	0	0
109.169	-49.3269	20.222	5.69575	0	0.5	0.5
-27.3446	-29.5991	102.353	5.79459	0	1	0	0	0
0.698792	-80.514	74.9467	5.79459	0	1	0	0	0
62.4125	-28.7797	85.886	5.79459	0	1	0	0	0
36.3922	-73.5251	89.6082	5.69575	0	0.5	0.5
13.5592	-60.1417	91.0995	5.79459	0	1	0	0	0
29.0611	-36.4472	99.6321	8.29527	0	0	1
-3.03188	-21.9626	107.74	5.79459	0	1	0	0	0
73.2899	-53.6845	62.0207	5.79459	0	1	0	0	0
49.7267	-46.4294	100.655	5.69575	0	0.5	0.5
25.4783	-43.5129	110.54	5.69575	0	0.5	0.5
63.4821	-40.1092	95.5049	5.69575	0	0.5	0.5
76.3103	-23.2628	91.6269	5.69575	0	0.5	0.5
59.4056	-52.5313	92.0398	5.69575	1	1	0
-74.4783	69.2314	41.9522	8.29527	0	0	1
-81.4915	40.8016	61.5983	8.29527	0	0	1
-99.6985	21.8267	41.0324	5.79459	0	1	0	0	0
-61.0571	91.3538	5.14933	5.79459	0	1	0	0	0
-96.2489	12.571	-51.7506	5.79459	0	1	0	0	0
-99.0893	53.0083	46.1662	5.69575	0	0.5	0.5
-100.525	17.9617	65.8185	5.69575	0	0.5	0.5
-107.043	27.9415	50.2111	5.69575	1	1	0
-79.1562	34.9624	85.2751	5.69575	1	1	0
-91.0274	61.2741	-7.71326	5.79459	0	1	0	0	0
-116.787	9.16604	32.1981	5.69575	1	1	0
-105.902	25.1776	15.84	8.29527	0	0	1
-32.389	83.8603	-34.262	8	0.5	0.5	0.5	0	1
-100.288	39.1051	-22.651	8.29527	0	0	1
-83.2064	51.9832	49.7436	5.79459	0	1	0	0	0
-55.6344	87.7362	36.1549	5.79459	0	1	0	0	0
-84.8478	86.9522	0.242512	5.69575	0	0.5	0.5
-64.2919	40.2246	94.9127	5.69575	1	1	0
-82.7539	15.7467	87.5427	5.69575	0	0.5	0.5
-55.7843	23.7889	91.7726	5.79459	0	1	0	0	0
51.2382	67.7387	45.1841	8	0	1	1	0	1
46.2695	110.768	-18.697	5.69575	1	1	0
12.7249	108.653	52.8432	5.69575	1	1	0
6.75717	104.722	32.9751	8.29527	0	0	1
41.6625	71.9694	72.0044	8.29527	0	0	1
41.5808	91.9419	43.7917	5.79459	0	1	0	0	0
-27.3026	95.8904	46.4715	5.79459	0	1	0	0	0
-11.853	86.1582	67.3519	5.79459	0	1	0	0	0
47.5067	111.771	3.20071	5.69575	1	1	0
-4.27936	109.834	4.25164	5.79459	0	1	0	0	0
46.4073	98.3786	16.3713	8.29527	0	0	1
14.0803	70.9577	82.8644	5.79459	0	1	0	0	0
78.6093	70.2259	31.4469	5.79459	0	1	0	0	0
26.2913	106.715	-4.54509	5.79459	0	1	0	0	0
-21.4793	105.845	55.6366	5.69575	0	0.5	0.5
-15.3382	111.449	45.8668	5.69575	0	0.5	0.5
108.842	35.6318	40.5431	5.69575	0	0.5	0.5
75.5189	79.9204	-3.10332	8.29527	0	0	1
78.8853	46.1092	80.0669	5.69575	0	0.5	0.5
119.31	15.3021	17.0576	5.69575	1	1	0
111.55	38.9846	28.2243	5.69575	1	1	0
95.6653	63.5549	39.6083	5.69575	1	1	0
99.0591	44.2699	18.0961	8.29527	0	0	1
45.5641	11.5514	83.9402	8	0	1	1	0	1
109.809	-5.88654	-2.69583	8.29527	0	0	1
104.369	22.4723	-26.4959	5.79459	0	1	0	0	0
94.9992	4.37677	-55.2811	5.79459	0	1	0	0	0
101.063	26.8154	34.1623	5.79459	0	1	0	0	0
107.186	55.862	-12.267	5.69575	0	0.5	0.5
76.2992	89.1267	31.54	5.69575	0	0.5	0.5
2.95586	113.06	44.3776	5.69575	0	0.5	0.5
-34.3206	78.922	85.7515	5.69575	1	1	0
-41.2086	58.7954	83.3364	5.79459	0	1	0	0	0
50.8155	-2.7775	97.5197	8.29527	0	0	1
10.2815	75.5851	94.5588	5.69575	0	0.5	0.5
4.7038	11.9835	109.244	5.79459	0	1	0	0	0
-17.583	67.0779	99.7562	5.69575	1	1	0
33.9236	47.9384	93.0113	8.29527	0	0	1
-19.0693	5.78222	94.1191	8	0.5	0.5	0.5	0	1
-21.6484	33.0352	102.664	8.29527	0	0	1
69.5323	49.1227	69.6592	5.79459	0	1	0	0	0
-9.46387	53.9503	95.3929	5.79459	0	1	0	0	0
50.6863	7.41258	110.162	5.69575	0	0.5	0.5
68.6789	23.1764	82.741	8.29527	0	0	1
