# Supplementary material for: Mechanistic model of radiotherapy-induced lung fibrosis using coupled 3D agent-based and Monte Carlo simulations
Source: Commun Med (Lond). 2024 Feb 9;4:16. doi: 10.1038/s43856-024-00442-w (PMC10858213; doi:10.1038/s43856-024-00442-w)
Supplement: Supplementary file 8 — Supplementary Software 1 [file 43856_2024_442_MOESM8_ESM.zip › code/HealthyStructure_phagFrac1.0_senescent1.0/exp_6/alv7.dat]

-52.6219	-96.7192	-51.3442	5.69575	1	1	0
-38.0444	-93.7675	-43.131	8.29527	0	0	1
-6.51527	-108.147	-54.9694	5.69575	0	0.5	0.5
46.3454	-107.122	-33.7165	5.69575	1	1	0
-5.82519	-103.693	-36.2461	8.29527	0	0	1
60.9004	-99.2141	-34.7489	5.69575	0	0.5	0.5
-22.7923	-108.87	-48.8645	5.69575	0	0.5	0.5
-88.7081	3.6937	-82.9285	5.69575	1	1	0
-93.7114	-37.7098	-43.5448	5.79459	0	1	0	0	0
-59.0479	1.96376	-92.7873	5.79459	0	1	0	0	0
-41.6644	-89.7539	-70.4856	5.69575	1	1	0
-72.9151	-61.9861	-54.2321	8.29527	0	0	1
-71.3265	-32.567	-77.1487	8.29527	0	0	1
-20.595	9.69838	-93.4711	8	0.5	0.5	0.5	0	1
-88.9411	-18.259	-62.0975	8.29527	0	0	1
-98.19	-0.347336	-49.5843	8.29527	0	0	1
-42.49	-64.6707	-78.1812	5.79459	0	1	0	0	0
15.0856	-6.77379	-120.36	5.69575	1	1	0
79.2439	-27.2968	-47.231	8	0	1	1	0	1
61.6675	-60.4171	-68.1681	5.79459	0	1	0	0	0
42.3944	-67.7215	-53.591	8	0	1	1	0	1
0.13295	-79.7718	-91.6316	5.69575	0	0.5	0.5
46.2205	-7.24066	-99.5552	8.29527	0	0	1
15.1283	-38.7695	-101.824	8.29527	0	0	1
-13.3569	-90.8925	-60.4991	8.29527	0	0	1
42.2753	-33.5569	-95.8475	5.79459	0	1	0	0	0
-18.0985	-54.0238	-94.095	5.79459	0	1	0	0	0
21.053	-69.5358	-82.5926	5.79459	0	1	0	0	0
-15.6515	-88.8379	-81.3804	5.69575	0	0.5	0.5
96.8508	-50.6525	-53.0486	5.69575	1	1	0
104.467	-13.41	-31.7304	8.29527	0	0	1
83.9227	-43.3458	-56.3749	5.79459	0	1	0	0	0
110.455	7.25598	-50.0709	5.69575	1	1	0
80.4456	-19.1856	-72.5288	5.79459	0	1	0	0	0
110.581	-8.75496	-49.5481	5.69575	0	0.5	0.5
-54.99	61.7459	-72.5503	5.79459	0	1	0	0	0
-84.2502	51.1361	-48.857	5.79459	0	1	0	0	0
-55.1044	73.448	-79.5536	5.69575	0	0.5	0.5
-100.178	28.1494	-35.6657	5.79459	0	1	0	0	0
-36.6868	78.0326	-42.6671	8	0	1	1	0	1
-60.8813	33.158	-85.405	5.79459	0	1	0	0	0
3.8588	83.6977	-87.9756	5.69575	1	1	0
17.1835	94.3087	-8.12862	8	0.5	0.5	0.5	0	1
41.5776	95.7124	-34.7915	8.29527	0	0	1
-17.4902	16.8344	-107.29	8.29527	0	0	1
79.5221	47.3141	-59.4777	5.79459	0	1	0	0	0
8.39153	27.4018	-106.201	5.79459	0	1	0	0	0
12.9703	101.335	-40.7841	8.29527	0	0	1
38.3918	38.3018	-95.7029	8.29527	0	0	1
5.80192	34.6312	-89.5684	8	0.5	0.5	0.5	0	1
-31.27	53.3447	-90.9754	8.29527	0	0	1
58.1869	53.1546	-76.739	8.29527	0	0	1
-21.7692	-17.2477	-106.436	5.79459	0	1	0	0	0
0.675507	69.0488	-85.626	5.79459	0	1	0	0	0
-18.2468	90.8503	-59.2728	5.79459	0	1	0	0	0
70.8856	13.3415	-83.0496	5.79459	0	1	0	0	0
37.773	77.583	-68.2208	5.79459	0	1	0	0	0
82.1841	64.507	-34.4183	8.29527	0	0	1
95.5166	51.5016	-18.0043	5.79459	0	1	0	0	0
101.816	14.5273	-39.0183	8.29527	0	0	1
106.87	19.4461	-54.411	5.69575	0	0.5	0.5
-62.5265	-104.108	-3.40919	5.69575	0	0.5	0.5
13.1861	-109.036	6.11387	8.29527	0	0	1
-41.8373	-99.5786	20.8268	8.29527	0	0	1
39.0071	-101.995	-13.2463	5.79459	0	1	0	0	0
15.2684	-103.613	-33.6345	5.79459	0	1	0	0	0
-3.73726	-97.156	51.4466	5.79459	0	1	0	0	0
44.693	-87.8383	-48.8567	5.79459	0	1	0	0	0
-100.587	-6.5612	44.0305	8.29527	0	0	1
-109.244	8.52208	9.64775	8.29527	0	0	1
-21.5501	48.2811	80.3742	8	0	1	1	0	1
-31.0264	-57.2485	88.6565	5.79459	0	1	0	0	0
-105.452	-19.1776	24.7391	5.79459	0	1	0	0	0
-108.216	-9.2818	54.4516	5.69575	1	1	0
-61.4394	-94.5665	45.1917	5.69575	0	0.5	0.5
-81.5433	-63.2131	38.1417	5.79459	0	1	0	0	0
-34.8825	-94.8042	43.5359	5.79459	0	1	0	0	0
-80.7424	-34.2881	66.3687	5.79459	0	1	0	0	0
-92.2319	-31.712	72.4412	5.69575	1	1	0
-77.414	16.827	76.3146	8.29527	0	0	1
-107.515	-23.0022	-3.38737	8.29527	0	0	1
-92.3836	-2.2133	-26.7552	8	0	1	1	0	1
-56.8254	-93.1169	-14.148	8.29527	0	0	1
-88.3466	-7.65643	65.0866	8.29527	0	0	1
-87.9896	-65.9202	3.51743	5.79459	0	1	0	0	0
-98.005	-46.2337	-18.9067	5.79459	0	1	0	0	0
-62.9534	-59.5719	67.7353	5.79459	0	1	0	0	0
-63.4576	-89.5423	7.43671	5.79459	0	1	0	0	0
-51.6197	-20.9629	94.8474	5.79459	0	1	0	0	0
-40.0411	-78.925	65.3266	5.79459	0	1	0	0	0
-77.3263	-66.5804	65.9363	5.69575	0	0.5	0.5
-91.1099	-17.565	78.4242	5.69575	0	0.5	0.5
63.7523	-85.7327	-26.1837	8.29527	0	0	1
48.3234	-60.0699	78.4631	8.29527	0	0	1
33.1252	-75.5577	72.7549	8.29527	0	0	1
66.3108	-79.5315	37.106	5.79459	0	1	0	0	0
69.4309	-90.0483	42.7952	5.69575	1	1	0
66.9244	-59.7619	63.6337	8.29527	0	0	1
32.7058	-89.9882	54.1521	8.29527	0	0	1
45.3899	-98.0072	20.8409	5.79459	0	1	0	0	0
2.58446	-61.8548	90.9247	5.79459	0	1	0	0	0
41.384	-78.4859	82.9999	5.69575	0	0.5	0.5
-44.1235	-18.8375	111.616	5.69575	1	1	0
-32.6592	-0.332794	105.035	5.79459	0	1	0	0	0
-65.4669	-23.9018	99.5123	5.69575	0	0.5	0.5
-50.0943	-28.9596	106.826	5.69575	0	0.5	0.5
-81.258	4.85692	90.1856	5.69575	0	0.5	0.5
-3.71736	-58.2268	106.563	5.69575	0	0.5	0.5
33.4675	-14.1849	115.925	5.69575	0	0.5	0.5
24.956	-56.7803	104.466	5.69575	0	0.5	0.5
-22.1696	-7.47821	119.216	5.69575	0	0.5	0.5
-36.0227	-40.3236	108.795	5.69575	1	1	0
50.5282	-31.0996	106.017	5.69575	1	1	0
-32.5115	-0.315903	117.064	5.69575	1	1	0
55.9628	-18.4841	106.237	5.69575	1	1	0
47.1285	24.7414	80.1389	8	0.5	0.5	0.5	0	1
1.83772	-30.9657	105.536	8.29527	0	0	1
19.8497	-9.79375	107.75	5.79459	0	1	0	0	0
-13.8034	-74.8659	94.6809	5.69575	0	0.5	0.5
46.5972	6.37863	99.4385	5.79459	0	1	0	0	0
42.1809	-21.5947	111.868	5.69575	0	0.5	0.5
59.6924	-55.1181	-51.5198	8	0.5	0.5	0.5	0	1
100.029	6.35184	45.3206	5.79459	0	1	0	0	0
97.5005	-39.4432	32.2162	5.79459	0	1	0	0	0
106.484	-54.974	19.974	5.69575	1	1	0
74.4756	-80.3739	9.66545	8.29527	0	0	1
64.4727	-19.5059	86.9643	5.79459	0	1	0	0	0
97.9647	-48.0783	-13.8341	5.79459	0	1	0	0	0
108.574	4.99556	16.9323	5.79459	0	1	0	0	0
87.7114	-16.4984	64.3002	5.79459	0	1	0	0	0
108.769	-15.7832	-4.4984	5.79459	0	1	0	0	0
85.6262	-45.9834	72.8943	5.69575	0	0.5	0.5
69.7763	-63.2984	76.7197	5.69575	0	0.5	0.5
-95.9056	60.0287	44.2557	5.69575	0	0.5	0.5
-76.393	72.1216	32.5974	8.29527	0	0	1
-51.9512	90.8994	33.7399	5.79459	0	1	0	0	0
-30.6305	102.885	-24.0086	5.79459	0	1	0	0	0
-101.117	65.2648	-16.6065	5.69575	1	1	0
-85.5052	68.4827	-9.94876	5.79459	0	1	0	0	0
-48.9354	68.1226	71.1663	5.79459	0	1	0	0	0
-64.9494	78.2668	-41.9034	5.79459	0	1	0	0	0
-82.0356	47.3347	55.9426	5.79459	0	1	0	0	0
-99.6782	43.2354	17.1744	5.79459	0	1	0	0	0
-63.9259	99.2808	28.5781	5.69575	0	0.5	0.5
-62.0998	90.767	-2.22918	5.79459	0	1	0	0	0
38.7405	103.833	49.7773	5.69575	0	0.5	0.5
25.5193	118.778	-0.591674	5.69575	1	1	0
68.441	82.5659	24.4683	8.29527	0	0	1
29.4099	88.2241	58.7501	5.79459	0	1	0	0	0
-1.59622	121.412	4.0484	5.69575	0	0.5	0.5
15.6907	115.601	33.9128	5.69575	0	0.5	0.5
-21.0053	118.516	-16.5085	5.69575	1	1	0
-30.679	85.8945	30.6008	8	0	1	1	0	1
37.5318	99.4498	28.3036	8.29527	0	0	1
18.8867	88.4704	-32.7328	8	0.5	0.5	0.5	0	1
19.3063	107.849	9.78953	5.79459	0	1	0	0	0
-14.3076	74.5504	79.6086	8.29527	0	0	1
0.146584	108.407	-18.6514	5.79459	0	1	0	0	0
-18.2557	106.728	19.3861	5.79459	0	1	0	0	0
-9.98372	96.6362	51.5924	5.79459	0	1	0	0	0
-23.3241	104.174	57.9971	5.69575	0	0.5	0.5
33.5936	90.2003	74.1301	5.69575	0	0.5	0.5
-55.3405	56.048	92.4984	5.69575	1	1	0
-51.6881	34.0888	90.9192	5.79459	0	1	0	0	0
51.0893	34.11	104.816	5.69575	0	0.5	0.5
-10.7851	49.8578	110.262	5.69575	1	1	0
-24.8266	39.9617	99.4319	8.29527	0	0	1
19.4895	42.2459	99.6767	5.79459	0	1	0	0	0
22.4463	70.8715	81.0765	5.79459	0	1	0	0	0
3.27064	18.2617	108.424	5.79459	0	1	0	0	0
-23.9957	73.5933	93.6383	5.69575	0	0.5	0.5
106.963	47.6884	32.3215	5.69575	1	1	0
63.0459	61.8796	65.5449	8.29527	0	0	1
102.834	36.282	14.4484	8.29527	0	0	1
118.84	25.1893	-1.54534	5.69575	0	0.5	0.5
100.413	18.1639	65.9326	5.69575	0	0.5	0.5
73.5036	95.4953	-15.4198	5.69575	1	1	0
81.9109	37.2398	63.2759	8.29527	0	0	1
63.4186	29.5284	84.8891	5.79459	0	1	0	0	0
86.429	65.0178	20.0676	5.79459	0	1	0	0	0
97.986	34.1445	63.1873	5.69575	0	0.5	0.5
