# Supplementary material for: Mechanistic model of radiotherapy-induced lung fibrosis using coupled 3D agent-based and Monte Carlo simulations
Source: Commun Med (Lond). 2024 Feb 9;4:16. doi: 10.1038/s43856-024-00442-w (PMC10858213; doi:10.1038/s43856-024-00442-w)
Supplement: Supplementary file 8 — Supplementary Software 1 [file 43856_2024_442_MOESM8_ESM.zip › code/HealthyStructure_phagFrac1.0_senescent1.0/exp_6/alv3.dat]

-30.9717	-112.468	-33.9761	5.69575	0	0.5	0.5
-43.5001	-23.8333	-110.904	5.69575	1	1	0
-110.707	-14.7981	-47.8119	5.69575	1	1	0
-24.9637	-103.456	-27.8012	8.29527	0	0	1
-72.1243	-77.2836	-30.4171	8.29527	0	0	1
22.858	-100.436	-38.6024	5.79459	0	1	0	0	0
-79.6263	-88.6004	-23.8752	5.69575	0	0.5	0.5
-80.1232	-59.1939	-46.6515	5.79459	0	1	0	0	0
-41.1945	-71.1808	-73.05	5.79459	0	1	0	0	0
-22.6295	-26.3508	-104.372	8.29527	0	0	1
-10.9436	-61.5	-90.5428	5.79459	0	1	0	0	0
20.2669	-14.2435	-107.175	5.79459	0	1	0	0	0
-42.4966	-96.1301	-32.4469	5.79459	0	1	0	0	0
-104.625	-27.307	-20.1967	5.79459	0	1	0	0	0
-98.9827	-12.3455	-46.3578	5.79459	0	1	0	0	0
-77.2171	-40.32	-67.1701	5.79459	0	1	0	0	0
-48.7914	-35.2228	-92.0801	5.79459	0	1	0	0	0
-57.8529	-93.4077	5.27206	5.79459	0	1	0	0	0
-53.6807	-29.0772	-105.037	5.69575	0	0.5	0.5
15.9674	-116.896	-28.9857	5.69575	1	1	0
70.6947	52.6425	-38.5551	8	0.5	0.5	0.5	0	1
-9.85774	-86.8704	-66.7559	8.29527	0	0	1
57.4436	-37.1055	-86.1592	8.29527	0	0	1
60.4661	-74.1213	-10.2646	8	0.5	0.5	0.5	0	1
29.8574	-77.9543	-71.6356	5.79459	0	1	0	0	0
-10.2792	-2.91754	-121.02	5.69575	0	0.5	0.5
42.7799	-106.465	-39.936	5.69575	0	0.5	0.5
60.096	-76.2275	-51.748	5.79459	0	1	0	0	0
77.8747	-21.98	-74.5145	5.79459	0	1	0	0	0
21.3865	-48.5699	-96.3513	5.79459	0	1	0	0	0
46.8292	15.3236	-98.3474	5.79459	0	1	0	0	0
114.096	-38.6802	-15.6776	5.69575	1	1	0
110.54	-40.8743	-29.4983	5.69575	0	0.5	0.5
116.905	-10.8418	-31.2363	5.69575	0	0.5	0.5
115.24	-1.75577	-38.4266	5.69575	1	1	0
-54.7141	-108.116	8.78644	5.69575	0	0.5	0.5
-8.61841	-109.531	5.34552	8.29527	0	0	1
-35.3575	-109.884	37.884	5.69575	0	0.5	0.5
-94.2027	-74.3021	19.1419	5.69575	0	0.5	0.5
-78.4913	-91.9525	11.9896	5.69575	1	1	0
-62.9928	-0.812844	90.1734	8.29527	0	0	1
-21.7922	-88.3204	80.5274	5.69575	0	0.5	0.5
-61.1486	-66.5055	81.2267	5.69575	1	1	0
-119.444	-21.2614	-6.39699	5.69575	1	1	0
-85.5051	-60.2368	61.8086	5.69575	0	0.5	0.5
-69.5052	-99.4989	5.39925	5.69575	0	0.5	0.5
-81.4116	-26.1719	86.2965	5.69575	1	1	0
-115.481	-34.9282	14.3105	5.69575	1	1	0
-45.0941	-61.7743	79.0599	8.29527	0	0	1
-104.651	-19.2924	27.855	8.29527	0	0	1
-39.5328	-101.363	16.2076	8.29527	0	0	1
-80.8887	-71.408	21.3896	8.29527	0	0	1
-87.6005	-66.5088	1.65279	5.79459	0	1	0	0	0
-103.621	-35.4852	10.1472	5.79459	0	1	0	0	0
-69.1416	-49.0798	87.0087	5.69575	0	0.5	0.5
-68.1341	-67.0678	54.4028	5.79459	0	1	0	0	0
-37.7713	-31.3943	98.4262	8.29527	0	0	1
-56.8621	-20.7412	91.8505	5.79459	0	1	0	0	0
-21.6351	-54.755	92.9183	5.79459	0	1	0	0	0
-38.7557	28.0101	99.0627	5.79459	0	1	0	0	0
30.7125	-117.517	-2.53662	5.69575	0	0.5	0.5
46.3831	-111.286	14.9527	5.69575	1	1	0
20.3382	-80.3265	88.8477	5.69575	0	0.5	0.5
64.1715	-35.5634	81.9589	8.29527	0	0	1
84.9156	-52.3302	69.3599	5.69575	1	1	0
78.9491	-74.688	17.0064	8.29527	0	0	1
100.502	-10.0187	67.5195	5.69575	0	0.5	0.5
5.0822	-96.1355	53.2178	8.29527	0	0	1
37.8431	-101.243	20.4296	8.29527	0	0	1
72.9032	-60.5274	16.628	8	0.5	0.5	0.5	0	1
89.9035	-16.4255	30.0506	8	0	1	1	0	1
40.7596	-39.7321	94.1277	8.29527	0	0	1
6.3658	-76.3665	78.9154	8.29527	0	0	1
40.2275	-102.189	-6.25233	8.29527	0	0	1
73.0385	-9.97439	81.6449	5.79459	0	1	0	0	0
78.7704	-69.2784	-33.1017	5.79459	0	1	0	0	0
-21.1995	-83.8949	67.9127	5.79459	0	1	0	0	0
94.9717	-52.9903	-16.5046	5.79459	0	1	0	0	0
41.9128	-84.0235	57.3006	5.79459	0	1	0	0	0
65.3511	-101.716	11.9548	5.69575	0	0.5	0.5
68.857	-75.7453	40.2662	5.79459	0	1	0	0	0
106.214	-42.1835	41.2196	5.69575	0	0.5	0.5
107.549	-56.3881	3.67148	5.69575	1	1	0
102.49	-34.6761	19.8331	8.29527	0	0	1
91.5377	-44.1847	42.0542	5.79459	0	1	0	0	0
14.7583	-60.5349	104.296	5.69575	1	1	0
-3.41512	-49.1674	111.044	5.69575	0	0.5	0.5
11.1432	-37.8665	102.674	5.79459	0	1	0	0	0
31.7567	-6.6576	105.106	5.79459	0	1	0	0	0
-120.497	9.85868	-12.0304	5.69575	0	0.5	0.5
-71.639	78.8909	-27.2657	8.29527	0	0	1
-31.073	88.7994	-57.0012	8.29527	0	0	1
-87.4128	7.59077	-66.343	8.29527	0	0	1
-91.2482	25.4055	-16.8463	8	0	1	1	0	1
-64.4969	68.0505	-57.5263	5.79459	0	1	0	0	0
-45.2806	93.6692	-35.7177	5.79459	0	1	0	0	0
-63.3102	-9.43706	-89.4582	5.79459	0	1	0	0	0
-63.539	74.2324	-72.196	5.69575	0	0.5	0.5
20.8091	30.1397	-88.9614	8	0	1	1	0	1
-73.9103	47.879	-38.7343	8	0.5	0.5	0.5	0	1
-76.3922	87.5831	-35.4362	5.69575	1	1	0
-39.8256	72.9885	-48.395	8	0	1	1	0	1
-62.3897	22.872	-87.6607	8.29527	0	0	1
-17.4287	102.514	-35.8752	8.29527	0	0	1
-17.5784	14.5705	-107.604	5.79459	0	1	0	0	0
19.6266	26.3965	-104.966	5.79459	0	1	0	0	0
-98.6531	39.5856	-28.294	5.79459	0	1	0	0	0
-18.9002	47.5639	-97.3676	5.79459	0	1	0	0	0
-81.5036	38.1064	-63.2856	5.79459	0	1	0	0	0
-43.7839	59.3811	-81.5896	5.79459	0	1	0	0	0
-25.5928	84.6321	-83.3206	5.69575	0	0.5	0.5
-31.1143	113.668	-29.5182	5.69575	0	0.5	0.5
40.9346	60.3681	-97.1595	5.69575	0	0.5	0.5
65.7061	55.9145	-68.2369	5.79459	0	1	0	0	0
96.2185	26.4426	-46.2903	5.79459	0	1	0	0	0
89.5509	79.2269	-21.5291	5.69575	0	0.5	0.5
78.1062	23.6668	-89.9944	5.69575	0	0.5	0.5
83.0577	33.1845	-82.2199	5.69575	0	0.5	0.5
3.76369	45.5405	-112.569	5.69575	1	1	0
42.3315	98.5105	-24.5708	8.29527	0	0	1
68.6149	29.322	-80.8232	5.79459	0	1	0	0	0
12.6192	60.9335	-90.7076	5.79459	0	1	0	0	0
30.9357	77.9811	-71.1473	5.79459	0	1	0	0	0
32.6494	93.4963	-70.373	5.69575	0	0.5	0.5
93.3593	-4.43399	-58.0032	5.79459	0	1	0	0	0
100.746	60.6566	-30.5126	5.69575	0	0.5	0.5
101.567	-25.3412	-33.7927	5.79459	0	1	0	0	0
7.97583	117.622	-29.3475	5.69575	1	1	0
-103.774	35.3728	8.93231	8.29527	0	0	1
-30.037	62.644	85.2848	8.29527	0	0	1
-48.1071	98.8925	2.44562	5.79459	0	1	0	0	0
-33.1595	94.1391	46.2416	5.79459	0	1	0	0	0
-88.195	-22.8884	61.626	5.79459	0	1	0	0	0
-71.1231	31.6509	77.7157	5.79459	0	1	0	0	0
-53.1753	68.6031	67.5722	5.79459	0	1	0	0	0
-56.3506	107.03	-11.3625	5.69575	1	1	0
-83.3065	76.6338	44.1269	5.69575	1	1	0
-19.0316	108.178	-5.95027	8.29527	0	0	1
-102.367	9.90924	39.0221	8.29527	0	0	1
-78.2198	76.4727	11.558	8.29527	0	0	1
-109.032	9.91464	-10.5942	5.79459	0	1	0	0	0
-93.6963	33.6029	46.8172	5.79459	0	1	0	0	0
-63.9474	82.2639	35.2617	5.79459	0	1	0	0	0
-83.1494	56.0461	45.2218	5.79459	0	1	0	0	0
-79.6802	16.7851	90.1622	5.69575	0	0.5	0.5
-121.181	8.49421	1.67293	5.69575	0	0.5	0.5
-34.1409	115.989	11.8651	5.69575	0	0.5	0.5
6.2305	96.6382	73.3631	5.69575	1	1	0
85.351	39.5358	-20.1891	8	0	1	1	0	1
54.7871	108.324	-4.9127	5.69575	1	1	0
89.7066	26.9423	57.6787	5.79459	0	1	0	0	0
37.5513	75.3386	70.8096	8.29527	0	0	1
69.3347	73.2632	-43.8771	5.79459	0	1	0	0	0
60.4958	78.8333	47.176	5.79459	0	1	0	0	0
15.4113	97.3126	48.9158	5.79459	0	1	0	0	0
16.6463	101.629	-38.6578	5.79459	0	1	0	0	0
42.2202	101.575	-0.0947418	5.79459	0	1	0	0	0
90.4464	52.1455	34.6454	5.79459	0	1	0	0	0
92.238	14.0252	23.464	8	0	1	1	0	1
56.7968	-49.8703	59.5193	8	0.5	0.5	0.5	0	1
10.1255	79.4067	75.4456	8.29527	0	0	1
6.88156	74.5248	60.4468	8	0.5	0.5	0.5	0	1
35.4586	100.383	27.6762	8.29527	0	0	1
81.1161	71.3388	20.7593	8.29527	0	0	1
-13.2699	76.1102	78.3016	8.29527	0	0	1
68.0648	40.6954	76.2303	5.79459	0	1	0	0	0
-6.38724	106.064	28.4554	5.79459	0	1	0	0	0
84.1594	69.5971	-13.1734	5.79459	0	1	0	0	0
94.0192	-16.4118	54.6905	5.79459	0	1	0	0	0
102.262	35.0391	-20.3647	5.79459	0	1	0	0	0
113.481	42.0236	10.7748	5.69575	1	1	0
106.882	25.9582	1.41591	8.29527	0	0	1
103.283	13.9863	35.1763	8.29527	0	0	1
97.3329	3.46375	72.6238	5.69575	0	0.5	0.5
119.261	22.5836	5.351	5.69575	0	0.5	0.5
117.276	27.2425	16.2511	5.69575	0	0.5	0.5
-10.9071	-2.8025	109.422	8.29527	0	0	1
-12.0042	15.3255	119.921	5.69575	1	1	0
33.2473	30.3117	100.378	8.29527	0	0	1
-1.575	26.6268	106.717	8.29527	0	0	1
37.8202	6.41094	115.275	5.69575	0	0.5	0.5
53.6077	18.9537	94.1646	5.79459	0	1	0	0	0
-34.129	-87.8942	-19.1129	8	0.5	0.5	0.5	0	1
-115.781	21.469	-29.8962	5.69575	1	1	0
