# Supplementary material for: Mechanistic model of radiotherapy-induced lung fibrosis using coupled 3D agent-based and Monte Carlo simulations
Source: Commun Med (Lond). 2024 Feb 9;4:16. doi: 10.1038/s43856-024-00442-w (PMC10858213; doi:10.1038/s43856-024-00442-w)
Supplement: Supplementary file 8 — Supplementary Software 1 [file 43856_2024_442_MOESM8_ESM.zip › code/HealthyStructure_phagFrac1.0_senescent1.0/exp_6/alv2.dat]

53.6895	-97.8952	-47.8943	5.69575	1	1	0
2.79077	-101.233	-42.9424	8.29527	0	0	1
-26.5141	-105.676	-15.1541	8.29527	0	0	1
-112.016	-26.707	-38.7188	5.69575	0	0.5	0.5
-53.6769	-77.0762	-57.2543	8.29527	0	0	1
-39.2932	-41.6715	-93.9123	5.79459	0	1	0	0	0
-89.0599	-33.3088	-75.6225	5.69575	1	1	0
-66.8974	-43.8934	-53.4189	8	0	1	1	0	1
-38.7798	1.48442	-115.125	5.69575	0	0.5	0.5
-113.022	-35.4249	-27.039	5.69575	1	1	0
-93.2572	-49.0916	-60.4492	5.69575	1	1	0
-51.6277	7.31555	-109.731	5.69575	1	1	0
-83.2382	-38.944	-60.4521	8.29527	0	0	1
-20.6494	-42.8286	-99.1933	8.29527	0	0	1
-57.2068	-24.3516	-90.7434	8.29527	0	0	1
-28.1697	-86.9818	-61.1607	8.29527	0	0	1
-44.1706	20.0897	-98.7186	5.79459	0	1	0	0	0
-78.5167	-5.8268	-76.8191	5.79459	0	1	0	0	0
-27.3245	-6.41006	-118.204	5.69575	0	0.5	0.5
-77.8002	-71.2773	-31.0914	5.79459	0	1	0	0	0
-47.3586	-62.1106	-77.4561	5.79459	0	1	0	0	0
-98.9898	-8.31502	-47.2427	5.79459	0	1	0	0	0
73.7207	-67.9257	-45.2962	8.29527	0	0	1
54.9641	-53.4327	-78.8917	5.79459	0	1	0	0	0
88.4088	-33.4291	-56.2705	5.79459	0	1	0	0	0
28.0659	12.5012	-117.543	5.69575	0	0.5	0.5
86.2461	2.04399	-68.2454	5.79459	0	1	0	0	0
54.2434	-75.1366	-59.2633	5.79459	0	1	0	0	0
24.9076	-52.9448	-93.1475	5.79459	0	1	0	0	0
48.7791	-82.4057	-9.2402	8	0	1	1	0	1
12.3755	-72.7617	-81.5633	8.29527	0	0	1
58.3492	-15.2943	-91.9861	5.79459	0	1	0	0	0
23.7005	16.6699	-106.113	5.79459	0	1	0	0	0
26.5236	-18.8445	-105.076	5.79459	0	1	0	0	0
32.3511	-15.9934	-116.009	5.69575	0	0.5	0.5
87.3174	-31.7862	-78.2637	5.69575	0	0.5	0.5
41.2833	-2.98672	-114.222	5.69575	0	0.5	0.5
-28.1116	115.957	-22.8844	5.69575	1	1	0
-27.8048	17.9424	-116.897	5.69575	1	1	0
-77.1661	44.5844	-64.4796	8.29527	0	0	1
-50.0959	22.5391	-78.9802	8	0.5	0.5	0.5	0	1
-58.184	78.235	-50.9305	8.29527	0	0	1
-82.5859	35.0335	-81.9276	5.69575	1	1	0
-27.8503	93.24	-72.7363	5.69575	0	0.5	0.5
-95.6267	50.4464	-20.2657	5.79459	0	1	0	0	0
-59.1497	90.5347	-20.1193	5.79459	0	1	0	0	0
-84.4101	65.9854	-24.9172	8.29527	0	0	1
-75.5685	12.6631	-78.9243	8.29527	0	0	1
-104.843	26.4229	-20.2446	8.29527	0	0	1
-106.143	28.7255	2.93437	5.79459	0	1	0	0	0
-10.6531	103.762	-34.9267	5.79459	0	1	0	0	0
-28.5942	105.385	13.2788	5.79459	0	1	0	0	0
-33.2509	93.5834	-47.292	5.79459	0	1	0	0	0
-33.2796	56.4034	-88.3805	5.79459	0	1	0	0	0
-7.53783	78.6727	-76.51	5.79459	0	1	0	0	0
-96.3829	52.193	-52.4037	5.69575	0	0.5	0.5
-114.082	17.8306	-37.7801	5.69575	0	0.5	0.5
-15.8427	10.9151	-108.305	5.79459	0	1	0	0	0
16.0618	103.868	-60.938	5.69575	0	0.5	0.5
40.2113	80.1591	-81.9602	5.69575	0	0.5	0.5
50.2328	97.5862	-52.0915	5.69575	1	1	0
14.8278	87.9379	-82.5043	5.69575	1	1	0
65.6713	43.8669	-76.5701	8.29527	0	0	1
6.68569	102.463	-39.4531	8.29527	0	0	1
28.2164	86.1391	-62.3209	8.29527	0	0	1
0.489525	33.1985	-104.87	8.29527	0	0	1
52.5907	31.4368	-91.3561	5.79459	0	1	0	0	0
63.4634	81.4677	-37.8868	5.79459	0	1	0	0	0
21.3542	60.7717	-89.1672	5.79459	0	1	0	0	0
-32.2147	-116.685	10.332	5.69575	0	0.5	0.5
-51.5801	-95.1988	-19.4084	5.79459	0	1	0	0	0
35.9814	-97.3385	63.1755	5.69575	1	1	0
55.7406	-91.8981	-23.4034	5.79459	0	1	0	0	0
-9.28648	-100.377	44.0261	8.29527	0	0	1
37.544	-103.219	6.02403	8.29527	0	0	1
-1.62276	-109.909	-4.16873	8.29527	0	0	1
-18.2171	-107.137	17.0228	5.79459	0	1	0	0	0
22.6336	-101.556	35.6953	5.79459	0	1	0	0	0
-121.263	4.08939	6.20038	5.69575	1	1	0
-117.859	10.6796	27.4949	5.69575	1	1	0
-85.8175	13.8649	67.4027	8.29527	0	0	1
-89.0033	-54.4231	34.8789	8.29527	0	0	1
-88.8454	12.4221	34.7514	8	0	1	1	0	1
-66.402	11.4535	86.9459	5.79459	0	1	0	0	0
-56.1058	-94.0844	10.0131	5.79459	0	1	0	0	0
-96.6732	24.9764	46.157	5.79459	0	1	0	0	0
-108.612	-8.54677	-15.1762	5.79459	0	1	0	0	0
-61.7295	-78.0424	46.891	8.29527	0	0	1
-97.8849	-43.7348	-24.6133	5.79459	0	1	0	0	0
-76.3108	-79.021	51.8896	5.69575	0	0.5	0.5
-48.9508	-47.9675	67.5161	8	0.5	0.5	0.5	0	1
-107.973	-31.5268	45.91	5.69575	0	0.5	0.5
-119.894	1.82808	19.5511	5.69575	0	0.5	0.5
-98.3693	0.941696	71.2915	5.69575	0	0.5	0.5
-118.981	-10.8534	22.0363	5.69575	1	1	0
-103.493	-34.8704	13.1595	5.79459	0	1	0	0	0
-119.996	-18.1597	5.57965	5.69575	1	1	0
-76.9578	-89.9686	27.2592	5.69575	1	1	0
-92.1623	-59.6642	6.804	8.29527	0	0	1
-59.8951	-34.2557	85.6686	8.29527	0	0	1
-49.1459	-6.15816	98.2179	8.29527	0	0	1
-1.23871	-67.9606	86.487	5.79459	0	1	0	0	0
-38.4192	-59.8384	83.9246	5.79459	0	1	0	0	0
-77.1046	-31.967	71.6448	5.79459	0	1	0	0	0
-97.9337	-18.5441	46.5307	5.79459	0	1	0	0	0
-71.5892	-59.8865	58.2117	5.79459	0	1	0	0	0
-89.4271	-1.89244	82.2139	5.69575	0	0.5	0.5
-107.627	6.32753	21.8098	5.79459	0	1	0	0	0
86.3641	-14.9544	84.128	5.69575	1	1	0
55.5179	-91.3604	25.9044	5.79459	0	1	0	0	0
-11.7735	-82.3836	71.9329	8.29527	0	0	1
70.9351	-41.2366	89.5972	5.69575	1	1	0
54.3	-40.4044	86.7121	5.79459	0	1	0	0	0
2.73418	-61.0739	74.2815	8	0	1	1	0	1
31.3776	-32.5958	84.9025	8	0.5	0.5	0.5	0	1
30.9004	-83.4956	64.6024	8.29527	0	0	1
31.432	-59.5834	68.6828	8	0.5	0.5	0.5	0	1
-7.658	-52.5557	96.3289	8.29527	0	0	1
55.5268	-11.3345	94.2778	8.29527	0	0	1
87.5902	-6.32799	66.2413	5.79459	0	1	0	0	0
22.9636	-33.023	102.382	5.79459	0	1	0	0	0
66.0116	-62.0107	62.4271	5.79459	0	1	0	0	0
93.898	-42.799	38.0974	5.79459	0	1	0	0	0
81.1177	-72.1786	17.6115	5.79459	0	1	0	0	0
75.3172	-25.3615	91.8913	5.69575	0	0.5	0.5
-29.4125	-58.9483	102.078	5.69575	1	1	0
-11.703	7.63239	109.109	5.79459	0	1	0	0	0
17.7981	-4.2762	108.466	5.79459	0	1	0	0	0
27.7567	27.5532	102.812	5.79459	0	1	0	0	0
37.8646	-21.6583	113.389	5.69575	0	0.5	0.5
-9.5076	-22.2377	119.059	5.69575	0	0.5	0.5
-16.1322	-33.2045	115.746	5.69575	0	0.5	0.5
-43.4794	112.693	13.0265	5.69575	1	1	0
-15.1258	87.1044	37.941	8	0	1	1	0	1
-26.6954	47.7889	95.4113	8.29527	0	0	1
-62.0793	47.0357	77.6776	5.79459	0	1	0	0	0
-63.7745	88.9825	10.7206	8.29527	0	0	1
14.6172	98.9937	45.6792	5.79459	0	1	0	0	0
23.7318	73.8686	77.9759	5.79459	0	1	0	0	0
-71.9202	68.2589	47.6257	5.79459	0	1	0	0	0
-80.9295	38.7214	81.9205	5.69575	0	0.5	0.5
-72.6077	34.3491	91.1492	5.69575	0	0.5	0.5
2.7289	52.5025	96.6232	5.79459	0	1	0	0	0
-90.6231	57.5792	23.9184	5.79459	0	1	0	0	0
-41.2692	91.2261	45.5483	5.79459	0	1	0	0	0
-36.6952	72.6519	73.9943	5.79459	0	1	0	0	0
-71.8752	89.0759	40.7352	5.69575	0	0.5	0.5
-5.85749	89.0711	64.2808	5.79459	0	1	0	0	0
42.8711	77.3366	-37.9025	8	0.5	0.5	0.5	0	1
50.3782	97.5787	6.35887	8.29527	0	0	1
-7.78292	120.96	-8.25276	5.69575	0	0.5	0.5
8.95318	117.659	28.9135	5.69575	1	1	0
3.07642	84.7867	86.9577	5.69575	0	0.5	0.5
-6.53012	109.731	4.05537	8.29527	0	0	1
35.3913	101.78	22.0989	5.79459	0	1	0	0	0
67.6645	78.4199	37.0383	5.79459	0	1	0	0	0
59.3361	64.5894	66.3885	5.79459	0	1	0	0	0
-20.9262	119.647	2.55986	5.69575	0	0.5	0.5
-35.7081	46.0331	106.615	5.69575	0	0.5	0.5
8.12878	36.7715	115.506	5.69575	0	0.5	0.5
-18.1442	48.782	109.777	5.69575	0	0.5	0.5
101.054	-55.8014	-37.8711	5.69575	1	1	0
93.8559	-75.1098	-17.5924	5.69575	1	1	0
91.4665	-54.1291	-58.8543	5.69575	1	1	0
103.429	6.30643	-36.913	5.79459	0	1	0	0	0
88.2663	59.33	-28.0894	8.29527	0	0	1
108.511	50.9383	-19.7627	5.69575	0	0.5	0.5
94.8383	37.5998	-41.1333	5.79459	0	1	0	0	0
90.4517	19.6371	-78.6942	5.69575	0	0.5	0.5
94.3598	-25.2068	50.6048	8.29527	0	0	1
109.928	1.42053	3.71826	5.79459	0	1	0	0	0
59.8007	-65.376	-37.483	8	0.5	0.5	0.5	0	1
87.983	-29.2758	25.6397	8	0	1	1	0	1
93.3267	-57.9186	5.96407	8.29527	0	0	1
100.71	-39.5408	-19.8492	5.79459	0	1	0	0	0
113.413	38.8349	19.7314	5.69575	0	0.5	0.5
103.616	35.3298	-10.7519	8.29527	0	0	1
85.4102	27.8959	63.4579	8.29527	0	0	1
67.8921	27.3482	82.1142	5.79459	0	1	0	0	0
114.498	25.0944	31.942	5.69575	0	0.5	0.5
89.1203	56.4234	31.2087	8.29527	0	0	1
98.5606	49.6892	50.7612	5.69575	0	0.5	0.5
