# Supplementary material for: Mechanistic model of radiotherapy-induced lung fibrosis using coupled 3D agent-based and Monte Carlo simulations
Source: Commun Med (Lond). 2024 Feb 9;4:16. doi: 10.1038/s43856-024-00442-w (PMC10858213; doi:10.1038/s43856-024-00442-w)
Supplement: Supplementary file 8 — Supplementary Software 1 [file 43856_2024_442_MOESM8_ESM.zip › code/HealthyStructure_phagFrac1.0_senescent1.0/exp_6/alv0.dat]

-73.4968	-69.5304	-67.2581	5.69575	1	1	0
-54.4038	-90.1787	-31.7495	8.29527	0	0	1
-92.1888	-72.3866	-31.963	5.69575	0	0.5	0.5
-75.3009	-85.1994	-42.8051	5.69575	0	0.5	0.5
-72.685	-56.0955	28.7345	8	0	1	1	0	1
-71.6627	-71.975	-42.233	8.29527	0	0	1
-101.41	-17.054	-39.0535	8.29527	0	0	1
-86.277	-65.3426	-19.6603	8.29527	0	0	1
-108.555	1.9782	-17.6626	8.29527	0	0	1
-73.7623	-23.1457	-78.2521	5.79459	0	1	0	0	0
23.8593	-117.987	-16.4252	5.69575	1	1	0
26.0125	-103.385	-27.1096	5.79459	0	1	0	0	0
27.1545	-44.0784	-109.907	5.69575	0	0.5	0.5
-47.5191	52.3355	-65.2565	8	0.5	0.5	0.5	0	1
5.51505	-62.2026	-90.5562	8.29527	0	0	1
-18.5477	-99.7625	-42.4668	8.29527	0	0	1
-50.9254	-19.117	-95.6093	5.79459	0	1	0	0	0
-19.2848	-83.079	-69.4692	5.79459	0	1	0	0	0
38.6826	-69.1228	-92.1173	5.69575	0	0.5	0.5
-3.43071	-85.1594	-86.5797	5.69575	0	0.5	0.5
-17.4085	-84.2089	-85.8236	5.69575	0	0.5	0.5
7.36554	-89.3506	-81.9888	5.69575	0	0.5	0.5
46.7068	-31.772	-77.8748	8	0	1	1	0	1
46.2743	-84.7483	-52.6917	5.79459	0	1	0	0	0
64.3677	-25.0546	-85.61	5.79459	0	1	0	0	0
20.4948	-68.9222	-63.9153	8	0.5	0.5	0.5	0	1
-35.1217	-101.042	-25.6315	8.29527	0	0	1
-34.1769	-56.1038	-88.2287	8.29527	0	0	1
34.6428	-36.6391	-97.7623	8.29527	0	0	1
-24.2485	-38.3386	-100.211	5.79459	0	1	0	0	0
5.54907	-32.8602	-104.83	5.79459	0	1	0	0	0
-4.18869	-109.045	-13.8434	5.79459	0	1	0	0	0
31.8656	-21.2059	-115.303	5.69575	0	0.5	0.5
40.3112	-67.5615	-76.8795	5.79459	0	1	0	0	0
30.0984	1.78983	-105.787	5.79459	0	1	0	0	0
70.7914	-74.9773	-38.3012	5.79459	0	1	0	0	0
82.0148	-2.88731	-73.2478	8.29527	0	0	1
106.481	6.7135	-26.7718	5.79459	0	1	0	0	0
92.8197	-54.1856	-23.4109	5.79459	0	1	0	0	0
100.931	-59.6692	-31.8266	5.69575	0	0.5	0.5
86.0582	-71.6408	-47.1327	5.69575	1	1	0
110.066	-29.8774	-41.8863	5.69575	0	0.5	0.5
102.267	-24.3009	-32.4091	8.29527	0	0	1
91.8109	-7.67253	-27.7013	8	0.5	0.5	0.5	0	1
82.3996	-37.7562	-62.3279	5.79459	0	1	0	0	0
-55.4661	-63.8008	87.2517	5.69575	1	1	0
-105.115	-47.0018	38.7593	5.69575	1	1	0
-105.176	-31.8478	-4.87766	8.29527	0	0	1
-38.873	-65.2199	79.5943	5.79459	0	1	0	0	0
-61.5489	-67.4854	61.2981	5.79459	0	1	0	0	0
-67.5735	-86.6653	4.79008	8.29527	0	0	1
-59.1184	-102.749	26.5918	5.69575	0	0.5	0.5
-64.1107	-95.6227	38.7916	5.69575	0	0.5	0.5
-72.6629	-95.1526	20.6392	5.69575	0	0.5	0.5
-79.544	-28.2706	87.3695	5.69575	1	1	0
-86.9598	-0.744102	67.3605	5.79459	0	1	0	0	0
-93.1143	-47.5572	-34.1765	5.79459	0	1	0	0	0
-92.3667	-50.3068	32.2089	8.29527	0	0	1
-103.635	-22.0673	29.545	8.29527	0	0	1
-51.7791	-17.1509	95.5237	5.79459	0	1	0	0	0
-108.626	12.9904	11.4706	5.79459	0	1	0	0	0
-80.3596	-72.3218	20.295	5.79459	0	1	0	0	0
-42.2177	-94.392	37.5209	5.79459	0	1	0	0	0
-68.8255	-39.8834	75.9761	5.79459	0	1	0	0	0
25.6685	-118.709	3.05098	5.69575	0	0.5	0.5
16.0438	-115.782	33.1205	5.69575	1	1	0
-22.8164	-107.876	51.0109	5.69575	1	1	0
41.7097	-110.341	29.1338	5.69575	0	0.5	0.5
-15.2081	-120.526	1.46878	5.69575	0	0.5	0.5
48.8293	-110.81	-9.83774	5.69575	1	1	0
3.77625	-109.673	7.58798	8.29527	0	0	1
-18.8841	-113.709	38.386	5.69575	0	0.5	0.5
7.31291	-91.0655	30.151	8	0	1	1	0	1
44.7364	-61.3664	79.579	8.29527	0	0	1
-19.4637	-85.3703	66.5814	5.79459	0	1	0	0	0
53.5414	-76.2891	23.849	8	0	1	1	0	1
16.1931	-20.6288	92.562	8	0.5	0.5	0.5	0	1
-47.0014	-91.3861	64.8023	5.69575	1	1	0
7.38266	-70.9133	83.7663	5.79459	0	1	0	0	0
38.4543	-99.1327	28.1586	8.29527	0	0	1
-28.3769	-45.1358	96.2159	8.29527	0	0	1
57.1923	-82.6651	44.6713	8.29527	0	0	1
52.6198	-19.3313	94.64	8.29527	0	0	1
1.94421	-101.04	43.4413	5.79459	0	1	0	0	0
52.7431	-96.2343	-7.55891	5.79459	0	1	0	0	0
108.668	-14.2494	52.4226	5.69575	0	0.5	0.5
73.2082	-95.7917	14.9801	5.69575	1	1	0
85.5829	-32.569	60.9494	8.29527	0	0	1
114.104	-15.6752	38.6573	5.69575	1	1	0
82.9454	-72.1847	3.06868	5.79459	0	1	0	0	0
88.5125	-63.3805	53.93	5.69575	0	0.5	0.5
96.4444	-46.1009	25.9459	5.79459	0	1	0	0	0
104.806	-7.92751	32.4487	5.79459	0	1	0	0	0
48.8388	-40.9523	72.0635	8	0	1	1	0	1
63.2693	-38.0268	81.5535	5.79459	0	1	0	0	0
85.3691	4.70838	69.2095	5.79459	0	1	0	0	0
109.857	-5.45944	1.29843	5.79459	0	1	0	0	0
72.1373	-64.7048	52.0528	5.79459	0	1	0	0	0
95.7805	-56.0241	49.471	5.69575	0	0.5	0.5
-8.15796	-65.5171	101.985	5.69575	1	1	0
22.8663	-13.5279	106.743	5.79459	0	1	0	0	0
-9.38498	-16.8367	108.298	5.79459	0	1	0	0	0
53.1307	-21.758	107.08	5.69575	1	1	0
26.3561	-46.4273	109.132	5.69575	1	1	0
-58.1071	58.6824	-89.106	5.69575	0	0.5	0.5
-83.6343	81.6724	-33.0881	5.69575	0	0.5	0.5
-74.7327	23.6406	-77.1761	8.29527	0	0	1
-55.8282	69.3997	-82.6247	5.69575	0	0.5	0.5
-114.755	35.4636	-18.2633	5.69575	1	1	0
-98.5857	45.1865	18.4133	5.79459	0	1	0	0	0
-92.135	59.3507	-9.41521	8.29527	0	0	1
-66.1313	83.355	-27.9033	8.29527	0	0	1
-89.9705	2.37862	-63.2428	5.79459	0	1	0	0	0
-71.4486	52.8703	-64.8061	5.79459	0	1	0	0	0
-100.204	39.189	-22.8791	5.79459	0	1	0	0	0
-90.4635	44.7228	-67.6471	5.69575	0	0.5	0.5
23.2972	48.6528	-108.858	5.69575	1	1	0
52.3721	14.4295	-95.6502	8.29527	0	0	1
-45.3354	85.7289	-51.9159	8.29527	0	0	1
32.9776	41.7091	-96.2955	8.29527	0	0	1
22.6641	21.5885	-117.389	5.69575	0	0.5	0.5
8.69141	91.9367	-78.9461	5.69575	0	0.5	0.5
41.1832	71.144	-73.0922	8.29527	0	0	1
-42.66	73.2529	-70.1009	5.79459	0	1	0	0	0
45.752	94.5331	-61.0749	5.69575	1	1	0
52.795	35.6976	-103.432	5.69575	1	1	0
0.0714264	31.902	-105.272	8.29527	0	0	1
0.497635	87.0779	-67.2091	8.29527	0	0	1
-42.4984	17.5138	-99.9358	8.29527	0	0	1
-16.8215	106.597	-21.3079	8.29527	0	0	1
-5.36447	109.73	5.52773	5.79459	0	1	0	0	0
43.3566	91.3599	-43.2848	5.79459	0	1	0	0	0
-18.0649	-4.0131	-108.432	5.79459	0	1	0	0	0
35.6651	58.9457	-85.752	5.79459	0	1	0	0	0
19.0418	110.464	-46.8513	5.69575	0	0.5	0.5
-20.5882	89.6463	-79.3698	5.69575	0	0.5	0.5
-0.0133209	69.8125	-85.0072	5.79459	0	1	0	0	0
-38.5132	49.3697	-90.4398	5.79459	0	1	0	0	0
15.7717	105.502	-26.8435	5.79459	0	1	0	0	0
92.6436	30.7657	-50.7014	5.79459	0	1	0	0	0
90.4171	38.0888	-71.6512	5.69575	1	1	0
71.4594	76.2546	-34.3335	5.79459	0	1	0	0	0
93.9248	55.2728	-53.693	5.69575	0	0.5	0.5
92.6597	53.3908	-25.7604	5.79459	0	1	0	0	0
-76.0491	16.6801	77.7066	8.29527	0	0	1
-52.73	95.9749	10.4095	8.29527	0	0	1
-101.71	11.8226	40.1917	8.29527	0	0	1
-62.0237	81.0093	41.1163	5.79459	0	1	0	0	0
-103.098	7.92467	63.7794	5.69575	0	0.5	0.5
-57.252	41.2764	84.3706	5.79459	0	1	0	0	0
-57.1703	44.9058	97.3396	5.69575	0	0.5	0.5
-82.8343	56.8291	44.8211	5.79459	0	1	0	0	0
4.98116	75.6242	59.2592	8	0	1	1	0	1
56.3545	46.1884	82.4063	5.79459	0	1	0	0	0
15.4745	104.321	31.2593	5.79459	0	1	0	0	0
-5.97789	112.602	45.2215	5.69575	1	1	0
45.9794	99.9201	1.36852	8.29527	0	0	1
46.3102	80.4053	25.4135	8	0.5	0.5	0.5	0	1
17.5434	88.5938	62.7963	5.79459	0	1	0	0	0
-46.4753	65.9096	74.8062	5.79459	0	1	0	0	0
-26.6386	100.771	35.1513	5.79459	0	1	0	0	0
46.0417	78.2169	62.1472	5.79459	0	1	0	0	0
-20.8747	84.5408	67.2141	5.79459	0	1	0	0	0
-19.5451	75.2993	56.5962	8	0.5	0.5	0.5	0	1
87.9583	33.29	57.0536	5.79459	0	1	0	0	0
82.709	59.5338	66.1426	5.69575	0	0.5	0.5
77.9083	61.4396	47.4918	8.29527	0	0	1
102.76	35.1395	17.4832	5.79459	0	1	0	0	0
118.084	28.0229	-5.54073	5.69575	0	0.5	0.5
90.8262	61.7607	6.01785	5.79459	0	1	0	0	0
63.5529	88.2601	16.4676	5.79459	0	1	0	0	0
22.1199	119.064	9.7189	5.69575	1	1	0
20.8736	115.682	30.6999	5.69575	1	1	0
34.4921	116.394	4.74513	5.69575	0	0.5	0.5
-31.8121	1.49719	117.242	5.69575	0	0.5	0.5
1.56242	62.0998	104.408	5.69575	0	0.5	0.5
49.108	16.2737	97.0751	5.79459	0	1	0	0	0
20.7181	52.4528	94.4429	8.29527	0	0	1
-7.47766	23.9461	107.101	8.29527	0	0	1
-6.01997	62.0409	90.6349	5.79459	0	1	0	0	0
-36.2004	17.264	102.428	5.79459	0	1	0	0	0
61.4639	10.996	104.217	5.69575	1	1	0
-85.1046	55.3845	-42.3058	5.79459	0	1	0	0	0
