# Supplementary material for: Mechanistic model of radiotherapy-induced lung fibrosis using coupled 3D agent-based and Monte Carlo simulations
Source: Commun Med (Lond). 2024 Feb 9;4:16. doi: 10.1038/s43856-024-00442-w (PMC10858213; doi:10.1038/s43856-024-00442-w)
Supplement: Supplementary file 8 — Supplementary Software 1 [file 43856_2024_442_MOESM8_ESM.zip › code/HealthyStructure_phagFrac1.0_senescent1.0/exp_6/alv1.dat]

-2.2255	-113.063	-44.4046	5.69575	1	1	0
-20.5456	-113.14	-39.2199	5.69575	1	1	0
51.5414	-107.258	-24.4747	5.69575	1	1	0
-15.489	-103.65	-33.4063	5.79459	0	1	0	0	0
-37.6898	-110.643	-33.1285	5.69575	0	0.5	0.5
39.6988	-113.199	-19.2297	5.69575	0	0.5	0.5
-74.0382	-56.0031	-25.2483	8	0	1	1	0	1
-50.423	-17.2895	-96.2216	8.29527	0	0	1
-104.022	-60.0606	-18.2262	5.69575	0	0.5	0.5
-114.213	-38.3956	-15.5246	5.69575	0	0.5	0.5
-111.342	-33.2212	-35.4855	5.69575	0	0.5	0.5
-67.0129	-73.0835	-70.1996	5.69575	0	0.5	0.5
-77.8698	-19.5837	-91.1738	5.69575	0	0.5	0.5
-104.842	-43.1138	-43.6959	5.69575	0	0.5	0.5
-73.8019	-7.03342	-96.2481	5.69575	1	1	0
-53.8042	-54.1176	-79.2237	5.79459	0	1	0	0	0
-87.0959	-18.3327	-64.6391	8.29527	0	0	1
-73.9493	-76.571	-27.7197	5.79459	0	1	0	0	0
-95.5219	-50.3542	-20.972	5.79459	0	1	0	0	0
-55.7897	-78.1973	-53.6024	5.79459	0	1	0	0	0
-27.8196	-21.8479	-104.157	8.29527	0	0	1
45.1762	-39.3901	-92.2362	8.29527	0	0	1
67.8682	-54.2094	-41.3602	8	0	1	1	0	1
-24.3737	-15.9842	-117.943	5.69575	1	1	0
-29.7712	-89.9503	-55.8803	5.79459	0	1	0	0	0
-48.2714	-65.3741	-51.4921	8	0	1	1	0	1
52.409	-66.8854	-69.8544	8.29527	0	0	1
36.4458	-87.2921	-56.1409	8.29527	0	0	1
51.5403	-16.2756	-95.8055	5.79459	0	1	0	0	0
30.7953	-101.914	-27.6609	5.79459	0	1	0	0	0
-5.46687	-78.8622	-76.4909	5.79459	0	1	0	0	0
16.0876	6.8463	-120.226	5.69575	0	0.5	0.5
4.90872	-69.1099	-99.7979	5.69575	0	0.5	0.5
60.5192	-45.5253	-94.9989	5.69575	0	0.5	0.5
32.4975	-72.6039	-91.8286	5.69575	0	0.5	0.5
4.47219	-54.7899	-95.2789	5.79459	0	1	0	0	0
75.7099	-77.3439	-19.6452	8.29527	0	0	1
103.906	6.0009	-62.6685	5.69575	1	1	0
93.5678	-42.6878	-39.0234	8.29527	0	0	1
73.905	-67.8983	-45.034	5.79459	0	1	0	0	0
72.899	-89.0332	-38.9708	5.69575	0	0.5	0.5
106.796	-21.0347	-15.8804	5.79459	0	1	0	0	0
84.1006	-21.2235	-67.651	5.79459	0	1	0	0	0
115.006	2.05106	-39.1047	5.69575	0	0.5	0.5
109.356	11.7948	1.24547	5.79459	0	1	0	0	0
-112.251	39.2614	-24.8633	5.69575	0	0.5	0.5
-80.2795	74.7239	-8.45825	8.29527	0	0	1
-62.6217	29.8394	-85.3705	8.29527	0	0	1
-81.8078	23.4008	-86.7167	5.69575	0	0.5	0.5
-94.0918	30.9061	-47.8702	5.79459	0	1	0	0	0
-68.7458	64.5915	-18.9061	8	0	1	1	0	1
-105.423	12.0315	-29.0027	8.29527	0	0	1
-57.3457	78.7412	-51.1008	8.29527	0	0	1
-45.4611	99.1122	-14.4933	8.29527	0	0	1
-79.048	61.5314	-45.4456	8.29527	0	0	1
-48.7666	91.2391	-37.3798	5.79459	0	1	0	0	0
-80.2384	10.9147	-74.4492	5.79459	0	1	0	0	0
-96.0498	-29.8505	-44.5352	5.79459	0	1	0	0	0
43.4368	111.778	-19.4609	5.69575	1	1	0
-11.0306	80.6068	-90.2264	5.69575	1	1	0
4.1776	115.581	-37.194	5.69575	1	1	0
19.5916	113.66	-38.1766	5.69575	0	0.5	0.5
11.0879	73.7175	-95.9341	5.69575	1	1	0
-2.18533	108.79	-16.124	5.79459	0	1	0	0	0
61.4061	72.9654	-54.8211	5.79459	0	1	0	0	0
-3.0228	100.967	-43.5489	8.29527	0	0	1
33.9877	67.1736	-80.2032	5.79459	0	1	0	0	0
14.342	110.139	-49.2297	5.69575	0	0.5	0.5
-19.0369	57.0526	-105.558	5.69575	1	1	0
39.4251	89.8161	-49.7868	5.79459	0	1	0	0	0
26.0076	17.6096	-105.421	8.29527	0	0	1
-38.1617	83.5582	28.5867	8	0	1	1	0	1
10.9292	59.4445	-91.906	8.29527	0	0	1
60.9534	32.9225	-85.4447	8.29527	0	0	1
-27.9094	75.175	-75.2982	8.29527	0	0	1
3.32471	24.1661	-107.261	5.79459	0	1	0	0	0
-0.421021	83.5888	-71.5034	5.79459	0	1	0	0	0
23.1222	106.795	-12.6564	5.79459	0	1	0	0	0
-28.1117	42.8247	-97.3436	5.79459	0	1	0	0	0
5.91914	-23.4452	-107.309	5.79459	0	1	0	0	0
-19.4625	86.6897	-82.861	5.69575	0	0.5	0.5
-30.748	10.4907	-105.093	5.79459	0	1	0	0	0
98.6168	65.6884	-26.8311	5.69575	0	0.5	0.5
117.815	21.6615	-20.2555	5.69575	1	1	0
81.1103	41.0022	-61.9672	8.29527	0	0	1
76.094	7.23108	-79.1038	8.29527	0	0	1
83.2575	65.821	-28.9088	8.29527	0	0	1
99.7271	37.5384	-27.3018	5.79459	0	1	0	0	0
103.1	9.75391	-37.0872	5.79459	0	1	0	0	0
115.395	20.1441	-32.222	5.69575	0	0.5	0.5
-44.3918	-104.915	42.2161	5.69575	0	0.5	0.5
-4.54875	-120.721	12.8681	5.69575	0	0.5	0.5
-31.9229	-110.39	39.4322	5.69575	1	1	0
-36.5577	-113.778	21.8657	5.69575	1	1	0
-17.3908	-106.722	55.3887	5.69575	0	0.5	0.5
14.9381	-103.746	61.4293	5.69575	1	1	0
-38.3649	-102.867	6.81828	5.79459	0	1	0	0	0
20.9951	-104.612	26.7497	5.79459	0	1	0	0	0
2.4916	-109.902	-3.91055	5.79459	0	1	0	0	0
-107.185	2.13641	24.6324	8.29527	0	0	1
-93.4023	-42.4781	39.6437	5.79459	0	1	0	0	0
-68.0066	-86.1074	7.78587	5.79459	0	1	0	0	0
-119.365	-10.9954	19.7713	5.69575	1	1	0
-107.463	-44.4319	35.1763	5.69575	1	1	0
-86.0633	-64.468	23.1728	5.79459	0	1	0	0	0
-60.3009	-61.0738	85.9865	5.69575	1	1	0
-80.3463	-31.0842	68.3977	8.29527	0	0	1
-108.461	-17.8697	4.09624	8.29527	0	0	1
-112.819	-32.8451	30.8714	5.69575	0	0.5	0.5
-61.1108	-77.2485	48.9708	5.79459	0	1	0	0	0
-10.8998	-102.287	38.968	5.79459	0	1	0	0	0
54.1658	-95.7222	1.82404	5.79459	0	1	0	0	0
-38.2776	-41.3594	94.4681	8.29527	0	0	1
-0.143318	-61.9341	90.9073	5.79459	0	1	0	0	0
36.3813	-23.2223	85.9803	8	0.5	0.5	0.5	0	1
7.43595	-84.3571	70.2038	8.29527	0	0	1
-35.8653	-86.0298	58.4171	5.79459	0	1	0	0	0
69.6902	-55.7586	64.2982	5.79459	0	1	0	0	0
40.6846	-79.8956	63.7296	5.79459	0	1	0	0	0
68.4441	-23.0803	82.9621	5.79459	0	1	0	0	0
46.1316	-2.18051	99.8355	8.29527	0	0	1
7.24469	-30.8246	105.344	8.29527	0	0	1
-49.4173	-22.6195	95.6363	5.79459	0	1	0	0	0
-15.7499	-14.7484	107.863	5.79459	0	1	0	0	0
37.6758	-42.5904	94.1626	5.79459	0	1	0	0	0
85.6355	-59.5466	62.295	5.69575	1	1	0
87.7573	-61.5215	24.7744	5.79459	0	1	0	0	0
82.9822	0.768875	88.7314	5.69575	0	0.5	0.5
84.357	-30.8016	81.8233	5.69575	0	0.5	0.5
89.9998	-64.0645	50.5537	5.69575	0	0.5	0.5
120.745	11.6939	6.67192	5.69575	1	1	0
12.5783	-49.6501	81.4379	8	0.5	0.5	0.5	0	1
101.652	-25.2302	33.6199	8.29527	0	0	1
64.2961	-80.4472	38.6556	8.29527	0	0	1
102.879	-37.2235	11.4152	5.79459	0	1	0	0	0
90.1117	-5.71962	62.8265	5.79459	0	1	0	0	0
-89.6217	42.8114	47.2772	5.79459	0	1	0	0	0
-42.9005	37.5445	94.0742	5.79459	0	1	0	0	0
-14.8475	46.8516	98.4098	5.79459	0	1	0	0	0
-104.197	33.9232	-9.60567	5.79459	0	1	0	0	0
-102.52	22.9415	32.6103	5.79459	0	1	0	0	0
-65.7131	37.1264	95.2015	5.69575	0	0.5	0.5
-102.581	24.8353	60.1693	5.69575	0	0.5	0.5
-87.4035	76.3449	35.9442	5.69575	0	0.5	0.5
-79.4601	12.1708	52.853	8	0.5	0.5	0.5	0	1
-60.4858	102.73	23.4062	5.69575	1	1	0
-76.1413	28.0434	74.2703	5.79459	0	1	0	0	0
-109.067	52.6924	9.3716	5.69575	1	1	0
-57.5493	7.51245	93.4432	5.79459	0	1	0	0	0
-73.076	78.8018	23.4557	8.29527	0	0	1
-33.4404	90.1647	53.4047	5.79459	0	1	0	0	0
-63.531	65.2899	61.6549	5.79459	0	1	0	0	0
-91.25	-5.71823	61.1616	5.79459	0	1	0	0	0
-91.6033	59.5048	12.9619	5.79459	0	1	0	0	0
-72.2744	97.6048	-3.10022	5.69575	0	0.5	0.5
-65.3881	72.2636	72.5437	5.69575	0	0.5	0.5
-56.9299	-0.506973	77.5513	8	0.5	0.5	0.5	0	1
53.9485	24.9225	92.5658	8.29527	0	0	1
74.1584	37.5551	72.0427	8.29527	0	0	1
-37.0355	70.3374	76.033	8.29527	0	0	1
-1.66722	95.9296	53.8028	8.29527	0	0	1
-52.2181	62.2505	51.5129	8	0	1	1	0	1
89.8074	10.1644	32.9665	8	0.5	0.5	0.5	0	1
72.3694	82.0973	11.0766	8.29527	0	0	1
-28.0104	106.29	4.21925	5.79459	0	1	0	0	0
19.4089	102.355	62.5029	5.69575	1	1	0
-21.8402	119.511	0.198059	5.69575	0	0.5	0.5
-21.6269	73.641	94.1763	5.69575	1	1	0
44.6884	90.6906	43.3378	8.29527	0	0	1
-34.8221	86.8724	-22.2732	8	0.5	0.5	0.5	0	1
31.7103	51.5586	91.8486	8.29527	0	0	1
-20.0595	105.884	22.0506	8.29527	0	0	1
37.9052	103.038	-6.81952	8.29527	0	0	1
25.4464	97.7527	43.5532	5.79459	0	1	0	0	0
3.24046	13.0182	109.179	5.79459	0	1	0	0	0
5.72848	38.602	115.052	5.69575	0	0.5	0.5
10.1206	65.524	87.7734	5.79459	0	1	0	0	0
107.196	29.8366	48.7725	5.69575	0	0.5	0.5
90.4938	62.4392	3.49574	5.79459	0	1	0	0	0
91.3453	48.2412	37.7998	5.79459	0	1	0	0	0
103.067	20.5853	32.4568	5.79459	0	1	0	0	0
69.076	65.6171	54.9809	5.79459	0	1	0	0	0
