# Supplementary material for: Mechanistic model of radiotherapy-induced lung fibrosis using coupled 3D agent-based and Monte Carlo simulations
Source: Commun Med (Lond). 2024 Feb 9;4:16. doi: 10.1038/s43856-024-00442-w (PMC10858213; doi:10.1038/s43856-024-00442-w)
Supplement: Supplementary file 8 — Supplementary Software 1 [file 43856_2024_442_MOESM8_ESM.zip › code/HealthyStructure_phagFrac1.0_senescent1.0/exp_6/alv16.dat]

-28.7432	-68.1251	-81.442	5.79459	0	1	0	0	0
-26.0473	-45.9637	-96.4807	8.29527	0	0	1
-107.841	-11.8008	-18.1964	5.79459	0	1	0	0	0
-63.8307	-74.842	-49.2373	8.29527	0	0	1
-54.3268	-28.3772	-91.3418	8.29527	0	0	1
-33.1414	-92.9456	-48.6083	8.29527	0	0	1
-59.7751	-89.2239	-23.7914	5.79459	0	1	0	0	0
-58.3258	1.15482	-93.2565	8.29527	0	0	1
-8.89609	-100.421	-44.0063	5.79459	0	1	0	0	0
-34.0818	9.09129	-104.191	5.79459	0	1	0	0	0
-78.6911	-35.3698	-68.2479	5.79459	0	1	0	0	0
-51.7413	-63.6975	-89.5844	5.69575	0	0.5	0.5
-23.563	-45.2966	-110.246	5.69575	0	0.5	0.5
22.1419	-111.239	-43.5387	5.69575	0	0.5	0.5
21.1257	-84.1562	-67.6123	8.29527	0	0	1
36.9073	-96.5439	-37.6449	8.29527	0	0	1
8.13427	-48.1574	-98.5632	5.79459	0	1	0	0	0
58.4464	-81.2981	-45.5481	5.79459	0	1	0	0	0
64.2902	-34.8849	-82.1501	5.79459	0	1	0	0	0
14.4792	-89.5386	-80.8282	5.69575	0	0.5	0.5
-8.75485	-85.3225	-86.0425	5.69575	1	1	0
70.8489	-36.0725	-91.8723	5.69575	1	1	0
-4.29755	-23.245	-107.43	8.29527	0	0	1
12.6464	-107.201	-21.1643	5.79459	0	1	0	0	0
33.7256	-29.5484	-100.446	5.79459	0	1	0	0	0
43.2874	-64.6377	-77.7699	5.79459	0	1	0	0	0
-14.735	-57.8753	-105.798	5.69575	0	0.5	0.5
-9.25046	-98.0093	-71.1935	5.69575	0	0.5	0.5
79.8047	-43.2093	-80.7717	5.69575	1	1	0
-73.0108	51.5482	-64.1265	5.79459	0	1	0	0	0
-39.4642	-3.64185	-114.844	5.69575	1	1	0
-54.482	75.5238	-58.5479	5.79459	0	1	0	0	0
-44.8371	42.0099	-91.2403	5.79459	0	1	0	0	0
-85.7208	26.3775	-63.688	5.79459	0	1	0	0	0
-36.446	93.8549	-44.3053	8.29527	0	0	1
-99.1635	8.8632	-46.7766	5.79459	0	1	0	0	0
-87.3224	19.2723	-82.2392	5.69575	0	0.5	0.5
-43.1284	85.0617	-75.2619	5.69575	0	0.5	0.5
62.7528	76.7691	-70.2032	5.69575	0	0.5	0.5
-1.28545	72.5344	-97.4526	5.69575	1	1	0
-18.5716	73.7825	-79.4436	5.79459	0	1	0	0	0
57.8508	57.9905	-73.4193	5.79459	0	1	0	0	0
23.3368	85.9729	-64.5295	5.79459	0	1	0	0	0
69.7375	73.1827	-43.3701	8.29527	0	0	1
38.9465	-5.87735	-114.928	5.69575	1	1	0
-15.4066	77.6325	-92.1721	5.69575	1	1	0
75.8619	1.52472	-79.6407	8.29527	0	0	1
-14.8024	24.3689	-91.8832	8	0.5	0.5	0.5	0	1
13.8799	11.0351	-108.561	5.79459	0	1	0	0	0
13.7313	63.8313	-88.5269	5.79459	0	1	0	0	0
14.2432	35.2865	-103.208	8.29527	0	0	1
60.556	35.1616	-84.833	8.29527	0	0	1
53.125	-7.98396	-95.9895	8.29527	0	0	1
36.9052	47.3124	-105.638	5.69575	0	0.5	0.5
55.2789	98.032	-45.7589	5.69575	0	0.5	0.5
23.914	-6.99898	-118.902	5.69575	1	1	0
10.5248	102.928	-37.3511	8.29527	0	0	1
-76.5344	-39.4677	42.8983	8	0	1	1	0	1
-97.67	-45.6896	-21.7493	8.29527	0	0	1
-25.9121	-84.4613	65.5351	5.79459	0	1	0	0	0
-38.5086	-100.538	22.5655	8.29527	0	0	1
-66.4476	-89.0656	49.1116	5.69575	0	0.5	0.5
-70.5293	-29.194	-58.5529	8	0	1	1	0	1
-75.8242	-76.2964	-23.0121	8.29527	0	0	1
-96.7696	-50.3166	14.2791	8.29527	0	0	1
-113.97	-40.4165	11.7162	5.69575	1	1	0
-88.9422	-74.3427	36.3641	5.69575	1	1	0
-56.8887	-73.6288	58.6727	8.29527	0	0	1
-83.3615	-71.1836	9.19435	8.29527	0	0	1
-75.4565	-59.1421	7.94876	8	0	1	1	0	1
-70.8115	-76.9005	34.2353	5.79459	0	1	0	0	0
-40.0984	-101.161	-16.0786	8.29527	0	0	1
-76.8807	-66.9703	66.0624	5.69575	0	0.5	0.5
-91.5701	-45.4714	65.629	5.69575	0	0.5	0.5
35.4284	-113.073	26.8402	5.69575	0	0.5	0.5
83.7282	-50.6526	50.2384	8.29527	0	0	1
70.6979	-34.6151	76.8349	8.29527	0	0	1
-11.5954	-95.2588	-6.84047	8	0	1	1	0	1
28.7791	-103.077	25.4151	5.79459	0	1	0	0	0
58.2456	-88.8131	28.6299	5.79459	0	1	0	0	0
52.2364	-68.6126	68.291	8.29527	0	0	1
63.6602	-69.6724	18.6712	8	0.5	0.5	0.5	0	1
26.807	-92.6274	52.9296	8.29527	0	0	1
51.0125	-96.9316	-10.0987	5.79459	0	1	0	0	0
75.5896	-79.768	4.82352	5.79459	0	1	0	0	0
30.1394	-55.9065	89.8114	5.79459	0	1	0	0	0
-1.8185	-98.7191	48.4894	5.79459	0	1	0	0	0
-4.4182	-109.664	7.36795	5.79459	0	1	0	0	0
-25.0739	-70.7012	95.5717	5.69575	0	0.5	0.5
-76.8832	-35.673	70.1171	5.79459	0	1	0	0	0
-82.2865	-48.233	75.2489	5.69575	1	1	0
-46.7223	-34.2117	93.5222	8.29527	0	0	1
-93.3766	-20.423	74.9908	5.69575	0	0.5	0.5
-45.2681	-31.977	108.115	5.69575	0	0.5	0.5
-12.7925	-55.8691	77.2689	8	0.5	0.5	0.5	0	1
21.419	-26.2352	104.656	5.79459	0	1	0	0	0
-0.178329	-53.9407	95.8664	5.79459	0	1	0	0	0
45.7049	-26.2375	109.465	5.69575	0	0.5	0.5
-3.81296	-87.6059	84.0867	5.69575	1	1	0
-50.541	16.8027	80.1171	8	0	1	1	0	1
-25.1246	-63.5244	86.2102	5.79459	0	1	0	0	0
-12.2957	-49.9567	110.059	5.69575	0	0.5	0.5
9.8774	-10.3732	120.643	5.69575	0	0.5	0.5
-0.408035	-34.9405	116.357	5.69575	1	1	0
-103.12	-12.5212	36.1882	5.79459	0	1	0	0	0
-113.786	29.0472	31.1302	5.69575	0	0.5	0.5
-26.8425	94.4707	71.5168	5.69575	1	1	0
-63.8299	88.1742	15.845	5.79459	0	1	0	0	0
-106.717	18.8836	-18.8382	8.29527	0	0	1
-22.16	76.1505	54.4565	8	0	1	1	0	1
-105.147	22.2241	23.4547	5.79459	0	1	0	0	0
-70.8484	76.0684	35.9738	8.29527	0	0	1
-89.5568	60.337	-20.9529	5.79459	0	1	0	0	0
-94.103	50.0923	27.1181	5.79459	0	1	0	0	0
-87.1793	24.1731	62.5734	5.79459	0	1	0	0	0
-120.284	0.315491	-17.074	5.69575	0	0.5	0.5
64.7437	71.3971	53.0162	5.79459	0	1	0	0	0
38.7217	94.6217	40.5877	8.29527	0	0	1
-22.2878	96.8807	47.0859	8.29527	0	0	1
5.07928	95.7255	53.9521	5.79459	0	1	0	0	0
37.0216	100.174	-26.3557	5.79459	0	1	0	0	0
38.624	102.361	11.4241	5.79459	0	1	0	0	0
63.1061	89.7821	-7.5365	5.79459	0	1	0	0	0
-24.3956	102.804	59.9754	5.69575	0	0.5	0.5
-39.6512	114.155	-12.5071	5.69575	1	1	0
-28.8425	117.976	-3.10008	5.69575	1	1	0
-28.0155	116.818	-18.1245	5.69575	1	1	0
-46.9021	111.665	9.53543	5.69575	0	0.5	0.5
-51.1614	109.621	-11.2344	5.69575	0	0.5	0.5
-4.06654	112.386	45.9635	5.69575	0	0.5	0.5
-49.4176	98.0878	-6.02049	5.79459	0	1	0	0	0
-14.9955	107.632	-17.0424	5.79459	0	1	0	0	0
-5.50299	108.943	14.1787	5.79459	0	1	0	0	0
59.9852	98.3811	38.5075	5.69575	1	1	0
24.1363	109.898	45.8239	5.69575	0	0.5	0.5
-49.9684	52.6226	82.6682	8.29527	0	0	1
-77.3274	-0.113419	78.2334	5.79459	0	1	0	0	0
-33.9627	22.5291	114.45	5.69575	1	1	0
6.59274	64.1949	102.934	5.69575	1	1	0
-15.7986	5.42584	108.724	8.29527	0	0	1
7.39931	70.695	83.9492	8.29527	0	0	1
27.515	7.16196	106.262	8.29527	0	0	1
40.1589	4.88632	87.2861	8	0.5	0.5	0.5	0	1
-15.4542	55.0421	93.9763	8.29527	0	0	1
-38.151	-10.9437	102.59	5.79459	0	1	0	0	0
-32.3755	-36.1062	83.0882	8	0.5	0.5	0.5	0	1
35.6716	48.915	91.8415	8.29527	0	0	1
59.7864	74.505	11.405	8	0.5	0.5	0.5	0	1
64.4962	33.3768	82.621	8.29527	0	0	1
40.3557	73.1812	71.5257	5.79459	0	1	0	0	0
-53.222	73.2659	62.4463	5.79459	0	1	0	0	0
-29.3678	29.0478	101.95	5.79459	0	1	0	0	0
51.1055	-9.39951	96.9529	5.79459	0	1	0	0	0
73.8924	59.5947	75.8175	5.69575	0	0.5	0.5
95.0463	39.5714	-38.7339	8.29527	0	0	1
92.8924	-6.43024	-58.5633	5.79459	0	1	0	0	0
108.672	-8.2886	-53.6806	5.69575	0	0.5	0.5
111.705	-47.5686	4.37242	5.69575	1	1	0
90.9112	-57.9511	21.8363	8.29527	0	0	1
97.7028	-35.5129	-35.9594	5.79459	0	1	0	0	0
94.1648	-55.5228	-12.256	5.79459	0	1	0	0	0
78.6646	-59.1443	-49.1308	5.79459	0	1	0	0	0
105.381	-27.9538	14.6128	5.79459	0	1	0	0	0
98.9466	-65.6015	-25.8051	5.69575	0	0.5	0.5
109.35	-41.9465	-32.2942	5.69575	0	0.5	0.5
113.763	-28.8178	31.4226	5.69575	0	0.5	0.5
115.688	-18.4828	-32.1539	5.69575	1	1	0
83.8684	67.1167	-23.6945	5.79459	0	1	0	0	0
96.263	52.7771	6.92905	5.79459	0	1	0	0	0
94.8059	34.8409	43.5654	5.79459	0	1	0	0	0
111.985	40.1303	24.6741	5.69575	0	0.5	0.5
95.613	59.8272	45.1527	5.69575	1	1	0
103.441	6.7157	36.8085	8.29527	0	0	1
101.57	12.5344	-40.3299	5.79459	0	1	0	0	0
109.504	-7.34686	-7.40314	8.29527	0	0	1
82.8713	66.0032	29.5961	5.79459	0	1	0	0	0
74.5561	-0.307159	80.8782	5.79459	0	1	0	0	0
88.7171	9.77336	64.2943	5.79459	0	1	0	0	0
107.399	23.7375	-1.38844	5.79459	0	1	0	0	0
99.5572	68.9258	-9.8745	5.69575	0	0.5	0.5
116.307	30.1079	18.0602	5.69575	1	1	0
