# Supplementary material for: Mechanistic model of radiotherapy-induced lung fibrosis using coupled 3D agent-based and Monte Carlo simulations
Source: Commun Med (Lond). 2024 Feb 9;4:16. doi: 10.1038/s43856-024-00442-w (PMC10858213; doi:10.1038/s43856-024-00442-w)
Supplement: Supplementary file 8 — Supplementary Software 1 [file 43856_2024_442_MOESM8_ESM.zip › code/HealthyStructure_phagFrac1.0_senescent1.0/exp_6/alv17.dat]

-72.904	-9.21407	-81.8542	5.79459	0	1	0	0	0
-73.6164	-82.6175	-50.1807	5.69575	0	0.5	0.5
-66.7207	-93.7748	-38.917	5.69575	1	1	0
-73.7403	-14.7273	-95.4221	5.69575	1	1	0
-66.2126	-73.1866	-48.5664	8.29527	0	0	1
-85.3399	-55.8622	-41.1889	8.29527	0	0	1
-93.4052	-13.9104	-56.4089	5.79459	0	1	0	0	0
-107.841	-27.5638	-48.6866	5.69575	0	0.5	0.5
-101.469	-42.07	-51.9045	5.69575	0	0.5	0.5
-63.4473	-89.3859	-52.3884	5.69575	0	0.5	0.5
11.9035	-92.0084	-78.4389	5.69575	1	1	0
-1.56452	-81.9244	-73.389	8.29527	0	0	1
-25.3679	-71.1896	-79.9322	8.29527	0	0	1
-16.5192	-97.8908	-47.3762	8.29527	0	0	1
24.1881	-19.093	-105.595	5.79459	0	1	0	0	0
-17.094	10.8557	-94.0501	8	0	1	1	0	1
-39.2806	-91.9565	-45.827	8.29527	0	0	1
64.3663	-64.2921	-31.2886	8	0.5	0.5	0.5	0	1
36.2028	-108.692	-40.4384	5.69575	1	1	0
-32.1299	-46.2539	-107.648	5.69575	1	1	0
-9.38817	-107.187	-22.8649	5.79459	0	1	0	0	0
45.5987	-43.0332	-90.382	5.79459	0	1	0	0	0
70.051	-24.7595	-81.1161	5.79459	0	1	0	0	0
-17.4638	-22.793	-106.186	5.79459	0	1	0	0	0
-59.7003	-52.8153	-75.8051	5.79459	0	1	0	0	0
10.3199	-52.3482	-96.1934	8.29527	0	0	1
-41.4889	-31.7124	-96.8142	5.79459	0	1	0	0	0
35.0124	-78.7296	-68.3807	5.79459	0	1	0	0	0
-40.0132	-103.343	-49.8226	5.69575	0	0.5	0.5
33.5251	-83.0118	-82.1274	5.69575	0	0.5	0.5
-6.53048	-29.0885	-117.779	5.69575	0	0.5	0.5
103.03	-41.131	-49.5269	5.69575	1	1	0
100.127	-26.5432	-37.0154	5.79459	0	1	0	0	0
80.423	-48.3946	-57.3595	5.79459	0	1	0	0	0
31.0184	-26.8307	-87.0256	8	0	1	1	0	1
97.2242	-39.0999	-61.4699	5.69575	1	1	0
-70.4785	58.1539	-61.2446	8.29527	0	0	1
-68.4834	32.4641	-94.9527	5.69575	0	0.5	0.5
-43.0963	92.4535	-41.1712	5.79459	0	1	0	0	0
-52.512	-6.6931	-109.351	5.69575	1	1	0
-48.4185	6.34004	-98.567	8.29527	0	0	1
-88.5559	53.6218	-37.1828	8.29527	0	0	1
-73.5999	23.7568	-78.2219	5.79459	0	1	0	0	0
-42.4732	44.0302	-91.4186	5.79459	0	1	0	0	0
-51.3035	78.9065	-76.8221	5.69575	0	0.5	0.5
54.5708	80.9529	-72.3091	5.69575	1	1	0
3.06468	51.6583	-97.0671	8.29527	0	0	1
15.4127	92.6422	-57.2701	8.29527	0	0	1
-4.71277	-4.37598	-109.812	8.29527	0	0	1
11.5451	109.06	-8.51895	5.79459	0	1	0	0	0
30.1442	-0.252274	-105.789	8.29527	0	0	1
-36.818	61.6253	-98.0135	5.69575	1	1	0
47.9071	51.6117	-84.5052	8.29527	0	0	1
57.3437	70.4963	-31.5832	8	0	1	1	0	1
20.7318	76.0717	-76.7026	5.79459	0	1	0	0	0
-34.1287	71.4384	-76.3661	8.29527	0	0	1
-9.74751	98.8464	-47.2693	8.29527	0	0	1
47.3009	96.364	-24.0124	5.79459	0	1	0	0	0
52.4812	72.8911	-81.808	5.69575	0	0.5	0.5
69.337	73.5864	-67.3597	5.69575	0	0.5	0.5
19.626	29.916	-116.101	5.69575	0	0.5	0.5
-4.84416	103.057	-64.1533	5.69575	1	1	0
89.7753	27.0105	-57.5398	8.29527	0	0	1
65.712	76.554	-43.8326	5.79459	0	1	0	0	0
92.423	5.36143	-59.4074	5.79459	0	1	0	0	0
84.6555	77.4604	-39.9153	5.69575	0	0.5	0.5
59.8058	30.4787	-87.1454	5.79459	0	1	0	0	0
66.2375	2.47194	-87.7865	5.79459	0	0	0	86490
87.6634	55.4534	-63.2452	5.69575	1	1	0
-31.941	-83.8493	63.6323	5.79459	0	1	0	0	0
-82.5671	-46.9336	55.497	5.79459	0	1	0	0	0
-39.5747	-102.185	9.59978	5.79459	0	1	0	0	0
-105.945	-32.6706	49.6812	5.69575	0	0.5	0.5
-61.5474	-66.0581	62.8351	5.79459	0	1	0	0	0
-61.8701	-84.3993	33.8947	5.79459	0	1	0	0	0
-113.757	-24.2371	-35.0886	5.69575	1	1	0
-27.0991	-59.2149	-70.8103	8	0	1	1	0	1
-107.571	-14.1616	-18.0994	8.29527	0	0	1
-55.7583	-52.2109	58.4849	8	0.5	0.5	0.5	0	1
-99.9126	-39.726	-23.2314	8.29527	0	0	1
-108.987	12.6822	-7.80434	5.79459	0	1	0	0	0
-88.6989	-29.8764	-22.2422	8	0.5	0.5	0.5	0	1
-83.7207	-70.1148	-13.2201	8.29527	0	0	1
-24.4267	-100.324	37.9265	5.79459	0	1	0	0	0
-93.1124	-55.0785	19.9111	5.79459	0	1	0	0	0
-105.725	-23.1964	19.6021	5.79459	0	1	0	0	0
-63.2359	-89.8089	-5.96432	5.79459	0	1	0	0	0
1.96765	-82.849	72.3338	5.79459	0	0	0	86606
62.5587	-87.6217	-22.5577	5.79459	0	1	0	0	0
-10.4039	-95.6105	2.4229	8	0.5	0.5	0.5	0	1
41.9549	-101.656	2.39581	8.29527	0	0	1
39.7041	-97.1033	33.0837	5.79459	0	1	0	0	0
24.9157	-86.8819	62.6957	8.29527	0	0	1
7.65861	-109.639	4.55203	5.79459	0	1	0	0	0
60.9425	-73.7698	54.2589	5.79459	0	1	0	0	0
68.2301	-47.4247	72.0802	5.79459	0	1	0	0	0
61.2684	-75.2074	-51.8654	5.79459	0	1	0	0	0
4.1182	-101.326	42.6157	5.79459	0	1	0	0	0
24.5177	-101.026	-35.952	5.79459	0	1	0	0	0
-3.73615	-119.828	19.6801	5.69575	0	0.5	0.5
-40.0819	-114.63	-3.6487	5.69575	0	0.5	0.5
-37.2715	-113.641	-21.3675	5.69575	0	0.5	0.5
-41.0452	-108.353	36.5362	5.69575	0	0.5	0.5
-78.4041	-33.8176	86.4261	5.69575	0	0.5	0.5
-71.4969	-21.4931	80.7844	8.29527	0	0	1
-25.2632	-62.686	86.7885	5.79459	0	1	0	0	0
20.8105	-22.4004	105.665	8.29527	0	0	1
43.0483	-41.09	92.5118	5.79459	0	1	0	0	0
50.5849	-50.813	98.0773	5.69575	1	1	0
9.73315	-54.912	94.8153	5.79459	0	1	0	0	0
62.1122	-55.5032	88.4385	5.69575	0	0.5	0.5
13.736	-38.7763	114.314	5.69575	0	0.5	0.5
72.0021	22.7311	59.6194	8	0.5	0.5	0.5	0	1
75.5438	-79.343	9.89102	5.79459	0	1	0	0	0
116.702	-12.5878	-31.3399	5.69575	1	1	0
89.6419	-38.4301	50.867	5.79459	0	1	0	0	0
72.9913	-96.9082	-6.40125	5.69575	0	0.5	0.5
99.6708	-25.4611	38.9546	8.29527	0	0	1
84.5269	-66.2523	-23.7876	8.29527	0	0	1
92.5591	-55.0808	22.3363	5.79459	0	1	0	0	0
89.3083	-69.1478	44.7494	5.69575	0	0.5	0.5
113.992	-41.5945	5.9677	5.69575	0	0.5	0.5
102.896	-62.6063	-15.8977	5.69575	0	0.5	0.5
118.263	-24.365	-13.4227	5.69575	0	0.5	0.5
82.1633	-89.4917	-0.586243	5.69575	0	0.5	0.5
85.5624	-82.1298	26.3379	5.69575	1	1	0
72.7845	-23.2884	79.1206	8.29527	0	0	1
-74.4678	57.4503	20.236	8	0	1	1	0	1
-84.0288	-13.2525	69.739	5.79459	0	1	0	0	0
-68.2526	79.6309	33.1635	5.79459	0	1	0	0	0
-64.5096	85.7215	57.0109	5.69575	0	0.5	0.5
-43.1186	88.5106	71.1798	5.69575	1	1	0
-42.8718	100.764	-10.4175	5.79459	0	1	0	0	0
-75.4449	85.8215	41.2725	5.69575	1	1	0
-96.0073	-8.60892	52.9951	8.29527	0	0	1
-86.7799	66.2609	13.3699	8.29527	0	0	1
-48.6064	44.1657	-70.3014	8	0	1	1	0	1
-77.6603	51.3988	58.5409	8.29527	0	0	1
-96.7415	51.2903	-10.5059	5.79459	0	1	0	0	0
-93.5771	30.5067	-49.119	5.79459	0	1	0	0	0
-103.052	33.8694	18.2524	5.79459	0	1	0	0	0
-46.5058	95.59	28.2799	5.79459	0	1	0	0	0
-96.2752	25.364	46.7734	5.79459	0	1	0	0	0
-118.449	-8.28398	-25.7298	5.69575	0	0.5	0.5
-114.398	40.0952	8.08432	5.69575	1	1	0
32.1512	97.7439	38.8899	8.29527	0	0	1
57.066	92.5443	16.7038	8.29527	0	0	1
-18.5959	90.3305	59.955	8.29527	0	0	1
-14.0502	106.441	23.9337	5.79459	0	1	0	0	0
-50.0781	109.968	12.6152	5.69575	0	0.5	0.5
-55.9686	-1.11134	94.6904	8.29527	0	0	1
-59.9129	43.002	81.6166	5.79459	0	1	0	0	0
-28.5313	-32.4347	101.163	5.79459	0	1	0	0	0
-87.3339	11.515	83.6666	5.69575	0	0.5	0.5
-45.941	37.4909	106.037	5.69575	1	1	0
67.5987	18.5012	84.7828	5.79459	0	1	0	0	0
-69.0677	-18.3286	64.4142	8	0.5	0.5	0.5	0	1
31.1199	67.6523	80.9555	5.79459	0	1	0	0	0
62.919	50.0138	91.1028	5.69575	1	1	0
37.8973	72.5851	89.7562	5.69575	1	1	0
-7.25358	5.59563	109.618	8.29527	0	0	1
-14.7173	39.4546	101.621	8.29527	0	0	1
66.6111	61.8357	61.9622	5.79459	0	1	0	0	0
19.7366	4.16052	108.135	5.79459	0	1	0	0	0
33.6588	39.4918	96.9922	5.79459	0	1	0	0	0
-34.0074	24.1957	101.775	5.79459	0	1	0	0	0
-25.2089	73.546	77.8171	5.79459	0	1	0	0	0
22.8972	91.3296	56.8737	5.79459	0	1	0	0	0
-2.24973	46.7217	112.125	5.69575	0	0.5	0.5
-6.189	81.2744	90.0893	5.69575	1	1	0
108.275	-19.1382	-3.21663	5.79459	0	1	0	0	0
89.4942	34.0843	54.1208	5.79459	0	1	0	0	0
82.8321	66.8107	27.8419	8.29527	0	0	1
94.0425	76.8842	-2.17661	5.69575	1	1	0
108.055	4.23309	-20.1528	8.29527	0	0	1
99.8227	46.1652	2.05226	8.29527	0	0	1
97.4964	42.9223	-27.425	8.29527	0	0	1
105.665	18.0617	24.6727	5.79459	0	1	0	0	0
84.8642	54.0275	68.1103	5.69575	0	0.5	0.5
108.187	2.31744	55.2284	5.69575	0	0.5	0.5
79.269	32.2555	86.2317	5.69575	0	0.5	0.5
97.0813	2.62959	72.9945	5.69575	0	0.5	0.5
