# Supplementary material for: Mechanistic model of radiotherapy-induced lung fibrosis using coupled 3D agent-based and Monte Carlo simulations
Source: Commun Med (Lond). 2024 Feb 9;4:16. doi: 10.1038/s43856-024-00442-w (PMC10858213; doi:10.1038/s43856-024-00442-w)
Supplement: Supplementary file 8 — Supplementary Software 1 [file 43856_2024_442_MOESM8_ESM.zip › code/HealthyStructure_phagFrac1.0_senescent1.0/exp_6/alv15.dat]

-25.2849	32.8586	-114.197	5.69575	1	1	0
72.7507	49.8496	38.4428	8	0.5	0.5	0.5	0	1
-88.0432	5.84366	-38.3378	8	0	1	1	0	1
-71.1446	-5.21427	-83.7332	8.29527	0	0	1
-12.0451	-70.5698	-98.1625	5.69575	0	0.5	0.5
-112.802	-17.3589	-41.646	5.69575	1	1	0
-78.1176	-55.5628	-53.9483	5.79459	0	1	0	0	0
-108.929	-28.8852	-45.3873	5.69575	0	0.5	0.5
-25.6548	-53.7209	-92.4981	8.29527	0	0	1
-95.9586	-53.612	-51.7457	5.69575	0	0.5	0.5
61.2282	-96.1281	-42.1085	5.69575	0	0.5	0.5
13.5872	-100.818	-41.8458	8.29527	0	0	1
64.3427	-50.9952	-73.2086	8.29527	0	0	1
63.3433	-9.91624	-89.3811	8.29527	0	0	1
55.1878	33.1798	-89.1785	5.79459	0	1	0	0	0
6.43768	20.9939	-107.786	5.79459	0	1	0	0	0
70.8817	-68.2027	-49.2359	5.79459	0	1	0	0	0
57.3894	-84.2583	-41.3063	8.29527	0	0	1
58.5693	-78.3728	-72.0226	5.69575	0	0.5	0.5
-48.5369	-64.7775	-74.4853	5.79459	0	1	0	0	0
24.426	-58.8233	-72.1024	8	0.5	0.5	0.5	0	1
7.07724	-23.2887	-119.027	5.69575	1	1	0
16.7974	-65.1476	-87.0313	8.29527	0	0	1
59.4576	-31.4239	-87.0479	8.29527	0	0	1
-5.38741	-68.6289	-85.7948	8.29527	0	0	1
89.8139	-20.262	-60.1907	5.79459	0	1	0	0	0
-46.6815	-25.9352	-96.1675	5.79459	0	1	0	0	0
44.1732	8.40519	-100.388	8.29527	0	0	1
32.3988	-47.6755	-93.6876	8.29527	0	0	1
20.8349	-90.9051	-58.3281	5.79459	0	1	0	0	0
70.0986	-19.6924	-97.2594	5.69575	0	0.5	0.5
46.2361	-30.408	-108.155	5.69575	0	0.5	0.5
51.0086	1.20161	-110.263	5.69575	0	0.5	0.5
32.1596	-92.8688	-71.4216	5.69575	0	0.5	0.5
-24.5276	-96.3493	69.822	5.69575	0	0.5	0.5
-97.2043	-39.2352	-33.3456	8.29527	0	0	1
-83.0153	-46.3061	55.3553	5.79459	0	1	0	0	0
-21.475	-104.267	-27.7001	5.79459	0	1	0	0	0
-34.3447	-102.191	21.8504	8.29527	0	0	1
-45.8091	-67.0066	51.6442	8	0	1	1	0	1
-39.8533	-102.409	-4.90651	8.29527	0	0	1
-84.8156	-69.0994	11.4711	8.29527	0	0	1
-56.0573	-85.583	-40.4119	5.79459	0	1	0	0	0
-63.9394	-83.3297	32.6816	5.79459	0	1	0	0	0
-17.203	-95.3503	52.0805	8.29527	0	0	1
-101.42	-40.1598	14.1829	5.79459	0	1	0	0	0
-58.3481	-64.4751	67.3681	5.79459	0	1	0	0	0
-63.3203	-97.4657	35.3647	5.69575	1	1	0
-57.0675	-77.1424	74.5134	5.69575	0	0.5	0.5
-51.6031	-21.7001	94.6902	8.29527	0	0	1
-33.0344	-56.7858	88.2276	5.79459	0	1	0	0	0
-34.0896	-16.8284	103.222	5.79459	0	1	0	0	0
-19.6292	-43.4832	111.731	5.69575	0	0.5	0.5
-29.1909	-8.16947	117.648	5.69575	0	0.5	0.5
-51.6119	-47.9577	98.9756	5.69575	1	1	0
85.2702	38.5614	22.3046	8	0	1	1	0	1
42.2594	-82.159	-26.8238	8	0.5	0.5	0.5	0	1
94.2738	-72.3549	25.2413	5.69575	1	1	0
84.3967	-53.682	45.7758	8.29527	0	0	1
11.3516	-109.356	3.51764	5.79459	0	1	0	0	0
82.265	-69.8235	-21.3808	5.79459	0	1	0	0	0
20.5987	-99.1961	42.8466	8.29527	0	0	1
25.0894	-85.2205	64.869	5.79459	0	1	0	0	0
78.9334	-92.351	-0.577423	5.69575	1	1	0
81.7174	-73.6236	1.35442	8.29527	0	0	1
54.6355	-82.1766	48.6001	5.79459	0	1	0	0	0
42.6412	-101.182	6.62852	5.79459	0	1	0	0	0
93.8346	-68.9621	-34.6294	5.69575	0	0.5	0.5
101.684	-41.9063	-2.05328	5.79459	0	1	0	0	0
113.994	-38.0785	-17.7587	5.69575	0	0.5	0.5
108.087	-37.9149	-40.509	5.69575	1	1	0
103.672	-18.8211	31.5887	8.29527	0	0	1
107.329	-10.3655	-21.7507	8.29527	0	0	1
94.254	-49.4157	27.8256	5.79459	0	1	0	0	0
94.843	-3.26034	55.6253	5.79459	0	1	0	0	0
98.7968	-33.4695	-34.8959	5.79459	0	1	0	0	0
52.2973	-54.6499	79.8647	8.29527	0	0	1
71.6742	-26.9663	78.9662	5.79459	0	1	0	0	0
76.1154	-14.9457	77.9942	5.79459	0	0	0	86906
45.8285	-49.7726	100.908	5.69575	0	0.5	0.5
37.0571	-65.5473	95.3427	5.69575	1	1	0
-6.17953	-10.4979	109.323	8.29527	0	0	1
28.2703	-37.1195	99.614	8.29527	0	0	1
37.6415	-14.8134	102.292	5.79459	0	1	0	0	0
-0.657684	-71.4282	83.6525	5.79459	0	1	0	0	0
30.2394	-28.9205	114.057	5.69575	0	0.5	0.5
8.3024	-79.0996	91.8368	5.69575	0	0.5	0.5
72.4161	-15.2182	96.3546	5.69575	0	0.5	0.5
25.9588	-54.6234	105.368	5.69575	1	1	0
-39.5299	96.1067	-62.9379	5.69575	1	1	0
-43.1685	49.0637	-88.4814	5.79459	0	1	0	0	0
-69.9902	71.8132	-68.5939	5.69575	0	0.5	0.5
-17.9463	7.91358	-119.898	5.69575	1	1	0
-47.81	88.1798	-68.5453	5.69575	1	1	0
-43.3077	58.178	-97.4688	5.69575	1	1	0
-95.7734	27.0529	-69.6815	5.69575	1	1	0
-52.0331	47.0857	-99.1725	5.69575	1	1	0
-84.4846	12.9861	-69.2367	8.29527	0	0	1
-45.6182	16.696	-98.6926	5.79459	0	1	0	0	0
-66.49	62.6212	-61.293	5.79459	0	1	0	0	0
-102.08	29.4932	-58.9052	5.69575	0	0.5	0.5
-19.4108	112.575	-41.3514	5.69575	0	0.5	0.5
62.0563	59.4954	-85.8441	5.69575	1	1	0
2.40041	46.2814	-99.7611	8.29527	0	0	1
-3.17404	74.3201	-81.0336	5.79459	0	1	0	0	0
-34.1956	102.034	-22.7964	5.79459	0	1	0	0	0
-3.88341	107.995	-20.5442	5.79459	0	1	0	0	0
53.9953	89.4324	-62.0182	5.69575	1	1	0
15.4691	-53.3367	-78.5535	8	0.5	0.5	0.5	0	1
20.7104	39.4979	-100.553	8.29527	0	0	1
61.8582	66.9163	-61.6098	5.79459	0	1	0	0	0
4.91449	99.0232	-47.6586	5.79459	0	1	0	0	0
16.6139	8.08773	-108.437	8.29527	0	0	1
72.5951	41.2415	-71.6177	5.79459	0	1	0	0	0
-34.0748	84.3211	-61.8754	5.79459	0	1	0	0	0
29.758	87.0359	-60.3259	5.79459	0	1	0	0	0
-4.01126	33.7526	-116.639	5.69575	0	0.5	0.5
62.1436	41.145	-95.9472	5.69575	0	0.5	0.5
4.49686	2.82913	-121.374	5.69575	1	1	0
47.4264	38.7414	-104.927	5.69575	0	0.5	0.5
92.0082	22.3753	-55.9806	5.79459	0	1	0	0	0
-60.0713	92.2996	51.3043	5.69575	0	0.5	0.5
-77.7494	41.2269	65.9953	8.29527	0	0	1
-107.858	17.87	-12.1403	5.79459	0	1	0	0	0
-96.5468	-19.221	49.0844	5.79459	0	1	0	0	0
-83.3624	70.8125	-11.6809	5.79459	0	1	0	0	0
-55.827	94.004	12.1073	5.79459	0	1	0	0	0
-93.5049	56.7027	11.9006	8.29527	0	0	1
-92.3834	20.4308	17.4033	8	0	1	1	0	1
-88.485	18.8827	-32.691	8	0.5	0.5	0.5	0	1
-107.412	16.1753	17.3354	8.29527	0	0	1
-52.3473	89.7534	-36.1121	8.29527	0	0	1
-106.904	-20.4065	-15.9749	5.79459	0	1	0	0	0
-93.3593	37.9773	44.0656	8.29527	0	0	1
-99.0988	27.6191	-38.9523	8.29527	0	0	1
-74.386	70.7237	39.5586	5.79459	0	1	0	0	0
-32.7137	101.421	27.2672	5.79459	0	1	0	0	0
-82.5749	36.4623	-62.8641	5.79459	0	1	0	0	0
-96.9402	71.3668	-16.4033	5.69575	0	0.5	0.5
-74.1292	94.9485	15.7966	5.69575	0	0.5	0.5
-118.359	17.8774	20.8612	5.69575	1	1	0
-39.5077	83.6664	59.4901	5.79459	0	1	0	0	0
-77.6599	6.82112	77.6042	5.79459	0	1	0	0	0
-46.7696	18.1515	97.8935	5.79459	0	1	0	0	0
-54.602	57.9455	75.9009	5.79459	0	1	0	0	0
89.0927	63.3202	12.3493	8.29527	0	0	1
-2.96483	91.6639	60.7366	8.29527	0	0	1
70.4084	65.2187	-6.6828	8	0.5	0.5	0.5	0	1
103.423	22.4286	30.0123	5.79459	0	1	0	0	0
66.7514	85.3361	19.0264	8.29527	0	0	1
36.1307	110.751	34.476	5.69575	1	1	0
65.1326	95.7231	-36.8038	5.69575	1	1	0
69.8849	79.4216	-30.1382	5.79459	0	1	0	0	0
34.6385	75.6943	71.9065	5.79459	0	1	0	0	0
8.24054	85.7236	-42.8811	8	0	1	1	0	1
-41.63	77.0865	39.7503	8	0	1	1	0	1
66.613	54.4343	-43.0707	8	0.5	0.5	0.5	0	1
57.18	41.5521	84.2844	5.79459	0	1	0	0	0
90.7096	56.0387	-27.0449	8.29527	0	0	1
86.5137	39.3684	55.358	8.29527	0	0	1
2.98747	109.198	12.8771	5.79459	0	1	0	0	0
43.0605	96.9602	-29.0605	5.79459	0	1	0	0	0
84.8914	59.8453	36.2184	5.79459	0	1	0	0	0
25.6493	99.7239	38.6945	5.79459	0	1	0	0	0
72.0539	10.6784	82.427	5.79459	0	1	0	0	0
42.6165	101.378	2.50555	5.79459	0	1	0	0	0
61.0257	73.0609	55.1178	5.79459	0	1	0	0	0
94.5562	75.4782	11.1309	5.69575	0	0.5	0.5
93.7724	44.1789	63.3904	5.69575	0	0.5	0.5
53.9986	108.671	-5.8959	5.69575	1	1	0
104.946	30.0898	-13.4538	8.29527	0	0	1
103.826	16.8103	-32.2101	5.79459	0	1	0	0	0
6.77457	120.649	12.6051	5.69575	0	0.5	0.5
12.7772	120.811	1.19379	5.69575	0	0.5	0.5
68.7438	16.6235	98.7818	5.69575	0	0.5	0.5
49.4575	26.8665	107.667	5.69575	0	0.5	0.5
37.7834	28.3659	111.927	5.69575	1	1	0
25.8997	19.5925	117.069	5.69575	1	1	0
18.7543	51.2844	95.4892	8.29527	0	0	1
0.718643	38.43	103.066	5.79459	0	1	0	0	0
25.8118	8.1136	106.62	5.79459	0	1	0	0	0
-6.88268	75.7571	79.4575	5.79459	0	1	0	0	0
49.2821	40.8746	103.249	5.69575	0	0.5	0.5
71.9676	66.6107	71.7188	5.69575	0	0.5	0.5
-24.5604	34.4822	101.527	5.79459	0	1	0	0	0
