# Supplementary material for: Mechanistic model of radiotherapy-induced lung fibrosis using coupled 3D agent-based and Monte Carlo simulations
Source: Commun Med (Lond). 2024 Feb 9;4:16. doi: 10.1038/s43856-024-00442-w (PMC10858213; doi:10.1038/s43856-024-00442-w)
Supplement: Supplementary file 8 — Supplementary Software 1 [file 43856_2024_442_MOESM8_ESM.zip › code/HealthyStructure_phagFrac1.0_senescent1.0/exp_6/alv14.dat]

-10.0904	-99.6362	-45.5061	8.29527	0	0	1
14.4092	-94.8893	-53.7438	8.29527	0	0	1
41.3741	-96.2323	-61.5426	5.69575	0	0.5	0.5
-41.5618	-94.4619	-64.1051	5.69575	0	0.5	0.5
-35.6254	-34.6984	-98.1165	5.79459	0	1	0	0	0
-68.2242	-12.3307	-85.3962	5.79459	0	1	0	0	0
-4.51271	-64.1906	-89.2143	5.79459	0	1	0	0	0
-74.6234	-26.1415	-92.2381	5.69575	0	0.5	0.5
-78.5907	-13.325	-91.6891	5.69575	1	1	0
-108.402	-9.15909	-54.083	5.69575	1	1	0
-60.9897	-75.4943	-51.777	8.29527	0	0	1
-30.4203	-10.0213	-105.234	5.79459	0	1	0	0	0
-81.5011	-38.268	-63.1913	5.79459	0	1	0	0	0
-35.1259	-72.8967	-74.5134	8.29527	0	0	1
-99.0485	-20.8205	-43.0802	5.79459	0	1	0	0	0
-56.52	-50.4051	-79.7798	5.79459	0	1	0	0	0
-74.4468	-55.1443	-78.5919	5.69575	0	0.5	0.5
-102.054	-10.2418	-65.1149	5.69575	1	1	0
-102.853	-51.7883	-38.7183	5.69575	0	0.5	0.5
72.4943	-38.0683	-89.7513	5.69575	1	1	0
23.3272	-1.15356	-107.491	8.29527	0	0	1
68.2241	-61.3727	-60.6537	8.29527	0	0	1
97.9192	-43.4736	-24.9374	5.79459	0	1	0	0	0
39.1115	-53.6138	-69.6515	8	0.5	0.5	0.5	0	1
63.9925	-0.375641	-103.27	5.69575	0	0.5	0.5
85.4301	28.7054	-63.0621	5.79459	0	1	0	0	0
78.4576	3.36797	-92.6984	5.69575	1	1	0
33.798	-93.0469	-70.4267	5.69575	1	1	0
51.5863	-75.8572	-60.6996	8.29527	0	0	1
65.9569	-71.1825	-73.0932	5.69575	1	1	0
19.251	-25.1311	-105.346	8.29527	0	0	1
-9.67957	-95.3172	8.74196	8	0.5	0.5	0.5	0	1
66.1659	-78.7657	-38.962	8.29527	0	0	1
77.933	-39.822	-66.6382	5.79459	0	1	0	0	0
36.759	-71.8522	-74.7398	8.29527	0	0	1
60.3985	-20.4969	-89.6208	5.79459	0	1	0	0	0
86.7531	-6.65816	-67.3021	8.29527	0	0	1
-0.324036	-38.1917	-103.157	5.79459	0	1	0	0	0
87.6113	-66.1386	-52.0562	5.69575	0	0.5	0.5
23.0527	8.60654	-118.975	5.69575	0	0.5	0.5
56.2654	-90.203	-58.8043	5.69575	0	0.5	0.5
34.6492	3.72932	-116.382	5.69575	1	1	0
-58.0535	82.5508	-43.7624	8.29527	0	0	1
-30.9028	85.1694	-62.3795	8.29527	0	0	1
-40.4443	15.0524	-101.181	5.79459	0	1	0	0	0
-53.8544	31.1399	-104.355	5.69575	1	1	0
-97.6201	13.4882	-48.8712	5.79459	0	1	0	0	0
-90.3494	61.0538	-14.4713	5.79459	0	1	0	0	0
-78.4329	56.2425	-52.7737	5.79459	0	1	0	0	0
-78.3853	20.5197	-74.3955	5.79459	0	1	0	0	0
-50.2322	70.1515	-68.2312	5.79459	0	1	0	0	0
57.7003	94.5299	-49.9468	5.69575	1	1	0
-6.2046	99.0895	-47.3579	8.29527	0	0	1
53.7899	52.3201	-80.4316	8.29527	0	0	1
-17.2301	45.3978	-98.7024	5.79459	0	1	0	0	0
-51.4145	47.5339	-84.8356	5.79459	0	1	0	0	0
29.6466	54.1318	-91.0569	5.79459	0	1	0	0	0
10.6197	23.9587	-106.833	8.29527	0	0	1
54.3605	91.1694	-28.863	5.79459	0	1	0	0	0
82.4254	14.6205	-88.0468	5.69575	1	1	0
27.3671	53.4923	-75.1341	8	0.5	0.5	0.5	0	1
31.7005	87.7744	-58.2299	8.29527	0	0	1
9.85155	93.9073	-56.4302	5.79459	0	1	0	0	0
46.545	21.8143	-97.2507	8.29527	0	0	1
2.64902	71.8463	-83.2532	5.79459	0	1	0	0	0
77.2991	67.0269	-40.401	5.79459	0	1	0	0	0
65.023	24.6694	-99.6159	5.69575	0	0.5	0.5
30.4277	17.9074	-116.247	5.69575	0	0.5	0.5
23.4145	109.218	-47.7814	5.69575	0	0.5	0.5
-59.0735	-99.9046	-35.9033	5.69575	1	1	0
-46.739	-96.6981	-23.7684	8.29527	0	0	1
-22.7862	-106.903	12.349	8.29527	0	0	1
17.1255	-91.8088	58.1194	5.79459	0	1	0	0	0
0.882584	-109.603	9.29807	8.29527	0	0	1
48.3335	-82.8482	53.8521	5.79459	0	1	0	0	0
58.1413	-93.1983	-5.80217	5.79459	0	1	0	0	0
-6.31129	-80.8144	74.3586	5.79459	0	1	0	0	0
2.36749	-109.291	-12.2424	8.29527	0	0	1
33.9966	-103.129	17.5701	5.79459	0	1	0	0	0
-25.7355	-102.137	-31.7142	5.79459	0	1	0	0	0
-45.1032	-97.5907	23.2758	5.79459	0	1	0	0	0
-55.7038	-83.1565	45.6298	5.79459	0	1	0	0	0
-107.25	-23.8114	-5.51236	8.29527	0	0	1
-119.224	-17.3609	15.6287	5.69575	0	0.5	0.5
-118.492	-9.42961	25.1146	5.69575	0	0.5	0.5
-119.228	7.36072	-22.1446	5.69575	1	1	0
-102.074	-65.6979	4.94987	5.69575	1	1	0
-68.8297	-81.343	-27.3091	8.29527	0	0	1
-86.8895	-13.8199	66.0245	8.29527	0	0	1
-57.9138	-43.359	82.8613	5.79459	0	1	0	0	0
-88.7247	-63.2489	15.0831	8.29527	0	0	1
-98.8669	-44.9322	-17.5051	5.79459	0	1	0	0	0
-85.1319	-30.186	62.7803	5.79459	0	1	0	0	0
-54.7358	-66.6257	68.3009	5.79459	0	1	0	0	0
-90.733	-46.2272	41.6002	5.79459	0	1	0	0	0
-76.721	-78.7965	2.23781	5.79459	0	1	0	0	0
-80.1087	-73.0668	54.8065	5.69575	0	0.5	0.5
29.1289	-91.4354	-6.8233	8	0	1	1	0	1
63.9073	-84.3364	30.0539	8.29527	0	0	1
32.8108	9.04138	89.9849	8	0	1	1	0	1
44.4534	-83.1557	-19.0919	8	0	1	1	0	1
63.499	-49.9419	52.2414	8	0	1	1	0	1
86.9751	-51.6113	43.2621	5.79459	0	1	0	0	0
88.558	-64.8266	7.41533	5.79459	0	1	0	0	0
55.5459	-57.422	75.6075	5.79459	0	1	0	0	0
-24.5928	-50.6674	94.4881	5.79459	0	1	0	0	0
-58.2523	15.9727	91.9323	5.79459	0	1	0	0	0
-57.0359	-5.56128	107.126	5.69575	1	1	0
-46.3182	-16.1074	98.4641	5.79459	0	1	0	0	0
-74.9682	-2.33722	95.5731	5.69575	0	0.5	0.5
-29.0657	-18.5473	116.495	5.69575	0	0.5	0.5
-23.4883	-38.685	112.746	5.69575	0	0.5	0.5
-18.4254	-72.244	60.8012	8	0.5	0.5	0.5	0	1
18.5423	-55.8832	92.9153	5.79459	0	1	0	0	0
-7.10947	-41.8026	101.499	8.29527	0	0	1
61.862	-59.8799	85.7229	5.69575	0	0.5	0.5
42.2843	-28.111	97.5798	5.79459	0	1	0	0	0
32.8506	-63.5121	98.2189	5.69575	1	1	0
6.91331	-9.43504	120.926	5.69575	0	0.5	0.5
50.1095	-51.1792	98.1307	5.69575	0	0.5	0.5
-2.05791	7.94316	121.213	5.69575	1	1	0
-18.6607	-27.9724	116.744	5.69575	0	0.5	0.5
-91.1025	43.9094	67.3216	5.69575	0	0.5	0.5
-109.831	5.84792	-1.70671	5.79459	0	1	0	0	0
-50.1145	91.0739	35.9734	5.79459	0	1	0	0	0
-43.162	112.578	14.9381	5.69575	0	0.5	0.5
-86.389	61.9526	28.2635	5.79459	0	1	0	0	0
-42.2694	94.6161	63.4114	5.69575	1	1	0
-101.214	33.0845	-27.5834	8.29527	0	0	1
-92.6362	67.0493	41.0223	5.69575	1	1	0
-49.5235	98.1927	-2.36812	8.29527	0	0	1
-108.123	15.5262	12.9725	8.29527	0	0	1
-19.7075	94.8896	52.036	5.79459	0	1	0	0	0
-91.8921	35.1281	49.2123	8.29527	0	0	1
-69.9843	84.8372	2.20279	5.79459	0	1	0	0	0
-24.0821	99.9426	64.7395	5.69575	0	0.5	0.5
-114.798	29.3854	-26.8134	5.69575	0	0.5	0.5
82.9356	17.0808	70.2135	5.79459	0	1	0	0	0
-7.1898	106.608	26.1349	5.79459	0	1	0	0	0
-4.98573	113.288	43.5992	5.69575	0	0.5	0.5
52.4588	100.643	43.3466	5.69575	0	0.5	0.5
40.0029	99.0731	26.1591	8.29527	0	0	1
47.8612	45.1519	70.1861	8	0.5	0.5	0.5	0	1
35.0913	84.6342	60.874	8.29527	0	0	1
25.8281	106.901	2.24265	8.29527	0	0	1
62.4448	80.1322	42.1838	5.79459	0	1	0	0	0
85.9245	67.1953	14.2046	5.79459	0	1	0	0	0
60.3058	91.9782	1.79546	5.79459	0	1	0	0	0
75.7874	93.0695	-18.8213	5.69575	0	0.5	0.5
-19.4057	119.899	2.75519	5.69575	0	0.5	0.5
68.2365	95.6419	30.9244	5.69575	1	1	0
-37.1952	58.2611	99.9103	5.69575	0	0.5	0.5
-16.1464	17.4702	107.397	5.79459	0	1	0	0	0
-47.9441	45.5252	87.9137	8.29527	0	0	1
-36.5587	70.6019	76.0186	8.29527	0	0	1
-70.1298	57.2118	62.519	5.79459	0	1	0	0	0
-89.0107	33.398	75.6411	5.69575	1	1	0
-15.6238	59.7656	104.613	5.69575	0	0.5	0.5
25.3889	57.8322	103.782	5.69575	1	1	0
53.2329	4.80666	96.1413	5.79459	0	1	0	0	0
-11.0038	48.2218	82.517	8	0.5	0.5	0.5	0	1
47.6811	33.0941	93.4414	8.29527	0	0	1
25.044	3.4102	92.8265	8	0	1	1	0	1
-9.48889	69.3593	65.9904	8	0	1	1	0	1
-1.60051	55.8011	94.7823	5.79459	0	1	0	0	0
40.7517	62.6655	80.699	5.79459	0	1	0	0	0
16.5933	28.9606	104.814	5.79459	0	1	0	0	0
96.7038	-20.4897	-48.2551	8.29527	0	0	1
103.711	36.6182	1.78613	5.79459	0	1	0	0	0
97.9066	37.5059	-33.2808	5.79459	0	1	0	0	0
91.6201	32.2111	-73.0007	5.69575	0	0.5	0.5
104.597	-59.5664	-16.4716	5.69575	1	1	0
105.197	-32.0094	-3.00998	8.29527	0	0	1
108.522	11.5428	-13.7453	8.29527	0	0	1
102.504	10.8219	38.4176	5.79459	0	0	0	87101
79.4031	-19.9386	73.4684	5.79459	0	1	0	0	0
101.424	-16.2704	39.35	5.79459	0	1	0	0	0
95.1619	-75.1994	-7.0116	5.69575	0	0.5	0.5
112.884	-37.4108	-24.8508	5.69575	0	0.5	0.5
93.1592	42.6509	40.0282	8.29527	0	0	1
91.0976	69.0406	41.1646	5.69575	0	0.5	0.5
101.256	30.3616	59.8773	5.69575	1	1	0
