# Supplementary material for: Mechanistic model of radiotherapy-induced lung fibrosis using coupled 3D agent-based and Monte Carlo simulations
Source: Commun Med (Lond). 2024 Feb 9;4:16. doi: 10.1038/s43856-024-00442-w (PMC10858213; doi:10.1038/s43856-024-00442-w)
Supplement: Supplementary file 8 — Supplementary Software 1 [file 43856_2024_442_MOESM8_ESM.zip › code/HealthyStructure_phagFrac1.0_senescent1.0/exp_6/alv10.dat]

-97.1781	-68.2181	-25.7413	5.69575	0	0.5	0.5
-89.4662	-44.854	-45.647	8.29527	0	0	1
-39.5824	-101.374	-16.0196	5.79459	0	1	0	0	0
-35.2681	-77.5715	-69.5617	5.79459	0	1	0	0	0
-63.9067	-33.0459	-83.21	5.79459	0	1	0	0	0
-112.428	-29.1113	-35.6716	5.69575	1	1	0
-51.1538	-55.8553	-79.7714	8.29527	0	0	1
-89.8702	-18.3164	-60.7278	5.79459	0	1	0	0	0
-24.3491	-39.7321	-99.6418	5.79459	0	1	0	0	0
-46.9868	-88.528	-45.3325	5.79459	0	1	0	0	0
-98.3902	-56.0986	-43.9678	5.69575	0	0.5	0.5
-42.289	-92.5093	-66.4347	5.69575	0	0.5	0.5
-8.85191	-31.2275	-117.074	5.69575	1	1	0
77.1153	-56.2752	-75.1414	5.69575	0	0.5	0.5
46.7315	-35.9086	-92.8803	5.79459	0	1	0	0	0
6.56635	-109.769	-2.78439	5.79459	0	1	0	0	0
42.5652	-50.9747	-101.733	5.69575	1	1	0
56.1901	-73.076	-60.0214	8.29527	0	0	1
70.792	-69.7563	-69.8746	5.69575	1	1	0
57.1166	-90.3952	-25.8147	8.29527	0	0	1
-19.9235	-88.9511	30.7609	8	0	1	1	0	1
87.3483	-12.4041	-65.6994	8.29527	0	0	1
8.75367	-29.104	-105.715	8.29527	0	0	1
5.67883	-65.4431	-88.2323	5.79459	0	1	0	0	0
-4.26152	-6.73213	-109.711	5.79459	0	1	0	0	0
53.696	-53.522	-79.7003	8.29527	0	0	1
23.6541	-84.5055	-66.3273	5.79459	0	1	0	0	0
-7.27969	-104.566	-33.3623	5.79459	0	1	0	0	0
30.5625	-96.9784	-41.9657	5.79459	0	1	0	0	0
87.0675	-73.4615	-42.2205	5.69575	0	0.5	0.5
84.2948	-82.7737	-28.3336	5.69575	0	0.5	0.5
29.1651	-98.7501	-64.4804	5.69575	0	0.5	0.5
47.7644	-87.175	-69.8497	5.69575	0	0.5	0.5
23.5227	-105.735	-55.0155	5.69575	0	0.5	0.5
-106.628	26.7706	-3.68978	5.79459	0	1	0	0	0
-103.142	5.73918	-37.7989	8.29527	0	0	1
-33.5928	3.11037	-104.699	5.79459	0	1	0	0	0
-46.1627	99.4603	-52.312	5.69575	0	0.5	0.5
-41.7627	67.6879	-91.8362	5.69575	0	0.5	0.5
-35.6391	67.7335	-79.0077	5.79459	0	1	0	0	0
-74.846	54.1249	-78.9247	5.69575	1	1	0
-54.9996	89.9551	-31.3548	8.29527	0	0	1
-57.4378	-0.560745	-93.8114	8.29527	0	0	1
-66.5325	56.6325	-66.8283	8.29527	0	0	1
-98.1071	37.0631	-33.1866	5.79459	0	1	0	0	0
-75.2819	18.0997	-78.1347	5.79459	0	1	0	0	0
-83.55	46.0891	-54.7282	5.79459	0	1	0	0	0
-89.9621	36.9134	-72.8294	5.69575	0	0.5	0.5
-58.3594	93.6179	-50.8897	5.69575	0	0.5	0.5
14.5325	85.8765	-67.1838	8.29527	0	0	1
-8.22684	21.2189	-93.4749	8	0.5	0.5	0.5	0	1
17.6943	67.7565	-84.829	5.79459	0	1	0	0	0
27.2759	18.5423	-104.939	8.29527	0	0	1
57.8155	63.9902	-68.2834	5.79459	0	1	0	0	0
-22.254	94.1813	-73.4462	5.69575	1	1	0
64.3839	25.6505	-85.4211	8.29527	0	0	1
65.6395	-9.33038	-87.7747	8.29527	0	0	1
-29.0133	38.393	-98.9151	5.79459	0	1	0	0	0
41.341	47.664	-90.1059	5.79459	0	1	0	0	0
64.9042	75.5612	-46.6685	8.29527	0	0	1
2.1409	41.9743	-101.654	8.29527	0	0	1
86.3598	34.1559	-58.9523	5.79459	0	1	0	0	0
33.4973	98.5648	-35.5375	5.79459	0	1	0	0	0
84.6567	43.5988	-75.4473	5.69575	0	0.5	0.5
-28.5926	103.129	-25.4342	5.79459	0	1	0	0	0
-20.3228	90.0796	-59.773	5.79459	0	1	0	0	0
105.162	-16.4358	-58.5719	5.69575	0	0.5	0.5
97.7935	-55.3871	-46.1367	5.69575	1	1	0
101.314	16.6114	-64.9576	5.69575	1	1	0
106.091	4.94199	-58.9928	5.69575	0	0.5	0.5
-22.4116	-119.124	8.18571	5.69575	1	1	0
-56.268	-62.1073	71.2502	8.29527	0	0	1
-28.1543	-103.09	26.0728	8.29527	0	0	1
-79.5207	-48.6814	58.3659	8.29527	0	0	1
-60.8152	-82.8448	39.2206	5.79459	0	1	0	0	0
-53.4347	-95.4742	11.3761	5.79459	0	1	0	0	0
-43.954	-111.846	17.8432	5.69575	1	1	0
-72.0919	-56.135	80.072	5.69575	1	1	0
-90.5041	-61.968	8.30581	8.29527	0	0	1
-106.903	-24.9044	7.17627	8.29527	0	0	1
-20.1938	-77.8867	75.0058	5.79459	0	1	0	0	0
-66.9253	-29.1784	82.2777	5.79459	0	1	0	0	0
-75.4669	-77.4523	-20.1501	5.79459	0	1	0	0	0
-102.475	-33.404	-21.9799	5.79459	0	1	0	0	0
-90.9253	-10.3522	61.0362	5.79459	0	1	0	0	0
-102.202	-24.8864	32.1768	5.79459	0	1	0	0	0
-38.6335	-91.4098	70.0829	5.69575	0	0.5	0.5
-62.4215	-71.3111	-16.5404	8	0	1	1	0	1
38.3604	-102.93	-5.81506	8.29527	0	0	1
52.4804	-87.8983	40.2361	5.79459	0	1	0	0	0
51.9726	-107.934	20.2218	5.69575	0	0.5	0.5
42.6142	-99.748	54.7199	5.69575	0	0.5	0.5
-75.7939	-57.3895	14.7384	8	0	1	1	0	1
31.1987	-96.4225	42.7702	5.79459	0	1	0	0	0
-15.7311	-93.9576	13.4158	8	0.5	0.5	0.5	0	1
61.0877	-96.7221	40.9134	5.69575	1	1	0
7.81265	-98.6931	47.944	8.29527	0	0	1
45.5551	-84.6287	4.26622	8	0.5	0.5	0.5	0	1
-20.9035	-107.924	51.7236	5.69575	0	0.5	0.5
-18.225	-92.4619	76.6716	5.69575	0	0.5	0.5
30.2337	-104.93	53.2503	5.69575	0	0.5	0.5
-33.1821	-32.9327	99.571	5.79459	0	1	0	0	0
-53.7782	-64.5498	87.7561	5.69575	1	1	0
-28.2525	-53.9504	105.124	5.69575	1	1	0
39.1115	-62.385	61.9184	8	0.5	0.5	0.5	0	1
23.6851	-45.155	97.4682	5.79459	0	1	0	0	0
51.9622	-38.4707	102.858	5.69575	1	1	0
10.7811	-72.4631	82.054	5.79459	0	1	0	0	0
41.0455	-46.4469	104.489	5.69575	0	0.5	0.5
-90.9201	32.8195	73.5942	5.69575	0	0.5	0.5
-33.4864	87.4684	57.6883	5.79459	0	1	0	0	0
-104.882	32.9364	51.7192	5.69575	1	1	0
-117.812	28.7378	7.37891	5.69575	1	1	0
-71.5067	97.2713	13.6012	5.69575	1	1	0
-93.4724	21.0578	-8.65206	8	0	1	1	0	1
-87.134	32.7514	-24.2959	8	0.5	0.5	0.5	0	1
-68.9055	68.1491	52.0359	8.29527	0	0	1
-85.5635	67.2271	-16.1058	5.79459	0	1	0	0	0
-88.5422	62.9347	17.306	5.79459	0	1	0	0	0
-72.6155	18.6361	80.4965	5.79459	0	1	0	0	0
-68.2493	85.7127	-9.76137	5.79459	0	1	0	0	0
-55.2285	93.5016	17.5291	8.29527	0	0	1
-84.8189	34.4523	60.9834	5.79459	0	1	0	0	0
-85.2351	54.7114	42.9143	5.79459	0	1	0	0	0
-106.457	11.9378	24.9873	5.79459	0	1	0	0	0
-121.073	6.70335	7.50055	5.69575	0	0.5	0.5
-109.713	47.2694	22.1032	5.69575	1	1	0
-117.069	30.3496	-11.5643	5.69575	0	0.5	0.5
10.0303	34.5196	89.2359	8	0	1	1	0	1
83.4763	63.5711	61.2399	5.69575	1	1	0
8.98859	89.5891	63.1901	8.29527	0	0	1
79.7993	9.22583	75.1463	8.29527	0	0	1
62.5992	66.0066	61.8424	8.29527	0	0	1
79.5679	70.7295	27.682	8.29527	0	0	1
17.2126	69.7123	83.3302	5.79459	0	1	0	0	0
70.9902	81.4616	-20.6009	5.79459	0	1	0	0	0
79.3712	52.7009	-13.3533	8	0	1	1	0	1
61.3018	-16.2279	72.3479	8	0.5	0.5	0.5	0	1
56.5333	94.2949	-3.53023	8.29527	0	0	1
89.8813	63.4075	0.923013	5.79459	0	1	0	0	0
11.1228	99.6542	45.2252	5.79459	0	1	0	0	0
57.7927	12.1452	92.8036	5.79459	0	1	0	0	0
49.0908	95.2107	57.3142	5.69575	0	0.5	0.5
-30.2065	109.957	41.9165	5.69575	0	0.5	0.5
-23.1132	106.141	17.3188	5.79459	0	1	0	0	0
12.1389	108.754	11.1907	5.79459	0	1	0	0	0
2.95944	107.124	-24.8134	8.29527	0	0	1
35.3456	101.432	23.7107	8.29527	0	0	1
-31.2312	61.4792	100.024	5.69575	0	0.5	0.5
-51.5581	4.86819	97.0467	8.29527	0	0	1
-33.8527	29.1863	100.509	8.29527	0	0	1
-2.09071	20.2378	108.102	5.79459	0	1	0	0	0
-30.7874	63.3462	84.495	5.79459	0	1	0	0	0
-14.5131	75.9722	93.6883	5.69575	0	0.5	0.5
12.2868	36.6875	115.163	5.69575	0	0.5	0.5
39.3165	73.9906	87.9745	5.69575	0	0.5	0.5
-15.1879	-0.756805	120.535	5.69575	1	1	0
13.4224	43.8216	99.9993	5.79459	0	1	0	0	0
50.5017	46.1058	86.1617	5.79459	0	1	0	0	0
30.7862	-4.57932	105.501	5.79459	0	1	0	0	0
-1.99626	-20.5137	108.052	5.79459	0	1	0	0	0
58.456	34.7701	100.667	5.69575	0	0.5	0.5
68.5708	-69.3089	50.9344	5.79459	0	1	0	0	0
106.152	-17.863	-22.6424	8.29527	0	0	1
93.4329	-56.0192	15.2364	8.29527	0	0	1
66.5792	-28.9616	82.6344	5.79459	0	1	0	0	0
90.2614	-50.9791	36.7969	5.79459	0	1	0	0	0
98.8956	8.81171	47.3498	8.29527	0	0	1
96.0192	-26.6247	-46.5988	5.79459	0	1	0	0	0
97.0324	40.9754	31.7132	5.79459	0	1	0	0	0
104.561	61.4457	7.16667	5.69575	1	1	0
115.904	-9.2574	35.2191	5.69575	0	0.5	0.5
110.843	49.514	4.70254	5.69575	1	1	0
103.131	29.3411	-24.5577	8.29527	0	0	1
108.656	0.587708	17.1306	8.29527	0	0	1
88.3663	-29.1344	58.6736	5.79459	0	1	0	0	0
104.839	-33.2796	1.10326	5.79459	0	1	0	0	0
108.72	8.51706	-14.3955	5.79459	0	1	0	0	0
100.188	26.1659	63.5417	5.69575	0	0.5	0.5
119.028	9.61275	-22.3614	5.69575	0	0.5	0.5
7.99844	96.6406	-73.1974	5.69575	1	1	0
