# Supplementary material for: Mechanistic model of radiotherapy-induced lung fibrosis using coupled 3D agent-based and Monte Carlo simulations
Source: Commun Med (Lond). 2024 Feb 9;4:16. doi: 10.1038/s43856-024-00442-w (PMC10858213; doi:10.1038/s43856-024-00442-w)
Supplement: Supplementary file 8 — Supplementary Software 1 [file 43856_2024_442_MOESM8_ESM.zip › code/HealthyStructure_phagFrac1.0_senescent1.0/exp_6/conc_data.dat]

MCP-1
	0	0	0	0	0	0	0	0	0	0	0	0	0	0	0	0	0	0	0	0	0	0	0	0	0	0	0	0	0	0	0	0	0	0	0	0	0	0	0	0	0	0	0	0	0	0	0	0	0	0	0	0	0	0	0	0	0	0	0	0	0	0	0	0
TNFa
	2.52572e-15	1.16089e-14	1.15105e-14	2.53148e-15	1.16621e-14	7.88783e-14	7.83849e-14	1.16711e-14	1.21398e-14	8.32351e-14	9.08871e-14	1.32358e-14	2.64611e-15	1.23004e-14	1.3289e-14	2.87739e-15	1.17709e-14	7.93533e-14	7.80859e-14	1.16054e-14	7.96486e-14	1.03521e-12	1.02574e-12	7.8724e-14	8.2905e-14	1.09058e-12	1.21325e-12	9.01254e-14	1.22321e-14	8.35432e-14	9.04206e-14	1.31306e-14	1.32207e-14	9.05868e-14	8.35414e-14	1.24953e-14	9.05557e-14	1.20155e-12	1.03249e-12	8.23047e-14	8.45068e-14	1.11636e-12	9.47049e-13	7.16366e-14	1.24353e-14	8.327e-14	7.16055e-14	1.05863e-14	2.88447e-15	1.33156e-14	1.26572e-14	2.7325e-15	1.3313e-14	9.08949e-14	8.3075e-14	1.23901e-14	1.25441e-14	8.37451e-14	7.13065e-14	1.05205e-14	2.73093e-15	1.22769e-14	1.0518e-14	2.30253e-15
PDGF
	1.51023e-09	1.6146e-09	1.62979e-09	1.52949e-09	1.61339e-09	1.8206e-09	1.85164e-09	1.63652e-09	1.62402e-09	1.83662e-09	1.84395e-09	1.634e-09	1.52734e-09	1.63075e-09	1.63279e-09	1.53031e-09	1.61286e-09	1.81819e-09	1.84423e-09	1.6307e-09	1.82092e-09	2.50461e-09	2.64364e-09	1.85362e-09	1.84554e-09	2.58973e-09	2.57883e-09	1.85121e-09	1.64012e-09	1.85493e-09	1.85394e-09	1.63952e-09	1.62285e-09	1.82877e-09	1.81212e-09	1.6149e-09	1.8451e-09	2.57096e-09	2.48242e-09	1.82179e-09	1.87631e-09	2.6817e-09	2.6421e-09	1.86124e-09	1.65961e-09	1.88598e-09	1.87757e-09	1.65032e-09	1.5254e-09	1.62375e-09	1.61316e-09	1.51395e-09	1.63895e-09	1.84707e-09	1.82211e-09	1.62042e-09	1.65908e-09	1.88357e-09	1.87016e-09	1.6445e-09	1.55768e-09	1.66634e-09	1.6597e-09	1.54689e-09
MMP
	9.96526e-09	1.1525e-08	1.17682e-08	1.02343e-08	1.1503e-08	1.47206e-08	1.52292e-08	1.18494e-08	1.16525e-08	1.49266e-08	1.50366e-08	1.17655e-08	1.01959e-08	1.17338e-08	1.17435e-08	1.02054e-08	1.14909e-08	1.46937e-08	1.51358e-08	1.17756e-08	1.47105e-08	2.60813e-08	2.84551e-08	1.52536e-08	1.50595e-08	2.73844e-08	2.7304e-08	1.51351e-08	1.18538e-08	1.51774e-08	1.51519e-08	1.18219e-08	1.16356e-08	1.4863e-08	1.45974e-08	1.15232e-08	1.50893e-08	2.72926e-08	2.56249e-08	1.47227e-08	1.55789e-08	2.91088e-08	2.84829e-08	1.53269e-08	1.21271e-08	1.57042e-08	1.55531e-08	1.19866e-08	1.01465e-08	1.16431e-08	1.14891e-08	9.98984e-09	1.18369e-08	1.51137e-08	1.47126e-08	1.15796e-08	1.2115e-08	1.56773e-08	1.54598e-08	1.19127e-08	1.05367e-08	1.22055e-08	1.21065e-08	1.04146e-08
ECM
	0	0	0	0	0	0	0	0	0	0	0	0	0	0	0	0	0	0	0	0	0	0.000680043	0.000943376	0	0	0.000796596	0.000667209	0	0	0	0	0	0	0	0	0	0	0.000814351	0.000587765	0	0	0.00100097	0.00107292	0	0	0	0	0	0	0	0	0	0	0	0	0	0	0	0	0	0	0	0	0
TIMP
	4.61112e-11	7.27753e-11	7.75314e-11	4.96297e-11	7.18908e-11	1.50151e-10	1.65166e-10	7.80215e-11	7.36277e-11	1.55132e-10	1.56972e-10	7.51802e-11	4.73878e-11	7.41231e-11	7.42992e-11	4.74642e-11	7.21418e-11	1.50271e-10	1.6377e-10	7.73831e-11	1.49395e-10	5.7757e-10	6.88568e-10	1.64877e-10	1.56934e-10	6.33273e-10	6.21711e-10	1.58303e-10	7.53976e-11	1.58044e-10	1.57426e-10	7.50905e-11	7.45492e-11	1.55432e-10	1.45373e-10	7.15318e-11	1.58636e-10	6.29531e-10	5.52655e-10	1.46599e-10	1.6817e-10	6.92499e-10	6.69266e-10	1.63306e-10	7.96296e-11	1.69355e-10	1.66474e-10	7.77188e-11	4.80442e-11	7.44005e-11	7.08975e-11	4.58326e-11	7.63168e-11	1.58344e-10	1.45839e-10	7.14453e-11	7.98801e-11	1.69478e-10	1.65084e-10	7.70819e-11	5.08652e-11	8.04071e-11	7.89793e-11	4.94861e-11
TGFb-inactive
	5.97308e-13	7.4091e-13	7.39126e-13	5.95536e-13	7.45154e-13	1.07843e-12	1.07212e-12	7.40605e-13	7.53847e-13	1.09899e-12	1.08439e-12	7.45352e-13	6.07122e-13	7.55326e-13	7.49596e-13	6.01561e-13	7.4654e-13	1.08133e-12	1.07866e-12	7.45528e-13	1.08693e-12	2.45012e-12	2.42864e-12	1.08097e-12	1.10618e-12	2.54813e-12	2.47363e-12	1.08982e-12	7.599e-13	1.10848e-12	1.09542e-12	7.52884e-13	7.57268e-13	1.10729e-12	1.11319e-12	7.61339e-13	1.10794e-12	2.5519e-12	2.5832e-12	1.11572e-12	1.11207e-12	2.55207e-12	2.5759e-12	1.11639e-12	7.63532e-13	1.1146e-12	1.11704e-12	7.64278e-13	6.1138e-13	7.63669e-13	7.66969e-13	6.15358e-13	7.6332e-13	1.11679e-12	1.12423e-12	7.68871e-13	7.64917e-13	1.11751e-12	1.12358e-12	7.692e-13	6.1468e-13	7.6682e-13	7.68852e-13	6.16879e-13
TGFb-active
	1.25256e-15	9.29761e-15	1.18648e-14	1.59421e-15	9.24437e-15	1.01253e-13	1.34335e-13	1.19694e-14	1.09686e-14	1.22496e-13	1.18649e-13	1.09332e-14	1.48112e-15	1.10732e-14	1.088e-14	1.47397e-15	9.19914e-15	1.00829e-13	1.33079e-13	1.17963e-14	1.00509e-13	1.90997e-12	2.65915e-12	1.33901e-13	1.22952e-13	2.40413e-12	2.22388e-12	1.18838e-13	1.11354e-14	1.23775e-13	1.18518e-13	1.09184e-14	1.02543e-14	1.1188e-13	9.12208e-14	8.34975e-15	1.13593e-13	2.13503e-12	1.72421e-12	9.18334e-14	1.32553e-13	2.59203e-12	2.44177e-12	1.25833e-13	1.19257e-14	1.33166e-13	1.27546e-13	1.15398e-14	1.38547e-15	1.01858e-14	8.25128e-15	1.10646e-15	1.04212e-14	1.13159e-13	9.10896e-14	8.33486e-15	1.18805e-14	1.32742e-13	1.26289e-13	1.13667e-14	1.6064e-15	1.19641e-14	1.1602e-14	1.56389e-15
IL-13
	8.4419e-10	1.8916e-09	1.89331e-09	8.45021e-10	2.06626e-09	6.01274e-09	6.01946e-09	2.06825e-09	2.76273e-09	8.68026e-09	8.68011e-09	2.76269e-09	1.26484e-09	2.93767e-09	2.93735e-09	1.26467e-09	1.77704e-09	5.27991e-09	5.28626e-09	1.77887e-09	5.70395e-09	3.01191e-08	3.0172e-08	5.71093e-09	8.25668e-09	4.95363e-08	4.9533e-08	8.25627e-09	2.76318e-09	8.68135e-09	8.68032e-09	2.76275e-09	1.34483e-09	3.71501e-09	3.71111e-09	1.3438e-09	4.02464e-09	1.87691e-08	1.87318e-08	4.02011e-09	5.71233e-09	3.01788e-08	3.01668e-08	5.71028e-09	2.06869e-09	6.02133e-09	6.01991e-09	2.06832e-09	5.68072e-10	1.23039e-09	1.22924e-09	5.67516e-10	1.34528e-09	3.7161e-09	3.71132e-09	1.34385e-09	1.77947e-09	5.28849e-09	5.2867e-09	1.77893e-09	8.45265e-10	1.89409e-09	1.89383e-09	8.45159e-10
FGF-2
	0	0	0	0	0	0	0	0	0	0	0	0	0	0	0	0	0	0	0	0	0	0	0	0	0	0	0	0	0	0	0	0	0	0	0	0	0	0	0	0	0	0	0	0	0	0	0	0	0	0	0	0	0	0	0	0	0	0	0	0	0	0	0	0
