# Supplementary material for: Mechanistic model of radiotherapy-induced lung fibrosis using coupled 3D agent-based and Monte Carlo simulations
Source: Commun Med (Lond). 2024 Feb 9;4:16. doi: 10.1038/s43856-024-00442-w (PMC10858213; doi:10.1038/s43856-024-00442-w)
Supplement: Supplementary file 8 — Supplementary Software 1 [file 43856_2024_442_MOESM8_ESM.zip › code/HealthyStructure_phagFrac1.0_senescent1.0/exp_6/alv11.dat]

-69.6067	-60.1284	-79.3686	5.69575	0	0.5	0.5
-93.3379	-48.0903	-32.7926	8.29527	0	0	1
-70.6845	-57.4389	-61.6805	8.29527	0	0	1
-65.8801	-81.8669	-32.5213	8.29527	0	0	1
-55.6241	-72.777	29.4099	8	0	1	1	0	1
-36.1463	-85.4775	-59.0512	5.79459	0	1	0	0	0
-40.3458	-106.485	-42.3454	5.69575	0	0.5	0.5
13.9073	-46.4787	-111.383	5.69575	1	1	0
-27.3904	-70.1758	-80.1569	8.29527	0	0	1
-25.3115	13.7602	-91.7903	8	0	1	1	0	1
53.3848	-45.3559	-99.2613	5.69575	1	1	0
1.06979	-65.2392	-88.559	8.29527	0	0	1
-25.2888	-29.3752	-102.945	5.79459	0	1	0	0	0
40.9167	-64.9677	-78.7719	5.79459	0	1	0	0	0
15.238	-79.9013	-74.0512	5.79459	0	1	0	0	0
9.05812	-97.6932	-49.7393	5.79459	0	1	0	0	0
18.9814	-35.332	-102.427	5.79459	0	1	0	0	0
78.4945	-47.6732	-60.5465	5.79459	0	1	0	0	0
105.025	-33.6539	-50.9619	5.69575	0	0.5	0.5
87.744	-28.2127	-27.5788	8	0.5	0.5	0.5	0	1
54.2574	-20.2962	-93.5104	5.79459	0	1	0	0	0
-103.94	23.905	-58.1813	5.69575	0	0.5	0.5
-83.8532	7.76842	-70.7693	8.29527	0	0	1
-90.2834	46.2952	-42.4981	5.79459	0	1	0	0	0
-96.0451	15.6358	-51.2909	5.79459	0	1	0	0	0
-100.091	-15.5365	-42.8992	5.79459	0	1	0	0	0
-118.933	-2.41016	-24.6767	5.69575	1	1	0
-75.4837	50.8153	-61.8066	8.29527	0	0	1
-25.4441	86.1693	-63.4621	5.79459	0	1	0	0	0
-68.6522	-20.1728	-83.546	5.79459	0	1	0	0	0
-73.582	77.8685	-24.9437	5.79459	0	1	0	0	0
-51.198	66.2042	-71.3847	5.79459	0	1	0	0	0
-91.3382	53.7664	-59.3823	5.69575	0	0.5	0.5
-74.5235	77.8324	-56.1095	5.69575	0	0.5	0.5
-85.4054	66.673	-54.9594	5.69575	1	1	0
-72.4258	14.399	-96.4732	5.69575	0	0.5	0.5
-25.7314	34.8922	-101.096	8.29527	0	0	1
53.6335	63.2211	-88.8056	5.69575	0	0.5	0.5
41.004	90.5694	-47.0728	5.79459	0	1	0	0	0
10.7493	72.451	-82.069	5.79459	0	1	0	0	0
43.4968	93.139	-64.7539	5.69575	1	1	0
13.9139	95.623	-52.5609	8.29527	0	0	1
-9.6207	37.0186	-103.136	5.79459	0	1	0	0	0
58.3892	58.9354	-72.231	8.29527	0	0	1
23.9833	41.8563	-98.8577	5.79459	0	1	0	0	0
-43.3096	3.22464	-101.064	5.79459	0	1	0	0	0
25.8805	-0.488571	-106.911	5.79459	0	1	0	0	0
7.32247	97.1766	-72.5464	5.69575	0	0.5	0.5
57.6534	100.635	-36.1694	5.69575	0	0.5	0.5
-47.586	103.251	-42.8535	5.69575	1	1	0
101.737	54.5941	-37.8014	5.69575	0	0.5	0.5
74.1493	79.4007	-17.2454	8.29527	0	0	1
80.0665	-16.783	-73.537	8.29527	0	0	1
60.6457	26.2221	-87.946	5.79459	0	1	0	0	0
73.9104	69.2987	-42.8362	8.29527	0	0	1
99.5698	38.0298	-27.1759	5.79459	0	1	0	0	0
104.11	7.67345	-34.6731	5.79459	0	1	0	0	0
84.818	30.2633	-63.1668	5.79459	0	1	0	0	0
109.256	41.3359	-33.401	5.69575	0	0.5	0.5
63.383	-31.8895	-84.0574	5.79459	0	1	0	0	0
-90.8834	-60.2193	14.6235	5.79459	0	1	0	0	0
-84.472	-68.173	-17.802	5.79459	0	1	0	0	0
-61.881	-90.8799	3.40453	5.79459	0	1	0	0	0
-50.7235	-74.8152	62.6883	5.79459	0	1	0	0	0
-79.6225	-64.6132	39.8171	5.79459	0	1	0	0	0
-105.331	-60.2873	5.53473	5.69575	1	1	0
5.66452	-95.1533	75.3238	5.69575	1	1	0
-20.6617	-80.319	48.7589	8	0	1	1	0	1
5.34255	-109.653	-6.90602	5.79459	0	1	0	0	0
41.8652	-112.999	15.443	5.69575	0	0.5	0.5
60.8559	-56.7635	71.9337	5.79459	0	1	0	0	0
-15.4827	-118.657	-20.9931	5.69575	1	1	0
-31.3378	-107.615	46.8715	5.69575	1	1	0
39.1539	-102.517	-7.51889	8.29527	0	0	1
-5.81966	-102.162	40.3625	8.29527	0	0	1
18.1548	-84.1122	68.524	8.29527	0	0	1
-23.4013	-103.731	-28.147	5.79459	0	1	0	0	0
83.286	-70.1393	-15.6344	5.79459	0	1	0	0	0
22.3784	-59.7045	89.6358	5.79459	0	1	0	0	0
56.0958	-80.3446	49.9799	5.79459	0	1	0	0	0
-38.3183	-93.6523	43.1387	5.79459	0	1	0	0	0
66.7252	-85.5333	18.2155	5.79459	0	1	0	0	0
-30.2013	-105.394	8.94738	5.79459	0	1	0	0	0
50.9634	-94.8179	-22.6341	5.79459	0	1	0	0	0
23.3206	-102.617	32.0289	5.79459	0	1	0	0	0
43.0837	-112.788	-13.6117	5.69575	0	0.5	0.5
-23.2496	-117.864	18.0948	5.69575	0	0.5	0.5
-64.6726	-50.8449	73.0222	5.79459	0	1	0	0	0
-72.3939	-47.4211	85.2659	5.69575	1	1	0
-52.2583	-43.1644	100.827	5.69575	1	1	0
-22.7269	-73.7417	78.3942	8.29527	0	0	1
-41.1924	-33.6424	96.2875	8.29527	0	0	1
51.1085	-41.6891	102.028	5.69575	1	1	0
63.435	-37.2824	96.6743	5.69575	1	1	0
-15.6145	-47.1729	98.1372	8.29527	0	0	1
42.4919	-32.278	96.1911	5.79459	0	1	0	0	0
13.7932	-20.8988	107.112	5.79459	0	1	0	0	0
25.8366	-31.4614	114.466	5.69575	0	0.5	0.5
-2.51039	-18.9429	119.979	5.69575	0	0.5	0.5
63.8551	-76.4514	-46.6658	5.79459	0	1	0	0	0
87.011	-31.4064	59.5209	8.29527	0	0	1
102.811	-34.0467	55.0504	5.69575	0	0.5	0.5
97.94	-16.477	69.9726	5.69575	1	1	0
98.9401	-45.2006	-16.3636	5.79459	0	1	0	0	0
76.5605	-56.225	-15.2537	8	0	1	1	0	1
85.337	-66.6306	19.4414	8.29527	0	0	1
102.995	-22.7755	-31.194	5.79459	0	1	0	0	0
76.9627	-93.92	-3.96048	5.69575	0	0.5	0.5
102.54	-60.2937	-24.6991	5.69575	0	0.5	0.5
115.523	-32.6104	-18.7326	5.69575	0	0.5	0.5
-76.7148	-46.9369	34.165	8	0.5	0.5	0.5	0	1
-95.1123	50.0424	23.4396	5.79459	0	1	0	0	0
-80.3345	-26.9262	70.1523	5.79459	0	1	0	0	0
-95.1495	54.7348	-7.1187	5.79459	0	1	0	0	0
-59.3916	70.2403	60.3236	5.79459	0	1	0	0	0
-120.922	-7.04422	-9.38943	5.69575	1	1	0
-61.2513	100.886	28.8124	5.69575	1	1	0
-77.4066	38.6096	-42.1053	8	0	1	1	0	1
-86.6912	52.7238	42.4835	8.29527	0	0	1
-102.735	-25.4243	29.9862	5.79459	0	1	0	0	0
-80.6534	35.0755	66.0662	5.79459	0	1	0	0	0
-108.783	15.165	-6.03099	8.29527	0	0	1
-60.8213	91.6553	0.28226	5.79459	0	1	0	0	0
-94.1597	3.35858	56.7686	5.79459	0	1	0	0	0
-43.7144	93.4571	-38.1236	5.79459	0	1	0	0	0
-106.646	12.9122	23.6601	5.79459	0	1	0	0	0
-106.237	-26.2508	-11.163	5.79459	0	1	0	0	0
-121.469	-0.792389	2.1395	5.69575	0	0.5	0.5
-113.874	4.63066	42.0843	5.69575	0	0.5	0.5
-114.37	18.2448	36.6955	5.69575	0	0.5	0.5
-113.007	44.4291	-3.92408	5.69575	0	0.5	0.5
75.9235	38.3255	69.7623	5.79459	0	1	0	0	0
48.7511	67.9033	71.5015	8.29527	0	0	1
63.3963	83.1985	34.0428	5.79459	0	1	0	0	0
6.55931	91.2315	79.9606	5.69575	1	1	0
-36.281	70.9649	53.8809	8	0.5	0.5	0.5	0	1
-46.2729	96.0017	27.249	8.29527	0	0	1
-20.4423	91.7281	57.167	8.29527	0	0	1
29.2119	89.6617	56.6343	8.29527	0	0	1
0.474037	88.1319	65.822	5.79459	0	1	0	0	0
-38.8558	93.8529	66.6466	5.69575	1	1	0
-42.0825	113.264	-12.662	5.69575	0	0.5	0.5
-66.3208	100.705	14.8304	5.69575	0	0.5	0.5
-54.7912	106.84	18.5159	5.69575	0	0.5	0.5
-19.3063	108.152	5.52278	8.29527	0	0	1
40.8702	114.409	0.363517	5.69575	0	0.5	0.5
39.2581	102.047	-12.0479	5.79459	0	1	0	0	0
24.5898	117.362	19.5452	5.69575	1	1	0
27.9825	103.562	24.3275	8.29527	0	0	1
-7.09795	107.583	-21.8068	8.29527	0	0	1
5.04959	109.108	13.0334	5.79459	0	1	0	0	0
26.0385	118.66	1.29214	5.69575	0	0.5	0.5
-59.6304	29.8111	87.4951	8.29527	0	0	1
-69.8536	0.0438232	84.9734	8.29527	0	0	1
-41.5009	32.19	109.551	5.69575	0	0.5	0.5
-67.9192	22.961	98.0826	5.69575	0	0.5	0.5
-57.5371	19.5078	105.209	5.69575	1	1	0
-36.4864	12.2325	103.049	8.29527	0	0	1
-5.64958	57.0894	93.8556	8.29527	0	0	1
33.3278	55.1771	89.1333	5.79459	0	1	0	0	0
0.772057	28.7716	106.168	8.29527	0	0	1
-29.0228	46.4472	95.3936	8.29527	0	0	1
37.1039	27.8972	99.7249	8.29527	0	0	1
18.9527	19.2699	106.627	8.29527	0	0	1
56.9884	17.9968	105.775	5.69575	0	0.5	0.5
-39.4663	52.3203	102.305	5.69575	1	1	0
68.0161	48.0576	48.1639	8	0	1	1	0	1
109.3	3.73462	52.91	5.69575	1	1	0
80.1443	5.08661	75.1732	8.29527	0	0	1
106.526	16.967	21.5478	5.79459	0	1	0	0	0
108.573	-14.5733	9.97499	5.79459	0	1	0	0	0
79.1229	91.9638	6.49111	5.69575	1	1	0
68.0215	-22.8998	64.0637	8	0.5	0.5	0.5	0	1
84.3019	44.2041	-13.9518	8	0.5	0.5	0.5	0	1
102.071	40.7607	4.47162	8.29527	0	0	1
95.395	41.2823	35.994	8.29527	0	0	1
70.4289	-17.1333	82.7419	5.79459	0	1	0	0	0
101.079	-18.702	39.1569	5.79459	0	1	0	0	0
81.9882	71.8729	14.5675	5.79459	0	1	0	0	0
120.345	-9.4238	-13.7166	5.69575	0	0.5	0.5
96.2569	30.4521	67.581	5.69575	0	0.5	0.5
80.8371	29.0664	85.9093	5.69575	0	0.5	0.5
2.56523	15.7979	-108.829	5.79459	0	1	0	0	0
