# Supplementary material for: Mechanistic model of radiotherapy-induced lung fibrosis using coupled 3D agent-based and Monte Carlo simulations
Source: Commun Med (Lond). 2024 Feb 9;4:16. doi: 10.1038/s43856-024-00442-w (PMC10858213; doi:10.1038/s43856-024-00442-w)
Supplement: Supplementary file 8 — Supplementary Software 1 [file 43856_2024_442_MOESM8_ESM.zip › code/HealthyStructure_phagFrac1.0_senescent1.0/exp_6/alv13.dat]

-15.0154	-110.335	-48.5857	5.69575	0	0.5	0.5
-82.0571	-12.3147	-72.2149	8.29527	0	0	1
-101.845	-29.8972	-28.8755	5.79459	0	1	0	0	0
-64.017	-34.2309	-82.6442	5.79459	0	1	0	0	0
-87.4887	12.7088	-65.454	5.79459	0	1	0	0	0
-63.3679	-63.752	-63.4049	5.79459	0	1	0	0	0
-88.0776	-57.2337	-32.6595	5.79459	0	1	0	0	0
-66.4004	9.11763	-101.33	5.69575	0	0.5	0.5
-87.5818	-0.336014	-84.1975	5.69575	0	0.5	0.5
-24.7847	-61.5444	-87.7383	5.79459	0	1	0	0	0
33.8004	-42.858	-95.4969	5.79459	0	1	0	0	0
-1.27327	-13.1967	-120.765	5.69575	1	1	0
-27.9204	-29.3475	-102.27	8.29527	0	0	1
8.63789	-37.1303	-103.183	8.29527	0	0	1
56.0993	31.2119	-71.653	8	0.5	0.5	0.5	0	1
0.481331	1.09912	-109.993	5.79459	0	1	0	0	0
17.619	-78.304	-75.2201	8.29527	0	0	1
41.8816	-10.8668	-101.133	5.79459	0	1	0	0	0
34.7264	-80.1071	-66.9099	5.79459	0	1	0	0	0
-28.0378	-86.7833	-61.5024	5.79459	0	1	0	0	0
-6.63947	-81.4915	-89.8608	5.69575	0	0.5	0.5
37.4142	-44.1909	-106.811	5.69575	0	0.5	0.5
57.5055	-58.7081	-89.4784	5.69575	0	0.5	0.5
-32.7846	-15.8156	-115.908	5.69575	1	1	0
-2.72227	-53.3674	-109.107	5.69575	1	1	0
92.8813	-37.5836	-68.7243	5.69575	0	0.5	0.5
92.8089	8.47708	-58.4349	8.29527	0	0	1
91.862	-48.5716	-62.9457	5.69575	0	0.5	0.5
99.3316	-41.9537	-55.9739	5.69575	1	1	0
85.6599	-29.2398	-62.5035	8.29527	0	0	1
52.67	-15.4092	-79.0184	8	0	1	1	0	1
96.5847	-16.2042	-50.0881	5.79459	0	1	0	0	0
54.1915	-61.4147	-73.4269	5.79459	0	1	0	0	0
-64.2281	40.8009	-79.4358	5.79459	0	1	0	0	0
-53.0304	65.2529	-87.6912	5.69575	0	0.5	0.5
-74.4947	-1.62238	-60.8555	8	0	1	1	0	1
-74.6388	75.1064	-59.5649	5.69575	1	1	0
-101.574	16.2978	-38.9509	8.29527	0	0	1
-48.6306	6.60472	-98.4451	5.79459	0	1	0	0	0
-45.2584	79.6605	-79.7859	5.69575	0	0.5	0.5
-102.266	48.0227	-44.6696	5.69575	0	0.5	0.5
-60.6398	22.3364	-102.878	5.69575	0	0.5	0.5
-75.3052	82.408	-47.9368	5.69575	0	0.5	0.5
-59.8911	45.3546	-95.4773	5.69575	1	1	0
54.36	83.2813	-69.779	5.69575	1	1	0
36.572	61.5774	-83.4908	5.79459	0	1	0	0	0
-29.7254	72.052	-93.1923	5.69575	0	0.5	0.5
-34.9504	44.458	-94.3502	5.79459	0	1	0	0	0
12.3396	28.1254	-105.625	5.79459	0	1	0	0	0
1.42619	91.5202	-79.887	5.69575	1	1	0
-30.0962	74.6216	-75.0056	8.29527	0	0	1
44.4915	33.8647	-94.7296	5.79459	0	1	0	0	0
-2.71577	59.4894	-92.4858	5.79459	0	1	0	0	0
17.3456	84.2935	-68.5109	5.79459	0	1	0	0	0
38.6084	100.892	-55.5887	5.69575	0	0.5	0.5
27.0782	112.248	-37.776	5.69575	0	0.5	0.5
77.8502	51.8792	-77.5099	5.69575	1	1	0
93.7806	33.6666	-46.6022	8.29527	0	0	1
90.2407	33.2815	-2.10529	8	0	1	1	0	1
65.7177	16.8299	-86.5907	5.79459	0	1	0	0	0
-46.4562	-92.1879	37.9896	5.79459	0	1	0	0	0
-35.6486	-101.838	-21.4078	8.29527	0	0	1
23.139	-100.265	38.877	8.29527	0	0	1
-11.2531	-106.905	23.3402	5.79459	0	1	0	0	0
-31.6846	-102.518	56.9745	5.69575	1	1	0
-11.5334	-115.622	35.4743	5.69575	1	1	0
1.59968	-99.1975	47.5111	8.29527	0	0	1
-59.3966	-92.4483	5.03487	5.79459	0	1	0	0	0
3.80889	-102.168	-40.5849	5.79459	0	1	0	0	0
27.3397	-116.86	18.8747	5.69575	0	0.5	0.5
-77.524	-91.4119	19.8442	5.69575	0	0.5	0.5
-95.5332	2.70522	-11.0262	8	0.5	0.5	0.5	0	1
-104.363	-33.927	7.577	5.79459	0	1	0	0	0
-88.3523	-62.0668	21.0141	5.79459	0	1	0	0	0
-106.956	-57.2959	-6.11543	5.69575	1	1	0
-67.2463	-83.2011	-25.6031	8.29527	0	0	1
-97.3842	-37.0814	35.232	5.79459	0	0	0	86454
-90.9641	-76.0415	26.5165	5.69575	1	1	0
-120.851	8.06842	-9.31389	5.69575	0	0.5	0.5
-24.9901	-56.8325	73.4918	8	0.5	0.5	0.5	0	1
18.9252	-94.3246	0.427429	8	0	1	1	0	1
47.1171	-83.8699	1.13467	8	0	1	1	0	1
52.6202	-87.8157	40.2432	8.29527	0	0	1
52.7828	-96.1001	-8.87442	8.29527	0	0	1
-55.0144	-77.1218	55.9075	5.79459	0	1	0	0	0
61.6613	-86.1876	-29.4887	8.29527	0	0	1
23.2646	-106.446	-15.1013	5.79459	0	1	0	0	0
46.3687	-97.9741	18.7355	5.79459	0	1	0	0	0
-44.1734	-84.6304	75.1419	5.69575	0	0.5	0.5
-98.2677	-13.3167	70.1857	5.69575	0	0.5	0.5
-63.1039	-57.9793	86.1174	5.69575	0	0.5	0.5
-44.912	-4.26019	112.804	5.69575	1	1	0
-75.425	-50.0081	62.532	5.79459	0	1	0	0	0
-74.2078	-26.0667	76.9008	5.79459	0	1	0	0	0
-51.4164	-71.3337	83.8307	5.69575	0	0.5	0.5
60.2201	17.4928	72.9564	8	0	1	1	0	1
-20.8619	-17.957	118.331	5.69575	1	1	0
15.2542	-18.8565	107.293	8.29527	0	0	1
-12.3028	-74.2092	80.2598	8.29527	0	0	1
1.78673	-27.6786	118.282	5.69575	1	1	0
62.9728	16.2687	88.714	8.29527	0	0	1
-45.3001	-18.6546	98.4881	8.29527	0	0	1
-13.6544	-1.42799	109.14	5.79459	0	1	0	0	0
32.2883	15.4261	104.017	8.29527	0	0	1
-42.3927	-61.0963	81.057	5.79459	0	1	0	0	0
-11.7127	-46.6241	98.9394	5.79459	0	1	0	0	0
30.8936	-48.8382	93.5971	5.79459	0	1	0	0	0
41.0846	46.4146	90.8721	5.79459	0	1	0	0	0
-30.0072	-29.7869	113.896	5.69575	0	0.5	0.5
102.173	-65.6499	-3.27452	5.69575	0	0.5	0.5
105.037	-21.8713	24.2445	8.29527	0	0	1
88.8651	-26.7063	59.0742	5.79459	0	1	0	0	0
91.6707	-10.7554	59.8398	8.29527	0	0	1
109.012	12.3204	-8.03989	8.29527	0	0	1
64.9376	-66.2895	59.0662	8.29527	0	0	1
103.689	15.3951	-33.3399	5.79459	0	1	0	0	0
79.5473	-89.0696	22.3324	5.69575	0	0.5	0.5
86.299	-67.7292	-8.07692	5.79459	0	1	0	0	0
91.5471	-67.7234	42.3459	5.69575	1	1	0
105.865	-28.5674	-8.74527	8.29527	0	0	1
77.764	-42.2732	65.3126	8.29527	0	0	1
57.0324	-15.6601	92.7473	5.79459	0	1	0	0	0
82.3983	-66.0997	30.6786	8.29527	0	0	1
78.0477	-60.259	-48.7586	5.79459	0	1	0	0	0
98.6716	-46.8384	13.0415	5.79459	0	1	0	0	0
116.743	-32.5205	8.56015	5.69575	1	1	0
115.293	-26.4267	27.7968	5.69575	1	1	0
117.764	-2.43857	-29.7597	5.69575	0	0.5	0.5
73.1945	0.868057	96.9624	5.69575	0	0.5	0.5
-61.1963	83.1594	-37.9411	5.79459	0	1	0	0	0
-107.005	13.1496	21.8419	5.79459	0	1	0	0	0
-62.9692	57.9604	69.1048	5.79459	0	1	0	0	0
-31.0089	75.0073	74.2464	5.79459	0	1	0	0	0
-55.6085	-30.0056	72.5454	8	0.5	0.5	0.5	0	1
-79.3415	88.3137	-25.7977	5.69575	1	1	0
-62.4764	81.3363	65.123	5.69575	1	1	0
-67.3856	65.9319	19.1743	8	0.5	0.5	0.5	0	1
-85.1432	69.0763	-8.89343	5.79459	0	1	0	0	0
-66.3185	87.6293	4.7919	8.29527	0	0	1
-100.524	44.5547	-3.11873	5.79459	0	1	0	0	0
-91.4881	40.4581	45.7501	5.79459	0	1	0	0	0
-74.1464	69.7375	41.7013	8.29527	0	0	1
-101.368	-14.0782	40.329	5.79459	0	1	0	0	0
-107.989	15.9153	-13.6005	5.79459	0	1	0	0	0
-79.9392	53.4503	-53.4115	5.79459	0	1	0	0	0
-97.1808	54.3213	48.6311	5.69575	0	0.5	0.5
-28.9581	100.451	-34.2205	8.29527	0	0	1
46.4413	99.6216	-4.33037	8.29527	0	0	1
31.1025	100.375	32.5205	8.29527	0	0	1
-7.08301	87.408	66.4053	5.79459	0	1	0	0	0
-16.4384	95.6286	-51.8165	5.79459	0	1	0	0	0
45.4826	95.692	-29.5699	5.79459	0	1	0	0	0
60.3722	72.3915	-56.698	5.79459	0	1	0	0	0
1.99097	101.907	41.364	5.79459	0	1	0	0	0
-20.4516	119.728	-2.69398	5.69575	1	1	0
-24.9111	107.06	4.18695	8.29527	0	0	1
-29.9201	89.9269	-16.5352	8	0.5	0.5	0.5	0	1
-38.2249	97.3283	34.1476	5.79459	0	1	0	0	0
10.9443	109.301	5.79521	5.79459	0	1	0	0	0
15.9387	102.59	-36.35	5.79459	0	1	0	0	0
67.1993	85.4493	54.2455	5.69575	0	0.5	0.5
-43.0973	44.9206	90.6905	8.29527	0	0	1
-84.319	7.89032	70.2001	8.29527	0	0	1
-58.7896	17.5198	91.3063	5.79459	0	1	0	0	0
-91.5971	29.4894	74.1637	5.69575	0	0.5	0.5
3.78716	16.9142	120.248	5.69575	1	1	0
-39.2503	89.7283	71.8899	5.69575	0	0.5	0.5
1.55368	35.2559	104.185	5.79459	0	1	0	0	0
33.4742	35.4011	111.293	5.69575	0	0.5	0.5
12.5776	75.653	78.857	8.29527	0	0	1
56.9743	58.4521	73.7379	5.79459	0	1	0	0	0
-28.1852	87.9321	78.951	5.69575	0	0.5	0.5
48.7231	78.2309	79.1573	5.69575	0	0.5	0.5
-37.5158	55.4019	101.405	5.69575	0	0.5	0.5
76.356	74.9472	-25.5475	8.29527	0	0	1
90.5118	37.2088	50.2307	5.79459	0	1	0	0	0
87.2482	80.3312	26.3544	5.69575	1	1	0
97.0013	47.4231	21.0188	5.79459	0	1	0	0	0
66.5252	69.6829	53.0914	5.79459	0	1	0	0	0
70.7116	83.0543	14.2074	8.29527	0	0	1
93.681	56.1436	-13.106	8.29527	0	0	1
-32.5399	114.709	23.2998	5.69575	1	1	0
-19.9753	-108.075	-4.56026	5.79459	0	1	0	0	0
