# Supplementary material for: Mechanistic model of radiotherapy-induced lung fibrosis using coupled 3D agent-based and Monte Carlo simulations
Source: Commun Med (Lond). 2024 Feb 9;4:16. doi: 10.1038/s43856-024-00442-w (PMC10858213; doi:10.1038/s43856-024-00442-w)
Supplement: Supplementary file 8 — Supplementary Software 1 [file 43856_2024_442_MOESM8_ESM.zip › code/HealthyStructure_phagFrac1.0_senescent1.0/exp_6/alv12.dat]

-13.966	90.8227	60.4664	5.79459	0	1	0	0	0
-56.9972	-11.9739	-93.3164	8.29527	0	0	1
-61.3518	-54.9311	-72.9283	8.29527	0	0	1
-77.3925	-55.3925	-55.1551	5.79459	0	1	0	0	0
-55.7758	-97.4283	-46.4401	5.69575	0	0.5	0.5
-112.662	0.313807	-45.4663	5.69575	0	0.5	0.5
-78.289	-50.8637	-77.7407	5.69575	0	0.5	0.5
24.4979	-80.962	-70.3202	5.79459	0	1	0	0	0
48.4047	-35.6279	-75.1189	8	0.5	0.5	0.5	0	1
-3.24442	-65.1037	-88.6058	8.29527	0	0	1
48.5241	-28.2728	-107.731	5.69575	0	0.5	0.5
-24.6125	-93.6083	-73.4276	5.69575	1	1	0
48.9594	-36.1006	-91.6516	8.29527	0	0	1
-12.5757	-24.1417	-118.399	5.69575	1	1	0
-30.1266	-58.5609	-88.1079	5.79459	0	1	0	0	0
25.9785	-53.3186	-92.6404	5.79459	0	1	0	0	0
30.3305	-92.8511	-72.2409	5.69575	0	0.5	0.5
33.142	-99.7171	-60.9755	5.69575	1	1	0
67.877	-8.79243	-86.1128	8.29527	0	0	1
67.9172	-49.3589	-87.8115	5.69575	0	0.5	0.5
79.2959	-69.8151	-59.9826	5.69575	0	0.5	0.5
-88.5615	-3.41094	37.4272	8	0.5	0.5	0.5	0	1
-85.4025	-67.798	14.486	8.29527	0	0	1
-119.511	-11.1164	18.8004	5.69575	1	1	0
-72.7109	-57.113	59.5922	5.79459	0	1	0	0	0
-91.9584	0.259261	28.2696	8	0	1	1	0	1
-63.8427	-89.4638	-4.51021	8.29527	0	0	1
-99.7789	-46.1355	3.96063	5.79459	0	1	0	0	0
-70.9707	-75.0953	37.7341	5.79459	0	1	0	0	0
-56.4715	-42.5805	84.2489	5.79459	0	1	0	0	0
-44.7979	-81.9511	-58.1134	5.79459	0	1	0	0	0
-110.869	-43.4168	-24.1444	5.69575	0	0.5	0.5
-61.4749	13.1299	90.2687	8.29527	0	0	1
-85.1853	-11.4523	68.6463	8.29527	0	0	1
-29.866	-117.25	10.9756	5.69575	1	1	0
0.881393	-109.411	-11.3313	8.29527	0	0	1
0.192963	-120.962	11.3139	5.69575	1	1	0
3.31123	-118.489	-26.6311	5.69575	1	1	0
-32.9696	-114.779	22.3334	5.69575	0	0.5	0.5
-38.6285	-96.1886	36.8185	8.29527	0	0	1
-10.9912	-106.194	26.4955	5.79459	0	1	0	0	0
48.2293	-109.03	23.3724	5.69575	0	0.5	0.5
-51.6759	-93.8459	-24.951	5.79459	0	1	0	0	0
-28.8395	-101.774	-30.1725	8.29527	0	0	1
13.6119	-85.8842	67.3693	8.29527	0	0	1
49.7299	-78.4265	58.9594	8.29527	0	0	1
50.7654	-97.3066	-7.36848	8.29527	0	0	1
31.0182	-67.611	81.0347	5.79459	0	1	0	0	0
30.1276	-98.7609	37.9289	5.79459	0	1	0	0	0
14.5732	-100.203	-42.9755	5.79459	0	1	0	0	0
28.9338	-105.919	6.62697	5.79459	0	1	0	0	0
49.9126	-104.11	37.8111	5.69575	0	0.5	0.5
119.548	-21.66	1.37556	5.69575	1	1	0
93.4586	-45.2107	-36.3522	8.29527	0	0	1
108.202	-19.5105	-3.28218	8.29527	0	0	1
89.5805	-21.5926	-60.0757	5.79459	0	1	0	0	0
96.6229	-14.1356	50.6379	5.79459	0	1	0	0	0
60.0621	-86.5377	-31.6824	8.29527	0	0	1
77.5649	-62.9186	-46.0971	5.79459	0	1	0	0	0
118.823	-14.6573	20.6441	5.69575	1	1	0
69.9484	-96.151	24.942	5.69575	1	1	0
101.768	-38.2653	16.7039	8.29527	0	0	1
76.226	-70.0572	37.1696	5.79459	0	1	0	0	0
106.776	-6.92438	-25.5037	5.79459	0	1	0	0	0
53.9857	-76.8508	-57.267	5.79459	0	1	0	0	0
99.6357	-30.4098	35.3266	5.79459	0	1	0	0	0
116.467	-8.28712	-33.5743	5.69575	1	1	0
90.9312	-80.5692	-0.18602	5.69575	0	0.5	0.5
-43.0737	-71.4648	88.3079	5.69575	1	1	0
37.3755	-36.3024	96.8773	8.29527	0	0	1
-14.868	-66.1163	86.6463	5.79459	0	1	0	0	0
-10.8873	-17.1382	108.11	8.29527	0	0	1
-38.1439	-40.3215	78.5793	8	0.5	0.5	0.5	0	1
23.5732	-1.03151	107.439	5.79459	0	1	0	0	0
-32.9493	-70.117	78.0877	8.29527	0	0	1
4.90613	-45.9393	99.8274	5.79459	0	1	0	0	0
29.2355	-67.0413	97.0085	5.69575	0	0.5	0.5
-21.1672	-31.5446	115.398	5.69575	0	0.5	0.5
54.9759	-60.9266	89.5852	5.69575	0	0.5	0.5
8.3548	-29.0693	117.665	5.69575	1	1	0
27.7926	-83.7104	83.5467	5.69575	1	1	0
94.3809	-2.17679	76.4684	5.69575	1	1	0
75.1767	-7.76661	79.9258	8.29527	0	0	1
70.9864	-46.0354	70.297	5.79459	0	1	0	0	0
-90.4805	24.3128	-77.3438	5.69575	0	0.5	0.5
-70.6096	8.89225	-83.8761	8.29527	0	0	1
-89.7541	6.98808	-63.2089	5.79459	0	1	0	0	0
-91.9423	-39.8131	-45.4041	5.79459	0	1	0	0	0
-102.005	-15.7495	-38.0386	5.79459	0	1	0	0	0
-48.6224	69.5306	-45.3524	8	0.5	0.5	0.5	0	1
-101.016	27.0594	-34.1111	8.29527	0	0	1
-71.1071	68.1273	-49.0148	5.79459	0	1	0	0	0
-68.1978	38.286	-77.3514	5.79459	0	1	0	0	0
-68.4988	60.8044	-79.8163	5.69575	0	0.5	0.5
4.86873	41.7626	-101.65	8.29527	0	0	1
22.0457	100.08	-39.975	5.79459	0	1	0	0	0
7.75998	69.2854	-85.0842	8.29527	0	0	1
-45.3023	64.8121	-76.4663	8.29527	0	0	1
17.6188	84.9978	-84.9992	5.69575	1	1	0
-0.345764	26.2801	-118.613	5.69575	0	0.5	0.5
34.5134	78.6304	-68.7465	5.79459	0	1	0	0	0
1.29102	43.1571	-85.9704	8	0	1	1	0	1
-14.8059	30.2704	-116.723	5.69575	1	1	0
-28.5519	2.32021	-118.065	5.69575	1	1	0
37.0797	39.2681	-95.8286	8.29527	0	0	1
-35.8523	44.1782	-77.5757	8	0.5	0.5	0.5	0	1
54.9777	54.7463	-77.9762	8.29527	0	0	1
-34.0825	47.7421	-93.0564	8.29527	0	0	1
-46.6378	89.1024	-44.5633	5.79459	0	1	0	0	0
-7.71915	92.4854	-59.0497	5.79459	0	1	0	0	0
-24.5345	23.9152	-104.528	5.79459	0	1	0	0	0
-22.9363	104.198	-26.7732	5.79459	0	1	0	0	0
15.4056	2.94166	-108.876	5.79459	0	1	0	0	0
-14.4771	-5.62755	-108.898	8.29527	0	0	1
28.7209	-17.254	-104.773	5.79459	0	1	0	0	0
28.1722	41.6446	-110.598	5.69575	0	0.5	0.5
45.6717	81.3167	-77.8563	5.69575	1	1	0
74.6745	16.6223	-79.032	5.79459	0	1	0	0	0
65.7091	27.3927	-98.4472	5.69575	1	1	0
86.6812	39.0745	-55.3133	8.29527	0	0	1
58.1741	82.5395	-43.6234	5.79459	0	1	0	0	0
82.9443	19.7666	-86.5506	5.69575	0	0.5	0.5
-70.8128	49.6221	-42.1743	8	0	1	1	0	1
-97.6401	20.806	46.1902	5.79459	0	1	0	0	0
-35.3754	103.733	9.38022	5.79459	0	1	0	0	0
-103.36	61.5378	17.0213	5.69575	0	0.5	0.5
-110.7	49.8067	4.96448	5.69575	0	0.5	0.5
-64.6424	64.6548	61.1647	5.79459	0	1	0	0	0
-95.2574	54.7895	-4.91237	5.79459	0	1	0	0	0
-80.4001	73.8613	-13.4285	8.29527	0	0	1
-59.1325	92.5046	6.80104	8.29527	0	0	1
-85.9725	51.4612	45.3924	5.79459	0	1	0	0	0
-108.956	-15.1184	-0.257248	5.79459	0	1	0	0	0
-99.4274	-20.9491	42.1347	5.79459	0	1	0	0	0
-56.826	86.6799	36.843	5.79459	0	1	0	0	0
-107.501	21.4933	-9.03619	5.79459	0	1	0	0	0
-106.375	21.2957	18.1895	5.79459	0	1	0	0	0
-95.8676	71.5352	21.261	5.69575	0	0.5	0.5
-81.5533	38.1687	81.5605	5.69575	0	0.5	0.5
-67.4674	29.8749	96.5171	5.69575	0	0.5	0.5
-78.4051	22.7387	73.7264	5.79459	0	1	0	0	0
34.8717	102.813	-17.7036	8.29527	0	0	1
55.6634	74.925	-23.3089	8	0	1	1	0	1
-39.8769	80.9427	-33.3697	8	0	1	1	0	1
58.9285	64.7276	-39.9156	8	0.5	0.5	0.5	0	1
-1.5605	109.869	5.14536	5.79459	0	1	0	0	0
33.4951	92.151	49.8625	5.79459	0	1	0	0	0
62.8236	86.2458	26.7368	5.79459	0	1	0	0	0
29.922	104.559	16.4936	5.79459	0	1	0	0	0
-11.5631	102.164	39.1006	5.79459	0	1	0	0	0
53.2328	105.14	-29.5242	5.69575	0	0.5	0.5
113.743	36.7889	-21.6568	5.69575	0	0.5	0.5
73.6612	81.0501	-10.2429	8.29527	0	0	1
106.362	28.0445	-0.752243	5.79459	0	1	0	0	0
73.089	64.2231	51.3166	5.79459	0	1	0	0	0
109.747	51.4071	-8.53075	5.69575	0	0.5	0.5
99.8144	30.9106	34.3749	5.79459	0	1	0	0	0
111.157	1.19576	49.0156	5.69575	1	1	0
90.2975	12.624	61.5386	8.29527	0	0	1
93.8277	57.4093	-0.726837	8.29527	0	0	1
86.9737	58.9627	-32.5418	5.79459	0	1	0	0	0
100.415	16.2692	-41.8574	5.79459	0	1	0	0	0
96.6687	68.5369	-26.791	5.69575	0	0.5	0.5
107.313	43.2055	-37.11	5.69575	0	0.5	0.5
-14.9843	120.434	5.56525	5.69575	1	1	0
-28.8323	117.78	-7.52136	5.69575	0	0.5	0.5
17.6813	118.935	17.3693	5.69575	0	0.5	0.5
-26.4091	-0.952611	92.5048	8	0	1	1	0	1
-41.6458	34.3199	95.8528	5.79459	0	1	0	0	0
-13.2075	49.7968	97.1897	5.79459	0	1	0	0	0
11.4468	78.7868	75.9052	8.29527	0	0	1
-0.76767	39.7001	114.818	5.69575	0	0.5	0.5
17.1556	60.0216	104.226	5.69575	0	0.5	0.5
43.1131	60.4006	81.1974	5.79459	0	1	0	0	0
-42.984	66.7332	91.9726	5.69575	1	1	0
47.7657	22.7062	96.4514	8.29527	0	0	1
-16.697	8.44288	108.394	5.79459	0	1	0	0	0
-34.4705	69.3556	78.1127	5.79459	0	1	0	0	0
14.602	37.9614	102.204	5.79459	0	1	0	0	0
-16.8875	14.4504	119.443	5.69575	1	1	0
30.9868	29.2038	113.784	5.69575	0	0.5	0.5
71.1307	38.7841	74.4058	5.79459	0	1	0	0	0
86.4764	47.2797	71.0378	5.69575	0	0.5	0.5
