# Supplementary material for: Mechanistic model of radiotherapy-induced lung fibrosis using coupled 3D agent-based and Monte Carlo simulations
Source: Commun Med (Lond). 2024 Feb 9;4:16. doi: 10.1038/s43856-024-00442-w (PMC10858213; doi:10.1038/s43856-024-00442-w)
Supplement: Supplementary file 8 — Supplementary Software 1 [file 43856_2024_442_MOESM8_ESM.zip › code/HealthyStructure_phagFrac1.0_senescent1.0/exp_6/alv9.dat]

-22.304	-55.0004	-92.6147	8.29527	0	0	1
-87.2634	-63.0737	-22.5122	8.29527	0	0	1
-36.2243	-7.24497	-103.611	5.79459	0	1	0	0	0
-64.8721	-84.8011	-26.4646	5.79459	0	1	0	0	0
-101.917	-55.1053	-36.5539	5.69575	1	1	0
-103.868	-3.35603	-36.0566	8.29527	0	0	1
-96.7231	-40.4338	-33.3127	8.29527	0	0	1
-69.692	-40.4615	-74.8725	8.29527	0	0	1
-57.7956	-72.5908	-59.0783	5.79459	0	1	0	0	0
-86.1322	-23.3375	-64.3164	8.29527	0	0	1
-53.3904	-26.4789	-92.4572	5.79459	0	1	0	0	0
-71.3645	8.16839	-83.309	5.79459	0	1	0	0	0
-109.852	-2.15036	5.28957	5.79459	0	1	0	0	0
-36.5779	-88.4688	-54.1786	5.79459	0	1	0	0	0
14.5196	-58.8075	-91.8125	5.79459	0	1	0	0	0
-47.123	-86.0944	-71.6036	5.69575	0	0.5	0.5
14.6859	-66.1611	-100.839	5.69575	0	0.5	0.5
9.58324	-106.912	-56.9023	5.69575	1	1	0
26.4303	-77.0931	-51.123	8	0	1	1	0	1
-11.6525	-20.0621	-107.525	5.79459	0	1	0	0	0
82.4649	-0.872263	-72.7927	5.79459	0	1	0	0	0
-15.5435	-108.887	1.39574	5.79459	0	1	0	0	0
-3.93571	-95.767	-53.9739	5.79459	0	1	0	0	0
4.65007	-97.8379	-71.8744	5.69575	0	0.5	0.5
48.0608	-9.49047	-98.4891	8.29527	0	0	1
-7.61278	-104.526	-33.4107	8.29527	0	0	1
79.868	-28.6776	-69.9906	8.29527	0	0	1
-1.21422	-82.7774	-72.4324	8.29527	0	0	1
50.7973	-63.4737	-74.0994	5.79459	0	1	0	0	0
22.3132	-28.7823	-103.796	8.29527	0	0	1
22.4418	-96.2314	-48.331	8.29527	0	0	1
68.4213	21.8617	-83.3095	5.79459	0	1	0	0	0
46.5262	-95.2887	-29.2467	5.79459	0	1	0	0	0
105.618	-39.5652	-45.1583	5.69575	1	1	0
97.7675	-10.5249	-49.3025	5.79459	0	1	0	0	0
104.586	9.04915	-32.8613	8.29527	0	0	1
-52.4744	92.8605	-58.1659	5.69575	0	0.5	0.5
-61.3235	66.0947	-81.4299	5.69575	1	1	0
-97.1969	16.9624	-48.6317	8.29527	0	0	1
-79.9162	29.4587	-69.6102	8.29527	0	0	1
-55.2527	34.4115	-102.581	5.69575	1	1	0
-103.967	30.9225	-18.2918	5.79459	0	1	0	0	0
-78.261	66.1706	-39.9582	5.79459	0	1	0	0	0
-25.6001	99.2598	-39.9013	5.79459	0	1	0	0	0
-38.2711	3.34705	-115.256	5.69575	1	1	0
-51.177	50.77	-83.0862	8.29527	0	0	1
-32.6618	39.6249	-97.2783	5.79459	0	1	0	0	0
-28.4568	72.9287	-77.2762	5.79459	0	1	0	0	0
-58.3915	83.577	-41.2955	5.79459	0	1	0	0	0
-41.8018	110.486	-28.3797	5.69575	0	0.5	0.5
-14.8226	40.3778	-113.623	5.69575	0	0.5	0.5
49.2597	38.3442	-90.5718	8.29527	0	0	1
9.45705	20.9366	-107.575	8.29527	0	0	1
89.018	60.0838	-23.7851	5.79459	0	1	0	0	0
10.0988	68.0169	-85.8587	8.29527	0	0	1
22.8859	45.2444	-110.404	5.69575	0	0.5	0.5
50.9203	100.773	-44.8524	5.69575	0	0.5	0.5
22.5805	25.297	-116.661	5.69575	0	0.5	0.5
70.1318	23.0319	-96.4941	5.69575	0	0.5	0.5
72.0965	61.3641	-76.1344	5.69575	0	0.5	0.5
12.6004	103.749	-61.9462	5.69575	1	1	0
72.3675	35.1721	-91.0262	5.69575	1	1	0
-25.0026	26.8664	-88.93	8	0.5	0.5	0.5	0	1
28.0388	85.3166	-63.5209	8.29527	0	0	1
-12.1225	90.8354	-60.8438	8.29527	0	0	1
58.1449	81.5137	-45.5487	5.79459	0	1	0	0	0
23.7715	-2.70261	-107.367	5.79459	0	1	0	0	0
74.6685	80.7618	1.46494	5.79459	0	1	0	0	0
28.7126	101.754	-30.3588	5.79459	0	1	0	0	0
-7.70578	35.059	-103.977	5.79459	0	1	0	0	0
83.6757	48.3906	-52.5045	5.79459	0	1	0	0	0
32.4595	68.5635	-94.8964	5.69575	0	0.5	0.5
60.5817	31.927	-100.351	5.69575	1	1	0
103.144	7.71541	-63.7314	5.69575	1	1	0
-29.0016	-99.3631	37.2275	5.79459	0	1	0	0	0
-96.6893	-72.4797	12.5611	5.69575	0	0.5	0.5
-61.1508	-35.1988	65.3981	8	0.5	0.5	0.5	0	1
-66.8457	-71.5053	50.1821	8.29527	0	0	1
-99.316	-31.3621	62.5512	5.69575	0	0.5	0.5
-23.2575	-36.115	86.083	8	0	1	1	0	1
-91.1472	-42.1703	44.8758	8.29527	0	0	1
-101.201	-42.7903	5.14119	8.29527	0	0	1
-41.1096	-74.2178	70.0123	5.79459	0	1	0	0	0
-73.9757	-37.3158	72.3584	5.79459	0	1	0	0	0
-52.7164	-96.0312	9.94992	5.79459	0	1	0	0	0
-77.7491	-75.5162	18.772	5.79459	0	1	0	0	0
-71.1206	-91.7764	35.7611	5.69575	0	0.5	0.5
-53.2851	-83.8595	69.9155	5.69575	0	0.5	0.5
-59.406	-104.657	-16.6655	5.69575	0	0.5	0.5
-111.591	-47.1628	9.2901	5.69575	0	0.5	0.5
-82.908	-12.9503	87.8548	5.69575	1	1	0
-18.603	-4.84365	119.959	5.69575	0	0.5	0.5
-18.9944	-18.8994	118.499	5.69575	0	0.5	0.5
-28.8437	-45.2215	109.009	5.69575	1	1	0
8.43141	-102.489	39.0499	5.79459	0	1	0	0	0
46.3289	-112.283	-2.43876	5.69575	1	1	0
81.3283	0.692014	74.0597	8.29527	0	0	1
78.2364	-70.4094	31.9622	8.29527	0	0	1
93.1116	-16.8934	56.0789	5.79459	0	1	0	0	0
-15.7122	-89.2329	62.3749	8.29527	0	0	1
104.975	2.30919	32.7852	5.79459	0	1	0	0	0
55.8315	-94.37	8.78308	5.79459	0	1	0	0	0
27.8324	-106.397	2.26344	5.79459	0	1	0	0	0
93.3846	-76.7481	12.2044	5.69575	1	1	0
26.3294	-88.8347	25.8968	8	0.5	0.5	0.5	0	1
27.6166	-71.5374	78.8652	8.29527	0	0	1
77.2495	-49.4728	60.7039	8.29527	0	0	1
44.8618	-78.2715	33.4137	8	0	1	1	0	1
94.8444	-2.55733	15.921	8	0.5	0.5	0.5	0	1
96.3182	-53.0992	-1.8138	8.29527	0	0	1
59.5412	-87.4366	30.1609	8.29527	0	0	1
70.5714	-76.2857	-36.058	5.79459	0	1	0	0	0
48.7525	-42.2259	89.1086	5.79459	0	1	0	0	0
89.8421	-51.0598	-37.7	5.79459	0	1	0	0	0
56.5515	-6.52405	94.1251	5.79459	0	1	0	0	0
93.598	-50.9093	27.3432	5.79459	0	1	0	0	0
115.972	-36.0209	-3.59514	5.69575	0	0.5	0.5
108.914	15.1933	2.6384	5.79459	0	1	0	0	0
113.904	-39.6458	14.6297	5.69575	1	1	0
105.82	-25.5625	-15.7694	8.29527	0	0	1
103.845	-59.9827	-19.4499	5.69575	0	0.5	0.5
112.491	-45.0962	-8.49822	5.69575	0	0.5	0.5
25.5652	-49.7914	107.829	5.69575	1	1	0
48.1261	37.3209	91.6025	5.79459	0	1	0	0	0
-3.73878	-18.8011	108.316	5.79459	0	1	0	0	0
63.8748	1.16416	103.336	5.69575	0	0.5	0.5
28.2849	-7.70255	117.906	5.69575	1	1	0
0.754944	-9.56761	121.111	5.69575	1	1	0
-4.00366	-43.1376	101.109	8.29527	0	0	1
-42.1984	-30.2705	80.9844	8	0	1	1	0	1
25.8389	-4.40854	106.826	5.79459	0	1	0	0	0
-4.57108	-66.7879	87.2839	5.79459	0	1	0	0	0
45.5787	-49.1063	101.345	5.69575	0	0.5	0.5
14.5302	-79.9621	90.3041	5.69575	0	0.5	0.5
11.6862	-69.5655	98.9139	5.69575	0	0.5	0.5
-14.2264	-55.4079	-77.3502	8	0.5	0.5	0.5	0	1
9.49982	77.0024	56.8847	8	0.5	0.5	0.5	0	1
-83.0361	-9.86913	71.4676	5.79459	0	1	0	0	0
-48.7213	70.804	68.649	8.29527	0	0	1
-92.5341	58.88	-8.4016	5.79459	0	1	0	0	0
-78.0669	14.7698	76.075	8.29527	0	0	1
-25.7981	39.8033	99.2479	5.79459	0	1	0	0	0
-93.6335	76.2486	-13.372	5.69575	1	1	0
-57.7104	63.8938	42.9252	8	0	1	1	0	1
-95.3839	30.9769	45.1924	8.29527	0	0	1
-37.7032	49.1605	73.6016	8	0.5	0.5	0.5	0	1
-11.3983	83.6309	70.5405	8.29527	0	0	1
-76.8688	66.006	42.8298	5.79459	0	1	0	0	0
-51.4747	93.0032	28.2976	5.79459	0	1	0	0	0
-56.9586	50.9332	79.1298	5.79459	0	1	0	0	0
-104	-4.01277	35.608	5.79459	0	1	0	0	0
-99.9894	42.1392	18.067	5.79459	0	1	0	0	0
-42.2528	101.461	-4.51664	5.79459	0	1	0	0	0
-73.1213	81.6582	9.23046	5.79459	0	1	0	0	0
-54.1311	71.9088	81.6093	5.69575	0	0.5	0.5
-21.8915	118.721	13.6383	5.69575	0	0.5	0.5
-22.2887	18.6672	117.962	5.69575	0	0.5	0.5
-44.5089	-23.6255	97.7793	5.79459	0	1	0	0	0
-44.3081	13.6527	99.7517	5.79459	0	1	0	0	0
-29.5043	9.038	117.509	5.69575	1	1	0
8.9968	100.634	43.4964	8.29527	0	0	1
-16.76	101.356	39.3192	5.79459	0	1	0	0	0
-1.95375	108.651	54.3234	5.69575	0	0.5	0.5
91.5975	8.29868	79.3874	5.69575	0	0.5	0.5
50.1268	97.8787	2.65674	5.79459	0	1	0	0	0
91.829	78.5785	12.3597	5.69575	1	1	0
53.1365	86.5178	66.7165	5.69575	1	1	0
82.0689	88.818	-11.6598	5.69575	1	1	0
-16.6226	107.503	-16.3356	8.29527	0	0	1
17.6304	108.039	10.8063	8.29527	0	0	1
87.519	53.7696	39.3605	5.79459	0	1	0	0	0
47.6079	89.3542	43.0036	5.79459	0	1	0	0	0
77.0238	40.7411	67.1379	5.79459	0	1	0	0	0
46.941	71.4154	69.2559	5.79459	0	1	0	0	0
85.1026	22.6434	83.6942	5.69575	0	0.5	0.5
94.717	19.6396	73.5043	5.69575	0	0.5	0.5
97.7553	49.6241	9.01989	5.79459	0	1	0	0	0
114.316	21.4858	35.0721	5.69575	0	0.5	0.5
1.30348	119.649	21.0334	5.69575	0	0.5	0.5
9.39638	92.7754	23.6626	8	0	1	1	0	1
1.52101	46.8401	99.5173	8.29527	0	0	1
19.8232	27.313	116.709	5.69575	1	1	0
9.01585	22.6875	107.257	5.79459	0	1	0	0	0
-68.3564	-84.857	53.74	5.69575	1	1	0
