# Supplementary material for: Mechanistic model of radiotherapy-induced lung fibrosis using coupled 3D agent-based and Monte Carlo simulations
Source: Commun Med (Lond). 2024 Feb 9;4:16. doi: 10.1038/s43856-024-00442-w (PMC10858213; doi:10.1038/s43856-024-00442-w)
Supplement: Supplementary file 8 — Supplementary Software 1 [file 43856_2024_442_MOESM8_ESM.zip › code/HealthyStructure_phagFrac1.0_senescent1.0/exp_6/alv8.dat]

-27.7519	-100.737	-61.9817	5.69575	1	1	0
-69.5411	-95.7364	-27.5406	5.69575	0	0.5	0.5
35.2597	-99.6534	-59.8802	5.69575	0	0.5	0.5
10.754	-101.22	-41.6945	5.79459	0	1	0	0	0
30.3591	-112.921	-32.9722	5.69575	1	1	0
8.23256	-97.9209	-71.4397	5.69575	1	1	0
9.33704	-109.928	-50.884	5.69575	1	1	0
-105.691	11.8198	-28.1001	8.29527	0	0	1
-70.0607	-71.8442	-45.054	8.29527	0	0	1
-88.8503	-41.4256	-49.8953	8.29527	0	0	1
-69.6107	-20.9438	-82.5573	5.79459	0	1	0	0	0
-98.0864	3.79349	-49.6453	5.79459	0	1	0	0	0
-13.6752	-47.7037	-98.17	5.79459	0	1	0	0	0
-30.4678	-16.9739	-116.377	5.69575	1	1	0
-42.9363	-24.5426	-110.969	5.69575	1	1	0
-100.634	-20.709	-39.2929	8.29527	0	0	1
-70.742	-55.832	-63.0742	8.29527	0	0	1
-84.9816	39.5543	-21.6581	8	0.5	0.5	0.5	0	1
-87.7918	9.44717	-65.5999	8.29527	0	0	1
-44.9265	-47.2443	-88.5979	5.79459	0	1	0	0	0
-40.6175	-13.4113	-101.343	5.79459	0	1	0	0	0
-7.45161	-4.52876	-109.654	5.79459	0	1	0	0	0
-64.1322	-88.1449	-53.6417	5.69575	0	0.5	0.5
-85.3637	-71.5611	-48.4982	5.69575	0	0.5	0.5
69.7599	-93.4391	-34.0969	5.69575	0	0.5	0.5
25.6156	-90.3564	-77.0679	5.69575	1	1	0
-2.20923	-65.9321	-88.0232	8.29527	0	0	1
31.1207	-86.1614	-60.8925	5.79459	0	1	0	0	0
50.1511	-51.975	-97.6902	5.69575	0	0.5	0.5
73.7515	-65.0312	-71.3552	5.69575	0	0.5	0.5
54.358	-68.4107	-66.822	5.79459	0	1	0	0	0
80.8453	-13.2888	-73.3992	8.29527	0	0	1
56.365	-77.6969	-6.46056	8	0	1	1	0	1
93.4254	-21.7801	-7.26638	8	0.5	0.5	0.5	0	1
64.1963	-9.62633	-88.8041	8.29527	0	0	1
-15.5674	-86.6868	-65.9019	5.79459	0	1	0	0	0
21.6769	-15.5921	-106.71	5.79459	0	1	0	0	0
31.9028	-48.9992	-93.1734	5.79459	0	1	0	0	0
-44.1526	28.9352	-96.5054	5.79459	0	1	0	0	0
-31.6079	91.3832	-52.4409	5.79459	0	1	0	0	0
-25.0329	114.814	-30.8395	5.69575	0	0.5	0.5
4.3091	89.5018	-35.0191	8	0	1	1	0	1
-102.383	34.9789	-55.264	5.69575	1	1	0
-50.7516	69.1628	-68.8534	8.29527	0	0	1
-82.41	40.7941	28.2826	8	0.5	0.5	0.5	0	1
-66.2282	73.4856	-48.101	5.79459	0	1	0	0	0
-68.6131	39.433	-76.4021	5.79459	0	1	0	0	0
-13.8194	63.3538	-88.8556	5.79459	0	1	0	0	0
34.7198	69.9273	-93.0829	5.69575	1	1	0
26.9435	106.647	-0.611725	5.79459	0	1	0	0	0
34.5631	15.9312	-103.207	5.79459	0	1	0	0	0
43.053	40.8888	-92.5988	5.79459	0	1	0	0	0
62.7848	54.3507	-88.679	5.69575	1	1	0
-11.0715	118.114	-26.2105	5.69575	1	1	0
47.9644	94.2869	-30.1516	8.29527	0	0	1
-15.4415	27.3648	-105.417	8.29527	0	0	1
17.9392	97.3643	-47.9414	8.29527	0	0	1
59.8069	67.5689	-62.9093	5.79459	0	1	0	0	0
24.867	61.5858	-87.6868	5.79459	0	1	0	0	0
8.3423	84.9762	-69.3503	5.79459	0	1	0	0	0
49.2937	107.932	-26.1117	5.69575	0	0.5	0.5
78.3232	25.667	-89.2558	5.69575	0	0.5	0.5
106.63	-6.41025	-26.2487	8.29527	0	0	1
72.9834	-75.4189	-32.9458	5.79459	0	1	0	0	0
104.915	-30.1876	-53.3252	5.69575	1	1	0
74.9759	-47.6252	-64.888	5.79459	0	1	0	0	0
107.143	-47.8594	-31.4603	5.69575	1	1	0
89.521	22.9482	-59.6604	8.29527	0	0	1
96.5081	-21.5439	-48.1815	8.29527	0	0	1
99.9512	-39.5184	-23.4111	5.79459	0	1	0	0	0
83.8622	48.2365	-52.3486	5.79459	0	1	0	0	0
-37.3853	-107.802	41.7256	5.69575	0	0.5	0.5
-32.6221	-99.8726	61.0013	5.69575	1	1	0
-29.1196	-102.459	-27.4615	8.29527	0	0	1
-29.2094	-105.885	-5.93875	5.79459	0	1	0	0	0
-3.56447	-109.157	13.1156	5.79459	0	1	0	0	0
-45.7834	-108.078	31.3503	5.69575	1	1	0
-10.6866	-108.058	54.4897	5.69575	0	0.5	0.5
-21.1182	-119.641	0.136142	5.69575	0	0.5	0.5
1.99313	-108.778	54.0668	5.69575	0	0.5	0.5
22.4221	-107.6	-4.42599	8.29527	0	0	1
71.3691	-97.8803	-9.26259	5.69575	0	0.5	0.5
-88.3731	-49.5063	42.8873	8.29527	0	0	1
-101.925	-27.6481	30.7722	8.29527	0	0	1
-107.249	2.51251	24.3178	8.29527	0	0	1
9.41002	1.51653	95.7321	8	0	1	1	0	1
-52.6613	-96.0923	9.64626	8.29527	0	0	1
-96.8681	-52.1045	1.29791	5.79459	0	1	0	0	0
-77.6972	-77.472	-7.82508	5.79459	0	1	0	0	0
-89.5299	-7.0634	63.5177	5.79459	0	1	0	0	0
-62.2559	-84.8445	32.0253	5.79459	0	1	0	0	0
-109.924	-3.90988	-0.675391	5.79459	0	1	0	0	0
-55.3805	-81.8106	70.7101	5.69575	0	0.5	0.5
-42.2572	-73.6454	69.9335	5.79459	0	1	0	0	0
-69.5097	-63.1107	57.3188	5.79459	0	1	0	0	0
-121.234	-6.90355	-3.95827	5.69575	0	0.5	0.5
-103.595	-35.7175	52.4625	5.69575	0	0.5	0.5
39.0736	-74.2481	71.137	8.29527	0	0	1
10.0392	-94.3713	15.7719	8	0.5	0.5	0.5	0	1
20.4588	-74.1787	78.6063	5.79459	0	1	0	0	0
25.0869	-101.23	34.9729	5.79459	0	1	0	0	0
76.0162	-58.162	74.824	5.69575	1	1	0
83.9236	-67.598	56.1006	5.69575	0	0.5	0.5
70.975	-55.9192	-33.0314	8	0.5	0.5	0.5	0	1
79.0796	-38.1325	66.2725	5.79459	0	1	0	0	0
84.2631	-47.9732	73.2017	5.69575	1	1	0
-3.34624	-82.1111	73.1202	8.29527	0	0	1
-20.9615	-96.1185	49.2128	8.29527	0	0	1
35.7045	-48.3718	-75.1055	8	0	1	1	0	1
50.7597	-94.7194	23.4881	8.29527	0	0	1
57.6177	-92.7759	-13.154	5.79459	0	1	0	0	0
66.9574	-76.1601	42.6186	5.79459	0	1	0	0	0
76.1387	-7.32555	79.0521	5.79459	0	1	0	0	0
86.0009	-57.9553	63.2848	5.69575	1	1	0
-52.6897	8.55531	80.0367	8	0	1	1	0	1
-48.358	9.05707	111.083	5.69575	1	1	0
-31.0777	3.30299	105.467	8.29527	0	0	1
-8.23424	-24.9391	106.819	5.79459	0	1	0	0	0
-48.3836	-29.5382	94.2684	8.29527	0	0	1
-53.8694	-46.9682	83.6186	5.79459	0	1	0	0	0
-62.2048	4.73755	90.6021	5.79459	0	1	0	0	0
-37.5048	-66.7632	94.3184	5.69575	0	0.5	0.5
-56.8785	-0.345352	107.353	5.69575	0	0.5	0.5
37.1855	-29.8891	111.731	5.69575	0	0.5	0.5
14.8106	-42.1417	112.981	5.69575	1	1	0
68.5798	-0.400848	100.282	5.69575	0	0.5	0.5
46.9941	-28.7283	95.2168	5.79459	0	1	0	0	0
29.7511	-3.06927	105.854	8.29527	0	0	1
-4.31302	18.4254	108.36	8.29527	0	0	1
55.5921	17.967	93.2025	5.79459	0	1	0	0	0
11.0561	-44.0542	100.185	5.79459	0	1	0	0	0
28.3994	-40.9778	110.789	5.69575	0	0.5	0.5
28.8676	-21.365	116.061	5.69575	0	0.5	0.5
-48.8476	75.1524	63.7654	8.29527	0	0	1
-89.7708	49.8911	-39.3964	5.79459	0	1	0	0	0
-18.2155	59.6957	90.5794	5.79459	0	1	0	0	0
-102.116	32.4772	24.852	5.79459	0	1	0	0	0
-67.0486	51.8481	70.116	5.79459	0	1	0	0	0
-43.5247	37.305	93.8826	5.79459	0	1	0	0	0
-58.1366	91.7261	17.5058	8.29527	0	0	1
-89.0054	31.3205	56.5402	8.29527	0	0	1
-79.1087	76.3667	-3.15231	5.79459	0	1	0	0	0
-56.45	107.557	2.16788	5.69575	0	0.5	0.5
-93.9688	31.7913	70.1426	5.69575	1	1	0
-107.848	54.7988	11.2161	5.69575	1	1	0
-25.5135	106.935	3.73491	8.29527	0	0	1
-7.67262	95.0282	54.8705	5.79459	0	1	0	0	0
-43.2616	92.1274	41.7249	5.79459	0	1	0	0	0
-49.6694	96.9138	-15.5132	5.79459	0	1	0	0	0
-84.0377	60.7549	36.6827	5.79459	0	1	0	0	0
12.3575	105.598	28.2212	5.79459	0	1	0	0	0
-97.5621	50.7299	-2.84718	5.79459	0	1	0	0	0
-5.84227	106.518	-26.8191	5.79459	0	1	0	0	0
-94.28	63.7734	42.4876	5.69575	0	0.5	0.5
7.27546	95.4728	74.7791	5.69575	0	0.5	0.5
54.0355	79.5816	-1.55148	8	0.5	0.5	0.5	0	1
66.8441	47.2411	50.5532	8	0	1	1	0	1
35.6258	90.6793	72.5808	5.69575	1	1	0
50.6294	109.663	13.0627	5.69575	0	0.5	0.5
72.2149	80.3737	-20.6172	5.79459	0	1	0	0	0
78.6159	61.5778	46.1272	8.29527	0	0	1
32.0283	47.3792	93.9649	5.79459	0	1	0	0	0
51.9674	92.0401	30.4632	5.79459	0	1	0	0	0
8.6349	76.9821	78.0973	5.79459	0	1	0	0	0
39.7556	77.9779	66.6253	5.79459	0	1	0	0	0
63.2437	53.1261	72.6488	5.79459	0	1	0	0	0
47.8144	98.9909	51.7155	5.69575	1	1	0
-13.2753	98.6185	69.6997	5.69575	0	0.5	0.5
62.41	50.2371	91.3301	5.69575	0	0.5	0.5
69.8576	40.6265	90.7158	5.69575	0	0.5	0.5
103.026	-34.0971	17.971	8.29527	0	0	1
95.3741	-54.8063	0.205463	8.29527	0	0	1
92.0293	-47.1464	37.521	8.29527	0	0	1
107.132	-1.29837	24.9221	8.29527	0	0	1
105.737	-56.39	19.9957	5.69575	0	0.5	0.5
93.3155	14.4554	56.4204	5.79459	0	1	0	0	0
100.952	53.1351	41.7799	5.69575	0	0.5	0.5
92.5118	77.6155	13.3156	5.69575	0	0.5	0.5
91.0653	53.8633	30.0903	8.29527	0	0	1
84.5976	70.2909	1.56031	8.29527	0	0	1
103.169	36.3395	-11.6456	5.79459	0	1	0	0	0
96.6964	66.7589	30.8898	5.69575	0	0.5	0.5
-111.895	8.33405	-46.5821	5.69575	1	1	0
