# Supplementary material for: Mechanistic model of radiotherapy-induced lung fibrosis using coupled 3D agent-based and Monte Carlo simulations
Source: Commun Med (Lond). 2024 Feb 9;4:16. doi: 10.1038/s43856-024-00442-w (PMC10858213; doi:10.1038/s43856-024-00442-w)
Supplement: Supplementary file 8 — Supplementary Software 1 [file 43856_2024_442_MOESM8_ESM.zip › code/HealthyStructure_phagFrac1.0_senescent1.0/exp_1/alv5.dat]

-71.5654	-44.3287	-87.5972	5.69575	0	0.5	0.5
-80.2445	-58.9866	-69.5795	5.69575	1	1	0
17.6898	-48.1734	-81.3755	8	0	1	1	0	1
-83.8415	-55.628	-44.4537	8.29527	0	0	1
-55.1968	-83.6788	-45.2899	5.79459	0	1	0	0	0
-59.3012	-48.0999	-79.1819	5.79459	0	1	0	0	0
-103.585	-54.1582	-33.121	5.69575	0	0.5	0.5
64.3841	-35.9944	-96.5349	5.69575	1	1	0
26.8556	-10.4788	-118.021	5.69575	1	1	0
-23.273	-50.6234	-107.961	5.69575	1	1	0
70.5212	-86.5163	-47.9749	5.69575	1	1	0
-3.07751	-94.7792	-55.7443	8.29527	0	0	1
29.1791	-22.277	-103.693	8.29527	0	0	1
58.9977	-43.8659	-62.0527	8	0.5	0.5	0.5	0	1
-8.88737	-70.5637	-98.4971	5.69575	1	1	0
48.9549	-108.072	-26.1469	5.69575	1	1	0
21.5264	-41.7724	-83.948	8	0.5	0.5	0.5	0	1
-36.8923	-70.115	-76.3076	8.29527	0	0	1
4.36219	-41.1689	-101.912	5.79459	0	0	0	86854
25.5193	-79.6508	-71.4458	8.29527	0	0	1
49.2729	-61.5491	-76.7065	5.79459	0	1	0	0	0
1.45009	-58.0563	-93.4204	5.79459	0	1	0	0	0
21.8394	-102.336	-33.9159	5.79459	0	1	0	0	0
90.7233	-53.1722	-32.2685	8.29527	0	0	1
81.6289	-36.2344	-64.2167	8.29527	0	0	1
96.9516	-62.3939	-38.3385	5.69575	0	0.5	0.5
82.5359	-13.5732	-88.1196	5.69575	0	0.5	0.5
80.8075	-72.6063	-17.2764	5.79459	0	1	0	0	0
-68.6158	11.3669	-99.6121	5.69575	0	0.5	0.5
-93.7158	3.16202	-57.5096	8.29527	0	0	1
-94.4469	-32.8103	-45.8614	5.79459	0	1	0	0	0
-108.547	18.9996	-51.1506	5.69575	1	1	0
-78.5761	27.0544	-72.0684	8.29527	0	0	1
-47.2455	37.4697	-91.9994	8.29527	0	0	1
-107.607	-3.21997	-22.5895	8.29527	0	0	1
-63.7845	79.9303	-40.5299	8.29527	0	0	1
-84.2513	66.1951	-24.8984	5.79459	0	1	0	0	0
-75.1532	-9.72884	-79.733	8.29527	0	0	1
-54.5032	58.0374	-75.9016	5.79459	0	1	0	0	0
-16.9342	49.5079	-96.7585	5.79459	0	1	0	0	0
-25.6455	-32.0909	-102.042	5.79459	0	1	0	0	0
-30.0567	-2.07202	-105.794	5.79459	0	1	0	0	0
-34.5447	84.2006	-61.7812	5.79459	0	1	0	0	0
-94.4247	56.4212	0.796143	5.79459	0	1	0	0	0
-93.3546	37.6099	-44.3892	5.79459	0	1	0	0	0
-55.0322	94.8726	-8.40475	5.79459	0	1	0	0	0
-106.673	26.8481	-0.230881	5.79459	0	1	0	0	0
-110.112	-9.46809	-50.4539	5.69575	0	0.5	0.5
-86.4622	68.7208	-50.6126	5.69575	0	0.5	0.5
-50.4562	80.9222	-75.2707	5.69575	0	0.5	0.5
-97.5383	49.6257	-52.7587	5.69575	0	0.5	0.5
43.6181	81.8152	-78.5088	5.69575	1	1	0
1.76588	17.9716	-108.508	5.79459	0	1	0	0	0
3.06514	52.2316	-109.647	5.69575	0	0.5	0.5
5.88406	-6.72339	-121.161	5.69575	1	1	0
26.3163	88.8786	-59.2288	8.29527	0	0	1
41.555	55.2294	-99.9139	5.69575	1	1	0
15.6245	49.7989	-96.8295	8.29527	0	0	1
66.4662	11.3425	-86.9114	8.29527	0	0	1
-42.2488	52.0582	-101.316	5.69575	1	1	0
87.3544	-5.72913	-39.8983	8	0.5	0.5	0.5	0	1
33.0549	31.0176	-100.226	8.29527	0	0	1
75.5397	38.9884	-69.8115	5.79459	0	1	0	0	0
51.5802	59.5842	-76.7326	5.79459	0	1	0	0	0
58.3939	66.3398	-83.3704	5.69575	1	1	0
54.9292	38.3173	-101.363	5.69575	1	1	0
-1.62849	84.4004	-70.526	5.79459	0	1	0	0	0
-29.3413	58.543	-102.331	5.69575	0	0.5	0.5
-2.30399	103.888	-36.0821	5.79459	0	1	0	0	0
15.8758	108.546	-8.10489	5.79459	0	1	0	0	0
-26.8578	105.643	-14.769	5.79459	0	1	0	0	0
29.7209	117.114	-12.6901	5.69575	0	0.5	0.5
96.3673	5.87433	-73.7478	5.69575	1	1	0
76.9378	-42.5616	-39.0457	8	0	1	1	0	1
21.7212	67.4867	-65.0324	8	0	1	1	0	1
68.6454	81.3117	-27.8607	8.29527	0	0	1
93.9098	49.6911	-28.4912	8.29527	0	0	1
101.562	15.4561	-39.3215	8.29527	0	0	1
74.9593	-13.7149	-79.3199	5.79459	0	1	0	0	0
41.785	94.6608	-37.3276	5.79459	0	1	0	0	0
-80.4198	-51.7743	54.3331	8.29527	0	0	1
-47.5123	-68.0146	88.7498	5.69575	0	0.5	0.5
-112.569	-36.8209	27.0614	5.69575	1	1	0
-57.4536	-85.1897	64.8205	5.69575	1	1	0
-101.717	-41.6391	4.45741	8.29527	0	0	1
-81.1093	-72.5431	-16.0865	5.79459	0	1	0	0	0
-94.4225	-25.5616	50.309	5.79459	0	1	0	0	0
-55.462	-62.8673	71.2157	5.79459	0	1	0	0	0
-44.1803	-96.6986	28.2396	8.29527	0	0	1
-92.5817	-54.381	23.9027	5.79459	0	1	0	0	0
-68.482	-82.1548	25.7064	5.79459	0	1	0	0	0
-44.3848	-58.2279	96.9506	5.69575	0	0.5	0.5
-42.3755	-100.611	-13.4811	5.79459	0	1	0	0	0
-67.1915	-94.3833	36.5651	5.69575	0	0.5	0.5
-48.4367	-78.5817	78.9855	5.69575	0	0.5	0.5
29.8997	-79.8936	69.4479	8.29527	0	0	1
65.0247	-87.7942	12.805	5.79459	0	1	0	0	0
-16.4658	-116.991	28.3185	5.69575	1	1	0
-4.74326	-99.3269	47.0261	5.79459	0	1	0	0	0
-11.3135	-92.0573	25.5526	8	0	1	1	0	1
52.7052	-80.4837	-0.144516	8	0.5	0.5	0.5	0	1
2.55779	-87.1695	40.6249	8	0.5	0.5	0.5	0	1
52.5763	-47.0282	84.4042	8.29527	0	0	1
-1.96689	-70.9323	84.052	5.79459	0	1	0	0	0
34.358	-104.109	8.99103	5.79459	0	1	0	0	0
53.9772	-87.0663	40.074	8.29527	0	0	1
-14.6708	-106.194	-24.6502	5.79459	0	1	0	0	0
-0.557846	-109.444	11.0275	5.79459	0	1	0	0	0
53.0174	-91.8567	-29.1807	5.79459	0	1	0	0	0
-27.7049	-82.6848	67.0498	5.79459	0	1	0	0	0
-44.681	-13.3314	112.186	5.69575	0	0.5	0.5
-22.2741	-22.0058	105.45	8.29527	0	0	1
23.2546	-18.575	117.788	5.69575	0	0.5	0.5
-30.526	-48.6118	93.8353	5.79459	0	1	0	0	0
101.165	-27.5376	-33.2764	5.79459	0	1	0	0	0
104.553	-26.5603	55.8857	5.69575	1	1	0
101.318	-19.403	38.1866	8.29527	0	0	1
89.2229	-58.9568	25.7488	5.79459	0	1	0	0	0
76.8969	-49.9074	60.7957	5.79459	0	1	0	0	0
96.8399	-69.2534	24.2146	5.69575	0	0.5	0.5
93.4659	-77.1089	8.84514	5.69575	1	1	0
82.9888	-84.5766	26.8247	5.69575	0	0.5	0.5
-76.0622	16.9955	77.6254	8.29527	0	0	1
-76.336	46.8008	63.8945	5.79459	0	1	0	0	0
-46.3011	96.085	26.905	5.79459	0	1	0	0	0
-92.3865	-26.3286	5.1985	8	0	1	1	0	1
-45.8444	85.8121	72.7766	5.69575	0	0.5	0.5
-113.658	10.7388	41.5496	5.69575	0	0.5	0.5
-108.3	7.32849	17.7903	8.29527	0	0	1
-97.2403	64.713	33.4235	5.69575	1	1	0
-91.6544	51.01	33.1248	8.29527	0	0	1
-116.74	-5.97554	33.1048	5.69575	0	0.5	0.5
-94.7858	2.71474	55.752	5.79459	0	1	0	0	0
-75.1455	75.675	26.9456	5.79459	0	1	0	0	0
-86.2698	79.094	32.5881	5.69575	0	0.5	0.5
39.2273	59.6623	83.676	8.29527	0	0	1
-17.6409	42.4414	99.9376	5.79459	0	1	0	0	0
66.7401	63.3994	60.2187	5.79459	0	1	0	0	0
-41.0188	63.0335	80.276	5.79459	0	1	0	0	0
-52.2983	-7.55602	96.4769	5.79459	0	1	0	0	0
64.3587	34.8104	96.9849	5.69575	0	0.5	0.5
51.7146	56.9175	94.0517	5.69575	1	1	0
-41.8821	81.4613	60.9048	8.29527	0	0	1
-58.4618	26.9354	71.4995	8	0	1	1	0	1
-29.4488	52.1595	75.2837	8	0.5	0.5	0.5	0	1
74.0212	78.9735	19.597	8.29527	0	0	1
36.8987	85.5007	58.5502	8.29527	0	0	1
65.1214	39.2369	79.4963	8.29527	0	0	1
12.5092	65.5387	87.4542	8.29527	0	0	1
56.9016	88.3477	32.51	8.29527	0	0	1
-4.2997	88.9364	64.5897	5.79459	0	1	0	0	0
32.7456	-0.874008	105.009	5.79459	0	1	0	0	0
-49.6414	27.6874	94.1761	5.79459	0	1	0	0	0
-42.4975	113.353	10.2444	5.69575	1	1	0
39.3785	114.759	-6.30325	5.69575	0	0.5	0.5
3.55814	113.332	43.628	5.69575	1	1	0
-14.7334	106.424	23.5982	8.29527	0	0	1
9.01128	103.034	37.4509	5.79459	0	1	0	0	0
-2.70987	121.46	-0.0162964	5.69575	0	0.5	0.5
48.34	46.5336	101.281	5.69575	0	0.5	0.5
0.404396	-9.03401	109.628	5.79459	0	1	0	0	0
18.9256	-43.6608	99.1743	5.79459	0	1	0	0	0
-8.09615	23.1205	118.995	5.69575	0	0.5	0.5
3.10817	22.8787	107.549	5.79459	0	1	0	0	0
14.7418	62.4608	103.156	5.69575	0	0.5	0.5
88.3173	4.58043	65.4147	8.29527	0	0	1
107.604	-12.0853	19.3739	5.79459	0	1	0	0	0
107.402	52.7901	20.925	5.69575	0	0.5	0.5
74.8257	26.3945	92.0018	5.69575	0	0.5	0.5
98.2242	42.9281	57.176	5.69575	0	0.5	0.5
86.9503	42.5696	73.3988	5.69575	0	0.5	0.5
109.063	-10.3805	-9.87672	5.79459	0	1	0	0	0
101.819	21.5571	35.6115	5.79459	0	1	0	0	0
67.8702	-24.7668	82.9472	5.79459	0	1	0	0	0
96.8509	52.15	-0.520981	5.79459	0	1	0	0	0
58.9337	10.7941	92.2513	5.79459	0	1	0	0	0
89.6368	50.1917	39.3196	5.79459	0	1	0	0	0
107.421	22.1633	-8.34138	5.79459	0	1	0	0	0
57.7169	93.217	-8.90781	5.79459	0	1	0	0	0
70.2563	-5.1411	98.9825	5.69575	0	0.5	0.5
