# Supplementary material for: Mechanistic model of radiotherapy-induced lung fibrosis using coupled 3D agent-based and Monte Carlo simulations
Source: Commun Med (Lond). 2024 Feb 9;4:16. doi: 10.1038/s43856-024-00442-w (PMC10858213; doi:10.1038/s43856-024-00442-w)
Supplement: Supplementary file 8 — Supplementary Software 1 [file 43856_2024_442_MOESM8_ESM.zip › code/HealthyStructure_phagFrac1.0_senescent1.0/exp_1/alv4.dat]

-45.7238	-74.8102	-84.0992	5.69575	0	0.5	0.5
-89.2104	-66.14	-49.262	5.69575	0	0.5	0.5
-90.8106	-57.9175	-22.3383	8.29527	0	0	1
-30.1289	-62.4197	-85.4168	5.79459	0	1	0	0	0
-103.482	-37.2906	0.90889	5.79459	0	1	0	0	0
-55.7154	-43.4059	-84.331	8.29527	0	0	1
-31.9215	-87.4499	-58.5963	8.29527	0	0	1
-80.7389	-27.5661	-69.4359	8.29527	0	0	1
-66.8132	-82.3876	-29.1252	8.29527	0	0	1
-97.5868	-28.5947	-41.9422	5.79459	0	1	0	0	0
-75.5435	-61.7026	-50.8534	5.79459	0	1	0	0	0
-110.88	-35.2861	-34.9353	5.69575	0	0.5	0.5
-47.4073	-12.0474	-98.5262	5.79459	0	1	0	0	0
-19.1722	-69.4117	-97.8486	5.69575	0	0.5	0.5
34.3954	-24.9628	-113.814	5.69575	1	1	0
35.495	-97.5458	-36.3995	8.29527	0	0	1
63.9742	-79.0481	-41.9369	5.79459	0	1	0	0	0
77.2719	-60.261	-71.8162	5.69575	0	0.5	0.5
59.8793	-24.0391	-102.939	5.69575	1	1	0
10.3974	-70.2363	-98.5894	5.69575	1	1	0
82.7831	-19.0093	-69.8971	8.29527	0	0	1
-11.5914	-39.6451	-101.951	8.29527	0	0	1
35.978	-78.5384	-68.0978	8.29527	0	0	1
63.8764	-89.507	2.88205	5.79459	0	1	0	0	0
2.54893	-93.3353	-58.1552	5.79459	0	1	0	0	0
-15.2529	-105.386	-27.5876	5.79459	0	1	0	0	0
12.5095	-63.7892	-88.7322	5.79459	0	1	0	0	0
-116.64	6.20775	-33.4144	5.69575	1	1	0
-90.8828	51.8837	-61.7114	5.69575	1	1	0
-31.8216	47.6626	-93.8918	5.79459	0	1	0	0	0
-46.5528	66.015	-74.665	5.79459	0	1	0	0	0
-93.6429	3.24124	-77.333	5.69575	0	0.5	0.5
-53.9348	66.6485	-43.6418	8	0.5	0.5	0.5	0	1
-62.6028	83.7262	-34.2216	8.29527	0	0	1
-71.6555	46.8039	-69.1006	5.79459	0	1	0	0	0
-103.764	-0.989822	-36.4984	5.79459	0	1	0	0	0
-80.6911	65.8649	-35.3659	5.79459	0	1	0	0	0
-92.4044	24.2888	-54.5112	5.79459	0	1	0	0	0
-64.1448	15.0945	-88.0772	5.79459	0	1	0	0	0
21.065	42.6223	-99.1948	8.29527	0	0	1
-9.37175	84.8596	-69.359	8.29527	0	0	1
38.9294	-11.6981	-102.214	8.29527	0	0	1
38.113	59.4547	-84.3383	5.79459	0	1	0	0	0
39.0224	34.3428	-109.808	5.69575	0	0.5	0.5
67.2804	56.8792	-83.6541	5.69575	0	0.5	0.5
-13.2214	88.2306	-82.4724	5.69575	1	1	0
-19.2393	11.9543	-107.643	8.29527	0	0	1
34.1094	49.2775	-75.2558	8	0	1	1	0	1
69.991	29.5054	-79.5656	8.29527	0	0	1
40.3178	82.2338	-60.9268	8.29527	0	0	1
61.7465	-0.723633	-91.0321	5.79459	0	1	0	0	0
27.2331	2.06047	-106.556	5.79459	0	1	0	0	0
54.157	-52.3772	-80.1477	5.79459	0	1	0	0	0
0.73716	96.6057	-52.6003	5.79459	0	1	0	0	0
8.17488	27.9394	-106.078	5.79459	0	1	0	0	0
-2.32644	-5.54636	-109.835	5.79459	0	1	0	0	0
56.7212	75.7532	-56.0728	5.79459	0	1	0	0	0
66.571	29.2811	-97.3181	5.69575	0	0.5	0.5
-9.63737	38.0741	-114.967	5.69575	0	0.5	0.5
43.0571	100.878	-8.34927	5.79459	0	1	0	0	0
71.992	82.6781	-8.99425	5.79459	0	1	0	0	0
23.3363	13.3527	-118.478	5.69575	0	0.5	0.5
-55.6408	106.76	-16.3165	5.69575	0	0.5	0.5
21.0925	105.588	-22.5004	8.29527	0	0	1
-35.7579	104.004	2.11987	5.79459	0	1	0	0	0
-14.312	107.252	-19.8049	5.79459	0	1	0	0	0
-39.0914	95.5159	-38.0602	5.79459	0	1	0	0	0
35.6599	108.401	-41.6837	5.69575	1	1	0
-59.4375	-40.0531	98.1044	5.69575	1	1	0
-98.5703	-60.9406	36.4697	5.69575	1	1	0
-40.4992	-53.4813	87.1755	5.79459	0	1	0	0	0
-34.3688	-103.769	12.283	5.79459	0	1	0	0	0
-93.5915	-77.4608	0.58606	5.69575	0	0.5	0.5
-77.4108	-88.7072	29.9753	5.69575	0	0.5	0.5
-109.426	-52.324	6.92442	5.69575	0	0.5	0.5
-78.0344	-47.2001	61.5043	8.29527	0	0	1
-21.393	30.5252	88.6906	8	0	1	1	0	1
-58.6047	-31.4588	87.6087	8.29527	0	0	1
-73.3193	-81.2229	11.2747	8.29527	0	0	1
-58.493	-69.8519	61.6383	8.29527	0	0	1
-96.969	-34.2697	39.0206	5.79459	0	1	0	0	0
-26.2943	-87.6742	61.0069	5.79459	0	1	0	0	0
-1.20667	-65.8284	88.1213	5.79459	0	1	0	0	0
-95.5205	-28.8159	69.3209	5.69575	0	0.5	0.5
-61.3564	-85.8683	31.0165	5.79459	0	1	0	0	0
-14.7453	-81.6074	88.7846	5.69575	0	0.5	0.5
42.1246	-64.3205	78.6664	8.29527	0	0	1
66.0368	-31.5796	82.1089	5.79459	0	1	0	0	0
49.808	-99.8567	48.0385	5.69575	0	0.5	0.5
39.6908	-100.087	22.5199	8.29527	0	0	1
13.0954	-107.116	21.3214	5.79459	0	1	0	0	0
0.960968	-109.93	3.81027	8.29527	0	0	1
5.57754	-96.5104	52.4846	5.79459	0	1	0	0	0
71.8434	-62.3344	55.2534	5.79459	0	1	0	0	0
46.1199	-83.7631	54.3756	5.79459	0	1	0	0	0
-16.3194	-98.5715	69.1176	5.69575	0	0.5	0.5
-28.1697	-39.6673	111.323	5.69575	0	0.5	0.5
-61.115	-26.0006	101.731	5.69575	0	0.5	0.5
51.3554	-24.739	107.287	5.69575	1	1	0
22.6951	-22.4528	117.221	5.69575	1	1	0
-9.68042	-40.9583	101.63	8.29527	0	0	1
-8.3484	-67.9789	100.344	5.69575	0	0.5	0.5
-74.7135	12.5121	79.758	8.29527	0	0	1
-47.6368	-4.1256	99.0642	5.79459	0	1	0	0	0
-27.8599	78.2101	72.1596	5.79459	0	1	0	0	0
-55.6505	62.2061	71.6479	5.79459	0	1	0	0	0
-81.0782	43.3559	60.39	8.29527	0	0	1
-100.725	39.1814	-20.4789	5.79459	0	1	0	0	0
-49.5401	-36.7506	73.8285	8	0.5	0.5	0.5	0	1
-121.273	2.49767	6.79787	5.69575	1	1	0
-23.9169	81.1404	-45.8225	8	0	1	1	0	1
-60.3925	67.5449	-32.3371	8	0	1	1	0	1
-29.9506	59.8902	69.0768	8	0.5	0.5	0.5	0	1
2.16584	96.159	2.06055	8	0.5	0.5	0.5	0	1
-89.9803	63.196	-3.13156	8.29527	0	0	1
-103.185	24.1898	29.4559	8.29527	0	0	1
-104.494	32.0663	12.3659	5.79459	0	1	0	0	0
-75.5414	71.222	36.3444	5.79459	0	1	0	0	0
-109.467	-4.64079	9.77774	5.79459	0	1	0	0	0
-49.1281	37.0402	91.1837	5.79459	0	1	0	0	0
-53.9186	90.3263	32.1549	5.79459	0	1	0	0	0
-117.292	30.9907	6.47218	5.69575	1	1	0
-103.639	30.1711	55.7552	5.69575	0	0.5	0.5
62.8751	34.1796	98.1752	5.69575	1	1	0
22.2362	64.4775	86.3041	5.79459	0	1	0	0	0
-68.5459	43.3958	51.7025	8	0	1	1	0	1
11.878	57.7382	76.0311	8	0	1	1	0	1
48.6146	45.8316	69.2212	8	0.5	0.5	0.5	0	1
-34.0733	71.8471	54.1524	8	0.5	0.5	0.5	0	1
50.8599	94.1507	25.4644	8.29527	0	0	1
62.7059	74.2827	51.4785	8.29527	0	0	1
18.6767	31.8186	103.628	5.79459	0	1	0	0	0
81.9142	51.8142	52.013	8.29527	0	0	1
56.8669	7.78827	93.8376	5.79459	0	1	0	0	0
31.4173	91.6871	52.0234	5.79459	0	1	0	0	0
77.6702	93.2662	-5.42111	5.69575	0	0.5	0.5
82.6444	69.0943	22.2684	5.79459	0	1	0	0	0
-0.287796	88.9968	64.6489	5.79459	0	1	0	0	0
87.7851	17.7843	82.0817	5.69575	0	0.5	0.5
79.7777	90.5938	13.7183	5.69575	0	0.5	0.5
54.321	41.8088	86.0305	5.79459	0	1	0	0	0
51.5119	109.984	-3.15736	5.69575	0	0.5	0.5
4.60563	121.401	-0.729553	5.69575	0	0.5	0.5
60.6623	100.01	32.8572	5.69575	0	0.5	0.5
7.71145	113.175	43.4955	5.69575	1	1	0
6.42168	108.566	16.4974	5.79459	0	1	0	0	0
-19.3299	101.024	38.9929	5.79459	0	1	0	0	0
-17.7419	10.9848	108.003	5.79459	0	1	0	0	0
-51.4257	12.5085	109.356	5.69575	1	1	0
14.7357	12.2712	119.967	5.69575	0	0.5	0.5
38.2054	48.3807	104.688	5.69575	1	1	0
43.5425	18.1807	111.953	5.69575	1	1	0
32.8854	-2.71632	104.934	8.29527	0	0	1
-11.9994	47.2239	98.6201	8.29527	0	0	1
34.1234	-33.3704	99.1061	5.79459	0	1	0	0	0
89.4174	-60.2592	-21.7562	8.29527	0	0	1
101.9	-58.2954	-31.2723	5.69575	1	1	0
86.3558	-67.8174	6.59415	5.79459	0	1	0	0	0
95.4968	-39.8382	-37.3268	8.29527	0	0	1
108.87	6.33875	-53.5531	5.69575	1	1	0
115.875	32.063	-17.4646	5.69575	0	0.5	0.5
109.446	26.1058	-45.824	5.69575	1	1	0
99.5152	13.4788	-44.8869	8.29527	0	0	1
84.6539	62.22	-32.5942	8.29527	0	0	1
101.821	38.3857	-16.0892	8.29527	0	0	1
88.6174	31.4499	-57.0777	5.79459	0	1	0	0	0
108.516	17.888	-2.11473	5.79459	0	1	0	0	0
99.2782	-18.049	-43.7959	5.79459	0	1	0	0	0
117.27	16.9858	-26.8153	5.69575	1	1	0
106.042	-14.1298	57.5786	5.69575	0	0.5	0.5
113.785	-24.1113	35.0941	5.69575	1	1	0
98.3776	-43.6816	22.6663	5.79459	0	1	0	0	0
119.617	8.26335	19.5119	5.69575	0	0.5	0.5
119.035	21.0283	12.1772	5.69575	0	0.5	0.5
118.139	28.3083	-1.21742	5.69575	1	1	0
109.809	-6.47314	-0.0553436	8.29527	0	0	1
89.4998	25.4931	58.6505	8.29527	0	0	1
97.8629	65.6573	29.5275	5.69575	0	0.5	0.5
106.257	9.13104	26.9437	8.29527	0	0	1
89.6487	-33.2128	54.406	5.79459	0	1	0	0	0
91.281	-0.395981	61.3809	5.79459	0	1	0	0	0
121.036	-1.32909	-10.4083	5.69575	0	0.5	0.5
68.8565	74.7641	-42.0609	5.79459	0	1	0	0	0
