# Supplementary material for: Mechanistic model of radiotherapy-induced lung fibrosis using coupled 3D agent-based and Monte Carlo simulations
Source: Commun Med (Lond). 2024 Feb 9;4:16. doi: 10.1038/s43856-024-00442-w (PMC10858213; doi:10.1038/s43856-024-00442-w)
Supplement: Supplementary file 8 — Supplementary Software 1 [file 43856_2024_442_MOESM8_ESM.zip › code/HealthyStructure_phagFrac1.0_senescent1.0/exp_1/alv6.dat]

-62.4484	-78.3182	-68.7485	5.69575	1	1	0
-84.641	-76.0311	-42.6037	5.69575	1	1	0
-85.3378	-15.6287	-67.6255	8.29527	0	0	1
-35.7055	21.9879	-86.5801	8	0.5	0.5	0.5	0	1
-88.6198	-34.6831	-14.1097	8	0	1	1	0	1
-66.1386	-16.3271	-100.595	5.69575	0	0.5	0.5
34.3544	-85.2232	-79.4776	5.69575	1	1	0
1.95836	-81.3792	-73.9837	8.29527	0	0	1
-12.6182	-41.0865	-101.256	8.29527	0	0	1
-38.0282	-101.811	-16.9699	8.29527	0	0	1
-38.8743	-51.4724	-89.1032	5.79459	0	1	0	0	0
-46.8921	-42.3013	-103.786	5.69575	1	1	0
45.0517	-66.0422	-75.5564	5.79459	0	1	0	0	0
-27.6059	-85.4916	-81.7945	5.69575	0	0.5	0.5
-33.3043	-105.85	-49.461	5.69575	1	1	0
59.4777	-55.5589	-90.1971	5.69575	1	1	0
-26.468	-79.383	-47.4685	8	0	1	1	0	1
-51.0588	-84.0326	-49.3105	8.29527	0	0	1
32.447	-99.9833	-32.4118	8.29527	0	0	1
18.0789	-91.0798	-58.9714	5.79459	0	1	0	0	0
39.7455	-34.3397	-96.6493	5.79459	0	1	0	0	0
-27.6537	-76.56	-73.9778	5.79459	0	1	0	0	0
12.4377	-107.523	-19.5962	5.79459	0	1	0	0	0
59.0663	-68.0056	-81.525	5.69575	0	0.5	0.5
-46.3476	-101.373	-48.3245	5.69575	0	0.5	0.5
57.1389	1.90139	-107.198	5.69575	1	1	0
53.3049	-43.4421	-67.2819	8	0	1	1	0	1
78.348	-55.1701	-54.0171	8.29527	0	0	1
-61.3313	80.3253	-43.4318	5.79459	0	1	0	0	0
-100.203	25.4344	-37.5832	5.79459	0	1	0	0	0
-73.5197	57.2432	-77.9613	5.69575	1	1	0
-86.9746	-41.0835	-53.3626	5.79459	0	1	0	0	0
-60.8399	102.165	-24.9135	5.69575	0	0.5	0.5
-91.4391	23.0467	-56.637	8.29527	0	0	1
-30.7839	-8.46847	-105.265	5.79459	0	1	0	0	0
-59.6729	-20.3176	-90.1444	5.79459	0	1	0	0	0
-81.2572	68.2372	-28.9992	5.79459	0	1	0	0	0
-68.9814	45.6001	-72.5411	5.79459	0	1	0	0	0
-105.498	-18.9531	-24.7173	5.79459	0	1	0	0	0
-5.72264	57.3856	-106.93	5.69575	0	0.5	0.5
-33.934	75.8369	-88.6405	5.69575	1	1	0
-33.5247	86.2532	-78.7172	5.69575	0	0.5	0.5
-11.6375	14.8286	-108.373	8.29527	0	0	1
-42.4132	24.5134	-98.4939	8.29527	0	0	1
-40.3923	93.7729	-40.928	8.29527	0	0	1
-47.2437	52.9275	-84.0638	8.29527	0	0	1
11.0012	17.4948	-108.038	8.29527	0	0	1
-49.2217	75.2233	-63.3931	8.29527	0	0	1
8.18253	66.0746	-87.5625	5.79459	0	1	0	0	0
41.1022	25.1297	-98.8894	5.79459	0	1	0	0	0
104.968	37.4374	-48.3751	5.69575	0	0.5	0.5
93.454	24.4208	-73.6877	5.69575	0	0.5	0.5
81.6297	30.4361	-84.6766	5.69575	1	1	0
20.8022	9.60541	-93.437	8	0	1	1	0	1
60.5003	64.3958	-65.5202	8.29527	0	0	1
23.4001	84.4201	-66.5258	5.79459	0	1	0	0	0
76.4445	34.4252	-71.212	5.79459	0	1	0	0	0
90.6821	61.7618	-52.1741	5.69575	0	0.5	0.5
73.9122	53.6631	-80.1072	5.69575	0	0.5	0.5
83.9336	-7.3635	-70.7173	5.79459	0	1	0	0	0
58.7341	-2.13785	-92.9825	5.79459	0	1	0	0	0
-112.733	-44.2508	-9.64748	5.69575	1	1	0
-93.1831	-36.3787	45.7549	8.29527	0	0	1
-84.2224	-65.0954	-27.734	5.79459	0	1	0	0	0
-81.5203	-88.8255	-14.9794	5.69575	1	1	0
-22.4525	-88.3589	-30.7273	8	0.5	0.5	0.5	0	1
-108.741	-6.69574	15.1851	8.29527	0	0	1
-92.9701	-53.4399	24.5099	5.79459	0	1	0	0	0
-96.175	-53.2626	-3.67166	5.79459	0	1	0	0	0
-71.0505	-54.484	63.9009	5.79459	0	1	0	0	0
-88.5592	-35.5085	75.2085	5.69575	0	0.5	0.5
-58.7501	-103.016	26.4077	5.69575	0	0.5	0.5
4.75102	-119.205	22.9777	5.69575	0	0.5	0.5
-44.4548	-112.927	5.50287	5.69575	0	0.5	0.5
-4.39357	-116.979	32.5056	5.69575	0	0.5	0.5
-29.2387	-112.115	36.5423	5.69575	1	1	0
-16.4723	-115.349	34.3964	5.69575	0	0.5	0.5
17.3577	-119.816	-10.1338	5.69575	0	0.5	0.5
10.3872	-80.2204	74.5439	8.29527	0	0	1
-13.913	-91.6381	-25.7768	8	0	1	1	0	1
-37.1262	-87.7307	13.4331	8	0.5	0.5	0.5	0	1
23.3826	-103.332	29.5932	8.29527	0	0	1
44.6264	-76.3057	65.467	8.29527	0	0	1
58.5988	-87.5167	31.7334	5.79459	0	1	0	0	0
-22.9693	-107.575	-0.0743075	5.79459	0	1	0	0	0
-51.0554	-93.9703	25.7261	5.79459	0	1	0	0	0
4.38165	-98.219	49.3338	5.79459	0	1	0	0	0
-0.774033	-108.41	18.6083	5.79459	0	1	0	0	0
-29.8291	-88.8613	57.5664	5.79459	0	1	0	0	0
-65.9463	-76.5551	43.4787	5.79459	0	1	0	0	0
-66.2827	-86.558	-14.6393	5.79459	0	1	0	0	0
105.644	-56.8949	19.1192	5.69575	1	1	0
66.7561	-87.3029	4.67224	8.29527	0	0	1
107.935	-17.4347	-12.0897	8.29527	0	0	1
93.9953	17.5869	54.3652	5.79459	0	1	0	0	0
59.2169	-105.879	-6.55011	5.69575	0	0.5	0.5
56.2621	-73.4301	-26.421	8	0.5	0.5	0.5	0	1
97.0196	-48.6721	17.8117	8.29527	0	0	1
108.441	2.75616	-18.2458	5.79459	0	1	0	0	0
82.8674	-67.5971	25.761	5.79459	0	1	0	0	0
91.438	-28.0597	54.3301	5.79459	0	1	0	0	0
90.1307	-29.2376	-55.8714	5.79459	0	1	0	0	0
105.524	-29.7633	8.88172	5.79459	0	1	0	0	0
68.5626	-76.5008	-39.3294	5.79459	0	1	0	0	0
73.7304	-52.1236	62.8249	5.79459	0	1	0	0	0
91.2812	-19.8858	77.6672	5.69575	1	1	0
-25.7076	-59.1765	102.943	5.69575	1	1	0
66.3875	-18.3388	85.7694	5.79459	0	1	0	0	0
2.65875	-68.9242	100.011	5.69575	0	0.5	0.5
-26.2453	-33.389	101.471	8.29527	0	0	1
-10.7738	-67.6307	86.0814	8.29527	0	0	1
57.2551	6.93716	93.6675	8.29527	0	0	1
-57.9016	-31.5019	88.0627	5.79459	0	1	0	0	0
31.4421	-26.8486	101.934	8.29527	0	0	1
-40.1911	-56.72	85.2498	5.79459	0	1	0	0	0
40.4492	-54.7631	86.3994	5.79459	0	1	0	0	0
-20.8303	-20.0161	118.003	5.69575	0	0.5	0.5
7.05235	-25.7162	106.719	5.79459	0	1	0	0	0
-34.4671	-15.4138	115.474	5.69575	1	1	0
-9.68289	-63.3706	103.2	5.69575	0	0.5	0.5
58.3759	-3.84019	106.477	5.69575	0	0.5	0.5
62.4526	-17.1933	102.781	5.69575	0	0.5	0.5
-64.9437	102.368	-7.83115	5.69575	0	0.5	0.5
-102.31	26.4612	30.5333	8.29527	0	0	1
-109.112	8.27179	-11.2271	5.79459	0	1	0	0	0
-91.9178	49.2878	34.9546	5.79459	0	1	0	0	0
-72.209	93.854	27.1367	5.69575	0	0.5	0.5
-49.7581	52.2452	-63.6409	8	0.5	0.5	0.5	0	1
-97.0605	73.0489	-1.74302	5.69575	0	0.5	0.5
-119.962	17.7132	-7.43717	5.69575	0	0.5	0.5
-59.841	81.7974	42.7579	8.29527	0	0	1
-85.6754	68.7848	51.8486	5.69575	1	1	0
-49.7165	44.4191	-69.3599	8	0.5	0.5	0.5	0	1
-75.8645	29.7423	73.8916	5.79459	0	1	0	0	0
-86.4832	15.8918	66.0916	8.29527	0	0	1
-96.3651	53.0351	-1.0265	5.79459	0	1	0	0	0
-70.9362	57.9405	60.9175	5.79459	0	1	0	0	0
-74.5644	79.9481	12.1841	5.79459	0	1	0	0	0
-77.5619	85.9381	36.8604	5.69575	0	0.5	0.5
-109.301	30.3864	43.4765	5.69575	0	0.5	0.5
-118.874	24.9494	2.53362	5.69575	0	0.5	0.5
-87.6071	83.6618	-9.25222	5.69575	0	0.5	0.5
-99.0605	67.4672	19.8772	5.69575	1	1	0
-62.809	-2.56715	90.2687	8.29527	0	0	1
-48.4565	36.4796	91.7671	8.29527	0	0	1
-33.6056	10.444	104.222	5.79459	0	1	0	0	0
-39.9865	75.2125	69.6001	5.79459	0	1	0	0	0
50.3531	106.19	30.7926	5.69575	0	0.5	0.5
28.1329	106.288	-3.37939	8.29527	0	0	1
-37.9507	101.748	-17.5252	5.79459	0	1	0	0	0
66.3825	57.5768	66.1685	5.79459	0	1	0	0	0
-10.7172	110.652	49.0015	5.69575	0	0.5	0.5
-8.83246	102.188	65.112	5.69575	1	1	0
23.2512	76.7011	75.3414	8.29527	0	0	1
-2.36261	109.944	2.58011	8.29527	0	0	1
7.14392	98.1564	49.1353	5.79459	0	1	0	0	0
-17.0983	102.754	35.345	5.79459	0	1	0	0	0
28.6135	104.296	20.0898	5.79459	0	1	0	0	0
-31.6029	105.11	7.28852	5.79459	0	1	0	0	0
57.4727	98.4849	41.9227	5.69575	0	0.5	0.5
44.1647	94.7481	-34.2384	5.79459	0	1	0	0	0
66.8146	76.5429	42.1544	5.79459	0	1	0	0	0
63.1886	78.818	-43.5307	5.79459	0	1	0	0	0
106.956	55.6962	14.7763	5.69575	1	1	0
102.67	3.11588	39.3597	8.29527	0	0	1
84.2791	70.2767	7.631	8.29527	0	0	1
100.936	43.722	-0.627235	8.29527	0	0	1
58.8559	89.262	25.8511	8.29527	0	0	1
93.0587	49.9991	-30.6624	8.29527	0	0	1
106.583	25.201	-10.2476	5.79459	0	1	0	0	0
84.6124	40.994	57.0984	5.79459	0	1	0	0	0
66.6089	100.155	-17.0937	5.69575	0	0.5	0.5
41.4199	71.6355	88.953	5.69575	1	1	0
38.7834	55.2287	86.8657	5.79459	0	1	0	0	0
-30.4582	10.4736	90.6514	8	0	1	1	0	1
50.6323	25.9811	94.1348	5.79459	0	1	0	0	0
17.8245	40.1922	100.831	8.29527	0	0	1
-0.967896	10.8456	109.459	5.79459	0	1	0	0	0
-19.4491	50.795	95.6117	5.79459	0	1	0	0	0
-0.888733	73.2828	82.0295	5.79459	0	1	0	0	0
81.6182	24.0406	86.7204	5.69575	1	1	0
71.5155	4.94803	98.0891	5.69575	1	1	0
