# Supplementary material for: Mechanistic model of radiotherapy-induced lung fibrosis using coupled 3D agent-based and Monte Carlo simulations
Source: Commun Med (Lond). 2024 Feb 9;4:16. doi: 10.1038/s43856-024-00442-w (PMC10858213; doi:10.1038/s43856-024-00442-w)
Supplement: Supplementary file 8 — Supplementary Software 1 [file 43856_2024_442_MOESM8_ESM.zip › code/HealthyStructure_phagFrac1.0_senescent1.0/exp_1/alv7.dat]

88.9817	17.7588	-80.7875	5.69575	1	1	0
-22.9397	-102.747	-31.8864	8.29527	0	0	1
-14.5242	-93.8956	-55.4316	8.29527	0	0	1
-45.0575	-76.6661	-64.7466	5.79459	0	1	0	0	0
-88.41	-74.0102	-38.2892	5.69575	1	1	0
-77.3425	-3.29539	-93.6333	5.69575	0	0.5	0.5
-79.7793	-6.00029	-75.4932	8.29527	0	0	1
-106.553	-18.2602	-55.4345	5.69575	1	1	0
-95.5546	-6.53839	-74.7432	5.69575	0	0.5	0.5
-92.4958	10.7983	-78.0245	5.69575	1	1	0
-44.6362	-5.32805	-112.868	5.69575	1	1	0
-110.417	-42.4754	-27.6547	5.69575	1	1	0
-87.051	-54.188	-39.8219	8.29527	0	0	1
-103.333	11.7944	-35.8225	5.79459	0	1	0	0	0
-57.1936	-48.9064	-80.2312	5.79459	0	1	0	0	0
-90.3089	-22.1929	-58.7518	5.79459	0	1	0	0	0
-71.6613	-16.4137	-96.7221	5.69575	0	0.5	0.5
-66.9704	-60.4481	-81.3689	5.69575	0	0.5	0.5
36.7726	-90.6791	-50.2501	8.29527	0	0	1
9.3652	-38.3175	-102.684	5.79459	0	1	0	0	0
-38.056	-75.8001	-86.9827	5.69575	1	1	0
-47.6426	-16.5992	-97.7479	5.79459	0	1	0	0	0
-27.5784	-40.5233	-82.7815	8	0.5	0.5	0.5	0	1
-11.7116	8.18971	-120.642	5.69575	1	1	0
-29.3472	-83.8001	-37.0372	8	0.5	0.5	0.5	0	1
-22.8298	-40.5226	-99.6816	8.29527	0	0	1
7.7579	-58.6239	-92.7526	8.29527	0	0	1
49.3418	-24.4503	-95.2233	8.29527	0	0	1
11.0315	-4.5737	-109.35	5.79459	0	1	0	0	0
74.3367	-27.9833	-76.0985	5.79459	0	1	0	0	0
47.3466	-63.8869	-76.0051	5.79459	0	1	0	0	0
63.631	-23.438	-100.807	5.69575	1	1	0
-22.686	-52.757	-107.065	5.69575	0	0.5	0.5
100.561	-24.7703	-37.0674	5.79459	0	1	0	0	0
80.5824	-60.0489	-44.7283	5.79459	0	1	0	0	0
69.7092	-59.6114	-60.7216	5.79459	0	0	0	86142
-44.4012	64.9738	-76.8568	8.29527	0	0	1
-68.4866	73.1363	-68.7063	5.69575	0	0.5	0.5
-89.2306	77.7498	-27.4367	5.69575	0	0.5	0.5
-41.4871	90.5449	-69.5725	5.69575	1	1	0
-58.9424	71.8851	-78.2185	5.69575	1	1	0
-69.0782	62.8909	-77.6713	5.69575	1	1	0
-94.9441	22.3413	-50.8572	8.29527	0	0	1
-56.0904	29.7992	-89.8102	8.29527	0	0	1
-46.7088	92.5876	-36.6853	8.29527	0	0	1
-75.5177	69.2179	-40.0744	5.79459	0	1	0	0	0
-103.929	14.5114	-61.2223	5.69575	0	0.5	0.5
-81.6899	62.8232	-64.3421	5.69575	1	1	0
57.7269	39.094	-85.0839	8.29527	0	0	1
2.80547	40.5355	-102.22	5.79459	0	1	0	0	0
-22.9127	93.1732	-53.7936	5.79459	0	1	0	0	0
49.2548	79.112	-58.4402	5.79459	0	1	0	0	0
21.536	1.12427	-93.7572	8	0	1	1	0	1
37.3231	86.5276	-19.3762	8	0	1	1	0	1
9.21933	97.8752	-49.3503	8.29527	0	0	1
62.9694	85.0453	-30.0357	8.29527	0	0	1
20.9191	75.5038	-77.2111	8.29527	0	0	1
33.439	18.9523	-103.066	5.79459	0	1	0	0	0
-26.008	9.6004	-106.449	5.79459	0	1	0	0	0
-1.67265	69.7753	-85.0212	5.79459	0	1	0	0	0
19.4847	92.9424	-75.7758	5.69575	0	0.5	0.5
-29.2734	52.7898	-91.9582	5.79459	0	1	0	0	0
45.5504	25.4911	-109.705	5.69575	1	1	0
116.51	24.3596	-24.3275	5.69575	1	1	0
93.4897	44.4879	-37.1551	8.29527	0	0	1
84.3336	6.06537	-70.3641	8.29527	0	0	1
106.466	25.6048	-10.4603	5.79459	0	1	0	0	0
99.7173	9.74254	-45.4043	5.79459	0	1	0	0	0
69.4203	17.1779	-83.5807	5.79459	0	1	0	0	0
9.7695	-31.3198	-116.977	5.69575	1	1	0
-54.7509	-108.341	-4.93788	5.69575	0	0.5	0.5
21.6626	-118.499	15.7659	5.69575	0	0.5	0.5
54.5933	-107.08	17.7013	5.69575	0	0.5	0.5
16.8932	-105.206	58.3641	5.69575	0	0.5	0.5
45.6155	-106.573	36.344	5.69575	1	1	0
21.7071	-104.957	24.7564	8.29527	0	0	1
48.6324	-98.6558	1.19195	8.29527	0	0	1
-34.8615	-103.335	-14.3687	5.79459	0	1	0	0	0
-3.14153	-109.882	4.01555	5.79459	0	1	0	0	0
21.1586	-101.071	-37.907	5.79459	0	1	0	0	0
41.1293	-100.467	-17.7214	5.79459	0	1	0	0	0
49.5718	-109.583	-17.1825	5.69575	0	0.5	0.5
-62.9588	-79.6342	42.3625	5.79459	0	1	0	0	0
-76.5786	-9.30284	78.4167	5.79459	0	1	0	0	0
-94.8345	-46.9526	30.031	5.79459	0	1	0	0	0
-53.4316	-64.025	71.7347	8.29527	0	0	1
-103.539	-24.4594	27.9527	8.29527	0	0	1
-107.573	21.8805	7.01901	5.79459	0	1	0	0	0
-88.141	-63.3683	17.7658	5.79459	0	1	0	0	0
-71.6889	-83.4284	0.63194	5.79459	0	1	0	0	0
-96.3506	-8.73947	52.3467	5.79459	0	1	0	0	0
-101.47	-35.751	-22.9074	5.79459	0	1	0	0	0
-109.392	-6.48914	-9.56653	5.79459	0	1	0	0	0
-69.5455	-79.7136	-30.1524	5.79459	0	1	0	0	0
-69.7749	-61.0501	78.5127	5.69575	0	0.5	0.5
-42.7981	-100.046	16.0949	5.79459	0	1	0	0	0
-68.9322	-41.2703	75.134	5.79459	0	1	0	0	0
-112.666	-0.367523	45.4538	5.69575	0	0.5	0.5
-72.8217	-69.8665	67.6429	5.69575	0	0.5	0.5
9.42189	-82.6282	71.9923	8.29527	0	0	1
68.2644	-65.1658	56.5102	8.29527	0	0	1
9.7654	-97.1149	50.7262	5.79459	0	1	0	0	0
13.3279	-89.3369	81.2673	5.69575	0	0.5	0.5
57.7055	-83.7186	66.4918	5.69575	1	1	0
64.4135	-72.6926	72.9835	5.69575	1	1	0
-11.7076	-94.1038	16.214	8	0	1	1	0	1
-23.0478	-72.1202	79.7965	8.29527	0	0	1
77.5524	-15.6738	76.4196	5.79459	0	1	0	0	0
62.444	-83.8913	34.1028	5.79459	0	1	0	0	0
14.0253	-61.7451	89.9491	5.79459	0	1	0	0	0
-29.8831	-93.4172	49.8018	5.79459	0	1	0	0	0
-49.8325	4.54628	97.9594	5.79459	0	1	0	0	0
58.2995	-36.964	99.9737	5.69575	1	1	0
37.4653	-78.595	84.7294	5.69575	1	1	0
-5.83958	-34.2223	104.378	5.79459	0	1	0	0	0
65.8329	34.7218	80.9964	5.79459	0	1	0	0	0
63.4751	4.96999	89.7007	8.29527	0	0	1
-33.734	-30.3405	100.207	5.79459	0	1	0	0	0
-3.9024	5.85741	109.775	5.79459	0	1	0	0	0
29.2403	-16.8036	104.703	5.79459	0	1	0	0	0
46.2968	-44.1422	89.4878	5.79459	0	1	0	0	0
56.4721	-24.8082	104.668	5.69575	0	0.5	0.5
-32.1803	-47.0744	107.277	5.69575	0	0.5	0.5
120.727	-11.0272	-7.95552	5.69575	1	1	0
115.573	-29.124	23.5492	5.69575	1	1	0
92.0046	-58.4231	14.8961	5.79459	0	1	0	0	0
81.6711	-79.9335	41.2356	5.69575	1	1	0
104.858	-33.2241	-0.995077	5.79459	0	1	0	0	0
109.973	-47.2658	-20.778	5.69575	0	0.5	0.5
96.2224	5.14952	73.9907	5.69575	0	0.5	0.5
72.4534	-39.1409	72.928	8.29527	0	0	1
105.722	-12.4268	27.7191	8.29527	0	0	1
95.5696	-4.05202	10.2716	8	0	1	1	0	1
92.321	-22.3564	15.2484	8	0.5	0.5	0.5	0	1
83.5244	-69.8954	-15.437	8.29527	0	0	1
94.4467	-9.52246	55.5801	5.79459	0	1	0	0	0
78.2092	10.429	92.3821	5.69575	0	0.5	0.5
-52.8677	85.877	67.7554	5.69575	0	0.5	0.5
-62.8526	89.0592	14.7652	8.29527	0	0	1
-115.154	37.5417	-9.48773	5.69575	0	0.5	0.5
-102.133	41.168	51.3215	5.69575	0	0.5	0.5
-87.6708	62.7278	56.0414	5.69575	1	1	0
-95.9881	32.3644	67.0726	5.69575	1	1	0
-22.6245	90.7361	22.5958	8	0	1	1	0	1
-65.6205	81.1212	34.8325	8.29527	0	0	1
-48.6583	82.5216	54.0588	8.29527	0	0	1
-72.9374	29.7928	76.7627	8.29527	0	0	1
-40.4501	101.983	-7.95471	5.79459	0	1	0	0	0
-84.692	70.1797	1.43919	5.79459	0	1	0	0	0
-79.6125	56.4974	50.6797	5.79459	0	1	0	0	0
-97.5553	68.0448	24.7541	5.69575	0	0.5	0.5
-95.9269	25.0515	47.6492	5.79459	0	1	0	0	0
-42.43	37.7673	94.1983	5.79459	0	1	0	0	0
-97.0474	50.3618	-12.0618	5.79459	0	1	0	0	0
-74.5114	49.9673	81.9221	5.69575	0	0.5	0.5
40.9944	114.356	1.40754	5.69575	0	0.5	0.5
-33.5451	69.3269	78.5398	8.29527	0	0	1
41.5861	85.7338	54.9573	5.79459	0	1	0	0	0
10.1677	119.138	-21.5116	5.69575	0	0.5	0.5
37.1946	114.97	-12.5838	5.69575	0	0.5	0.5
32.6806	84.3575	32.7301	8	0.5	0.5	0.5	0	1
68.1835	9.04834	67.2653	8	0.5	0.5	0.5	0	1
-61.2523	59.7639	43.9535	8	0.5	0.5	0.5	0	1
34.1501	67.9414	79.4842	8.29527	0	0	1
31.6183	104.51	13.3414	8.29527	0	0	1
62.0504	83.726	35.2094	8.29527	0	0	1
-14.2493	98.7139	46.3952	8.29527	0	0	1
10.6268	106.253	26.4076	5.79459	0	1	0	0	0
43.4036	100.626	-9.51551	8.29527	0	0	1
4.49767	90.3675	62.5579	5.79459	0	1	0	0	0
69.7337	84.9298	4.91269	5.79459	0	1	0	0	0
14.3849	55.4685	93.8906	5.79459	0	1	0	0	0
22.6656	15.2675	106.551	8.29527	0	0	1
-10.0773	36.9586	103.114	5.79459	0	1	0	0	0
18.619	58.2622	104.975	5.69575	0	0.5	0.5
-1.6758	79.387	91.95	5.69575	0	0.5	0.5
119.384	12.7303	-18.5853	5.69575	0	0.5	0.5
86.0508	65.9245	-18.6874	5.79459	0	1	0	0	0
107.077	15.6161	19.7634	5.79459	0	1	0	0	0
88.6974	36.7746	5.9892	8	0	1	1	0	1
84.2051	51.9289	48.0925	8.29527	0	0	1
119.585	21.3687	-1.66601	5.69575	0	0.5	0.5
97.028	47.0068	21.8156	5.79459	0	1	0	0	0
106.102	58.4052	9.54448	5.69575	0	0.5	0.5
42.7485	-78.8285	-34.8441	8	0.5	0.5	0.5	0	1
