# Supplementary material for: Mechanistic model of radiotherapy-induced lung fibrosis using coupled 3D agent-based and Monte Carlo simulations
Source: Commun Med (Lond). 2024 Feb 9;4:16. doi: 10.1038/s43856-024-00442-w (PMC10858213; doi:10.1038/s43856-024-00442-w)
Supplement: Supplementary file 8 — Supplementary Software 1 [file 43856_2024_442_MOESM8_ESM.zip › code/HealthyStructure_phagFrac1.0_senescent1.0/exp_1/alv3.dat]

-25.1692	-114.875	-30.5033	5.69575	1	1	0
-108.464	-43.7786	-32.8487	5.69575	0	0.5	0.5
-45.9658	-54.5039	-83.7644	8.29527	0	0	1
-93.0751	-54.0522	-22.7021	8.29527	0	0	1
-97.7574	-28.4988	-41.6092	5.79459	0	1	0	0	0
-104.955	-32.8714	-2.0015	5.79459	0	1	0	0	0
-31.4781	-5.29582	-117.222	5.69575	0	0.5	0.5
-104.986	-41.6526	-44.7547	5.69575	0	0.5	0.5
-12.5907	-9.77482	-120.44	5.69575	1	1	0
-51.46	-96.5972	-52.7328	5.69575	1	1	0
-100.83	-23.7096	-63.4909	5.69575	1	1	0
-16.4847	-24.8093	-91.4778	8	0	1	1	0	1
-75.5734	-39.1943	-69.6597	8.29527	0	0	1
-70.6764	-65.1591	-53.4641	5.79459	0	1	0	0	0
-34.1797	-89.89	-53.3998	5.79459	0	1	0	0	0
-25.6575	-72.5406	-78.6103	5.79459	0	1	0	0	0
-78.3145	-68.7479	-62.4609	5.69575	0	0.5	0.5
-62.3948	-80.4051	-66.3461	5.69575	0	0.5	0.5
-84.9462	-10.3941	-86.2323	5.69575	0	0.5	0.5
-33.2635	-83.4939	-81.7444	5.69575	0	0.5	0.5
48.0932	-66.1424	-73.5679	8.29527	0	0	1
68.1915	-25.2278	-82.5438	5.79459	0	1	0	0	0
53.8103	-10.2135	-108.444	5.69575	0	0.5	0.5
77.0098	-48.1888	-80.6675	5.69575	0	0.5	0.5
49.9326	-101.543	-44.2227	5.69575	0	0.5	0.5
87.76	-73.9841	-39.8021	5.69575	1	1	0
54.2505	-105.272	-27.1019	5.69575	1	1	0
39.3496	-106.761	-42.5875	5.69575	1	1	0
89.9697	-36.2041	-51.9107	8.29527	0	0	1
53.0775	-84.2641	-46.7155	8.29527	0	0	1
94.8533	-50.2628	-24.0105	8.29527	0	0	1
-12.5942	-32.7274	-104.261	5.79459	0	1	0	0	0
25.3863	-40.4081	-99.1096	8.29527	0	0	1
5.66237	-61.1351	-91.2713	5.79459	0	1	0	0	0
74.8832	-73.0556	-33.9937	5.79459	0	1	0	0	0
26.3172	-86.3026	-62.9227	5.79459	0	1	0	0	0
3.95438	-96.6342	-52.4042	5.79459	0	1	0	0	0
119.641	-14.9368	-14.9279	5.69575	0	0.5	0.5
-35.2243	-115.143	16.1598	5.69575	1	1	0
-31.5478	-108.945	43.5393	5.69575	1	1	0
-55.6845	-103.588	30.4734	5.69575	0	0.5	0.5
-113.356	-1.06136	43.6945	5.69575	1	1	0
-59.4667	-92.2199	-7.69374	8.29527	0	0	1
-90.4448	-50.6121	36.8531	5.79459	0	1	0	0	0
-28.7443	-102.432	-27.9493	5.79459	0	1	0	0	0
-61.2869	5.60863	91.1727	5.79459	0	1	0	0	0
-27.9919	-89.2438	57.8965	5.79459	0	1	0	0	0
-56.0649	-55.7932	54.7664	8	0.5	0.5	0.5	0	1
-60.3789	-61.1602	85.8704	5.69575	0	0.5	0.5
-79.001	-48.7328	25.2885	8	0	1	1	0	1
-43.3607	-93.0432	39.5324	8.29527	0	0	1
-86.5021	-36.2341	-21.4466	8	0.5	0.5	0.5	0	1
31.3702	-75.992	49.9629	8	0	1	1	0	1
-49.8584	-66.1566	48.9183	8	0.5	0.5	0.5	0	1
-52.1574	-18.3387	95.0963	8.29527	0	0	1
-12.9754	-103.874	33.7923	8.29527	0	0	1
-36.6388	-58.0096	85.9796	8.29527	0	0	1
-70.9874	-56.1945	62.4738	5.79459	0	1	0	0	0
-74.464	-92.3246	26.3163	5.69575	0	0.5	0.5
-101.26	-64.9485	16.9735	5.69575	0	0.5	0.5
-85.4133	-69.0987	5.47136	5.79459	0	1	0	0	0
-15.2145	-108.556	-9.17317	5.79459	0	1	0	0	0
-65.3697	-85.2711	23.5475	5.79459	0	1	0	0	0
-116.926	-29.6769	14.405	5.69575	0	0.5	0.5
-24.4265	-80.9533	87.2343	5.69575	0	0.5	0.5
0.82338	-109.98	1.94751	8.29527	0	0	1
50.2308	-72.618	83.4469	5.69575	0	0.5	0.5
43.9108	-95.447	32.584	8.29527	0	0	1
65.41	-62.3208	62.7507	8.29527	0	0	1
-9.85162	-49.3821	97.7975	5.79459	0	1	0	0	0
78.0882	0.489056	77.4725	8.29527	0	0	1
85.3598	-77.8593	37.5705	5.69575	1	1	0
87.747	-2.1167	39.3886	8	0.5	0.5	0.5	0	1
34.3722	-48.6663	92.467	8.29527	0	0	1
90.5108	-30.31	54.6726	8.29527	0	0	1
104.715	-17.9912	28.4791	5.79459	0	1	0	0	0
64.434	-88.942	-6.13005	5.79459	0	1	0	0	0
60.2015	-2.27106	92.0309	5.79459	0	1	0	0	0
88.6392	-62.673	17.7534	5.79459	0	1	0	0	0
48.8771	-29.2122	94.1153	5.79459	0	1	0	0	0
39.5382	-85.6234	56.6243	5.79459	0	1	0	0	0
19.2071	-84.106	68.2442	5.79459	0	1	0	0	0
-3.74406	-76.6942	78.7654	5.79459	0	1	0	0	0
69.1113	-80.8773	27.9729	5.79459	0	1	0	0	0
106.088	-41.9118	41.8161	5.69575	0	0.5	0.5
106.249	-27.5245	7.3246	8.29527	0	0	1
25.7168	-6.6122	106.747	5.79459	0	1	0	0	0
11.2141	22.9458	106.994	5.79459	0	1	0	0	0
-13.6904	-19.4173	107.404	5.79459	0	1	0	0	0
69.4001	-4.25836	99.6319	5.69575	0	0.5	0.5
-116.824	28.8307	-16.7556	5.69575	1	1	0
-93.3946	2.19976	-58.0742	8.29527	0	0	1
-47.0246	35.4841	-92.8955	5.79459	0	1	0	0	0
-69.3693	2.70303	-85.3264	5.79459	0	1	0	0	0
-26.4445	10.324	-118.127	5.69575	0	0.5	0.5
-71.9185	67.3417	-71.0825	5.69575	0	0.5	0.5
-23.8408	105.747	-54.8557	5.69575	0	0.5	0.5
-39.8727	104.101	-48.3012	5.69575	0	0.5	0.5
-99.859	65.9765	-20.8608	5.69575	1	1	0
-111.765	38.1709	-28.4909	5.69575	1	1	0
0.960968	88.0481	38.7583	8	0	1	1	0	1
-72.6926	96.1378	-15.271	5.69575	1	1	0
-30.8054	82.6623	38.3855	8	0.5	0.5	0.5	0	1
-37.648	13.1054	-102.523	8.29527	0	0	1
-98.9216	43.0064	-21.5609	8.29527	0	0	1
-70.7398	46.5365	-70.2157	8.29527	0	0	1
-105.46	1.79125	-31.2261	8.29527	0	0	1
-25.0129	104.186	-24.8939	5.79459	0	1	0	0	0
-75.4734	74.2646	-29.8083	5.79459	0	1	0	0	0
-36.32	86.0954	-58.0383	5.79459	0	1	0	0	0
-17.4833	-12.8179	-107.843	5.79459	0	0	0	86231
-68.9288	64.6389	-56.3083	5.79459	0	1	0	0	0
12.983	109.288	-51.4534	5.69575	1	1	0
3.10594	90.2825	-62.7648	8.29527	0	0	1
58.8533	91.717	-14.9758	5.79459	0	1	0	0	0
49.8091	31.1072	-106.355	5.69575	0	0.5	0.5
4.74844	106.15	-28.4655	8.29527	0	0	1
85.0009	37.3832	-58.9691	8.29527	0	0	1
100.515	25.3252	-36.8149	8.29527	0	0	1
69.0304	56.4847	-64.3761	8.29527	0	0	1
-13.2103	33.5728	-103.915	8.29527	0	0	1
5.05563	16.0072	-108.712	8.29527	0	0	1
31.5582	97.0026	-41.1651	5.79459	0	1	0	0	0
-14.7096	61.7945	-89.8058	5.79459	0	1	0	0	0
79.2876	4.27553	-76.1262	5.79459	0	1	0	0	0
51.4114	50.5672	-83.0652	5.79459	0	1	0	0	0
30.9176	42.3833	-96.6838	5.79459	0	1	0	0	0
47.4719	80.0969	-58.5739	5.79459	0	1	0	0	0
41.4016	5.65318	-101.748	5.79459	0	1	0	0	0
46.4389	3.69096	-112.21	5.69575	0	0.5	0.5
104.995	55.6738	-25.2257	5.69575	1	1	0
-99.5937	60.9576	33.5437	5.69575	0	0.5	0.5
-95.0553	55.8891	51.0217	5.69575	1	1	0
-27.7245	89.6144	77.2043	5.69575	0	0.5	0.5
-94.6891	30.9491	69.5416	5.69575	0	0.5	0.5
-101.517	38.8438	16.8927	8.29527	0	0	1
-104.856	6.57657	32.587	5.79459	0	1	0	0	0
-5.95583	86.7536	41.1573	8	0	1	1	0	1
-25.1442	104.275	57.0466	5.69575	1	1	0
-67.8101	84.4189	19.371	8.29527	0	0	1
-42.0379	80.0465	62.6528	8.29527	0	0	1
-55.8452	93.7328	-13.9816	8.29527	0	0	1
-84.3551	4.2358	70.4718	8.29527	0	0	1
-61.7232	69.2414	59.1259	8.29527	0	0	1
-22.508	105.345	22.2659	5.79459	0	1	0	0	0
-107.848	20.9641	-5.41769	5.79459	0	1	0	0	0
-38.1666	38.0487	95.8937	5.79459	0	1	0	0	0
-86.3821	53.7211	41.8508	8.29527	0	0	1
-66.9998	43.6748	75.5218	5.79459	0	1	0	0	0
-83.78	71.1766	3.84814	5.79459	0	1	0	0	0
-81.5455	-25.5275	69.2725	5.79459	0	1	0	0	0
-105.62	-18.9519	24.191	5.79459	0	1	0	0	0
-98.1064	68.6149	20.6647	5.69575	0	0.5	0.5
-28.609	111.429	39.0504	5.69575	1	1	0
-14.9696	116.245	31.9842	5.69575	1	1	0
-16.9117	60.1466	90.5339	5.79459	0	1	0	0	0
-43.5284	9.01824	113.066	5.69575	0	0.5	0.5
-13.649	54.4903	107.724	5.69575	1	1	0
-26.4304	9.7399	106.332	5.79459	0	1	0	0	0
93.5789	63.7924	43.9707	5.69575	0	0.5	0.5
57.5666	56.8737	74.5082	8.29527	0	0	1
17.2081	102.4	36.306	5.79459	0	1	0	0	0
64.6771	92.8455	44.2323	5.69575	1	1	0
9.06909	93.1469	-22.2763	8	0	1	1	0	1
71.7749	54.1457	34.2309	8	0.5	0.5	0.5	0	1
38.6646	84.9788	58.1692	8.29527	0	0	1
-0.535675	90.3487	62.7441	5.79459	0	1	0	0	0
50.006	96.4803	17.0575	5.79459	0	1	0	0	0
13.2172	109.089	4.99257	5.79459	0	1	0	0	0
99.9227	30.4286	34.49	5.79459	0	1	0	0	0
14.2144	70.4352	83.2877	5.79459	0	1	0	0	0
84.624	70.1666	-3.92747	5.79459	0	1	0	0	0
76.8658	30.4582	72.553	5.79459	0	1	0	0	0
41.5456	41.1384	93.1751	5.79459	0	1	0	0	0
74.961	88.0476	37.2611	5.69575	0	0.5	0.5
74.8228	19.6922	93.6679	5.69575	1	1	0
79.9503	64.7712	38.9057	5.79459	0	1	0	0	0
36.9083	108.566	40.1391	5.69575	0	0.5	0.5
101.828	41.5921	1.10597	5.79459	0	1	0	0	0
109.295	7.77732	-9.70277	5.79459	0	1	0	0	0
1.22128	29.6341	117.814	5.69575	0	0.5	0.5
55.0267	14.7287	107.308	5.69575	0	0.5	0.5
