# Supplementary material for: Mechanistic model of radiotherapy-induced lung fibrosis using coupled 3D agent-based and Monte Carlo simulations
Source: Commun Med (Lond). 2024 Feb 9;4:16. doi: 10.1038/s43856-024-00442-w (PMC10858213; doi:10.1038/s43856-024-00442-w)
Supplement: Supplementary file 8 — Supplementary Software 1 [file 43856_2024_442_MOESM8_ESM.zip › code/HealthyStructure_phagFrac1.0_senescent1.0/exp_1/alv2.dat]

-68.0706	-96.9955	-26.7989	5.69575	0	0.5	0.5
46.3385	-97.0728	-23.0136	8.29527	0	0	1
49.79	-100.252	-47.2341	5.69575	1	1	0
-38.8544	-6.58386	-114.921	5.69575	0	0.5	0.5
-23.2591	-69.0549	-82.4041	8.29527	0	0	1
-80.8505	-44.9834	-59.4952	8.29527	0	0	1
-59.088	-3.97537	-92.6974	5.79459	0	1	0	0	0
-9.24843	6.71077	-109.405	5.79459	0	1	0	0	0
-44.8437	-99.1032	-16.3584	8.29527	0	0	1
-57.7187	-70.3096	-61.8475	8.29527	0	0	1
-107.392	-8.12012	-22.384	8.29527	0	0	1
-50.6069	-34.052	-91.5391	5.79459	0	1	0	0	0
-87.1112	-62.4836	-24.6462	8.29527	0	0	1
-38.8419	25.5498	-99.6921	5.79459	0	1	0	0	0
-101.764	-41.6442	-3.1465	5.79459	0	1	0	0	0
-70.06	-41.6883	-73.849	5.79459	0	1	0	0	0
-116.649	-26.4153	-21.3352	5.69575	0	0.5	0.5
-35.3716	-95.9166	-40.606	5.79459	0	1	0	0	0
-98.8446	-13.9875	-46.1964	5.79459	0	1	0	0	0
78.7634	-48.6329	-78.6833	5.69575	0	0.5	0.5
81.333	-67.1301	-60.3416	5.69575	1	1	0
65.6089	8.12312	-101.936	5.69575	1	1	0
53.3889	-26.9738	-92.3149	8.29527	0	0	1
0.13308	-37.7883	-103.305	8.29527	0	0	1
57.8826	0.688599	-93.5343	8.29527	0	0	1
-22.9816	-32.4661	-102.556	5.79459	0	1	0	0	0
82.4416	-70.317	-18.9448	5.79459	0	1	0	0	0
-4.83523	-86.6876	-84.981	5.69575	1	1	0
65.6726	-12.2677	-101.472	5.69575	0	0.5	0.5
73.8534	-76.1671	-59.1964	5.69575	0	0.5	0.5
43.2262	-1.44075	-85.9355	8	0.5	0.5	0.5	0	1
22.7808	-26.7371	-104.241	8.29527	0	0	1
75.9801	-56.7069	-55.7725	8.29527	0	0	1
61.6718	-45.9529	-78.6443	5.79459	0	1	0	0	0
34.1101	-80.4596	-66.8039	5.79459	0	1	0	0	0
-4.56229	-107.33	-23.6516	5.79459	0	1	0	0	0
-0.969559	-92.2482	-59.911	5.79459	0	1	0	0	0
41.1741	-93.1688	-41.5166	5.79459	0	1	0	0	0
92.0649	-41.2096	-43.8843	5.79459	0	1	0	0	0
49.3185	-86.2524	-69.915	5.69575	0	0.5	0.5
65.2309	-88.5559	1.6523	5.79459	0	1	0	0	0
-87.0866	17.7027	-82.8398	5.69575	0	0.5	0.5
-45.1487	80.6081	-78.8912	5.69575	1	1	0
-45.3641	90.5359	-42.9574	5.79459	0	1	0	0	0
34.3216	-22.802	-86.9343	8	0.5	0.5	0.5	0	1
-66.6061	99.013	-22.8024	5.69575	0	0.5	0.5
-93.844	30.6411	-70.8119	5.69575	0	0.5	0.5
-106.141	28.5117	-51.7788	5.69575	1	1	0
-58.6534	100.508	-34.8972	5.69575	1	1	0
-85.4596	59.9721	-34.6369	8.29527	0	0	1
-55.7462	37.1484	-87.2488	8.29527	0	0	1
-102.221	37.1918	-16.3601	5.79459	0	1	0	0	0
-38.1655	66.7569	-78.6569	5.79459	0	1	0	0	0
-86.5215	13.7339	-66.5238	5.79459	0	1	0	0	0
-70.1881	74.1656	-40.9035	5.79459	0	1	0	0	0
-88.9065	38.2527	-52.2719	5.79459	0	1	0	0	0
-98.3215	64.6998	-30.128	5.69575	0	0.5	0.5
-82.66	40.4297	-79.3263	5.69575	0	0.5	0.5
87.4894	41.7721	-73.2236	5.69575	0	0.5	0.5
-7.41863	32.0243	-104.973	8.29527	0	0	1
10.8108	77.1026	-77.7066	5.79459	0	1	0	0	0
10.9268	57.0987	-93.3828	5.79459	0	1	0	0	0
-7.96513	107.12	-23.7022	5.79459	0	1	0	0	0
80.1016	66.6166	-62.4979	5.69575	0	0.5	0.5
9.92796	86.8009	-40.2805	8	0	1	1	0	1
31.8263	35.7811	-99.0293	8.29527	0	0	1
21.9527	94.9737	-50.9713	8.29527	0	0	1
-11.7008	91.8838	-59.3334	8.29527	0	0	1
49.8651	86.0909	-46.9236	8.29527	0	0	1
69.2111	65.6053	-54.8239	5.79459	0	1	0	0	0
33.0589	103.552	-16.8556	5.79459	0	1	0	0	0
55.8443	42.1964	-84.858	5.79459	0	1	0	0	0
42.9106	75.5358	-84.929	5.69575	0	0.5	0.5
25.4571	96.3848	-69.4393	5.69575	0	0.5	0.5
-47.0602	-95.2369	28.5456	5.79459	0	1	0	0	0
-53.6572	-105.902	25.8066	5.69575	0	0.5	0.5
-1.17923	-120.937	11.5186	5.69575	1	1	0
-12.5468	-97.0984	50.1445	5.79459	0	1	0	0	0
69.4136	-99.2169	9.87172	5.69575	1	1	0
7.77937	-109.698	2.4254	8.29527	0	0	1
39.5025	-97.9306	30.8082	8.29527	0	0	1
-19.9863	-107.126	14.9888	5.79459	0	1	0	0	0
-10.8987	-120.951	3.48001	5.69575	0	0.5	0.5
-119.62	2.48334	21.0897	5.69575	1	1	0
-29.7772	-74.1339	75.6123	8.29527	0	0	1
-90.0496	-60.8729	16.8983	8.29527	0	0	1
-39.2507	-84.7081	77.7486	5.69575	0	0.5	0.5
-121.27	1.21996	7.21179	5.69575	0	0.5	0.5
-66.4438	-95.8819	33.938	5.69575	1	1	0
-120.741	-13.3659	1.70782	5.69575	1	1	0
-93.0872	-35.7227	46.4613	8.29527	0	0	1
-86.1303	-46.4326	72.0089	5.69575	1	1	0
-75.7544	-36.9928	70.661	5.79459	0	1	0	0	0
-68.7962	-76.2965	39.3183	5.79459	0	1	0	0	0
-102.388	-8.62917	39.2709	5.79459	0	1	0	0	0
-111.016	-40.6354	28.0041	5.69575	0	0.5	0.5
-48.7624	-55.1326	81.7473	5.79459	0	1	0	0	0
-42.4911	-65.2001	93.2917	5.69575	0	0.5	0.5
56.5162	-85.2521	65.5584	5.69575	0	0.5	0.5
34.7381	-85.7112	59.5554	5.79459	0	1	0	0	0
82.0653	-43.8745	24.3932	8	0	1	1	0	1
71.4369	-73.5686	65.1485	5.69575	0	0.5	0.5
75.5442	-33.2537	89.151	5.69575	0	0.5	0.5
40.9548	-66.1322	93.3227	5.69575	0	0.5	0.5
83.9548	-72.2816	49.8686	5.69575	0	0.5	0.5
53.916	-58.9536	91.5284	5.69575	1	1	0
50.7176	-81.5508	-5.71582	8	0	1	1	0	1
47.534	-77.5162	31.4202	8	0.5	0.5	0.5	0	1
75.355	-39.6754	44.7459	8	0	1	1	0	1
1.52184	40.0892	87.4415	8	0.5	0.5	0.5	0	1
66.8278	-38.4459	78.4586	8.29527	0	0	1
28.9087	-49.7025	93.776	5.79459	0	1	0	0	0
3.73436	-74.4413	80.8984	5.79459	0	1	0	0	0
24.6437	-15.9983	106.004	5.79459	0	1	0	0	0
-34.1794	-14.2894	103.567	5.79459	0	1	0	0	0
-37.9502	-14.2008	114.541	5.69575	0	0.5	0.5
49.0824	-11.4916	110.539	5.69575	1	1	0
-10.3165	14.6795	108.527	8.29527	0	0	1
-7.64715	-30.5865	117.328	5.69575	1	1	0
-11.3367	-41.9632	101.047	8.29527	0	0	1
-12.1364	-15.2862	119.912	5.69575	0	0.5	0.5
-27.6586	115.562	25.3028	5.69575	1	1	0
-56.9402	17.159	92.5385	8.29527	0	0	1
-39.9208	91.8984	45.3984	5.79459	0	1	0	0	0
-116.588	15.3597	30.516	5.69575	1	1	0
-99.9722	30.0725	34.6583	5.79459	0	1	0	0	0
-77.5398	77.7137	6.93906	5.79459	0	1	0	0	0
-60.2198	72.0572	77.0794	5.69575	0	0.5	0.5
-64.2958	50.467	73.6144	8.29527	0	0	1
-46.7956	98.6151	13.6099	8.29527	0	0	1
-36.4467	71.1913	53.4689	8	0	1	1	0	1
-51.5119	27.7914	76.3521	8	0.5	0.5	0.5	0	1
-47.7357	4.98578	83.3782	8	0.5	0.5	0.5	0	1
-107.773	21.9662	1.54874	8.29527	0	0	1
-77.2986	71.5571	31.6941	8.29527	0	0	1
-87.3416	29.3332	60.0917	5.79459	0	1	0	0	0
-43.15	69.5139	73.5248	5.79459	0	1	0	0	0
-35.0291	103.871	-9.15657	5.79459	0	1	0	0	0
-77.1786	59.0382	72.9254	5.69575	0	0.5	0.5
-73.9192	-4.07957	81.3591	5.79459	0	1	0	0	0
32.177	109.509	41.624	5.69575	1	1	0
75.9938	93.6454	14.6758	5.69575	1	1	0
37.7171	47.1431	74.9028	8	0	1	1	0	1
1.53434	88.8554	64.8256	8.29527	0	0	1
39.4139	67.8781	77.0656	5.79459	0	1	0	0	0
27.3521	97.3217	43.3609	5.79459	0	1	0	0	0
24.9974	31.2193	102.472	5.79459	0	1	0	0	0
65.2765	69.3491	55.0426	5.79459	0	1	0	0	0
53.4111	93.5257	22.3654	5.79459	0	1	0	0	0
71.7615	89.7596	39.4133	5.69575	0	0.5	0.5
16.3656	108.405	8.97397	5.79459	0	1	0	0	0
3.11784	66.4951	87.571	5.79459	0	1	0	0	0
-9.45444	102.541	38.6779	5.79459	0	1	0	0	0
51.3717	22.9522	94.5206	5.79459	0	1	0	0	0
-47.7058	40.6746	104.066	5.69575	0	0.5	0.5
-14.7772	35.3064	115.304	5.69575	0	0.5	0.5
8.96994	28.4991	117.759	5.69575	0	0.5	0.5
6.31397	16.389	120.214	5.69575	1	1	0
-7.07108	40.4531	102.047	5.79459	0	1	0	0	0
92.6339	-72.3212	-30.7981	5.69575	1	1	0
89.0607	-3.89987	-64.4437	5.79459	0	1	0	0	0
97.7679	19.939	-46.302	8.29527	0	0	1
89.9252	58.8052	-23.5669	8.29527	0	0	1
80.4624	34.4044	-66.6425	5.79459	0	1	0	0	0
120.508	-1.85048	15.3065	5.69575	1	1	0
84.9664	-42.6765	55.3169	8.29527	0	0	1
95.1788	-50.1951	22.8495	8.29527	0	0	1
108.981	-13.5128	-6.31296	8.29527	0	0	1
96.257	17.5882	50.2519	8.29527	0	0	1
74.9937	-75.3174	28.3414	5.79459	0	1	0	0	0
106.31	-10.6617	26.1644	8.29527	0	0	1
56.5801	-66.8651	66.5413	5.79459	0	1	0	0	0
66.2839	-7.39261	87.4745	5.79459	0	1	0	0	0
93.4095	-74.5927	21.6909	5.69575	0	0.5	0.5
102.387	-34.3338	-20.9287	5.79459	0	1	0	0	0
85.9233	54.8418	41.3469	5.79459	0	1	0	0	0
96.4477	52.8916	0.566055	5.79459	0	1	0	0	0
94.9805	74.0174	16.1258	5.69575	1	1	0
103.418	26.5305	26.474	8.29527	0	0	1
107.182	22.5656	-10.1387	5.79459	0	1	0	0	0
74.0257	29.4767	75.8375	5.79459	0	1	0	0	0
73.5474	81.6948	4.09181	5.79459	0	1	0	0	0
7.40347	-67.4801	-86.5541	5.79459	0	1	0	0	0
