# Supplementary material for: Mechanistic model of radiotherapy-induced lung fibrosis using coupled 3D agent-based and Monte Carlo simulations
Source: Commun Med (Lond). 2024 Feb 9;4:16. doi: 10.1038/s43856-024-00442-w (PMC10858213; doi:10.1038/s43856-024-00442-w)
Supplement: Supplementary file 8 — Supplementary Software 1 [file 43856_2024_442_MOESM8_ESM.zip › code/HealthyStructure_phagFrac1.0_senescent1.0/exp_1/alv0.dat]

-73.8685	-70.9625	-65.3274	5.69575	0	0.5	0.5
-93.4959	-38.5445	-67.3353	5.69575	0	0.5	0.5
-85.4732	-65.638	-22.0452	8.29527	0	0	1
-82.5873	-58.9829	-42.4306	5.79459	0	1	0	0	0
-100.908	-30.5738	-31.3515	5.79459	0	1	0	0	0
-82.9414	-34.9166	-63.2491	5.79459	0	1	0	0	0
-65.6955	-88.1926	2.4838	5.79459	0	1	0	0	0
-57.537	-71.4387	-60.7125	5.79459	0	1	0	0	0
-97.9438	-24.642	-67.5255	5.69575	0	0.5	0.5
-98.7427	3.10802	-48.3758	5.79459	0	1	0	0	0
-15.1537	-110.093	-49.0905	5.69575	0	0.5	0.5
-2.51051	-118.081	-28.4707	5.69575	1	1	0
38.8714	-65.0969	-79.6957	8.29527	0	0	1
-21.3392	-105.526	-22.5596	8.29527	0	0	1
-2.22325	-101.095	-43.2988	5.79459	0	1	0	0	0
-2.68932	-100.909	-67.6025	5.69575	1	1	0
43.6911	-96.1014	-30.9129	5.79459	0	1	0	0	0
-58.6214	-2.79599	-76.2312	8	0.5	0.5	0.5	0	1
-28.8725	1.60168	-118.01	5.69575	1	1	0
-30.3732	-0.822111	-105.717	8.29527	0	0	1
-45.3677	-33.316	-94.5083	8.29527	0	0	1
-16.1106	-80.3226	-73.408	8.29527	0	0	1
-51.2739	-93.9208	-25.4925	8.29527	0	0	1
19.9188	-16.5988	-106.901	8.29527	0	0	1
-54.2426	6.98231	-95.441	8.29527	0	0	1
-33.0184	-58.7353	-86.948	8.29527	0	0	1
44.9657	-81.8055	-58.1888	8.29527	0	0	1
-6.59966	-30.8713	-105.373	8.29527	0	0	1
43.4231	11.1017	-100.455	5.79459	0	1	0	0	0
15.8371	-82.7248	-70.7516	5.79459	0	1	0	0	0
45.7298	-40.9383	-91.2844	5.79459	0	1	0	0	0
-64.4363	-25.1702	-85.5244	5.79459	0	1	0	0	0
3.73286	6.96901	-109.716	5.79459	0	1	0	0	0
56.366	-105.538	-21.0853	5.69575	0	0.5	0.5
107.7	-4.08938	-22.0014	8.29527	0	0	1
79.2018	-56.7033	-72.6065	5.69575	0	0.5	0.5
59.7628	-79.1837	-70.1302	5.69575	0	0.5	0.5
28.3984	-89.3375	-21.6292	8	0	1	1	0	1
89.6736	2.3101	-81.9487	5.69575	1	1	0
83.162	-2.422	-71.955	8.29527	0	0	1
71.2981	-37.1466	-75.078	8.29527	0	0	1
86.7111	-57.2681	-36.0771	5.79459	0	1	0	0	0
-108.864	-7.28612	-13.9862	8.29527	0	0	1
-88.8795	-60.2428	56.843	5.69575	1	1	0
-96.6286	-45.8643	25.6785	5.79459	0	1	0	0	0
-56.8602	-47.9928	81.0161	5.79459	0	1	0	0	0
-85.5836	-51.7228	68.9935	5.69575	0	0.5	0.5
-84.1392	-82.411	29.8222	5.69575	0	0.5	0.5
-72.3787	-95.3598	20.6817	5.69575	1	1	0
-95.2935	-0.839103	13.1883	8	0.5	0.5	0.5	0	1
-106.956	-13.1141	22.0986	8.29527	0	0	1
-75.7458	-17.3695	77.8516	8.29527	0	0	1
-82.5691	-68.9297	23.0416	8.29527	0	0	1
-62.3407	-100.382	28.2318	5.69575	0	0.5	0.5
-56.2135	-79.1175	51.7733	5.79459	0	1	0	0	0
-108.54	-31.1339	44.828	5.69575	0	0.5	0.5
-114.314	-26.9581	31.0707	5.69575	0	0.5	0.5
-103.017	9.20343	37.4526	5.79459	0	1	0	0	0
-53.2603	1.57997	109.182	5.69575	0	0.5	0.5
17.1972	-111.923	44.0169	5.69575	1	1	0
53.7945	-95.7549	51.9329	5.69575	1	1	0
55.1017	-94.3997	12.3304	8.29527	0	0	1
57.9563	-15.0901	92.2662	5.79459	0	1	0	0	0
-31.9512	-70.8743	77.82	5.79459	0	1	0	0	0
30.7447	1.20026	91.1526	8	0	1	1	0	1
-20.3999	-101.978	35.8382	8.29527	0	0	1
55.1479	-61.4126	72.7132	8.29527	0	0	1
-40.6943	-100.781	16.9454	5.79459	0	1	0	0	0
-0.420959	-58.0254	93.4499	8.29527	0	0	1
29.5943	-34.3769	100.212	5.79459	0	1	0	0	0
36.0972	-103.888	-2.04579	5.79459	0	1	0	0	0
83.914	-44.486	55.4927	5.79459	0	1	0	0	0
2.62924	-78.1797	77.3371	5.79459	0	1	0	0	0
18.559	-94.6786	52.8348	5.79459	0	1	0	0	0
5.11891	-109.077	13.2626	5.79459	0	1	0	0	0
51.6658	-82.2802	51.5814	5.79459	0	1	0	0	0
96.98	-45.8127	24.4145	5.79459	0	1	0	0	0
90.3121	-2.29164	81.2323	5.69575	1	1	0
107.231	-37.2354	43.3012	5.69575	0	0.5	0.5
96.8174	-32.9093	65.5994	5.69575	0	0.5	0.5
121.021	-9.80934	-4.18341	5.69575	1	1	0
71.4504	-59.8096	77.9587	5.69575	1	1	0
63.9561	-101.355	19.9559	5.69575	1	1	0
95.1545	-55.1438	-2.18605	8.29527	0	0	1
84.818	-5.46245	69.8268	5.79459	0	1	0	0	0
107.007	-15.6853	20.085	5.79459	0	1	0	0	0
78.1696	-75.8393	15.4247	5.79459	0	1	0	0	0
37.9699	-53.2851	102.366	5.69575	1	1	0
-40.3674	-15.3743	101.164	8.29527	0	0	1
2.33961	-3.13536	109.93	5.79459	0	1	0	0	0
-50.0224	-36.0027	104.697	5.69575	0	0.5	0.5
-39.2501	-38.3269	108.4	5.69575	0	0.5	0.5
61.263	-22.3896	102.498	5.69575	0	0.5	0.5
-94.4507	54.0689	-53.9956	5.69575	0	0.5	0.5
-84.2354	59.8632	-37.6935	8.29527	0	0	1
-97.2784	40.5026	-31.569	5.79459	0	1	0	0	0
-112.549	29.4998	-34.964	5.69575	1	1	0
-74.8836	58.1178	-75.9912	5.69575	0	0.5	0.5
-107.1	39.031	-42.0237	5.69575	0	0.5	0.5
-81.1623	13.8283	-72.9484	5.79459	0	1	0	0	0
-54.8968	60.5499	-73.6211	5.79459	0	1	0	0	0
-75.6237	48.7869	-63.2526	5.79459	0	1	0	0	0
-107.923	17.9733	-11.3824	5.79459	0	1	0	0	0
-44.4026	86.7585	-51.0037	5.79459	0	1	0	0	0
27.627	17.7377	-116.97	5.69575	0	0.5	0.5
-34.0229	69.5777	-78.1114	8.29527	0	0	1
50.7908	90.5368	-36.3781	5.79459	0	1	0	0	0
-15.0426	108.702	7.58484	5.79459	0	1	0	0	0
16.9958	-62.5384	-71.1025	8	0	1	1	0	1
28.6638	35.8076	-99.981	5.79459	0	1	0	0	0
-9.66235	37.5663	-102.934	5.79459	0	1	0	0	0
-40.15	36.7056	-95.6069	5.79459	0	1	0	0	0
-22.5507	22.3087	-117.276	5.69575	1	1	0
2.2955	52.8015	-109.392	5.69575	1	1	0
42.4346	101.002	-52.5152	5.69575	1	1	0
5.49611	107.508	-22.6257	8.29527	0	0	1
-47.9169	46.2072	-69.458	8	0.5	0.5	0.5	0	1
26.3728	100.108	-37.1744	8.29527	0	0	1
2.3817	87.6853	-66.3748	5.79459	0	1	0	0	0
-20.5343	103.024	-32.6239	5.79459	0	1	0	0	0
9.80542	63.2502	-89.461	5.79459	0	1	0	0	0
31.8654	108.668	-44.0304	5.69575	0	0.5	0.5
41.2053	74.5316	-69.6216	5.79459	0	1	0	0	0
72.9649	10.233	-96.5987	5.69575	1	1	0
74.3431	69.1099	-66.7594	5.69575	1	1	0
76.0186	68.223	-40.8265	5.79459	0	1	0	0	0
73.3326	93.3561	-25.8239	5.69575	0	0.5	0.5
94.2384	52.7911	-20.79	8.29527	0	0	1
68.027	16.0507	66.1074	8	0	1	1	0	1
106.76	20.8149	-16.4044	5.79459	0	1	0	0	0
68.5032	86.0653	-0.32724	5.79459	0	1	0	0	0
69.3009	-16.2285	-83.8691	5.79459	0	1	0	0	0
74.0806	23.2297	-77.9259	5.79459	0	1	0	0	0
60.0585	52.5538	-75.7038	5.79459	0	1	0	0	0
94.7786	25.7372	-49.5441	5.79459	0	1	0	0	0
21.715	115.245	-31.7312	5.69575	0	0.5	0.5
-61.2498	71.7196	56.61	8.29527	0	0	1
-85.5123	69.1923	-0.636459	5.79459	0	1	0	0	0
-71.0685	24.0559	80.4329	5.79459	0	1	0	0	0
-73.4359	80.8154	53.2554	5.69575	0	0.5	0.5
-79.9627	23.8083	88.3195	5.69575	0	0.5	0.5
-120.603	11.5354	9.04825	5.69575	0	0.5	0.5
-72.6212	62.9769	3.92552	8	0	1	1	0	1
-63.1474	89.559	9.57039	5.79459	0	1	0	0	0
-102.515	34.7414	19.5892	8.29527	0	0	1
-90.0554	-19.6677	60.0267	5.79459	0	1	0	0	0
-88.5112	49.0752	43.0975	5.79459	0	1	0	0	0
-29.9615	12.7494	105.07	5.79459	0	1	0	0	0
-69.8923	74.9015	40.0604	5.79459	0	1	0	0	0
-38.196	37.992	95.9045	5.79459	0	1	0	0	0
46.7933	110.266	20.2917	5.69575	1	1	0
-7.32542	78.6198	76.5851	8.29527	0	0	1
56.682	107.231	-6.96399	5.69575	0	0.5	0.5
-33.4986	96.2736	66.0995	5.69575	1	1	0
-16.2133	71.6228	62.1513	8	0.5	0.5	0.5	0	1
54.3182	79.3938	-1.27682	8	0	1	1	0	1
55.4929	43.5849	84.3854	8.29527	0	0	1
-37.2087	62.1464	82.7849	8.29527	0	0	1
-6.4568	107.937	20.1963	8.29527	0	0	1
-42.1486	97.1535	29.744	8.29527	0	0	1
27.6822	106.076	9.03091	8.29527	0	0	1
-47.5246	97.9842	-15.5087	5.79459	0	1	0	0	0
32.986	87.0267	58.6369	5.79459	0	1	0	0	0
117.683	20.4339	22.2064	5.69575	0	0.5	0.5
77.0098	66.176	66.7094	5.69575	0	0.5	0.5
85.9044	33.8745	78.9485	5.69575	1	1	0
80.059	88.3411	23.3734	5.69575	0	0.5	0.5
105.414	30.0352	9.26688	8.29527	0	0	1
92.709	78.2964	5.9173	5.69575	0	0.5	0.5
94.2508	10.1575	75.9836	5.69575	0	0.5	0.5
84.3712	87.2888	4.7036	5.69575	0	0.5	0.5
88.7966	29.0042	23.0087	8	0.5	0.5	0.5	0	1
47.7988	31.0352	-77.5086	8	0.5	0.5	0.5	0	1
83.3775	70.1773	14.9411	8.29527	0	0	1
92.5671	25.271	53.7838	5.79459	0	1	0	0	0
53.7193	67.8299	67.9216	5.79459	0	1	0	0	0
88.2898	20.9798	80.7755	5.69575	0	0.5	0.5
75.2109	60.2429	53.0482	5.79459	0	1	0	0	0
20.656	15.6408	118.689	5.69575	1	1	0
-32.1089	49.0408	106.414	5.69575	1	1	0
48.3973	8.62711	98.4036	8.29527	0	0	1
13.3302	38.66	102.116	5.79459	0	1	0	0	0
