# Supplementary material for: Mechanistic model of radiotherapy-induced lung fibrosis using coupled 3D agent-based and Monte Carlo simulations
Source: Commun Med (Lond). 2024 Feb 9;4:16. doi: 10.1038/s43856-024-00442-w (PMC10858213; doi:10.1038/s43856-024-00442-w)
Supplement: Supplementary file 8 — Supplementary Software 1 [file 43856_2024_442_MOESM8_ESM.zip › code/HealthyStructure_phagFrac1.0_senescent1.0/exp_1/alv1.dat]

-45.1487	-31.9411	-108.173	5.69575	1	1	0
15.9118	-117.744	-25.359	5.69575	1	1	0
37.426	-113.684	-20.8613	5.69575	1	1	0
-9.21803	-104.791	-32.1551	5.79459	0	1	0	0	0
-62.0469	-83.1699	-36.5095	5.79459	0	1	0	0	0
-64.1953	-7.92731	-88.9726	5.79459	0	1	0	0	0
-85.1372	-42.9529	-75.2769	5.69575	0	0.5	0.5
-73.2092	-63.8121	-51.6569	8.29527	0	0	1
-69.5048	-84.8874	-7.95134	5.79459	0	1	0	0	0
-36.2418	-98.5957	-32.6408	5.79459	0	1	0	0	0
-58.3256	-50.891	-78.1552	5.79459	0	1	0	0	0
-113.178	6.88579	-43.6256	5.69575	0	0.5	0.5
-85.0818	-31.1218	-62.3901	5.79459	0	1	0	0	0
-1.82286	-76.9388	-78.5945	8.29527	0	0	1
42.7365	-97.8177	-26.5572	8.29527	0	0	1
61.981	-7.19861	-90.5899	8.29527	0	0	1
31.0219	-69.7929	-79.1618	5.79459	0	1	0	0	0
-8.5211	-59.7845	-105.419	5.69575	0	0.5	0.5
13.03	-37.0589	-114.964	5.69575	0	0.5	0.5
18.4345	-64.253	-101.448	5.69575	1	1	0
-2.44801	-67.8311	-100.762	5.69575	1	1	0
61.1453	-90.9209	-9.72183	8.29527	0	0	1
-62.4762	18.2862	-70.8366	8	0	1	1	0	1
-43.8236	-60.9283	-60.189	8	0.5	0.5	0.5	0	1
-7.73258	-5.74706	-95.7218	8	0.5	0.5	0.5	0	1
63.6299	-61.9124	-64.9468	8.29527	0	0	1
21.3237	-42.9604	-98.9935	8.29527	0	0	1
34.4772	-91.9012	-49.6537	8.29527	0	0	1
-30.8663	-63.3608	-84.4552	8.29527	0	0	1
-5.38635	-23.8829	-107.241	5.79459	0	1	0	0	0
4.49327	-17.1733	-120.186	5.69575	0	0.5	0.5
35.3409	-15.8323	-102.958	5.79459	0	1	0	0	0
-37.9577	-23.5364	-100.525	5.79459	0	1	0	0	0
66.1683	-39.647	-78.4211	5.79459	0	1	0	0	0
93.8294	-32.7614	-69.8758	5.69575	0	0.5	0.5
107.938	-8.30627	-19.5054	8.29527	0	0	1
91.4759	7.62936	-79.5856	5.69575	0	0.5	0.5
83.6418	2.18085	-88.0865	5.69575	1	1	0
101.357	-65.7417	-12.8363	5.69575	1	1	0
91.7489	-75.2363	-26.1064	5.69575	1	1	0
99.1065	-11.6424	-46.2856	8.29527	0	0	1
108.913	13.6196	-7.24124	8.29527	0	0	1
87.5899	-57.7791	-61.2331	5.69575	0	0.5	0.5
-71.3781	85.2724	-48.9253	5.69575	0	0.5	0.5
-52.9827	89.2997	-63.0738	5.69575	0	0.5	0.5
-50.415	97.5811	-6.02074	5.79459	0	1	0	0	0
-55.0499	46.6906	-83.003	5.79459	0	1	0	0	0
-58.5686	20.5736	-104.433	5.69575	0	0.5	0.5
-109.765	49.2374	-16.9475	5.69575	1	1	0
-76.9609	73.2147	-28.5767	8.29527	0	0	1
-62.3436	18.8977	-88.6352	8.29527	0	0	1
-50.321	89.6044	-39.2282	8.29527	0	0	1
-94.9586	17.5472	-52.6779	8.29527	0	0	1
-93.4721	45.5129	-35.9381	5.79459	0	1	0	0	0
-101.742	-14.3672	-39.2707	5.79459	0	1	0	0	0
-109.417	5.4926	9.88409	5.79459	0	1	0	0	0
-106.338	15.3605	-23.5875	5.79459	0	1	0	0	0
-84.563	70.2144	-4.36725	5.79459	0	1	0	0	0
-76.7899	92.8387	-15.627	5.69575	0	0.5	0.5
-92.2802	36.0829	-70.3015	5.69575	0	0.5	0.5
38.6371	49.2815	-104.108	5.69575	1	1	0
49.5085	66.8857	-88.5186	5.69575	1	1	0
33.5255	104.602	-5.87555	8.29527	0	0	1
45.6164	52.5793	-85.173	8.29527	0	0	1
-29.2362	72.7279	-77.1744	8.29527	0	0	1
-11.969	32.7936	-104.314	8.29527	0	0	1
2.27267	90.1918	-62.9308	5.79459	0	1	0	0	0
-7.23483	61.3549	-91.0123	5.79459	0	1	0	0	0
9.85495	13.9867	-120.279	5.69575	1	1	0
49.9866	86.5668	-45.9077	8.29527	0	0	1
6.52507	107.456	-22.5976	8.29527	0	0	1
-34.579	102.487	-20.0165	8.29527	0	0	1
29.2994	69.1773	-80.3495	8.29527	0	0	1
71.7586	76.601	-32.9087	5.79459	0	1	0	0	0
40.0731	94.9588	-64.3185	5.69575	0	0.5	0.5
7.53447	22.6649	-107.376	5.79459	0	1	0	0	0
62.5502	63.2512	-64.7051	5.79459	0	1	0	0	0
-20.8872	25.5781	-116.916	5.69575	0	0.5	0.5
45.5281	18.8698	-98.3419	5.79459	0	1	0	0	0
85.4112	24.7759	-64.7386	8.29527	0	0	1
97.559	21.3708	-46.1035	5.79459	0	1	0	0	0
117.261	15.8777	-27.5249	5.69575	1	1	0
94.6302	49.0586	-27.1732	5.79459	0	1	0	0	0
79.7848	31.9502	-85.869	5.69575	0	0.5	0.5
107.639	52.3951	-20.7025	5.69575	0	0.5	0.5
73.1597	37.4583	-73.1063	5.79459	0	0	0	86893
-54.4195	-104.401	29.9793	5.69575	0	0.5	0.5
64.1188	-103.186	-1.34102	5.69575	0	0.5	0.5
11.3619	-109.4	1.57936	5.79459	0	1	0	0	0
-28.5091	-102.141	59.2817	5.69575	1	1	0
-21.9181	-107.359	9.68195	5.79459	0	1	0	0	0
-76.7762	-71.4915	61.2795	5.69575	0	0.5	0.5
-99.8178	-66.9622	17.6998	5.69575	0	0.5	0.5
-101.377	-14.6008	40.1188	5.79459	0	1	0	0	0
-69.1615	-81.181	26.9506	5.79459	0	1	0	0	0
-119.669	-19.1352	-8.42224	5.69575	1	1	0
-55.5806	-82.4055	69.8572	5.69575	1	1	0
-102.517	-5.42337	64.9678	5.69575	0	0.5	0.5
-104.71	9.97902	60.7959	5.69575	0	0.5	0.5
-66.3203	-61.5285	62.5749	8.29527	0	0	1
-88.0894	-39.953	52.3833	5.79459	0	1	0	0	0
-105.342	-31.6026	-2.06367	5.79459	0	1	0	0	0
-82.2446	-47.8647	75.5294	5.69575	0	0.5	0.5
-119.469	-19.3491	10.6169	5.69575	0	0.5	0.5
-92.6594	-57.4955	14.4128	5.79459	0	0	0	86231
0.247574	-79.7956	75.7139	5.79459	0	1	0	0	0
-19.0094	-88.2676	33.2107	8	0	1	1	0	1
8.0343	52.527	80.1981	8	0.5	0.5	0.5	0	1
-3.66138	-88.8349	-36.7484	8	0	1	1	0	1
56.1738	40.7672	66.6185	8	0	1	1	0	1
58.9268	-24.0371	72.148	8	0	1	1	0	1
-66.4819	-53.7251	44.1502	8	0.5	0.5	0.5	0	1
-30.3126	-53.039	91.4768	8.29527	0	0	1
55.663	-70.1807	63.8459	8.29527	0	0	1
-33.3328	-97.0874	39.5342	8.29527	0	0	1
3.87453	-96.5041	52.6493	5.79459	0	1	0	0	0
63.6016	-11.5987	88.9961	5.79459	0	1	0	0	0
31.8983	-100.334	31.8682	5.79459	0	1	0	0	0
-39.3874	-74.7465	70.4386	5.79459	0	1	0	0	0
39.6235	-49.8963	89.6679	5.79459	0	1	0	0	0
-58.2899	2.72176	106.566	5.69575	0	0.5	0.5
22.3999	-14.1985	118.56	5.69575	0	0.5	0.5
-17.9109	-0.994598	108.526	8.29527	0	0	1
-46.6546	1.58388	99.6011	8.29527	0	0	1
-14.4735	-35.2362	103.194	5.79459	0	1	0	0	0
31.3956	-9.409	105.004	5.79459	0	1	0	0	0
11.8378	-49.9992	97.2622	5.79459	0	1	0	0	0
101.825	-24.1111	61.7564	5.69575	0	0.5	0.5
91.3488	-20.8717	57.6082	8.29527	0	0	1
67.4181	-48.3154	72.2524	5.79459	0	1	0	0	0
91.898	-60.3998	-2.5731	5.79459	0	1	0	0	0
100.146	-7.91072	68.3235	5.69575	0	0.5	0.5
107.898	10.768	54.7903	5.69575	0	0.5	0.5
116.466	-28.535	19.5299	5.69575	0	0.5	0.5
79.536	-65.9376	37.7659	8.29527	0	0	1
85.2836	-60.2903	-34.5223	5.79459	0	1	0	0	0
98.6543	-40.7779	26.5423	5.79459	0	1	0	0	0
96.6954	-60.5963	41.6891	5.69575	0	0.5	0.5
108.237	-16.627	10.4017	5.79459	0	1	0	0	0
93.1299	8.46762	57.9234	5.79459	0	1	0	0	0
60.4149	-89.8551	19.3933	5.79459	0	1	0	0	0
-66.4895	101.637	-2.99385	5.69575	0	0.5	0.5
-73.562	19.4006	94.7215	5.69575	1	1	0
-77.1338	93.8565	-1.1245	5.69575	1	1	0
-85.2546	86.3371	6.12178	5.69575	1	1	0
-103.223	34.2263	16.54	8.29527	0	0	1
-29.4275	85.597	32.5984	8	0.5	0.5	0.5	0	1
-108.459	45.7464	30.0627	5.69575	1	1	0
-69.4049	66.3808	-5.65729	8	0.5	0.5	0.5	0	1
-53.8332	35.0322	89.3014	8.29527	0	0	1
-85.7734	45.8876	51.3542	8.29527	0	0	1
-84.8627	-6.58034	69.6779	5.79459	0	1	0	0	0
-77.114	28.6691	73.0172	5.79459	0	1	0	0	0
-78.5705	68.4424	35.2465	5.79459	0	1	0	0	0
16.6824	73.9651	94.925	5.69575	1	1	0
21.1287	86.7761	64.2144	5.79459	0	1	0	0	0
36.128	107.002	44.7882	5.69575	0	0.5	0.5
-20.0357	68.1991	98.5259	5.69575	1	1	0
1.63564	119.605	21.2902	5.69575	1	1	0
61.2364	82.0094	40.3058	8.29527	0	0	1
1.31719	-26.3139	92.5274	8	0	1	1	0	1
-32.7758	62.2035	84.5959	8.29527	0	0	1
48.3893	97.3137	16.9857	8.29527	0	0	1
-48.4306	74.2014	65.1815	5.79459	0	1	0	0	0
38.2552	56.8464	86.0524	5.79459	0	1	0	0	0
2.81028	61.9646	90.845	5.79459	0	1	0	0	0
-54.8074	91.9252	25.4146	5.79459	0	1	0	0	0
3.87437	108.27	19.009	5.79459	0	1	0	0	0
69.4581	85.1445	-5.09811	5.79459	0	1	0	0	0
-15.2672	87.4155	65.0034	5.79459	0	1	0	0	0
28.8356	98.7224	39.0094	5.79459	0	1	0	0	0
-26.5487	102.097	31.1661	5.79459	0	1	0	0	0
-34.8953	107.77	43.9076	5.69575	0	0.5	0.5
9.8885	37.56	102.915	5.79459	0	1	0	0	0
11.5779	16.3886	108.154	8.29527	0	0	1
59.2184	22.3395	89.9673	5.79459	0	1	0	0	0
112.995	22.0852	38.7847	5.69575	1	1	0
95.9209	46.9544	26.3529	8.29527	0	0	1
87.8422	83.8146	4.33124	5.69575	0	0.5	0.5
63.8396	55.6218	70.2191	5.79459	0	1	0	0	0
84.7381	42.4607	55.8261	5.79459	0	1	0	0	0
105.379	22.0059	22.6046	5.79459	0	1	0	0	0
