# Supplementary material for: Mechanistic model of radiotherapy-induced lung fibrosis using coupled 3D agent-based and Monte Carlo simulations
Source: Commun Med (Lond). 2024 Feb 9;4:16. doi: 10.1038/s43856-024-00442-w (PMC10858213; doi:10.1038/s43856-024-00442-w)
Supplement: Supplementary file 8 — Supplementary Software 1 [file 43856_2024_442_MOESM8_ESM.zip › code/HealthyStructure_phagFrac1.0_senescent1.0/exp_1/alv16.dat]

-14.0758	-40.1547	-101.437	5.79459	0	1	0	0	0
-59.1884	-74.848	-54.7279	8.29527	0	0	1
-0.356552	-62.6083	-90.4437	5.79459	0	1	0	0	0
-106.029	-27.7998	-52.3946	5.69575	1	1	0
-35.8236	-43.1694	-94.6206	8.29527	0	0	1
-96.3125	-15.9591	-50.6865	8.29527	0	0	1
-36.0301	-73.436	-73.5458	5.79459	0	1	0	0	0
-80.8926	-53.9835	-51.402	5.79459	0	1	0	0	0
-92.8355	-18.4876	-76.1557	5.69575	0	0.5	0.5
100.446	-18.7264	-40.7425	5.79459	0	1	0	0	0
-27.7347	-96.2192	-45.5263	5.79459	0	1	0	0	0
34.8104	-104.986	-50.2595	5.69575	0	0.5	0.5
27.7399	-85.7816	-33.5788	8	0.5	0.5	0.5	0	1
4.09785	-90.6592	-62.162	5.79459	0	1	0	0	0
47.384	-42.5306	-89.6989	5.79459	0	1	0	0	0
21.4357	-63.8401	-86.9767	8.29527	0	0	1
71.2078	-49.715	-67.512	5.79459	0	1	0	0	0
5.84737	-44.1541	-113.032	5.69575	0	0.5	0.5
12.7886	-26.6388	-117.842	5.69575	0	0.5	0.5
-96.5428	19.7362	-71.0624	5.69575	1	1	0
-31.8586	39.6979	-110.313	5.69575	0	0.5	0.5
-48.844	1.99628	-98.5408	8.29527	0	0	1
-45.3569	22.0931	-81.9153	8	0	1	1	0	1
-35.2564	85.2168	-59.959	8.29527	0	0	1
-79.5829	-2.57634	-75.8941	8.29527	0	0	1
-25.2138	100.906	-35.8092	8.29527	0	0	1
-67.3764	50.9339	-70.471	5.79459	0	1	0	0	0
-94.514	17.5435	-53.4726	5.79459	0	1	0	0	0
-36.488	42.9783	-94.4536	5.79459	0	1	0	0	0
-62.508	21.0585	-88.0301	5.79459	0	1	0	0	0
-63.1968	83.6501	-33.2991	5.79459	0	1	0	0	0
-39.964	28.5067	-111.123	5.69575	0	0.5	0.5
-99.9404	29.9758	-62.2355	5.69575	1	1	0
-45.0973	77.7875	-81.7021	5.69575	1	1	0
-14.9048	77.4139	-76.7133	8.29527	0	0	1
94.9646	35.2619	-42.8755	5.79459	0	1	0	0	0
1.32739	47.019	-99.4357	5.79459	0	1	0	0	0
6.33949	101.019	-43.0699	5.79459	0	1	0	0	0
-17.4615	17.7507	-107.139	8.29527	0	0	1
71.1393	43.4673	-71.7621	8.29527	0	0	1
25.7922	-35.7773	-85.4999	8	0	1	1	0	1
-27.0884	91.0732	-15.0787	8	0	1	1	0	1
85.2524	-16.3522	-67.5621	5.79459	0	1	0	0	0
49.1635	25.1712	-95.1281	8.29527	0	0	1
9.8224	85.4436	-68.5758	8.29527	0	0	1
65.319	-4.18297	-88.4078	5.79459	0	1	0	0	0
28.4366	-0.262177	-106.26	5.79459	0	1	0	0	0
32.2337	50.3549	-92.333	5.79459	0	1	0	0	0
42.9652	83.6398	-57.0822	5.79459	0	1	0	0	0
70.9406	78.8558	-29.141	5.79459	0	1	0	0	0
1.37478	-11.5137	-109.387	5.79459	0	1	0	0	0
11.0629	88.3215	-82.6908	5.69575	0	0.5	0.5
105.577	11.4075	-28.6942	5.79459	0	1	0	0	0
72.0413	59.8009	-57.7399	5.79459	0	1	0	0	0
-13.0711	69.8189	-98.5615	5.69575	1	1	0
-21.0256	29.1797	-116.05	5.69575	0	0.5	0.5
23.3031	106.58	-53.4561	5.69575	1	1	0
-75.9418	-68.5859	65.4882	5.69575	1	1	0
-98.1404	-34.6586	35.5984	8.29527	0	0	1
-33.8591	-103.961	-12.0726	5.79459	0	1	0	0	0
-90.4927	-24.5924	-21.4886	8	0.5	0.5	0.5	0	1
-65.3377	-97.0611	32.7537	5.69575	0	0.5	0.5
-117.295	-19.1504	-25.1998	5.69575	1	1	0
-55.4886	-90.493	28.8313	8.29527	0	0	1
-50.7702	-69.2778	-43.3343	8	0.5	0.5	0.5	0	1
-92.058	-52.5096	-29.4631	8.29527	0	0	1
-88.5091	-64.4369	10.6783	5.79459	0	1	0	0	0
-46.1383	-98.739	14.8952	5.79459	0	1	0	0	0
-68.8196	-84.2187	-16.4644	5.79459	0	1	0	0	0
-98.0564	-71.5795	-4.60594	5.69575	0	0.5	0.5
-47.9407	-110.894	-12.8094	5.69575	0	0.5	0.5
-24.2009	-117.636	-18.3295	5.69575	0	0.5	0.5
19.0347	-114.915	-34.5286	5.69575	0	0.5	0.5
47.4296	-84.0685	-52.7534	5.79459	0	1	0	0	0
31.6689	-101.711	58.4111	5.69575	0	0.5	0.5
-4.81517	-112.082	46.6302	5.69575	0	0.5	0.5
88.4845	13.0258	35.4444	8	0	1	1	0	1
59.9304	-91.1356	14.2356	8.29527	0	0	1
3.36496	-107.249	24.2128	5.79459	0	1	0	0	0
31.9845	-100.881	-30	5.79459	0	1	0	0	0
73.3714	-72.3836	-38.4349	8.29527	0	0	1
8.40022	-109.474	-6.69537	8.29527	0	0	1
0.0319519	-53.2075	80.1526	8	0.5	0.5	0.5	0	1
35.5211	-78.5265	68.3509	8.29527	0	0	1
72.7608	-81.972	-9.29831	8.29527	0	0	1
42.3551	-101.469	3.1678	5.79459	0	1	0	0	0
73.8721	-66.2211	47.515	5.79459	0	1	0	0	0
16.1402	-95.2166	52.6621	5.79459	0	1	0	0	0
-15.0871	-119.723	14.0975	5.69575	0	0.5	0.5
-40.6354	-21.8764	99.8508	8.29527	0	0	1
-69.2249	-44.8848	89.1805	5.69575	0	0.5	0.5
-62.5023	-60.1963	67.6008	8.29527	0	0	1
-54.6002	-51.4601	95.554	5.69575	1	1	0
-26.7287	-53.3066	92.4337	8.29527	0	0	1
-82.2101	-37.7035	62.6095	5.79459	0	1	0	0	0
-23.5259	-15.169	118.222	5.69575	0	0.5	0.5
-3.74209	-80.1252	91.2461	5.69575	1	1	0
40.7052	-12.2491	101.455	8.29527	0	0	1
56.4778	-25.9575	90.755	8.29527	0	0	1
82.7705	-27.6337	66.9733	8.29527	0	0	1
75.2313	-2.50246	80.211	8.29527	0	0	1
15.1675	-69.9728	83.509	5.79459	0	1	0	0	0
22.0586	-47.38	96.7913	5.79459	0	1	0	0	0
33.1202	-28.091	113.463	5.69575	0	0.5	0.5
-19.637	-74.3585	78.6461	5.79459	0	1	0	0	0
-96.6838	17.1109	71.5497	5.69575	1	1	0
-116.36	-6.99118	-34.2243	5.69575	1	1	0
-108.083	20.4287	0.726898	8.29527	0	0	1
-86.5657	67.6498	5.466	8.29527	0	0	1
-33.2749	94.4899	45.436	5.79459	0	1	0	0	0
-21.706	82.534	69.4045	5.79459	0	1	0	0	0
-107.482	4.15277	-23.03	5.79459	0	1	0	0	0
-106.906	55.7942	-14.7973	5.69575	1	1	0
-117.335	31.2037	-4.38763	5.69575	1	1	0
-70.5916	-8.77261	64.7715	8	0.5	0.5	0.5	0	1
-71.7515	83.3534	1.9865	5.79459	0	1	0	0	0
-94.9857	6.23837	55.1253	8.29527	0	0	1
-98.4685	46.9152	-14.2167	5.79459	0	1	0	0	0
-97.7174	37.103	34.2735	5.79459	0	1	0	0	0
-86.3803	53.9892	-41.5163	5.79459	0	1	0	0	0
-73.726	70.0102	41.9887	5.79459	0	1	0	0	0
-106.764	-26.4739	0.765182	5.79459	0	1	0	0	0
-95.7033	62.204	41.6106	5.69575	0	0.5	0.5
-54.4357	94.0578	54.312	5.69575	0	0.5	0.5
-87.6987	84.071	-0.960861	5.69575	1	1	0
68.1265	93.63	36.7709	5.69575	1	1	0
66.4589	79.0322	64.0071	5.69575	1	1	0
79.0541	76.044	-8.20772	8.29527	0	0	1
106.951	25.6701	-1.61949	5.79459	0	1	0	0	0
63.0338	74.5474	50.6882	5.79459	0	1	0	0	0
84.272	67.2697	21.749	5.79459	0	1	0	0	0
50.5288	80.5921	14.3981	8	0	1	1	0	1
32.5479	92.6961	71.4701	5.69575	1	1	0
80.2847	52.5655	6.83513	8	0.5	0.5	0.5	0	1
-31.8083	41.559	80.7252	8	0	1	1	0	1
75.0541	78.7529	54.0836	5.69575	0	0.5	0.5
82.5098	89.0686	-4.48779	5.69575	0	0.5	0.5
-28.2291	117.878	8.237	5.69575	1	1	0
-33.5797	99.5618	60.9898	5.69575	0	0.5	0.5
34.0237	101.953	-23.4083	5.79459	0	1	0	0	0
27.1191	117.567	14.2297	5.69575	1	1	0
58.0221	89.8282	25.7702	5.79459	0	1	0	0	0
19.1027	103.406	32.2834	8.29527	0	0	1
-48.1065	98.2986	11.0977	5.79459	0	1	0	0	0
33.1724	104.769	4.79967	5.79459	0	1	0	0	0
17.08	90.4201	60.2701	5.79459	0	1	0	0	0
-13.7242	106.822	22.3783	5.79459	0	1	0	0	0
-12.8795	108.826	-9.53925	5.79459	0	1	0	0	0
-62.5209	45.6198	93.6476	5.69575	0	0.5	0.5
-48.5791	28.5078	94.4841	8.29527	0	0	1
-42.3218	70.1833	73.37	8.29527	0	0	1
-82.5442	6.80598	72.3887	5.79459	0	1	0	0	0
-65.3496	-13.6359	87.4271	5.79459	0	1	0	0	0
-74.0114	44.4096	68.1916	5.79459	0	1	0	0	0
-16.5614	-5.33998	108.615	5.79459	0	1	0	0	0
-27.2534	36.2256	100.225	5.79459	0	1	0	0	0
-23.7667	9.18185	118.789	5.69575	0	0.5	0.5
-49.5889	40.8352	103.12	5.69575	1	1	0
-89.0847	32.4715	75.9567	5.69575	0	0.5	0.5
-9.60503	62.6268	103.661	5.69575	0	0.5	0.5
3.50707	52.3634	96.6735	5.79459	0	1	0	0	0
56.9759	40.7087	99.2795	5.69575	0	0.5	0.5
1.49216	5.99869	121.333	5.69575	0	0.5	0.5
-3.66707	51.5274	109.961	5.69575	1	1	0
83.4353	7.0777	88.0285	5.69575	1	1	0
60.506	37.2092	83.9911	8.29527	0	0	1
17.443	34.8134	102.877	8.29527	0	0	1
14.2545	73.1299	80.9248	5.79459	0	1	0	0	0
19.0365	0.156891	108.34	5.79459	0	1	0	0	0
55.4764	55.9427	76.7645	5.79459	0	1	0	0	0
96.4402	5.79257	52.5798	5.79459	0	1	0	0	0
63.6032	29.8669	99.1087	5.69575	1	1	0
45.7044	30.9066	108.24	5.69575	0	0.5	0.5
37.9675	48.6697	104.64	5.69575	0	0.5	0.5
104.67	15.0731	-59.8067	5.69575	0	0.5	0.5
106.94	27.6548	-50.5869	5.69575	0	0.5	0.5
105.344	-28.4261	13.953	8.29527	0	0	1
97.9708	-43.4986	-24.6901	8.29527	0	0	1
95.2399	-41.1646	36.5355	5.79459	0	1	0	0	0
98.0655	-51.57	49.8356	5.69575	0	0.5	0.5
106.313	13.364	24.8777	8.29527	0	0	1
93.8792	42.9939	37.9238	8.29527	0	0	1
105.63	9.28259	59.3063	5.69575	0	0.5	0.5
-23.952	-96.4126	47.2326	5.79459	0	1	0	0	0
38.7795	-114.429	12.7278	5.69575	1	1	0
