# Supplementary material for: Mechanistic model of radiotherapy-induced lung fibrosis using coupled 3D agent-based and Monte Carlo simulations
Source: Commun Med (Lond). 2024 Feb 9;4:16. doi: 10.1038/s43856-024-00442-w (PMC10858213; doi:10.1038/s43856-024-00442-w)
Supplement: Supplementary file 8 — Supplementary Software 1 [file 43856_2024_442_MOESM8_ESM.zip › code/HealthyStructure_phagFrac1.0_senescent1.0/exp_1/alv17.dat]

-42.2432	-79.7731	-81.3109	5.69575	0	0.5	0.5
-51.1911	-47.2266	-99.5441	5.69575	1	1	0
-86.3383	-77.4784	-36.0929	5.69575	1	1	0
-52.4682	-81.228	-73.546	5.69575	1	1	0
-75.6855	-22.5697	-76.5658	8.29527	0	0	1
-59.5166	-56.4028	-73.3247	5.79459	0	1	0	0	0
-41.1181	-89.2306	-71.4638	5.69575	0	0.5	0.5
13.0721	-70.5689	-83.3616	8.29527	0	0	1
16.7511	-43.3454	-99.6997	5.79459	0	1	0	0	0
5.041	-86.635	-67.5941	5.79459	0	1	0	0	0
34.3251	-92.4837	-48.6678	5.79459	0	1	0	0	0
-2.0733	-16.0431	-108.804	5.79459	0	1	0	0	0
-20.4764	-52.5346	-107.614	5.69575	1	1	0
15.9005	-52.5015	-108.403	5.69575	1	1	0
-30.0397	-74.281	-53.2488	8	0	1	1	0	1
-31.4389	-76.1993	-72.8385	5.79459	0	1	0	0	0
54.106	-59.6037	-74.9662	5.79459	0	1	0	0	0
14.2755	17.6198	-107.637	5.79459	0	1	0	0	0
-29.3995	-47.3374	-94.8411	5.79459	0	1	0	0	0
-34.7544	-65.3591	-96.3339	5.69575	0	0.5	0.5
75.4425	-23.1332	-76.6374	8.29527	0	0	1
95.923	-50.4184	-54.9242	5.69575	0	0.5	0.5
101.744	-14.2309	-64.8495	5.69575	0	0.5	0.5
-43.049	64.1607	-93.7555	5.69575	1	1	0
-64.719	14.6717	-87.7279	8.29527	0	0	1
-52.2278	6.29103	-80.5491	8	0.5	0.5	0.5	0	1
-96.9469	14.194	-49.9984	8.29527	0	0	1
-53.0905	65.2753	-70.8557	5.79459	0	1	0	0	0
-57.8668	36.6016	-86.0916	5.79459	0	1	0	0	0
32.0722	-6.10504	-105.043	8.29527	0	0	1
36.6426	72.75	-73.9216	8.29527	0	0	1
46.9213	72.8804	-85.1302	5.69575	1	1	0
59.6966	1.68927	-105.799	5.69575	1	1	0
-26.7631	16.9128	-105.345	8.29527	0	0	1
22.9948	50.2606	-95.1058	5.79459	0	1	0	0	0
-7.12891	-3.93867	-121.214	5.69575	1	1	0
4.77522	95.2308	12.7972	8	0	1	1	0	1
-17.6757	56.5845	-92.6594	5.79459	0	1	0	0	0
64.7975	43.0782	-77.7522	5.79459	0	1	0	0	0
52.2682	16.636	-95.3482	8.29527	0	0	1
35.7393	-9.74506	-88.7875	8	0.5	0.5	0.5	0	1
-40.6934	-15.1945	-101.06	5.79459	0	1	0	0	0
-2.8285	23.9438	-119.073	5.69575	0	0.5	0.5
-4.79795	94.5782	-76.1107	5.69575	0	0.5	0.5
66.3844	46.2694	-90.6217	5.69575	0	0.5	0.5
35.4089	86.8897	-77.1826	5.69575	1	1	0
79.0514	19.6394	-90.1391	5.69575	1	1	0
84.0382	48.3254	-51.983	8.29527	0	0	1
104.012	2.53456	-35.7079	8.29527	0	0	1
83.6438	11.4208	-70.5215	5.79459	0	1	0	0	0
88.4637	23.0401	-80.0201	5.69575	0	0.5	0.5
-115.059	-35.7002	15.7072	5.69575	1	1	0
-96.6044	-17.5189	49.6052	5.79459	0	1	0	0	0
-66.1024	-86.3999	16.2947	5.79459	0	1	0	0	0
-87.6053	-39.295	-6.05722	8	0	1	1	0	1
-89.8047	-7.55052	-33.6688	8	0.5	0.5	0.5	0	1
-61.7096	-88.4568	-21.6175	8.29527	0	0	1
-112.917	-44.7469	-2.73421	5.69575	1	1	0
-84.8842	-34.445	29.3885	8	0	1	1	0	1
-98.1305	-48.8546	9.14529	8.29527	0	0	1
-87.1863	-40.3335	53.5887	8.29527	0	0	1
-40.7921	-97.9661	-28.9594	5.79459	0	1	0	0	0
-65.2291	-73.1685	49.9152	5.79459	0	1	0	0	0
-76.7694	-64.2255	-45.6239	5.79459	0	1	0	0	0
-90.3655	-35.5872	-51.649	5.79459	0	1	0	0	0
-58.2573	-51.4922	77.8115	5.79459	0	1	0	0	0
-87.608	-66.2965	-5.44218	5.79459	0	1	0	0	0
57.8213	-77.2336	52.8362	8.29527	0	0	1
34.2973	-104.231	7.71472	5.79459	0	1	0	0	0
62.1556	-90.1593	-10.3916	5.79459	0	1	0	0	0
-14.468	-117.916	25.4257	5.69575	0	0.5	0.5
33.1043	-100.142	31.235	8.29527	0	0	1
-24.1162	-107.319	-0.990524	5.79459	0	1	0	0	0
-32.6264	-92.0984	50.5313	8.29527	0	0	1
32.6149	-69.5324	78.7497	5.79459	0	1	0	0	0
4.35612	-100.606	44.2651	5.79459	0	1	0	0	0
14.2623	-108.141	-14.2147	5.79459	0	1	0	0	0
65.4097	-75.2263	-46.5034	5.79459	0	1	0	0	0
-8.19877	-101.782	-40.904	5.79459	0	1	0	0	0
-30.0346	-101.349	30.4341	5.79459	0	1	0	0	0
41.9683	-112.114	-20.7127	5.69575	0	0.5	0.5
37.6803	-109.23	-37.536	5.69575	0	0.5	0.5
16.6557	-120.332	1.62979	5.69575	1	1	0
53.4364	-107.737	-17.2396	5.69575	0	0.5	0.5
-60.4728	-70.0696	78.6968	5.69575	0	0.5	0.5
-6.98978	-78.7002	76.5338	8.29527	0	0	1
-2.93262	-44.5762	100.52	8.29527	0	0	1
37.8166	-35.3955	97.0415	5.79459	0	1	0	0	0
-26.3267	-57.6277	89.9219	5.79459	0	1	0	0	0
27.3428	-19.5871	116.742	5.69575	0	0.5	0.5
8.82591	-57.6826	106.559	5.69575	0	0.5	0.5
96.3013	-25.563	46.6111	8.29527	0	0	1
95.9111	-66.9206	32.9027	5.69575	0	0.5	0.5
87.5878	-66.222	6.55898	8.29527	0	0	1
113.511	-27.4906	33.4589	5.69575	1	1	0
72.902	-29.0105	77.0953	5.79459	0	1	0	0	0
86.1296	-61.0117	-30.972	8.29527	0	0	1
74.5158	-73.4402	33.9695	5.79459	0	1	0	0	0
93.6039	-30.8557	-48.8492	5.79459	0	1	0	0	0
95.4369	-44.9272	31.1985	5.79459	0	1	0	0	0
106.777	-25.4197	-7.24673	5.79459	0	1	0	0	0
117.336	-21.7379	-22.7941	5.69575	0	0.5	0.5
88.3595	-23.8019	79.9123	5.69575	0	0.5	0.5
-64.6033	89.0086	1.97096	8.29527	0	0	1
-82.9089	-6.3627	72.0069	8.29527	0	0	1
-98.2594	37.0065	32.7933	5.79459	0	1	0	0	0
-95.9756	43.2042	-31.9699	5.79459	0	1	0	0	0
-105.258	-29.1388	-13.1003	5.79459	0	1	0	0	0
-85.0291	67.8098	16.4886	5.79459	0	1	0	0	0
-120.138	8.56201	-15.9201	5.69575	0	0.5	0.5
-95.8003	0.809814	8.78247	8	0.5	0.5	0.5	0	1
-86.0546	42.0995	8.79897	8	0.5	0.5	0.5	0	1
-66.4392	79.5663	-36.8107	5.79459	0	1	0	0	0
-106.867	-2.71194	-25.9237	8.29527	0	0	1
-53.1024	80.366	53.1172	8.29527	0	0	1
-106.764	-3.72807	26.2204	8.29527	0	0	1
-98.2175	49.5305	0.607544	8.29527	0	0	1
-106.582	20.7285	17.614	8.29527	0	0	1
-62.1325	85.7065	29.899	5.79459	0	1	0	0	0
-74.902	29.2036	75.0788	5.79459	0	1	0	0	0
-80.8849	43.5831	-60.4826	5.79459	0	1	0	0	0
-75.3266	54.3849	58.8913	5.79459	0	1	0	0	0
-121.328	1.78011	-6.01561	5.69575	0	0.5	0.5
-93.3678	65.2571	42.2358	5.69575	1	1	0
-111.155	38.3493	30.5627	5.69575	0	0.5	0.5
-119.225	19.6638	12.6621	5.69575	1	1	0
-98.005	69.6105	-17.5867	5.69575	0	0.5	0.5
-76.8422	69.6382	63.2906	5.69575	0	0.5	0.5
15.119	80.5878	73.3282	8.29527	0	0	1
62.9572	49.8312	52.9947	8	0	1	1	0	1
38.9523	84.7157	58.3606	8.29527	0	0	1
75.0771	55.9884	57.7026	5.79459	0	1	0	0	0
-15.0717	93.0895	56.632	5.79459	0	1	0	0	0
-49.5427	104.853	36.2117	5.69575	0	0.5	0.5
-42.382	113.856	0.702316	5.69575	0	0.5	0.5
-33.5041	112.085	-32.7777	5.69575	1	1	0
24.6272	104.062	25.7812	8.29527	0	0	1
68.9026	84.5999	-13.9744	5.79459	0	1	0	0	0
-25.4522	106.558	9.88268	8.29527	0	0	1
11.7342	108.057	-16.9145	8.29527	0	0	1
45.4087	99.5394	11.4	8.29527	0	0	1
-33.4509	86.3645	-59.3483	5.79459	0	1	0	0	0
-0.76619	84.6113	-70.2816	5.79459	0	1	0	0	0
-40.2319	100.624	-18.8738	5.79459	0	1	0	0	0
53.8427	84.1453	-46.0492	5.79459	0	1	0	0	0
8.66084	101.663	41.1059	5.79459	0	1	0	0	0
-8.92195	104.824	-32.1294	5.79459	0	1	0	0	0
-79.2179	53.6331	74.8861	5.69575	1	1	0
-42.026	31.505	109.549	5.69575	0	0.5	0.5
-80.4519	8.35251	90.6511	5.69575	1	1	0
-52.2827	-21.78	94.2982	5.79459	0	1	0	0	0
-43.0299	23.3459	98.5062	5.79459	0	1	0	0	0
-68.772	2.58862	100.118	5.69575	0	0.5	0.5
-77.9854	-7.03882	92.8906	5.69575	1	1	0
-87.3165	-7.21063	84.1784	5.69575	0	0.5	0.5
40.7384	11.5351	113.874	5.69575	0	0.5	0.5
-14.2215	47.2269	111.041	5.69575	0	0.5	0.5
37.7628	38.383	95.9203	8.29527	0	0	1
59.3038	59.5346	87.7416	5.69575	1	1	0
-41.981	61.6677	95.8983	5.69575	1	1	0
35.7485	-2.32472	89.2867	8	0	1	1	0	1
6.46722	32.8775	90.1816	8	0.5	0.5	0.5	0	1
30.2893	-2.98128	105.706	8.29527	0	0	1
-42.3806	51.1825	87.6567	8.29527	0	0	1
-8.51964	42.8818	100.934	8.29527	0	0	1
-40.6269	3.26549	102.17	8.29527	0	0	1
1.01553	-6.27765	109.816	5.79459	0	1	0	0	0
-19.0085	69.5991	83.034	5.79459	0	1	0	0	0
10.4552	39.8914	114.277	5.69575	0	0.5	0.5
64.4503	4.504	89.0273	5.79459	0	1	0	0	0
35.8989	57.4101	86.6911	5.79459	0	1	0	0	0
84.0896	65.0197	28.3087	5.79459	0	1	0	0	0
101.14	26.1114	34.481	5.79459	0	1	0	0	0
93.1781	58.4557	0.880081	8.29527	0	0	1
109.288	9.996	7.49298	5.79459	0	1	0	0	0
87.963	14.0165	64.5449	5.79459	0	1	0	0	0
100.737	39.2921	-20.2032	5.79459	0	1	0	0	0
97.2141	55.3713	47.364	5.69575	0	0.5	0.5
114.873	16.6493	35.8726	5.69575	1	1	0
88.7172	82.3031	10.7401	5.69575	0	0.5	0.5
107.12	12.884	55.849	5.69575	0	0.5	0.5
82.7871	-6.1646	88.7029	5.69575	0	0.5	0.5
20.7661	97.1268	-47.2774	5.79459	0	1	0	0	0
