# Supplementary material for: Mechanistic model of radiotherapy-induced lung fibrosis using coupled 3D agent-based and Monte Carlo simulations
Source: Commun Med (Lond). 2024 Feb 9;4:16. doi: 10.1038/s43856-024-00442-w (PMC10858213; doi:10.1038/s43856-024-00442-w)
Supplement: Supplementary file 8 — Supplementary Software 1 [file 43856_2024_442_MOESM8_ESM.zip › code/HealthyStructure_phagFrac1.0_senescent1.0/exp_1/alv15.dat]

108.776	-14.7694	-7.04021	5.79459	0	1	0	0	0
-11.9052	-19.9014	-119.256	5.69575	0	0.5	0.5
-26.4855	-28.1434	-115.18	5.69575	1	1	0
-20.8823	-92.1104	-56.388	8.29527	0	0	1
-46.8024	-22.0578	-97.0721	5.79459	0	1	0	0	0
-92.135	-0.790466	-60.0876	5.79459	0	1	0	0	0
-58.6665	-36.2345	-100.026	5.69575	0	0.5	0.5
-111.854	-7.85945	-46.7631	5.69575	0	0.5	0.5
-39.1573	-58.241	-99.1695	5.69575	1	1	0
-26.8468	-65.0713	-84.5279	8.29527	0	0	1
-49.1277	-56.9412	-80.2756	5.79459	0	1	0	0	0
-73.779	-20.4584	-78.9817	5.79459	0	1	0	0	0
-82.1238	-50.1725	-53.2766	5.79459	0	1	0	0	0
21.6995	-93.9858	-52.8754	5.79459	0	1	0	0	0
-16.5175	-32.2946	-115.964	5.69575	0	0.5	0.5
44.5689	-105.379	-40.8497	5.69575	1	1	0
74.14	-55.3275	-78.753	5.69575	0	0.5	0.5
29.0427	1.12241	-117.96	5.69575	0	0.5	0.5
78.5352	-21.6188	-51.1891	8	0	1	1	0	1
11.8085	-59.1221	-74.9707	8	0	1	1	0	1
-12.0721	-28.3798	-105.584	8.29527	0	0	1
69.0536	-35.8541	-77.7565	5.79459	0	1	0	0	0
33.0771	-36.8664	-98.218	5.79459	0	1	0	0	0
49.0907	-73.9543	-64.9682	5.79459	0	1	0	0	0
23.961	-68.9343	-82.3039	8.29527	0	0	1
0.884613	-23.0557	-119.279	5.69575	0	0.5	0.5
5.33546	-76.3649	-94.339	5.69575	1	1	0
104.167	-49.2924	-38.4616	5.69575	1	1	0
-80.5039	-68.8769	-29.5808	8.29527	0	0	1
-103.491	-13.7052	-34.6657	8.29527	0	0	1
-26.7445	-85.7132	63.5451	5.79459	0	1	0	0	0
-60.2473	-91.6365	-8.54428	8.29527	0	0	1
-95.073	-67.384	-34.3616	5.69575	1	1	0
-48.6053	-76.1883	32.9901	8	0	1	1	0	1
-90.3572	-21.3724	25.185	8	0.5	0.5	0.5	0	1
-97.7723	-43.2213	25.9326	5.79459	0	1	0	0	0
-18.338	-108.413	-3.22498	8.29527	0	0	1
-50.0223	-72.841	-38.0444	8	0.5	0.5	0.5	0	1
-103.03	-37.9687	-6.56645	8.29527	0	0	1
-40.9156	-94.5525	38.5454	8.29527	0	0	1
-82.7012	-12.9931	71.356	8.29527	0	0	1
-23.5573	-103.237	-29.7841	5.79459	0	1	0	0	0
-82.043	-71.6665	15.2599	5.79459	0	1	0	0	0
-55.7154	-80.5017	-50.1543	5.79459	0	1	0	0	0
-107.852	10.6935	-18.8034	5.79459	0	1	0	0	0
-120.768	-12.8815	3.00006	5.69575	1	1	0
-102.451	-64.2442	11.6759	5.69575	0	0.5	0.5
-28.9087	-74.2002	91.7525	5.69575	1	1	0
-51.6612	-68.4104	68.9285	5.79459	0	1	0	0	0
-65.7557	-41.7595	56.4607	8	0.5	0.5	0.5	0	1
-69.2288	-35.2237	77.8889	5.79459	0	1	0	0	0
-37.6824	-34.986	97.2421	5.79459	0	1	0	0	0
-79.0954	-54.8172	53.2822	5.79459	0	1	0	0	0
-28.6807	-55.839	90.3295	5.79459	0	0	0	86460
9.7446	-108.794	-12.9997	8.29527	0	0	1
40.1223	-114.419	-7.64513	5.69575	1	1	0
85.4707	-85.0523	-14.8584	5.69575	0	0.5	0.5
83.9686	-44.0439	55.7621	5.79459	0	1	0	0	0
90.4163	-33.5809	-52.8887	5.79459	0	1	0	0	0
77.0528	-70.7152	34.0915	5.79459	0	1	0	0	0
90.896	-8.16678	-30.4417	8	0	1	1	0	1
74.3542	-56.4661	23.2057	8	0.5	0.5	0.5	0	1
94.4187	-53.4788	18.0311	8.29527	0	0	1
2.08617	-104.353	34.7285	8.29527	0	0	1
48.9048	-84.4237	50.8032	5.79459	0	1	0	0	0
98.9644	-10.8193	46.7866	5.79459	0	1	0	0	0
64.7483	-84.6544	-27.2264	5.79459	0	1	0	0	0
10.1776	-93.6271	56.8364	5.79459	0	1	0	0	0
67.0406	-86.9993	6.0555	5.79459	0	1	0	0	0
76.8915	-62.3006	-48.0242	5.79459	0	1	0	0	0
37.4789	-102.374	14.6619	5.79459	0	1	0	0	0
112.73	-41.9057	17.1987	5.69575	0	0.5	0.5
103.341	-27.3859	-25.8967	5.79459	0	1	0	0	0
108.102	-6.3044	19.345	5.79459	0	1	0	0	0
56.6139	-52.5996	78.2825	5.79459	0	1	0	0	0
59.0432	-36.628	99.6603	5.69575	0	0.5	0.5
38.4191	-66.2445	94.3162	5.69575	1	1	0
41.4783	-22.4326	111.966	5.69575	1	1	0
73.1989	-7.00064	81.8102	8.29527	0	0	1
-13.9931	-49.9848	96.9831	8.29527	0	0	1
60.7404	-4.79336	105.107	5.69575	1	1	0
27.433	-73.6286	76.9822	8.29527	0	0	1
48.107	-15.0546	97.7705	8.29527	0	0	1
78.7843	-39.5834	83.5828	5.69575	0	0.5	0.5
11.8713	-37.4921	102.73	5.79459	0	1	0	0	0
49.0481	-30.9468	106.754	5.69575	0	0.5	0.5
-108.205	34.3231	-43.2849	5.69575	1	1	0
-42.6769	66.1308	-76.8466	5.79459	0	1	0	0	0
-82.2361	68.7931	-57.1371	5.69575	1	1	0
-21.3655	-3.80961	-93.7249	8	0	1	1	0	1
-22.8391	94.3515	-51.7317	8.29527	0	0	1
-82.1381	26.7368	-68.1064	8.29527	0	0	1
-35.196	29.7532	-99.8799	5.79459	0	1	0	0	0
-80.9193	53.7133	-51.6425	5.79459	0	1	0	0	0
-27.8766	1.06718	-106.406	5.79459	0	1	0	0	0
-62.667	36.3031	-82.7945	5.79459	0	1	0	0	0
-26.8681	76.3861	-90.5713	5.69575	1	1	0
-103.178	24.046	-59.4645	5.69575	0	0.5	0.5
-98.3714	42.5843	-57.1799	5.69575	1	1	0
-74.8824	79.0418	-53.8975	5.69575	0	0.5	0.5
8.97093	47.9675	-111.259	5.69575	0	0.5	0.5
27.4914	94.7048	-48.7363	8.29527	0	0	1
28.2851	72.5661	-77.6796	8.29527	0	0	1
64.4159	71.3422	-53.4871	5.79459	0	1	0	0	0
76.9892	-55.2632	-16.5565	8	0	1	1	0	1
2.26472	37.2229	-115.626	5.69575	0	0.5	0.5
54.6005	66.0305	-86.1317	5.69575	1	1	0
71.3667	25.0629	-59.4485	8	0.5	0.5	0.5	0	1
-6.38324	60.0226	-91.9595	5.79459	0	1	0	0	0
78.6498	-2.35891	-76.8677	5.79459	0	1	0	0	0
71.8524	59.0629	-24.5815	8	0.5	0.5	0.5	0	1
4.27428	0.791972	-109.914	5.79459	0	1	0	0	0
43.2516	8.63126	-100.771	8.29527	0	0	1
17.9437	23.0163	-106.058	8.29527	0	0	1
75.2124	25.1826	-76.2164	8.29527	0	0	1
40.2775	45.0099	-91.9339	5.79459	0	1	0	0	0
-11.2171	94.0696	-76.0591	5.69575	0	0.5	0.5
53.9179	99.0902	-45.0986	5.69575	0	0.5	0.5
29.9983	46.885	-107.99	5.69575	0	0.5	0.5
78.9942	1.79965	-92.2853	5.69575	0	0.5	0.5
-11.1398	20.9123	-119.151	5.69575	1	1	0
103.509	21.1583	-30.6295	8.29527	0	0	1
112.453	7.90772	-45.2946	5.69575	0	0.5	0.5
-86.3526	63.9204	-23.6098	8.29527	0	0	1
-78.5022	74.9801	17.7594	8.29527	0	0	1
-102.521	-3.64469	39.7006	5.79459	0	1	0	0	0
-62.3584	81.5654	-39.4779	5.79459	0	1	0	0	0
-102.655	39.4811	1.78029	5.79459	0	1	0	0	0
-70.921	62.0823	56.7098	5.79459	0	1	0	0	0
-87.1298	80.5534	-26.0665	5.69575	0	0.5	0.5
-92.8036	52.0319	27.9314	8.29527	0	0	1
-52.3032	96.3687	-8.77982	8.29527	0	0	1
-16.9511	103.45	-33.3292	8.29527	0	0	1
-53.6271	94.148	18.9809	8.29527	0	0	1
-18.6052	104.37	29.3378	8.29527	0	0	1
-42.7974	89.4008	47.6985	5.79459	0	1	0	0	0
4.25636	82.6382	-72.4763	5.79459	0	1	0	0	0
-40.2606	70.8179	73.9183	5.79459	0	1	0	0	0
-108.774	6.93375	14.8351	5.79459	0	1	0	0	0
-74.7126	93.4083	21.2796	5.69575	0	0.5	0.5
-65.0146	102.117	-10.3134	5.69575	0	0.5	0.5
-51.5552	97.6589	50.6513	5.69575	0	0.5	0.5
-77.6886	88.1534	-30.8769	5.69575	0	0.5	0.5
-108.856	20.9714	49.7043	5.69575	0	0.5	0.5
-38.5123	114.786	-10.0463	5.69575	1	1	0
-94.8586	8.31308	75.4496	5.69575	1	1	0
-23.6016	13.5674	106.578	8.29527	0	0	1
-47.3103	-3.36232	99.2494	5.79459	0	1	0	0	0
-39.0471	62.3109	96.7087	5.69575	1	1	0
-31.907	36.7047	98.6646	5.79459	0	1	0	0	0
-83.0369	20.0851	69.2925	5.79459	0	1	0	0	0
-65.9194	39.3517	78.7787	5.79459	0	1	0	0	0
-55.3253	76.2096	76.7536	5.69575	0	0.5	0.5
5.6846	88.1552	65.5466	8.29527	0	0	1
79.936	75.0584	8.7449	5.79459	0	1	0	0	0
11.409	98.7772	47.0414	8.29527	0	0	1
50.638	102.269	41.6754	5.69575	1	1	0
14.6792	102.898	-36.0062	8.29527	0	0	1
67.9807	62.4101	59.8633	5.79459	0	1	0	0	0
34.4203	104.029	9.65971	8.29527	0	0	1
10.9757	109.027	-9.62578	8.29527	0	0	1
101.437	42.2783	4.81435	5.79459	0	1	0	0	0
48.9038	94.5569	27.7021	5.79459	0	1	0	0	0
81.5447	64.8405	-35.3026	5.79459	0	1	0	0	0
55.9075	82.2312	47.0359	5.79459	0	1	0	0	0
93.946	55.2242	-14.9811	5.79459	0	1	0	0	0
101.666	22.1239	35.6913	8.29527	0	0	1
114.676	20.9745	34.2264	5.69575	0	0.5	0.5
118.488	12.4007	-23.8071	5.69575	0	0.5	0.5
105.619	50.7448	32.0847	5.69575	0	0.5	0.5
110.086	44.6901	-25.3707	5.69575	0	0.5	0.5
14.6702	119.573	15.716	5.69575	0	0.5	0.5
8.79137	121.172	-0.355484	5.69575	0	0.5	0.5
97.3365	11.0586	71.8556	5.69575	1	1	0
34.8795	11.0064	115.854	5.69575	0	0.5	0.5
76.9218	47.5885	81.1065	5.69575	1	1	0
83.5454	35.4167	62.1757	5.79459	0	1	0	0	0
-12.0934	63.5103	88.9954	8.29527	0	0	1
35.7941	46.7658	92.9072	8.29527	0	0	1
27.0938	69.4743	80.8656	5.79459	0	1	0	0	0
63.3805	25.1262	86.3226	5.79459	0	1	0	0	0
21.1874	-10.6691	107.412	5.79459	0	1	0	0	0
18.9867	20.5545	106.381	5.79459	0	1	0	0	0
