# Supplementary material for: Mechanistic model of radiotherapy-induced lung fibrosis using coupled 3D agent-based and Monte Carlo simulations
Source: Commun Med (Lond). 2024 Feb 9;4:16. doi: 10.1038/s43856-024-00442-w (PMC10858213; doi:10.1038/s43856-024-00442-w)
Supplement: Supplementary file 8 — Supplementary Software 1 [file 43856_2024_442_MOESM8_ESM.zip › code/HealthyStructure_phagFrac1.0_senescent1.0/exp_1/alv14.dat]

-87.5238	-5.7464	-84.0645	5.69575	1	1	0
-35.9273	-39.7196	-96.0811	8.29527	0	0	1
-77.188	3.93822	-78.2714	8.29527	0	0	1
-77.0043	-18.6277	-54.5787	8	0.5	0.5	0.5	0	1
-95.2003	-19.1514	-51.6732	8.29527	0	0	1
-91.4051	-26.6017	-13.8902	8	0.5	0.5	0.5	0	1
-9.95427	-26.8221	-106.214	5.79459	0	1	0	0	0
-79.8079	-29.1965	-69.8446	8.29527	0	0	1
-56.1632	-51.0408	-79.6275	5.79459	0	1	0	0	0
-53.447	-11.7957	-108.463	5.69575	0	0.5	0.5
-45.4068	-79.9183	-60.4258	5.79459	0	1	0	0	0
-56.417	-81.3465	-70.4255	5.69575	0	0.5	0.5
-59.9464	-35.3635	-99.5779	5.69575	0	0.5	0.5
-47.5576	-94.8141	-59.2323	5.69575	0	0.5	0.5
22.7779	-82.8558	-85.8904	5.69575	1	1	0
-7.25013	11.0096	-109.207	8.29527	0	0	1
101.161	-6.35754	-42.7316	5.79459	0	1	0	0	0
92.4066	-52.5802	-28.2194	5.79459	0	1	0	0	0
-7.82881	-82.896	-71.8816	5.79459	0	1	0	0	0
13.9033	-89.7535	-80.6905	5.69575	1	1	0
42.4446	-49.2462	-70.9137	8	0	1	1	0	1
44.2488	-88.2229	-48.567	8.29527	0	0	1
8.68991	-46.5182	-99.3003	8.29527	0	0	1
92.0226	-28.3955	-53.1558	8.29527	0	0	1
24.3343	-69.331	-81.858	8.29527	0	0	1
25.0402	-6.33128	-106.925	5.79459	0	1	0	0	0
68.1861	-4.6875	-86.1898	5.79459	0	1	0	0	0
49.1718	-26.6696	-94.7146	5.79459	0	1	0	0	0
-5.40695	-99.185	-47.2556	5.79459	0	1	0	0	0
62.9099	-55.9673	-70.7814	5.79459	0	1	0	0	0
65.2808	-82.5624	-31.9807	5.79459	0	1	0	0	0
-50.8482	40.5405	-88.7182	8.29527	0	0	1
-49.289	6.65945	-98.1134	5.79459	0	1	0	0	0
-23.6051	86.0099	-64.3824	5.79459	0	1	0	0	0
-7.47982	34.949	-104.032	5.79459	0	1	0	0	0
-98.7903	15.4596	-45.8303	5.79459	0	1	0	0	0
-18.4483	59.7133	-90.5206	5.79459	0	1	0	0	0
-55.0879	77.7259	-54.991	5.79459	0	1	0	0	0
-75.8729	35.2377	-71.4255	5.79459	0	1	0	0	0
-108.082	15.2955	-53.3422	5.69575	1	1	0
82.3839	75.4176	-47.8016	5.69575	1	1	0
106.858	18.3767	-18.5361	5.79459	0	1	0	0	0
-13.5259	73.7311	-95.6069	5.69575	1	1	0
77.7858	22.7171	-90.5163	5.69575	1	1	0
3.43018	81.7521	-73.5175	8.29527	0	0	1
48.8794	54.3936	-82.1714	8.29527	0	0	1
52.6915	70.2171	-66.2809	5.79459	0	1	0	0	0
17.1569	93.9423	-54.5938	5.79459	0	1	0	0	0
31.0575	35.7096	-99.2989	5.79459	0	1	0	0	0
5.72921	106.521	-58.1417	5.69575	1	1	0
-38.3097	-103.104	1.38007	8.29527	0	0	1
-4.46265	-109.637	-7.73843	5.79459	0	1	0	0	0
58.9319	-101.448	-31.5466	5.69575	1	1	0
36.4979	-101.121	23.2895	8.29527	0	0	1
62.2807	-103.461	13.2973	5.69575	0	0.5	0.5
22.3345	-104.877	-24.5361	8.29527	0	0	1
13.4955	-119.232	-19.015	5.69575	0	0.5	0.5
51.3806	-109.689	9.3996	5.69575	0	0.5	0.5
-88.1239	-80.4547	22.828	5.69575	1	1	0
-60.427	-90.0795	-18.2827	8.29527	0	0	1
-109.862	-3.81898	3.96289	8.29527	0	0	1
-98.1891	-21.1137	44.8678	5.79459	0	1	0	0	0
-102.545	-35.3814	18.2421	5.79459	0	1	0	0	0
-46.0483	-88.0349	69.9237	5.69575	0	0.5	0.5
-83.9698	-46.8427	3.0428	8	0	1	1	0	1
-118.678	-15.3822	-20.9467	5.69575	1	1	0
-38.7215	-87.9825	-3.8483	8	0	1	1	0	1
-34.1493	-0.964813	89.9354	8	0.5	0.5	0.5	0	1
-95.7411	-54.0523	3.61548	8.29527	0	0	1
-52.4135	-92.5976	27.9017	8.29527	0	0	1
-81.0878	-74.2274	-3.88095	8.29527	0	0	1
-106.991	23.4219	-10.2151	5.79459	0	1	0	0	0
-73.0349	-80.4095	17.3268	5.79459	0	1	0	0	0
-68.914	-72.5319	45.7163	5.79459	0	1	0	0	0
-92.0904	-47.7222	-36.6327	5.79459	0	1	0	0	0
-105.316	7.48717	30.8617	5.79459	0	1	0	0	0
-87.3852	20.9022	63.458	5.79459	0	1	0	0	0
-105.172	-40.3792	45.4792	5.69575	0	0.5	0.5
-29.4375	-90.5046	55.1575	5.79459	0	1	0	0	0
-93.7058	-56.896	52.3638	5.69575	0	0.5	0.5
-120.033	2.26736	-18.6208	5.69575	0	0.5	0.5
72.0392	-79.3176	57.2621	5.69575	0	0.5	0.5
77.0183	-68.1721	38.9967	5.79459	0	1	0	0	0
68.7869	-65.7566	-14.1387	8	0.5	0.5	0.5	0	1
67.3787	-88.9528	48.0353	5.69575	1	1	0
40.703	-92.0473	44.3911	5.79459	0	1	0	0	0
56.6155	-71.8954	-29.6784	8	0.5	0.5	0.5	0	1
99.5511	-45.4952	10.9433	5.79459	0	1	0	0	0
74.4585	-80.8808	3.7711	5.79459	0	1	0	0	0
-42.3012	15.0969	100.413	8.29527	0	0	1
-53.0057	-49.2166	82.8741	5.79459	0	1	0	0	0
-26.5627	-67.9866	97.1192	5.69575	1	1	0
-65.6103	-4.34096	88.1842	8.29527	0	0	1
-38.4842	-45.5372	92.4409	8.29527	0	0	1
-6.19961	-45.4771	99.967	5.79459	0	1	0	0	0
-5.03072	-79.726	75.6205	5.79459	0	1	0	0	0
-73.4431	-48.3812	66.071	5.79459	0	1	0	0	0
-82.3193	-5.36908	72.7647	5.79459	0	1	0	0	0
-63.1672	4.36842	103.686	5.69575	1	1	0
7.8298	-99.8597	45.4614	5.79459	0	1	0	0	0
40.6756	-31.4971	97.2287	5.79459	0	1	0	0	0
43.2385	-5.03131	113.424	5.69575	0	0.5	0.5
15.0626	-33.7631	115.728	5.69575	1	1	0
37.4551	-27.2318	112.319	5.69575	1	1	0
-15.927	-13.6786	107.978	8.29527	0	0	1
91.6673	-31.4954	52.0111	5.79459	0	1	0	0	0
25.8481	-55.8521	91.1725	8.29527	0	0	1
59.7442	-23.9109	89.2126	8.29527	0	0	1
22.0194	-6.75458	107.562	5.79459	0	1	0	0	0
50.742	-70.0436	67.9643	5.79459	0	1	0	0	0
46.4941	-18.5209	110.703	5.69575	0	0.5	0.5
-19.0088	114.075	37.221	5.69575	0	0.5	0.5
-69.5755	61.0027	59.4805	8.29527	0	0	1
-88.3353	52.0314	-39.8698	8.29527	0	0	1
-24.5993	117.999	-15.2016	5.69575	1	1	0
-39.3872	49.9456	72.1778	8	0.5	0.5	0.5	0	1
-75.6673	32.7462	49.5744	8	0	1	1	0	1
-35.4756	88.9811	-8.90622	8	0	1	1	0	1
-95.3668	54.7569	2.61659	8.29527	0	0	1
-78.7219	73.1654	-23.4455	8.29527	0	0	1
-66.3513	87.7328	-0.690109	8.29527	0	0	1
-99.0136	37.4854	29.8521	8.29527	0	0	1
-58.1602	90.2237	24.0213	8.29527	0	0	1
-78.3433	71.2025	29.8753	5.79459	0	1	0	0	0
-40.1286	67.4803	77.0461	5.79459	0	1	0	0	0
-33.3866	90.9808	52.0386	5.79459	0	1	0	0	0
-30.7429	105.617	0.0631409	5.79459	0	1	0	0	0
-111.796	46.2102	11.2343	5.69575	0	0.5	0.5
-41.3039	102.661	50.1437	5.69575	1	1	0
-107.444	52.0791	22.439	5.69575	1	1	0
-97.4361	64.6903	32.8826	5.69575	0	0.5	0.5
-68.1938	94.1841	35.2007	5.69575	0	0.5	0.5
75.939	77.1448	-19.5437	8.29527	0	0	1
73.3177	74.5308	34.2005	8.29527	0	0	1
93.4318	57.3708	-8.85854	5.79459	0	1	0	0	0
63.4844	89.2794	9.92426	5.79459	0	1	0	0	0
65.0308	81.6603	62.1491	5.69575	0	0.5	0.5
84.4642	32.122	62.7215	8.29527	0	0	1
-23.5851	102.785	-31.2876	5.79459	0	1	0	0	0
14.8385	94.124	54.959	5.79459	0	1	0	0	0
48.088	89.9628	-41.1611	5.79459	0	1	0	0	0
84.2156	48.1833	-51.8276	5.79459	0	1	0	0	0
37.6837	103.101	-7.08154	5.79459	0	1	0	0	0
31.7154	101.124	29.4647	5.79459	0	1	0	0	0
53.9852	71.137	64.2272	5.79459	0	1	0	0	0
1.72565	109.292	-12.3384	5.79459	0	1	0	0	0
-9.29601	103.081	37.2544	5.79459	0	1	0	0	0
102.354	20.5081	34.6852	5.79459	0	1	0	0	0
15.6829	115.557	34.0649	5.69575	0	0.5	0.5
67.5107	100.818	6.20151	5.69575	0	0.5	0.5
74.9535	73.3892	61.2857	5.69575	0	0.5	0.5
4.68236	117.908	-28.9093	5.69575	0	0.5	0.5
24.7007	117.445	-18.8797	5.69575	1	1	0
-52.6641	41.8922	87.0146	5.79459	0	1	0	0	0
-63.5457	58.2942	85.5782	5.69575	0	0.5	0.5
-36.3101	60.3551	98.9886	5.69575	0	0.5	0.5
86.7339	-1.4238	67.6403	5.79459	0	1	0	0	0
62.6067	38.4168	81.8813	5.79459	0	1	0	0	0
60.2845	51.9132	91.8188	5.69575	0	0.5	0.5
1.40341	36.0846	115.999	5.69575	1	1	0
19.11	70.0669	97.3927	5.69575	1	1	0
-25.3953	52.3405	76.623	8	0	1	1	0	1
-15.6	33.988	103.446	8.29527	0	0	1
12.9455	34.5478	103.628	8.29527	0	0	1
1.3616	71.7429	83.3733	8.29527	0	0	1
45.0054	18.1125	98.7241	5.79459	0	1	0	0	0
-11.1618	32.34	116.58	5.69575	0	0.5	0.5
23.4791	75.0396	76.9272	5.79459	0	1	0	0	0
86.7413	-48.4493	-69.918	5.69575	0	0.5	0.5
95.8411	-62.2287	-41.255	5.69575	0	0.5	0.5
113.261	1.66106	-43.921	5.69575	1	1	0
90.2954	-6.82239	-80.9945	5.69575	0	0.5	0.5
101.068	5.64577	-67.1807	5.69575	0	0.5	0.5
90.5391	15.8593	-60.4229	8.29527	0	0	1
104.963	15.6883	-59.1402	5.69575	0	0.5	0.5
93.317	-77.759	-2.32086	5.69575	0	0.5	0.5
108.541	-12.4795	12.768	5.79459	0	1	0	0	0
107.275	49.1023	-28.9998	5.69575	1	1	0
110.127	48.5888	-16.4621	5.69575	0	0.5	0.5
95.1701	52.2774	17.5992	8.29527	0	0	1
95.8626	69.226	-27.893	5.69575	0	0.5	0.5
101.11	65.9473	-13.7278	5.69575	0	0.5	0.5
