# Supplementary material for: Mechanistic model of radiotherapy-induced lung fibrosis using coupled 3D agent-based and Monte Carlo simulations
Source: Commun Med (Lond). 2024 Feb 9;4:16. doi: 10.1038/s43856-024-00442-w (PMC10858213; doi:10.1038/s43856-024-00442-w)
Supplement: Supplementary file 8 — Supplementary Software 1 [file 43856_2024_442_MOESM8_ESM.zip › code/HealthyStructure_phagFrac1.0_senescent1.0/exp_1/alv10.dat]

-35.1402	-21.0677	-102.085	5.79459	0	1	0	0	0
-66.3114	-37.5491	-79.3276	8.29527	0	0	1
-48.4123	-87.5833	-45.6663	8.29527	0	0	1
-37.6279	-41.4221	-94.7014	8.29527	0	0	1
-93.3213	-30.3827	-49.6879	8.29527	0	0	1
-30.625	-103.162	-22.7957	8.29527	0	0	1
-68.2741	-79.439	-33.5871	5.79459	0	1	0	0	0
-0.963631	-7.07375	-109.768	5.79459	0	1	0	0	0
-69.4298	-62.556	-58.0193	5.79459	0	1	0	0	0
-9.17558	-70.0774	-84.291	5.79459	0	1	0	0	0
-102.389	-15.1917	-63.6057	5.69575	0	0.5	0.5
-88.2718	-46.2646	-69.4807	5.69575	0	0.5	0.5
12.7099	-56.9355	-106.568	5.69575	1	1	0
55.2022	-60.5557	-89.6974	5.69575	0	0.5	0.5
68.2995	-48.6436	-71.1968	5.79459	0	1	0	0	0
49.4755	-77.0929	-60.9005	5.79459	0	1	0	0	0
56.5765	-87.919	-34.1957	5.79459	0	1	0	0	0
0.512733	-78.2918	-92.8979	5.69575	1	1	0
79.8349	-78.9134	-46.4647	5.69575	1	1	0
3.81859	-100.817	-67.6921	5.69575	1	1	0
31.4816	-53.909	-90.5689	8.29527	0	0	1
64.6038	-16.013	-87.5768	8.29527	0	0	1
9.04551	-87.3685	-66.2168	8.29527	0	0	1
90.4677	-47.6905	-40.5118	5.79459	0	1	0	0	0
11.5466	-42.0006	-101.008	5.79459	0	1	0	0	0
40.411	-103.258	-49.6452	5.69575	0	0.5	0.5
-58.4841	94.2997	-49.4775	5.69575	1	1	0
-76.6884	71.0756	-61.8632	5.69575	1	1	0
-73.5398	87.9995	-40.0985	5.69575	0	0.5	0.5
-72.824	21.3022	-79.6422	5.79459	0	1	0	0	0
-63.2366	-1.54587	-89.993	5.79459	0	1	0	0	0
-49.48	61.3785	-76.7099	5.79459	0	1	0	0	0
-86.1516	15.3385	-84.2766	5.69575	1	1	0
-55.8118	88.9352	-61.1393	5.69575	1	1	0
-45.5072	84.2736	-74.7459	5.69575	1	1	0
-84.4943	26.635	37.5069	8	0.5	0.5	0.5	0	1
-48.7844	83.8121	-51.9098	8.29527	0	0	1
-29.0634	15.8961	-104.893	5.79459	0	1	0	0	0
-26.5212	42.493	-97.9335	5.79459	0	1	0	0	0
-90.56	25.7097	-56.9037	5.79459	0	1	0	0	0
-98.4977	59.9776	-38.2203	5.69575	0	0.5	0.5
-103.588	30.589	-55.6192	5.69575	0	0.5	0.5
-113.948	-9.61707	-41.0283	5.69575	0	0.5	0.5
-109.46	3.93486	-52.5637	5.69575	0	0.5	0.5
8.22934	63.9816	-102.949	5.69575	1	1	0
32.0963	3.64238	-105.15	8.29527	0	0	1
53.6745	84.2197	-46.1095	5.79459	0	1	0	0	0
89.0107	13.0378	-63.3017	5.79459	0	1	0	0	0
68.3634	8.52057	-85.7545	5.79459	0	1	0	0	0
56.5591	40.5403	-99.5864	5.69575	1	1	0
11.6247	73.7753	-95.8228	5.69575	1	1	0
57.6901	79.2271	-71.7971	5.69575	1	1	0
47.441	35.5122	-75.7873	8	0	1	1	0	1
68.4097	65.8792	-15.3467	8	0.5	0.5	0.5	0	1
20.1661	92.7007	-15.951	8	0	1	1	0	1
-16.2449	-5.30893	-94.6752	8	0.5	0.5	0.5	0	1
31.5355	54.295	-90.3192	8.29527	0	0	1
82.4146	57.2569	-45.0497	5.79459	0	1	0	0	0
-14.6796	90.4777	-60.8136	5.79459	0	1	0	0	0
34.9477	29.9952	-99.8947	5.79459	0	1	0	0	0
17.0873	83.8319	-69.1392	5.79459	0	1	0	0	0
60.4319	53.1359	-74.9971	5.79459	0	1	0	0	0
-4.89153	64.0786	-89.2748	5.79459	0	1	0	0	0
42.0775	77.0432	-83.9865	5.69575	0	0.5	0.5
-14.5287	86.1895	-84.3812	5.69575	0	0.5	0.5
70.6124	-8.34566	-98.5137	5.69575	0	0.5	0.5
89.4587	-69.0275	-44.6345	5.69575	0	0.5	0.5
114.575	-32.8128	-23.5738	5.69575	0	0.5	0.5
104.155	-5.04514	-35.0184	8.29527	0	0	1
98.9447	3.89575	-70.3894	5.69575	0	0.5	0.5
99.8083	22.5386	-40.377	5.79459	0	1	0	0	0
111.92	31.7796	-34.9828	5.69575	0	0.5	0.5
-38.241	-89.9361	50.4888	8.29527	0	0	1
-86.9782	-53.3824	41.0502	5.79459	0	1	0	0	0
-11.88	-74.5048	59.6941	8	0	1	1	0	1
-40.6131	-85.7406	15.9563	8	0	1	1	0	1
-107.972	-21.0226	-0.218699	8.29527	0	0	1
-98.3208	-49.3129	-1.11733	5.79459	0	1	0	0	0
-74.7896	-79.9108	10.99	8.29527	0	0	1
-19.4809	-106.714	18.2399	5.79459	0	1	0	0	0
-62.5904	-71.0184	56.0252	5.79459	0	1	0	0	0
-64.8157	-101.467	-16.2256	5.69575	0	0.5	0.5
-92.5276	-49.52	61.2071	5.69575	0	0.5	0.5
-82.5717	-71.9675	-10.129	5.79459	0	1	0	0	0
-98.5094	-15.1879	69.4633	5.69575	0	0.5	0.5
-55.163	-70.3267	82.2867	5.69575	0	0.5	0.5
44.2583	-86.3145	51.881	8.29527	0	0	1
-12.3022	-94.2237	55.4127	5.79459	0	1	0	0	0
37.8608	-71.013	52.7187	8	0.5	0.5	0.5	0	1
78.6086	-87.761	29.6412	5.69575	0	0.5	0.5
2.34075	-120.951	-11.1977	5.69575	1	1	0
84.0627	-73.5234	47.8276	5.69575	1	1	0
15.9431	-119.583	14.3362	5.69575	1	1	0
60.1318	-92.084	-2.17028	8.29527	0	0	1
11.8799	-94.8411	10.932	8	0	1	1	0	1
38.3952	-61.6112	63.1301	8	0.5	0.5	0.5	0	1
20.7825	-107.866	-5.75112	8.29527	0	0	1
83.8535	-71.1838	1.20982	8.29527	0	0	1
40.989	-99.5852	22.4209	5.79459	0	1	0	0	0
70.4596	-70.287	46.8543	5.79459	0	1	0	0	0
20.7495	-82.5634	69.6615	5.79459	0	1	0	0	0
68.1803	-48.3424	71.5155	5.79459	0	1	0	0	0
-5.5155	-71.2713	83.6061	5.79459	0	1	0	0	0
0.593323	-106.725	-26.6335	5.79459	0	1	0	0	0
-25.1594	-32.312	114.38	5.69575	0	0.5	0.5
-34.8552	-59.0926	85.9836	5.79459	0	1	0	0	0
-5.27992	-64.3159	102.934	5.69575	0	0.5	0.5
21.9742	-82.3476	86.5789	5.69575	0	0.5	0.5
38.01	-44.6058	93.089	5.79459	0	1	0	0	0
44.6638	-31.7963	108.416	5.69575	0	0.5	0.5
-64.6277	80.7209	37.5152	8.29527	0	0	1
-47.1262	97.6477	18.5485	8.29527	0	0	1
-84.046	69.2865	-15.3511	8.29527	0	0	1
-106.207	-2.12915	-28.5595	5.79459	0	1	0	0	0
-23.9522	102.915	30.585	5.79459	0	1	0	0	0
-77.8578	56.9779	73.8348	5.69575	0	0.5	0.5
-92.381	57.609	15.7151	8.29527	0	0	1
-118.878	4.43355	24.6657	5.69575	1	1	0
-20.4552	91.0142	23.5195	8	0	1	1	0	1
-84.4041	-24.6465	-39.0298	8	0.5	0.5	0.5	0	1
-78.5023	-4.83086	76.9017	8.29527	0	0	1
-105.136	7.02979	31.5758	8.29527	0	0	1
-92.4372	43.384	40.9046	5.79459	0	1	0	0	0
-86.8734	51.5169	-43.5777	5.79459	0	1	0	0	0
-40.7733	69.2193	75.1414	8.29527	0	0	1
-104.008	25.6883	-24.9487	5.79459	0	1	0	0	0
-68.9282	84.0286	-16.9733	5.79459	0	1	0	0	0
-95.2148	3.37654	54.9795	5.79459	0	1	0	0	0
-99.1897	-26.1146	39.742	5.79459	0	1	0	0	0
-39.4691	99.8823	-23.7847	5.79459	0	1	0	0	0
-55.4488	74.901	58.4403	5.79459	0	1	0	0	0
-16.4641	75.7657	78.0288	5.79459	0	1	0	0	0
-74.774	39.7332	70.2148	5.79459	0	1	0	0	0
56.7755	92.7359	-16.6314	8.29527	0	0	1
30.5037	96.6297	67.0325	5.69575	0	0.5	0.5
84.3806	70.5639	0.800776	8.29527	0	0	1
43.8645	64.5903	77.4855	8.29527	0	0	1
32.4519	82.8965	64.6119	8.29527	0	0	1
86.0315	-16.1918	66.6063	8.29527	0	0	1
72.1216	57.865	59.5829	5.79459	0	1	0	0	0
7.80861	68.3736	85.8142	5.79459	0	1	0	0	0
79.2141	69.9375	30.5592	5.79459	0	1	0	0	0
80.9566	26.312	69.6686	5.79459	0	1	0	0	0
0.883347	98.3852	49.1892	5.79459	0	1	0	0	0
-39.8811	114.236	10.9293	5.69575	1	1	0
22.1601	105.664	-21.0915	8.29527	0	0	1
-6.10915	105.975	-28.8441	8.29527	0	0	1
6.8129	109.723	3.79879	5.79459	0	1	0	0	0
26.7844	100.921	34.6063	5.79459	0	1	0	0	0
48.7585	97.8175	12.4239	5.79459	0	1	0	0	0
23.6964	117.521	19.6755	5.69575	0	0.5	0.5
-46.925	-32.4503	94.048	5.79459	0	1	0	0	0
-55.2486	15.6637	107.061	5.69575	0	0.5	0.5
-26.0435	3.91432	106.801	8.29527	0	0	1
-52.0889	30.6717	91.9021	8.29527	0	0	1
-59.0022	-1.86029	92.8185	5.79459	0	1	0	0	0
-66.7152	11.9921	100.822	5.69575	0	0.5	0.5
-39.6532	28.9158	111.129	5.69575	0	0.5	0.5
-11.9709	21.8857	118.886	5.69575	0	0.5	0.5
34.7923	-11.6834	103.697	8.29527	0	0	1
33.6801	26.1927	113.756	5.69575	1	1	0
29.7241	15.4221	104.778	8.29527	0	0	1
58.0419	25.5134	89.889	8.29527	0	0	1
12.0459	39.9801	101.767	5.79459	0	1	0	0	0
-2.62251	-36.5445	103.719	5.79459	0	1	0	0	0
-9.04419	1.47672	121.145	5.69575	0	0.5	0.5
-1.89434	0.721619	109.981	5.79459	0	1	0	0	0
66.4621	36.7052	94.8476	5.69575	1	1	0
50.1839	1.03551	110.636	5.69575	1	1	0
64.2314	3.46126	103.064	5.69575	0	0.5	0.5
94.8067	-44.9985	32.9672	8.29527	0	0	1
99.5217	-60.3021	34.913	5.69575	1	1	0
102.832	-38.8023	4.46977	5.79459	0	1	0	0	0
106.876	57.0751	8.93931	5.69575	0	0.5	0.5
111.146	48.7171	-5.76146	5.69575	1	1	0
98.2691	37.5897	60.7462	5.69575	1	1	0
99.3627	38.7462	26.9402	5.79459	0	1	0	0	0
109.809	-4.01144	-5.0893	5.79459	0	1	0	0	0
91.6626	13.3835	59.3199	8.29527	0	0	1
101.054	41.8049	-11.8491	5.79459	0	1	0	0	0
108.567	6.50244	16.4628	8.29527	0	0	1
113.144	43.8904	5.65484	5.69575	0	0.5	0.5
56.4504	71.7454	30.3553	8	0.5	0.5	0.5	0	1
-90.6161	-12.8811	79.896	5.69575	1	1	0
