# Supplementary material for: Mechanistic model of radiotherapy-induced lung fibrosis using coupled 3D agent-based and Monte Carlo simulations
Source: Commun Med (Lond). 2024 Feb 9;4:16. doi: 10.1038/s43856-024-00442-w (PMC10858213; doi:10.1038/s43856-024-00442-w)
Supplement: Supplementary file 8 — Supplementary Software 1 [file 43856_2024_442_MOESM8_ESM.zip › code/HealthyStructure_phagFrac1.0_senescent1.0/exp_1/conc_data.dat]

MCP-1
	0	0	0	0	0	0	0	0	0	0	0	0	0	0	0	0	0	0	0	0	0	0	0	0	0	0	0	0	0	0	0	0	0	0	0	0	0	0	0	0	0	0	0	0	0	0	0	0	0	0	0	0	0	0	0	0	0	0	0	0	0	0	0	0
TNFa
	2.76062e-15	1.26511e-14	1.24525e-14	2.70031e-15	1.25563e-14	8.50485e-14	8.52727e-14	1.25218e-14	1.13925e-14	7.72092e-14	9.01941e-14	1.33219e-14	2.49501e-15	1.14618e-14	1.32271e-14	2.91339e-15	1.27312e-14	8.58684e-14	8.40877e-14	1.2247e-14	8.53955e-14	1.12199e-12	1.11857e-12	8.4321e-14	7.62334e-14	1.00302e-12	1.21795e-12	9.01906e-14	1.12447e-14	7.64667e-14	8.97176e-14	1.3229e-14	1.33972e-14	9.10374e-14	7.14952e-14	1.06098e-14	9.12466e-14	1.21189e-12	9.09456e-13	7.06717e-14	7.48743e-14	9.65676e-13	1.01924e-12	7.79694e-14	1.10586e-14	7.40509e-14	7.81785e-14	1.16436e-14	2.87137e-15	1.31917e-14	1.06899e-14	2.30964e-15	1.32493e-14	9.02949e-14	7.10188e-14	1.05169e-14	1.12334e-14	7.48708e-14	7.69936e-14	1.13688e-14	2.43701e-15	1.10605e-14	1.14265e-14	2.49442e-15
PDGF
	1.54815e-09	1.65768e-09	1.66686e-09	1.55672e-09	1.63974e-09	1.86023e-09	1.88648e-09	1.65722e-09	1.61527e-09	1.82581e-09	1.84136e-09	1.63314e-09	1.50299e-09	1.60562e-09	1.6152e-09	1.51754e-09	1.66021e-09	1.88307e-09	1.89461e-09	1.66168e-09	1.8619e-09	2.61117e-09	2.71611e-09	1.88075e-09	1.81997e-09	2.53998e-09	2.56501e-09	1.84291e-09	1.6011e-09	1.80611e-09	1.82174e-09	1.6184e-09	1.67566e-09	1.9106e-09	1.85276e-09	1.64015e-09	1.89663e-09	2.77438e-09	2.49776e-09	1.83148e-09	1.80937e-09	2.42147e-09	2.56811e-09	1.83273e-09	1.59847e-09	1.78809e-09	1.81876e-09	1.61521e-09	1.56369e-09	1.67047e-09	1.64268e-09	1.53406e-09	1.66149e-09	1.8909e-09	1.83314e-09	1.62541e-09	1.61894e-09	1.81093e-09	1.82688e-09	1.61967e-09	1.50582e-09	1.60167e-09	1.61069e-09	1.51234e-09
MMP
	1.04135e-08	1.20717e-08	1.22072e-08	1.05483e-08	1.18236e-08	1.52504e-08	1.5664e-08	1.20764e-08	1.1476e-08	1.47222e-08	1.49829e-08	1.17341e-08	9.82377e-09	1.13451e-08	1.14859e-08	1.00138e-08	1.21063e-08	1.55863e-08	1.57947e-08	1.2156e-08	1.52866e-08	2.77663e-08	2.96542e-08	1.56041e-08	1.46743e-08	2.65496e-08	2.70893e-08	1.50312e-08	1.13196e-08	1.44836e-08	1.47314e-08	1.15463e-08	1.23302e-08	1.60391e-08	1.51696e-08	1.1874e-08	1.58604e-08	3.07179e-08	2.58905e-08	1.4882e-08	1.46158e-08	2.48298e-08	2.72318e-08	1.49206e-08	1.13504e-08	1.43281e-08	1.47419e-08	1.15307e-08	1.06467e-08	1.2279e-08	1.19086e-08	1.02839e-08	1.21738e-08	1.58005e-08	1.49181e-08	1.16862e-08	1.16332e-08	1.46641e-08	1.48727e-08	1.16103e-08	9.95965e-09	1.14108e-08	1.15052e-08	9.998e-09
ECM
	0	0	0	0	0	0	0	0	0	0	0	0	0	0	0	0	0	0	0	0	0	0.000774381	0.00100106	0	0	0.000684559	0.00084106	0	0	0	0	0	0	0	0	0	0	0.000967923	0.000653327	0	0	0.000817785	0.000810764	0	0	0	0	0	0	0	0	0	0	0	0	0	0	0	0	0	0	0	0	0
TIMP
	4.88128e-11	7.69275e-11	8.01605e-11	5.05258e-11	7.53274e-11	1.58832e-10	1.72255e-10	7.99155e-11	7.27261e-11	1.52962e-10	1.57925e-10	7.60608e-11	4.60305e-11	7.24517e-11	7.4437e-11	4.7881e-11	7.72876e-11	1.62222e-10	1.71354e-10	7.92531e-11	1.59397e-10	6.29949e-10	7.229e-10	1.70681e-10	1.51254e-10	6.13125e-10	6.21898e-10	1.58508e-10	7.1625e-11	1.50522e-10	1.55638e-10	7.49677e-11	8.22816e-11	1.78641e-10	1.49233e-10	7.25548e-11	1.77864e-10	7.71031e-10	5.45398e-10	1.46382e-10	1.43497e-10	5.13128e-10	6.40765e-10	1.57382e-10	7.00155e-11	1.40603e-10	1.56551e-10	7.48657e-11	5.14111e-11	8.13776e-11	7.29183e-11	4.6467e-11	8.12279e-11	1.76298e-10	1.46954e-10	7.14627e-11	7.20226e-11	1.44089e-10	1.5568e-10	7.42122e-11	4.58535e-11	7.05507e-11	7.40422e-11	4.74563e-11
TGFb-inactive
	6.10353e-13	7.60445e-13	7.62846e-13	6.13859e-13	7.59111e-13	1.10607e-12	1.11096e-12	7.63938e-13	7.59645e-13	1.1096e-12	1.12021e-12	7.65574e-13	6.09658e-13	7.60737e-13	7.6424e-13	6.12806e-13	7.58231e-13	1.10478e-12	1.10947e-12	7.63057e-13	1.10225e-12	2.51758e-12	2.53254e-12	1.10978e-12	1.10244e-12	2.53047e-12	2.59031e-12	1.11252e-12	7.55687e-13	1.10275e-12	1.11e-12	7.58148e-13	7.57071e-13	1.10534e-12	1.11355e-12	7.62599e-13	1.09968e-12	2.52376e-12	2.56088e-12	1.10715e-12	1.08772e-12	2.4554e-12	2.39049e-12	1.07441e-12	7.47553e-13	1.08132e-12	1.06875e-12	7.4045e-13	6.0723e-13	7.57281e-13	7.60385e-13	6.10471e-13	7.53113e-13	1.0985e-12	1.10333e-12	7.55173e-13	7.46673e-13	1.08002e-12	1.06725e-12	7.39568e-13	5.9875e-13	7.41461e-13	7.35399e-13	5.92842e-13
TGFb-active
	1.41553e-15	1.05963e-14	1.29286e-14	1.74459e-15	1.04313e-14	1.14122e-13	1.43758e-13	1.2949e-14	1.05513e-14	1.19863e-13	1.19113e-13	1.09392e-14	1.39385e-15	1.05718e-14	1.07742e-14	1.45912e-15	1.06396e-14	1.15546e-13	1.42517e-13	1.27763e-14	1.14402e-13	2.13655e-12	2.7894e-12	1.42594e-13	1.18358e-13	2.3585e-12	2.2593e-12	1.19194e-13	1.03794e-14	1.18435e-13	1.1805e-13	1.0796e-14	1.36987e-14	1.5269e-13	8.83036e-14	8.14803e-15	1.52426e-13	2.99929e-12	1.61749e-12	8.69602e-14	8.22538e-14	1.50535e-12	2.38954e-12	1.21894e-13	7.5976e-15	8.09104e-14	1.2163e-13	1.08911e-14	1.83618e-15	1.35465e-14	8.19134e-15	1.09385e-15	1.35268e-14	1.51262e-13	8.72399e-14	8.00478e-15	7.80598e-15	8.23342e-14	1.20389e-13	1.07184e-14	1.05276e-15	7.61942e-15	1.06987e-14	1.44046e-15
IL-13
	8.449e-10	1.89325e-09	1.89431e-09	8.45399e-10	2.06744e-09	6.01699e-09	6.0217e-09	2.06887e-09	2.76158e-09	8.67734e-09	8.68012e-09	2.76262e-09	1.2641e-09	2.93613e-09	2.93681e-09	1.26445e-09	1.77895e-09	5.28584e-09	5.28927e-09	1.77979e-09	5.7087e-09	3.0147e-08	3.01875e-08	5.7129e-09	8.25298e-09	4.95213e-08	4.9534e-08	8.25627e-09	2.76132e-09	8.67662e-09	8.67913e-09	2.76223e-09	1.34729e-09	3.72356e-09	3.71431e-09	1.34487e-09	4.03163e-09	1.88305e-08	1.87358e-08	4.0216e-09	5.7042e-09	3.01038e-08	3.01462e-08	5.70681e-09	2.06615e-09	6.0115e-09	6.01488e-09	2.06684e-09	5.69086e-10	1.23277e-09	1.23057e-09	5.68053e-10	1.34703e-09	3.72283e-09	3.71332e-09	1.34448e-09	1.77766e-09	5.28035e-09	5.28245e-09	1.77776e-09	8.4428e-10	1.89156e-09	1.89203e-09	8.44467e-10
FGF-2
	0	0	0	0	0	0	0	0	0	0	0	0	0	0	0	0	0	0	0	0	0	0	0	0	0	0	0	0	0	0	0	0	0	0	0	0	0	0	0	0	0	0	0	0	0	0	0	0	0	0	0	0	0	0	0	0	0	0	0	0	0	0	0	0
