# Supplementary material for: Mechanistic model of radiotherapy-induced lung fibrosis using coupled 3D agent-based and Monte Carlo simulations
Source: Commun Med (Lond). 2024 Feb 9;4:16. doi: 10.1038/s43856-024-00442-w (PMC10858213; doi:10.1038/s43856-024-00442-w)
Supplement: Supplementary file 8 — Supplementary Software 1 [file 43856_2024_442_MOESM8_ESM.zip › code/HealthyStructure_phagFrac1.0_senescent1.0/exp_1/alv11.dat]

-36.8743	-22.5586	-101.15	5.79459	0	1	0	0	0
-68.2914	-39.5287	-76.6405	5.79459	0	1	0	0	0
-67.3204	-95.7051	-32.7242	5.69575	0	0.5	0.5
-71.5747	-60.5606	-57.528	8.29527	0	0	1
-96.2791	-35.4968	-39.6271	5.79459	0	1	0	0	0
-60.9658	-84.8172	-34.4746	8.29527	0	0	1
-86.8217	-65.2221	-17.5518	5.79459	0	1	0	0	0
-62.7765	-74.3465	-72.7435	5.69575	1	1	0
21.5431	-114.625	-34.0139	5.69575	1	1	0
5.14487	-95.6885	-74.6803	5.69575	1	1	0
-42.0141	40.785	-76.334	8	0	1	1	0	1
-32.4709	-106.961	-47.5914	5.69575	0	0.5	0.5
29.8091	-62.2024	-100.011	5.69575	0	0.5	0.5
6.41287	-70.8746	-98.468	5.69575	0	0.5	0.5
61.1898	-94.418	-45.8363	5.69575	1	1	0
32.7067	-30.8783	-100.383	8.29527	0	0	1
10.9343	-60.3452	-104.875	5.69575	1	1	0
-31.8389	-66.2762	-81.8154	8.29527	0	0	1
-13.2261	-40.5649	-101.388	8.29527	0	0	1
-25.6023	-86.9747	-62.289	8.29527	0	0	1
7.66339	-68.4502	-85.7644	5.79459	0	1	0	0	0
15.3091	-95.7029	-52.0249	5.79459	0	1	0	0	0
36.7414	-75.7356	-70.8109	5.79459	0	1	0	0	0
82.9926	-45.2924	-17.7777	8	0	1	1	0	1
104.114	-22.7986	-27.2104	8.29527	0	0	1
63.4277	-50.1962	-74.5471	5.79459	0	1	0	0	0
77.5216	-62.2184	-47.1092	5.79459	0	1	0	0	0
103.429	-42.0651	-47.8842	5.69575	0	0.5	0.5
71.9627	-87.4706	-43.9339	5.69575	0	0.5	0.5
89.686	-69.639	-43.2058	5.69575	0	0.5	0.5
110.926	-40.6434	-28.3435	5.69575	0	0.5	0.5
-59.7521	11.5752	-91.6281	8.29527	0	0	1
-77.2001	49.5066	-79.6874	5.69575	0	0.5	0.5
-81.2619	17.9206	-88.517	5.69575	1	1	0
-85.8701	58.7269	-35.7419	8.29527	0	0	1
-80.0456	22.3233	-48.4752	8	0.5	0.5	0.5	0	1
-100.264	39.4344	-22.1808	8.29527	0	0	1
-89.372	8.58423	-63.5527	8.29527	0	0	1
-69.9171	48.2811	-69.8552	5.79459	0	1	0	0	0
-73.3005	-8.29948	-81.5975	5.79459	0	1	0	0	0
-52.3125	68.9564	-67.8853	5.79459	0	1	0	0	0
-48.0997	11.4158	-110.977	5.69575	0	0.5	0.5
-96.9193	45.7607	-57.2058	5.69575	0	0.5	0.5
-102.801	6.83919	-38.5376	5.79459	0	1	0	0	0
-62.528	91.7118	-49.3872	5.69575	0	0.5	0.5
-67.7295	75.0708	-67.3573	5.69575	0	0.5	0.5
-20.9748	15.8123	-118.617	5.69575	0	0.5	0.5
-2.30072	97.2689	-51.3173	8.29527	0	0	1
-14.3611	29.979	-90.2795	8	0.5	0.5	0.5	0	1
50.8146	60.2763	-92.4368	5.69575	1	1	0
-35.9133	37.4237	-109.862	5.69575	0	0.5	0.5
0.0169525	11.1779	-120.974	5.69575	1	1	0
6.89097	65.4183	-70.1972	8	0	1	1	0	1
14.1646	43.8253	-84.4645	8	0.5	0.5	0.5	0	1
-21.9393	71.7477	-80.4421	8.29527	0	0	1
24.1317	12.3365	-106.609	8.29527	0	0	1
33.8082	51.0913	-74.1766	8	0.5	0.5	0.5	0	1
12.4922	75.6433	-78.8851	8.29527	0	0	1
44.2601	81.22	-59.5346	5.79459	0	1	0	0	0
-11.405	38.6865	-102.341	5.79459	0	1	0	0	0
66.0641	28.6089	-83.1689	8.29527	0	0	1
53.2303	-13.0649	-95.3722	8.29527	0	0	1
25.338	47.789	-95.7808	5.79459	0	1	0	0	0
-20.0933	7.99211	-107.853	5.79459	0	1	0	0	0
-35.9378	94.6007	-43.1181	5.79459	0	1	0	0	0
4.76407	33.1728	-116.777	5.69575	0	0.5	0.5
72.6675	-4.0441	-82.4808	5.79459	0	1	0	0	0
59.467	83.1904	-65.5968	5.69575	1	1	0
-38.8788	79.0013	-83.7086	5.69575	0	0.5	0.5
-6.98659	47.7809	-111.481	5.69575	0	0.5	0.5
36.0441	98.7921	-32.2664	5.79459	0	1	0	0	0
43.2258	109.926	-28.4177	5.69575	0	0.5	0.5
82.2119	83.4516	-32.2014	5.69575	0	0.5	0.5
77.5847	61.0845	-48.4695	8.29527	0	0	1
97.1446	42.5002	-29.2687	8.29527	0	0	1
89.4077	-18.787	-61.2642	5.79459	0	1	0	0	0
-34.9212	-102.302	-20.3666	5.79459	0	1	0	0	0
-91.9596	-79.2111	-5.37971	5.69575	1	1	0
-84.9891	-51.2639	70.0665	5.69575	1	1	0
-50.0559	-85.4298	47.9183	5.79459	0	1	0	0	0
-72.6139	-67.6073	70.1169	5.69575	1	1	0
-71.4588	-79.3543	26.3921	5.79459	0	1	0	0	0
-105.455	-30.1257	-8.46452	8.29527	0	0	1
-93.4046	-54.487	20.1679	5.79459	0	1	0	0	0
-60.3567	-105.274	-5.86938	5.69575	0	0.5	0.5
-107.377	-54.3849	-16.5019	5.69575	0	0.5	0.5
-63.1952	-89.9277	-4.40087	5.79459	0	1	0	0	0
-74.2528	-50.9815	63.1423	5.79459	0	1	0	0	0
44.1227	-112.643	-11.1644	5.69575	1	1	0
50.6118	-88.4053	41.5034	8.29527	0	0	1
-10.3479	-97.8115	49.2527	8.29527	0	0	1
-4.36622	-109.083	-13.4885	8.29527	0	0	1
48.9042	-97.01	-17.2463	8.29527	0	0	1
27.8329	-91.1195	54.9779	5.79459	0	1	0	0	0
-41.9576	-57.9392	64.328	8	0	1	1	0	1
12.5282	-94.3202	-14.2204	8	0	1	1	0	1
7.2105	-108.487	16.6878	5.79459	0	1	0	0	0
69.7798	-81.9467	-22.7048	5.79459	0	1	0	0	0
-30.0872	-104.321	17.6603	5.79459	0	1	0	0	0
74.1763	-74.5804	32.1814	5.79459	0	1	0	0	0
39.4005	-102.531	5.92031	5.79459	0	1	0	0	0
54.3529	-94.832	53.0481	5.69575	0	0.5	0.5
-34.472	-79.862	84.8154	5.69575	1	1	0
-53.4431	-27.79	105.506	5.69575	0	0.5	0.5
13.0988	-77.8719	92.3271	5.69575	1	1	0
2.56025	-10.2626	109.49	8.29527	0	0	1
22.5046	-68.2971	83.2409	5.79459	0	1	0	0	0
-2.98721	-77.6281	77.8779	8.29527	0	0	1
-11.5708	-71.0514	97.8726	5.69575	1	1	0
33.3873	38.1976	81.7417	8	0.5	0.5	0.5	0	1
-11.5553	-34.9313	103.664	8.29527	0	0	1
-11.5277	-58.0807	92.7004	8.29527	0	0	1
-64.6701	-25.9983	85.0991	5.79459	0	1	0	0	0
-46.0301	-48.4247	87.3858	5.79459	0	1	0	0	0
69.4022	-44.8896	72.5828	5.79459	0	1	0	0	0
46.4988	-56.9162	81.8438	5.79459	0	1	0	0	0
29.7179	-31.5207	101.11	5.79459	0	1	0	0	0
-34.8115	-31.2055	112.135	5.69575	0	0.5	0.5
72.117	-97.7558	1.68872	5.69575	0	0.5	0.5
111.138	-46.6817	15.132	5.69575	0	0.5	0.5
91.7405	-59.5047	11.9526	5.79459	0	1	0	0	0
113.956	-41.9247	-4.02197	5.69575	0	0.5	0.5
86.2808	-17.4093	65.9738	5.79459	0	1	0	0	0
93.2844	-55.4689	-17.9451	5.79459	0	1	0	0	0
93.6397	-43.6483	37.768	5.79459	0	1	0	0	0
69.7638	-19.71	97.4907	5.69575	0	0.5	0.5
-100.281	-21.5466	39.7434	8.29527	0	0	1
-62.0922	90.5782	6.33606	5.79459	0	1	0	0	0
-61.8504	64.9164	63.7212	5.79459	0	1	0	0	0
-102.414	58.1919	29.7479	5.69575	1	1	0
-98.0651	28.3591	40.9755	8.29527	0	0	1
-67.3934	79.0187	36.2515	8.29527	0	0	1
-103.18	1.35114	38.1067	8.29527	0	0	1
-87.0158	-6.37259	66.9899	5.79459	0	1	0	0	0
-75.8941	77.9184	-16.3953	5.79459	0	1	0	0	0
-89.066	54.457	34.6653	5.79459	0	1	0	0	0
-109.452	10.8165	1.83167	5.79459	0	1	0	0	0
-76.3757	63.495	69.9646	5.69575	1	1	0
19.849	93.5197	54.4066	8.29527	0	0	1
57.4886	82.9584	43.7375	5.79459	0	1	0	0	0
34.8053	87.4714	-19.8198	8	0.5	0.5	0.5	0	1
-6.55263	108.756	15.1386	5.79459	0	1	0	0	0
46.3659	99.7069	2.95539	5.79459	0	1	0	0	0
-36.4949	91.3604	49.2077	5.79459	0	1	0	0	0
14.0881	80.0971	74.0674	5.79459	0	1	0	0	0
-0.000801086	102.932	38.7954	5.79459	0	1	0	0	0
48.3769	92.4892	62.1717	5.69575	0	0.5	0.5
-35.7023	103.625	-9.33527	5.79459	0	1	0	0	0
-34.4774	111.873	32.4905	5.69575	0	0.5	0.5
64.3006	102.371	12.0638	5.69575	1	1	0
7.03272	108.548	-16.3701	5.79459	0	1	0	0	0
-70.899	28.5914	79.094	5.79459	0	1	0	0	0
37.1238	27.3768	99.8616	5.79459	0	1	0	0	0
-52.1104	1.4481	96.8628	5.79459	0	1	0	0	0
-41.7135	62.0972	80.6469	5.79459	0	1	0	0	0
-32.8474	25.4888	101.84	5.79459	0	1	0	0	0
29.2534	7.7191	117.666	5.69575	1	1	0
-21.6447	34.2583	114.533	5.69575	1	1	0
47.6954	47.0743	87.2305	8.29527	0	0	1
31.1023	-0.417023	105.51	8.29527	0	0	1
67.2113	0.512314	87.0769	8.29527	0	0	1
-11.7562	58.4244	92.4575	8.29527	0	0	1
34.7486	66.8712	80.1297	5.79459	0	1	0	0	0
-1.17902	33.0447	104.912	5.79459	0	1	0	0	0
-16.5622	21.4574	118.425	5.69575	0	0.5	0.5
52.5639	12.1569	108.854	5.69575	1	1	0
99.7733	0.099411	69.3194	5.69575	0	0.5	0.5
94.3687	28.4889	48.8152	8.29527	0	0	1
108.608	8.96147	-14.9675	5.79459	0	1	0	0	0
90.8139	-6.76414	80.4175	5.69575	1	1	0
77.0045	29.3103	-49.6657	8	0	1	1	0	1
99.5996	-5.55611	46.357	8.29527	0	0	1
88.2122	56.3156	33.8699	8.29527	0	0	1
87.2241	65.6222	-13.6267	8.29527	0	0	1
71.102	83.5718	7.71656	5.79459	0	1	0	0	0
90.4889	20.346	-59.1422	5.79459	0	1	0	0	0
107.018	-15.7031	20.0115	5.79459	0	1	0	0	0
78.8364	31.9056	69.7628	5.79459	0	1	0	0	0
103.997	35.332	6.0157	5.79459	0	1	0	0	0
111.988	3.65643	46.9637	5.69575	0	0.5	0.5
81.8499	86.7694	23.0554	5.69575	0	0.5	0.5
73.8238	94.5483	-19.2177	5.69575	0	0.5	0.5
97.3715	71.3285	13.8182	5.69575	0	0.5	0.5
