# Supplementary material for: Mechanistic model of radiotherapy-induced lung fibrosis using coupled 3D agent-based and Monte Carlo simulations
Source: Commun Med (Lond). 2024 Feb 9;4:16. doi: 10.1038/s43856-024-00442-w (PMC10858213; doi:10.1038/s43856-024-00442-w)
Supplement: Supplementary file 8 — Supplementary Software 1 [file 43856_2024_442_MOESM8_ESM.zip › code/HealthyStructure_phagFrac1.0_senescent1.0/exp_1/alv13.dat]

-19.8588	-102.982	-61.3216	5.69575	1	1	0
-89.3254	-68.9765	-44.9791	5.69575	0	0.5	0.5
-48.9928	-77.0076	-61.3965	8.29527	0	0	1
-52.9234	-71.9647	-82.3414	5.69575	0	0.5	0.5
-72.8324	-38.2066	-73.0459	5.79459	0	1	0	0	0
-40.7206	-14.2008	-101.194	5.79459	0	1	0	0	0
-89.2597	-25.3914	-78.4084	5.69575	1	1	0
-37.3349	-7.21248	-115.386	5.69575	1	1	0
33.8458	-13.2549	-115.926	5.69575	0	0.5	0.5
41.6138	-71.5946	-72.4051	8.29527	0	0	1
41.3419	-21.1373	-99.7199	8.29527	0	0	1
40.6235	-98.4344	-27.5753	5.79459	0	1	0	0	0
-8.02049	-76.7083	-78.4316	5.79459	0	1	0	0	0
-33.133	13.6128	-116.09	5.69575	1	1	0
-37.1409	-78.7036	-84.7714	5.69575	1	1	0
40.8357	7.17487	-114.197	5.69575	1	1	0
-28.0699	-38.4766	-83.5889	8	0	1	1	0	1
-72.0221	-5.70816	-63.5273	8	0.5	0.5	0.5	0	1
-46.7729	-36.4222	-92.6592	8.29527	0	0	1
50.5775	-50.4927	-83.6206	5.79459	0	1	0	0	0
40.6751	-89.7338	-48.9222	8.29527	0	0	1
51.3403	14.0667	-96.2616	8.29527	0	0	1
-1.55038	-24.5788	-107.208	8.29527	0	0	1
78.0476	-66.6864	-39.5017	5.79459	0	1	0	0	0
3.86547	-8.06975	-109.635	5.79459	0	1	0	0	0
77.5685	-9.3418	-77.4329	5.79459	0	1	0	0	0
51.3144	-11.7212	-109.496	5.69575	0	0.5	0.5
-32.5799	-46.8379	-107.26	5.69575	0	0.5	0.5
110.001	-0.888718	-51.5648	5.69575	1	1	0
78.0284	-75.6131	-54.3519	5.69575	0	0.5	0.5
70.5422	13.887	-97.9329	5.69575	0	0.5	0.5
77.7798	-17.4789	-53.8548	8	0	1	1	0	1
85.3034	-38.2964	-57.9371	8.29527	0	0	1
98.8077	-19.0034	-44.4512	8.29527	0	0	1
89.2574	-59.1546	-57.3913	5.69575	0	0.5	0.5
88.4155	-71.7235	-42.4223	5.69575	0	0.5	0.5
-47.6163	84.166	-52.4287	8.29527	0	0	1
-49.7989	65.7148	-89.2274	5.69575	1	1	0
-77.8317	82.5546	-43.4381	5.69575	1	1	0
-98.5183	56.9851	-42.5058	5.69575	1	1	0
-63.9625	86.9718	-55.719	5.69575	1	1	0
-66.9663	19.5869	-85.0404	8.29527	0	0	1
-83.0769	40.5161	-59.6378	5.79459	0	1	0	0	0
-89.6399	1.29518	-63.7417	5.79459	0	1	0	0	0
60.8589	45.0988	-79.764	8.29527	0	0	1
10.0246	39.3317	-87.2239	8	0	1	1	0	1
-0.439812	80.0722	-75.4205	8.29527	0	0	1
83.4553	-7.81186	-47.2202	8	0.5	0.5	0.5	0	1
8.87738	24.0998	-106.96	5.79459	0	1	0	0	0
0.951591	59.1971	-92.7082	5.79459	0	1	0	0	0
-22.184	35.4419	-101.743	8.29527	0	0	1
-51.4378	36.4464	-90.1433	5.79459	0	1	0	0	0
33.6763	84.5034	-61.8473	5.79459	0	1	0	0	0
-43.9511	67.989	-74.4702	5.79459	0	1	0	0	0
53.4282	64.8664	-70.9773	5.79459	0	1	0	0	0
36.0805	33.1039	-98.5004	5.79459	0	1	0	0	0
28.9142	108.229	-47.0134	5.69575	0	0.5	0.5
22.3666	48.7885	-108.992	5.69575	0	0.5	0.5
87.2681	39.6827	-74.6289	5.69575	0	0.5	0.5
95.5663	17.941	-51.4316	8.29527	0	0	1
79.6833	80.3861	-44.1423	5.69575	0	0.5	0.5
-41.8393	-110.402	-28.6498	5.69575	0	0.5	0.5
21.0274	-118.105	19.2058	5.69575	0	0.5	0.5
26.4629	-106.146	-11.5231	8.29527	0	0	1
-14.1639	-105.186	28.9027	8.29527	0	0	1
-23.2036	-106.247	-16.5278	5.79459	0	1	0	0	0
13.947	-116.501	31.5088	5.69575	0	0.5	0.5
-21.4159	-97.1202	-47.0002	5.79459	0	1	0	0	0
18.0005	-119.769	-9.55479	5.69575	0	0.5	0.5
-3.64162	-115.147	38.5718	5.69575	0	0.5	0.5
-119.955	-18.7891	-4.19859	5.69575	1	1	0
-96.4161	-14.631	50.8907	5.79459	0	1	0	0	0
-49.8254	-77.458	60.1472	5.79459	0	1	0	0	0
-86.8648	-59.5876	-31.6833	5.79459	0	1	0	0	0
-81.2545	-74.1178	2.06226	5.79459	0	1	0	0	0
-98.1658	-71.5532	-1.87875	5.69575	0	0.5	0.5
-79.393	-50.4682	-20.131	8	0	1	1	0	1
-104.781	-30.433	-13.9539	8.29527	0	0	1
-105.452	20.043	-24.043	5.79459	0	1	0	0	0
-109.169	2.42398	13.276	5.79459	0	1	0	0	0
-103.383	-32.0988	19.5373	5.79459	0	1	0	0	0
-64.7763	-74.7177	-48.1798	5.79459	0	1	0	0	0
-101.635	-13.7308	-39.7727	5.79459	0	1	0	0	0
-48.2946	-98.7421	4.19896	5.79459	0	1	0	0	0
-62.864	-84.412	31.9802	5.79459	0	1	0	0	0
-87.3332	-52.6765	41.208	5.79459	0	1	0	0	0
-106.834	-57.5948	-5.4115	5.69575	0	0.5	0.5
74.7675	-77.0137	24.0563	5.79459	0	1	0	0	0
-19.3854	-96.1971	49.7025	5.79459	0	1	0	0	0
11.9878	-53.9478	78.749	8	0.5	0.5	0.5	0	1
57.6565	-82.875	67.5823	5.69575	1	1	0
50.4609	-64.5079	73.4331	8.29527	0	0	1
15.6444	-83.332	45.4588	8	0	1	1	0	1
48.6562	-94.6913	27.679	8.29527	0	0	1
31.7383	-93.2577	48.9457	5.79459	0	1	0	0	0
75.7545	-79.4305	-7.21465	5.79459	0	1	0	0	0
-89.2526	-14.4146	81.1548	5.69575	1	1	0
-70.4988	-20.0425	82.0257	8.29527	0	0	1
-75.0671	9.19911	79.8769	5.79459	0	1	0	0	0
-44.3768	-28.9582	96.3957	5.79459	0	1	0	0	0
-63.3793	2.2894	103.623	5.69575	0	0.5	0.5
48.139	-46.7308	101.287	5.69575	1	1	0
-9.74254	-69.776	84.4771	8.29527	0	0	1
22.9748	-74.0954	77.9874	5.79459	0	1	0	0	0
-47.1554	-51.4364	85.0333	8.29527	0	0	1
48.7548	-39.2267	90.4656	5.79459	0	1	0	0	0
9.85164	-40.3869	101.842	5.79459	0	1	0	0	0
-12.7068	-21.6456	107.098	5.79459	0	1	0	0	0
-13.0618	-33.7527	115.974	5.69575	0	0.5	0.5
-24.6102	-64.7457	99.811	5.69575	1	1	0
19.6581	4.47165	119.806	5.69575	0	0.5	0.5
-37.3874	6.26003	115.425	5.69575	1	1	0
2.2144	-6.27904	121.308	5.69575	1	1	0
89.7846	-73.1184	36.7739	5.69575	1	1	0
89.5109	-43.9366	46.4475	8.29527	0	0	1
103.826	-34.8768	-10.1826	5.79459	0	1	0	0	0
105.046	9.36287	60.3369	5.69575	0	0.5	0.5
110.218	-26.9772	43.4056	5.69575	1	1	0
75.3804	-25.9656	53.8429	8	0.5	0.5	0.5	0	1
109.518	-10.2872	0.0668335	5.79459	0	1	0	0	0
81.1606	-7.69278	73.8521	8.29527	0	0	1
96.691	5.35327	52.1637	8.29527	0	0	1
102.888	-28.1251	26.8888	5.79459	0	1	0	0	0
107.873	-2.77083	55.8276	5.69575	0	0.5	0.5
120.107	-11.492	-14.2185	5.69575	0	0.5	0.5
93.8344	-77.1309	-2.41782	5.69575	0	0.5	0.5
88.6538	6.86473	82.7845	5.69575	0	0.5	0.5
-96.1843	53.3714	-0.24939	8.29527	0	0	1
-61.7829	89.7017	15.3777	8.29527	0	0	1
-101.175	34.2278	26.3063	5.79459	0	1	0	0	0
-82.7875	80.5843	37.5806	5.69575	0	0.5	0.5
-99.7362	67.6127	15.5278	5.69575	1	1	0
-78.1126	58.7957	50.413	8.29527	0	0	1
-60.0047	90.1269	-19.4056	5.79459	0	1	0	0	0
-93.3013	22.1499	53.8911	5.79459	0	1	0	0	0
-80.5337	74.7895	4.56543	5.79459	0	1	0	0	0
-83.1423	60.7505	-38.6878	5.79459	0	1	0	0	0
-96.1693	66.8026	32.3849	5.69575	0	0.5	0.5
-50.1256	72.7445	65.5379	5.79459	0	1	0	0	0
41.4099	99.6347	-21.4042	5.79459	0	1	0	0	0
7.6877	109.421	8.24284	8.29527	0	0	1
45.6673	78.518	-31.7001	8	0.5	0.5	0.5	0	1
69.196	-12.8079	65.5958	8	0	1	1	0	1
-49.5174	89.5981	40.2517	5.79459	0	1	0	0	0
-19.6628	102.717	-34.0954	8.29527	0	0	1
-23.194	104.11	26.8913	5.79459	0	1	0	0	0
30.7404	93.3537	49.3976	5.79459	0	1	0	0	0
33.0506	103.949	14.2189	5.79459	0	1	0	0	0
55.1467	61.8223	72.3661	5.79459	0	1	0	0	0
-8.7737	107.912	-19.4416	5.79459	0	1	0	0	0
17.2831	101.822	-37.8631	5.79459	0	1	0	0	0
20.9924	72.5736	79.9525	5.79459	0	1	0	0	0
18.3429	120.091	-1.23877	5.69575	0	0.5	0.5
52.276	108.844	13.4228	5.69575	0	0.5	0.5
-41.9951	39.621	93.6303	8.29527	0	0	1
-52.1467	51.986	96.633	5.69575	1	1	0
-58.4584	75.8324	74.7829	5.69575	1	1	0
-18.6359	65.8194	86.1424	8.29527	0	0	1
-7.48675	14.2021	108.822	5.79459	0	1	0	0	0
-14.2715	78.4251	75.8012	5.79459	0	1	0	0	0
19.3313	40.7215	100.338	8.29527	0	0	1
30.9751	-1.62289	105.536	5.79459	0	1	0	0	0
-42.9313	10.9997	100.677	5.79459	0	1	0	0	0
-9.10437	94.028	56.3546	5.79459	0	1	0	0	0
44.1622	36.2247	94.0079	5.79459	0	1	0	0	0
2.24434	53.4472	109.079	5.69575	0	0.5	0.5
14.7498	49.132	110.136	5.69575	0	0.5	0.5
-33.2438	19.0504	115.29	5.69575	0	0.5	0.5
81.6927	50.5641	-53.5683	5.79459	0	1	0	0	0
96.1688	72.5663	-15.7518	5.69575	0	0.5	0.5
85.1522	68.8042	-10.6943	8.29527	0	0	1
75.0159	71.0553	63.9035	5.69575	1	1	0
21.6411	92.9137	-12.4173	8	0.5	0.5	0.5	0	1
64.9506	87.6997	-13.7901	8.29527	0	0	1
90.2096	53.1411	-33.7378	8.29527	0	0	1
66.4284	87.167	9.44405	8.29527	0	0	1
76.3333	65.2505	44.8954	8.29527	0	0	1
66.1541	83.0561	28.7283	8.29527	0	0	1
75.0551	44.0323	67.2896	8.29527	0	0	1
81.606	20.3736	70.8899	5.79459	0	1	0	0	0
61.4175	-6.83455	91.001	5.79459	0	1	0	0	0
106.838	23.4197	11.7154	5.79459	0	1	0	0	0
