# Supplementary material for: Mechanistic model of radiotherapy-induced lung fibrosis using coupled 3D agent-based and Monte Carlo simulations
Source: Commun Med (Lond). 2024 Feb 9;4:16. doi: 10.1038/s43856-024-00442-w (PMC10858213; doi:10.1038/s43856-024-00442-w)
Supplement: Supplementary file 8 — Supplementary Software 1 [file 43856_2024_442_MOESM8_ESM.zip › code/HealthyStructure_phagFrac1.0_senescent1.0/exp_1/alv12.dat]

-92.3283	-7.18596	-78.6368	5.69575	0	0.5	0.5
-67.3547	-2.67198	-86.9265	8.29527	0	0	1
-68.7065	-67.7484	-52.8165	5.79459	0	1	0	0	0
-81.6509	-44.8215	-78.0006	5.69575	1	1	0
-88.0536	-33.9944	-56.4811	8.29527	0	0	1
-74.6221	-25.4194	-92.4408	5.69575	1	1	0
-79.6601	-56.2689	-72.4432	5.69575	1	1	0
-35.9247	46.2182	-76.345	8	0	1	1	0	1
-78.4982	-52.3717	18.7273	8	0.5	0.5	0.5	0	1
-2.9864	-85.515	-43.9687	8	0.5	0.5	0.5	0	1
-73.7148	-78.4945	-22.4666	5.79459	0	1	0	0	0
-55.5806	-37.3209	-87.2809	5.79459	0	1	0	0	0
-94.0078	-16.6709	-54.6317	5.79459	0	1	0	0	0
-100.008	-34.6659	-59.6616	5.69575	0	0.5	0.5
-13.3957	-70.5256	-98.0124	5.69575	1	1	0
39.6306	-28.7635	-111.184	5.69575	1	1	0
-1.69243	-101.023	-43.4957	8.29527	0	0	1
-8.2316	-3.80162	-121.152	5.69575	1	1	0
53.9384	-76.9991	-57.1121	8.29527	0	0	1
30.1623	-96.2953	-43.7888	8.29527	0	0	1
-16.2399	-26.3131	-105.562	5.79459	0	1	0	0	0
-1.13393	-81.1127	-74.293	8.29527	0	0	1
-41.5641	-55.2316	-85.5681	8.29527	0	0	1
-17.503	-67.6113	-84.9853	5.79459	0	1	0	0	0
15.0186	-49.169	-97.2464	5.79459	0	1	0	0	0
38.5473	-68.2126	-77.2084	5.79459	0	1	0	0	0
48.0306	-11.781	-110.969	5.69575	0	0.5	0.5
-28.896	-89.7776	-76.5826	5.69575	1	1	0
85.0315	-70.1118	-51.1253	5.69575	0	0.5	0.5
77.6668	-33.7364	-70.212	5.79459	0	1	0	0	0
69.9109	39.0744	-75.4034	5.79459	0	1	0	0	0
64.927	-12.2887	-87.9402	8.29527	0	0	1
100.536	-28.7821	-34.1193	5.79459	0	1	0	0	0
90.4941	9.81148	-61.762	5.79459	0	1	0	0	0
50.9584	3.07869	-97.4359	5.79459	0	1	0	0	0
71.7033	-67.4586	-49.0718	5.79459	0	1	0	0	0
82.4802	-53.1043	-71.6719	5.69575	0	0.5	0.5
-85.1166	-21.4204	66.3049	8.29527	0	0	1
-86.6356	-48.8231	47.0168	5.79459	0	1	0	0	0
-105.073	-30.1203	53.0316	5.69575	0	0.5	0.5
-119.653	-20.4857	-4.83597	5.69575	1	1	0
-102.545	-16.0405	63.1436	5.69575	1	1	0
-114.17	-23.887	33.9774	5.69575	1	1	0
-105.917	-29.3056	-4.76511	8.29527	0	0	1
-66.7246	-70.1136	52.2676	5.79459	0	1	0	0	0
-88.307	-64.6865	10.8412	5.79459	0	1	0	0	0
-105.48	-0.670646	31.2051	5.79459	0	1	0	0	0
-108.32	-15.9433	10.6115	5.79459	0	1	0	0	0
-117.151	-10.3763	-30.4625	5.69575	0	0.5	0.5
-120.035	-3.09619	-18.4986	5.69575	1	1	0
-118.15	-27.9659	4.33347	5.69575	0	0.5	0.5
-118.479	-4.6447	26.4744	5.69575	1	1	0
-74.22	-10.5372	95.6047	5.69575	1	1	0
-67.2699	-21.8451	98.7802	5.69575	1	1	0
-63.3425	-35.4739	82.6394	8.29527	0	0	1
-42.1474	-51.939	87.3266	5.79459	0	1	0	0	0
-73.9255	-28.8253	92.0015	5.69575	0	0.5	0.5
-16.2639	-107.473	16.8862	5.79459	0	1	0	0	0
15.9958	-108.687	-5.60126	5.79459	0	1	0	0	0
-23.074	-108.328	49.9255	5.69575	0	0.5	0.5
-14.9908	-113.766	39.9045	5.69575	0	0.5	0.5
-6.46571	-114.991	-38.6715	5.69575	0	0.5	0.5
-51.8933	-58.3561	56.1883	8	0	1	1	0	1
8.60301	-103.952	34.9295	8.29527	0	0	1
-39.3146	-97.5001	-32.3742	8.29527	0	0	1
-35.5772	-104.065	-2.16914	8.29527	0	0	1
-60.7926	-90.004	17.4223	5.79459	0	1	0	0	0
48.0863	-98.8654	-3.65311	5.79459	0	1	0	0	0
6.9592	-90.9173	61.5273	5.79459	0	1	0	0	0
47.3486	-91.243	39.1513	5.79459	0	1	0	0	0
-37.6508	-88.4444	53.479	5.79459	0	1	0	0	0
68.743	-99.1191	-14.4814	5.69575	1	1	0
88.4893	-56.7146	-32.4516	8.29527	0	0	1
84.1127	-63.882	30.7268	8.29527	0	0	1
105.562	-30.8852	1.64024	5.79459	0	1	0	0	0
120.616	-14.5494	-0.208359	5.69575	0	0.5	0.5
107.649	-48.4223	28.7846	5.69575	0	0.5	0.5
85.2443	-84.99	-16.4324	5.69575	1	1	0
5.7128	-3.38982	95.9758	8	0.5	0.5	0.5	0	1
36.1979	-51.6607	72.6385	8	0	1	1	0	1
73.5939	-81.7541	-0.44603	8.29527	0	0	1
87.8899	-9.93398	65.3965	8.29527	0	0	1
66.3627	-55.6732	67.7974	5.79459	0	1	0	0	0
97.1186	-43.9469	27.1154	5.79459	0	1	0	0	0
96.509	-25.8827	46.001	5.79459	0	1	0	0	0
97.3953	-71.8763	10.3851	5.69575	0	0.5	0.5
102.66	6.38956	38.9891	5.79459	0	1	0	0	0
-27.0063	-28.5403	102.743	5.79459	0	1	0	0	0
39.9126	-38.3607	108.145	5.69575	0	0.5	0.5
27.1794	-79.4271	71.0818	8.29527	0	0	1
22.3947	-53.7343	93.3315	8.29527	0	0	1
-9.71985	-65.537	87.809	5.79459	0	1	0	0	0
53.6349	-22.3827	93.3933	5.79459	0	1	0	0	0
19.4081	-20.8824	106.241	5.79459	0	1	0	0	0
29.4292	-52.483	105.549	5.69575	0	0.5	0.5
-36.1316	-7.44276	115.754	5.69575	1	1	0
95.1065	0.350369	75.5939	5.69575	0	0.5	0.5
-72.0919	42.8192	-71.1988	8.29527	0	0	1
-80.8106	74.421	5.5824	5.79459	0	1	0	0	0
-90.7121	38.8943	-48.5648	5.79459	0	1	0	0	0
-107.985	1.26572	-20.9126	5.79459	0	1	0	0	0
-44.9691	54.7756	-84.1325	5.79459	0	1	0	0	0
-68.6896	73.1305	-45.0962	5.79459	0	1	0	0	0
-85.2201	9.96259	-68.8351	5.79459	0	1	0	0	0
-41.6913	1.70002	-101.779	5.79459	0	1	0	0	0
-101.632	36.8246	-20.3707	5.79459	0	1	0	0	0
-98.8426	56.094	-42.9359	5.69575	0	0.5	0.5
46.6125	11.0836	-111.644	5.69575	1	1	0
4.9321	87.9376	-65.8965	8.29527	0	0	1
-20.7947	54.7499	-93.113	8.29527	0	0	1
40.6129	53.9166	-101.012	5.69575	1	1	0
-3.24223	22.8696	-119.274	5.69575	1	1	0
9.48508	61.4668	-90.7296	8.29527	0	0	1
-22.1972	98.4571	-43.7434	8.29527	0	0	1
-38.5613	87.1818	-54.8849	5.79459	0	1	0	0	0
21.7388	34.0147	-102.32	8.29527	0	0	1
-13.6644	20.2065	-107.261	5.79459	0	1	0	0	0
27.7499	83.5067	-66.0044	5.79459	0	1	0	0	0
19.1063	-18.1693	-106.793	5.79459	0	1	0	0	0
51.7607	60.5557	-75.8447	5.79459	0	1	0	0	0
47.8107	77.855	-80.079	5.69575	0	0.5	0.5
21.9016	11.5937	-107.172	5.79459	0	1	0	0	0
20.6244	37.8814	-113.591	5.69575	1	1	0
-23.5971	8.65525	-118.863	5.69575	0	0.5	0.5
14.1198	97.7815	-70.7134	5.69575	1	1	0
56.3391	66.9385	-84.3013	5.69575	0	0.5	0.5
19.4291	104.486	-58.8652	5.69575	0	0.5	0.5
90.6441	47.0031	-40.9189	5.79459	0	1	0	0	0
78.4527	70.517	-31.1853	5.79459	0	1	0	0	0
68.7378	2.45576	-100.145	5.69575	0	0.5	0.5
-93.9545	8.79653	56.5206	8.29527	0	0	1
-65.6709	30.7669	82.7087	5.79459	0	1	0	0	0
-69.5779	83.7145	-15.8075	5.79459	0	1	0	0	0
-107.062	9.50593	56.6518	5.69575	0	0.5	0.5
-77.2994	53.9502	56.6937	8.29527	0	0	1
4.84599	66.5301	69.3235	8	0.5	0.5	0.5	0	1
-85.0724	25.9391	36.6771	8	0.5	0.5	0.5	0	1
-62.0899	76.6535	48.6734	5.79459	0	1	0	0	0
-95.8723	35.8611	40.2849	5.79459	0	1	0	0	0
-98.2173	48.079	11.9069	5.79459	0	1	0	0	0
-73.7576	95.0283	-17.0421	5.69575	0	0.5	0.5
-51.4324	50.97	97.5534	5.69575	0	0.5	0.5
-81.3	32.6978	84.1491	5.69575	0	0.5	0.5
57.8877	103.898	-24.781	5.69575	1	1	0
27.2926	105.153	17.2626	8.29527	0	0	1
-39.1132	80.8399	63.5223	5.79459	0	1	0	0	0
-17.9136	98.4469	45.6852	5.79459	0	1	0	0	0
35.7105	84.6346	-28.5872	8	0	1	1	0	1
47.5782	65.8901	74.127	8.29527	0	0	1
-55.4552	94.7083	-7.41946	8.29527	0	0	1
58.2709	87.3211	-32.8561	8.29527	0	0	1
54.5795	95.2409	7.08873	8.29527	0	0	1
2.46591	109.898	4.03087	8.29527	0	0	1
51.1957	89.5258	38.264	5.79459	0	1	0	0	0
-16.3996	108.542	-7.05078	5.79459	0	1	0	0	0
10.877	100.114	44.2599	5.79459	0	1	0	0	0
22.6667	107.259	52.3613	5.69575	0	0.5	0.5
41.66	109.035	-33.6988	5.69575	0	0.5	0.5
93.3071	38.4316	67.6513	5.69575	0	0.5	0.5
77.0563	88.9647	-30.125	5.69575	0	0.5	0.5
78.8736	36.5611	41.2033	8	0	1	1	0	1
69.2243	51.9458	-42.0132	8	0	1	1	0	1
84.8346	65.8202	23.8912	8.29527	0	0	1
103.624	20.622	-30.6068	8.29527	0	0	1
106.214	-6.05967	-27.9607	8.29527	0	0	1
87.9047	23.6984	61.7345	5.79459	0	1	0	0	0
101.891	41.1357	5.10098	5.79459	0	1	0	0	0
85.9204	53.0153	43.67	5.79459	0	1	0	0	0
83.287	73.5245	49.1663	5.69575	0	0.5	0.5
43.4331	112.977	10.4766	5.69575	1	1	0
-32.3652	114.86	-22.7963	5.69575	0	0.5	0.5
-1.39882	62.2216	104.337	5.69575	0	0.5	0.5
-42.3906	31.1206	96.6154	5.79459	0	1	0	0	0
-7.49611	-4.94971	109.633	5.79459	0	1	0	0	0
-10.9438	85.4054	42.9127	8	0.5	0.5	0.5	0	1
3.7466	47.3139	99.2341	8.29527	0	0	1
-11.4824	14.6045	108.42	8.29527	0	0	1
-17.3797	69.5729	83.412	8.29527	0	0	1
22.5529	67.7924	83.6394	5.79459	0	1	0	0	0
42.3785	26.2232	110.799	5.69575	0	0.5	0.5
74.6337	34.4175	73.1112	8.29527	0	0	1
42.9421	18.671	99.5357	5.79459	0	1	0	0	0
