# Supplementary material for: Mechanistic model of radiotherapy-induced lung fibrosis using coupled 3D agent-based and Monte Carlo simulations
Source: Commun Med (Lond). 2024 Feb 9;4:16. doi: 10.1038/s43856-024-00442-w (PMC10858213; doi:10.1038/s43856-024-00442-w)
Supplement: Supplementary file 8 — Supplementary Software 1 [file 43856_2024_442_MOESM8_ESM.zip › code/HealthyStructure_phagFrac1.0_senescent1.0/exp_1/alv9.dat]

-20.3097	-5.06443	-107.99	8.29527	0	0	1
-71.4856	-48.7867	-42.0137	8	0	1	1	0	1
-94.3435	-62.461	-44.2475	5.69575	1	1	0
-30.3564	-82.765	38.5218	8	0	1	1	0	1
-65.2885	-44.3406	-76.6246	5.79459	0	1	0	0	0
-45.5897	-17.9438	-98.4865	8.29527	0	0	1
-60.2544	-82.2852	-41.2055	8.29527	0	0	1
-37.971	-64.1606	-80.8803	5.79459	0	1	0	0	0
-93.4662	-42.9701	-38.9568	5.79459	0	1	0	0	0
-60.9586	-68.4151	-79.7704	5.69575	0	0.5	0.5
-39.026	-83.5431	-59.9794	5.79459	0	1	0	0	0
-71.5584	-87.3149	-44.9188	5.69575	0	0.5	0.5
37.9048	-57.5261	-100.069	5.69575	0	0.5	0.5
60.5849	-41.4398	-81.9281	5.79459	0	1	0	0	0
-0.299713	-69.3908	-85.3512	5.79459	0	1	0	0	0
26.7251	-29.0663	-102.669	5.79459	0	1	0	0	0
50.1152	-55.4923	-95.7609	5.69575	1	1	0
91.4232	-20.33	-57.693	8.29527	0	0	1
64.6679	-71.9377	-52.3739	8.29527	0	0	1
26.2897	-83.5094	-84.2315	5.69575	1	1	0
43.7822	-57.1306	-83.1798	8.29527	0	0	1
14.9753	-90.1934	-61.1628	8.29527	0	0	1
84.2117	-46.8123	-53.0753	5.79459	0	1	0	0	0
59.1497	-10.3264	-92.1666	5.79459	0	1	0	0	0
-5.79839	-30.9783	-105.388	5.79459	0	1	0	0	0
51.7586	-91.3545	-32.7932	5.79459	0	1	0	0	0
-2.19882	-103.282	-63.936	5.69575	1	1	0
48.3381	-7.51997	-111.206	5.69575	0	0.5	0.5
88.6368	9.38252	-64.463	5.79459	0	1	0	0	0
-29.931	25.2084	-115.016	5.69575	0	0.5	0.5
-109.725	24.5068	-46.0418	5.69575	1	1	0
-104.683	4.86861	-33.4326	8.29527	0	0	1
-53.4646	62.9823	-72.6276	5.79459	0	1	0	0	0
-20.3824	108.827	-50.0112	5.69575	1	1	0
-37.6951	33.3084	-97.8245	8.29527	0	0	1
-50.2653	60.3025	-92.7195	5.69575	1	1	0
-29.3356	97.2455	-42.2226	8.29527	0	0	1
-64.4448	77.7355	-43.6356	8.29527	0	0	1
-77.4068	43.3236	-65.0481	8.29527	0	0	1
-68.1061	20.2518	-83.9727	5.79459	0	1	0	0	0
-10.5746	28.86	-105.619	5.79459	0	1	0	0	0
-96.4121	41.7814	-32.5426	5.79459	0	1	0	0	0
-90.226	-13.0797	-61.5482	5.79459	0	1	0	0	0
-20.9936	66.8683	-84.7815	5.79459	0	1	0	0	0
-15.0878	81.7063	-88.636	5.69575	0	0.5	0.5
38.2346	99.0448	-59.0605	5.69575	1	1	0
69.0029	44.0449	-73.4756	8.29527	0	0	1
18.1454	21.4019	-106.361	5.79459	0	1	0	0	0
80.3225	63.362	-65.5244	5.69575	1	1	0
28.4859	101.175	-32.4363	8.29527	0	0	1
65.9167	66.3348	-77.5603	5.69575	1	1	0
55.65	-16.3989	-76.7439	8	0.5	0.5	0.5	0	1
38.9494	73.8009	-71.6685	8.29527	0	0	1
46.5899	24.1513	-96.6752	5.79459	0	1	0	0	0
56.5121	60.447	-72.4686	5.79459	0	1	0	0	0
10.192	76.8649	-78.025	5.79459	0	1	0	0	0
61.4847	50.3718	-91.8816	5.69575	0	0.5	0.5
-5.97369	94.6411	-55.7438	5.79459	0	1	0	0	0
89.756	40.9079	-48.6869	5.79459	0	1	0	0	0
48.7641	47.2779	-100.731	5.69575	0	0.5	0.5
59.9906	83.3648	-39.3882	5.79459	0	1	0	0	0
91.4032	8.30081	-79.6019	5.69575	0	0.5	0.5
-11.9454	-109.716	50.7902	5.69575	0	0.5	0.5
-24.8648	-96.7906	69.0886	5.69575	1	1	0
-66.9607	-55.2363	85.0021	5.69575	1	1	0
-57.1493	-58.6244	73.4623	8.29527	0	0	1
-76.6937	-78.5653	-6.7508	8.29527	0	0	1
-56.3271	-92.7656	17.9387	5.79459	0	1	0	0	0
-69.2194	-79.676	60.1691	5.69575	0	0.5	0.5
2.82669	-76.3202	58.4952	8	0	1	1	0	1
-98.6193	-13.001	46.9596	8.29527	0	0	1
-60.3012	-84.2672	36.9161	8.29527	0	0	1
-56.2586	-92.6954	-18.5075	5.79459	0	1	0	0	0
-47.9912	-75.6793	63.7926	5.79459	0	1	0	0	0
-98.6351	-44.6602	19.4058	5.79459	0	1	0	0	0
-44.8596	-77.9119	81.7145	5.69575	0	0.5	0.5
-61.3314	-71.5572	76.6763	5.69575	1	1	0
-112.982	-36.882	-25.1912	5.69575	0	0.5	0.5
-46.8395	-40.3517	90.9824	5.79459	0	1	0	0	0
-40.8993	-3.19112	114.355	5.69575	0	0.5	0.5
-29.2648	-74.3931	91.483	5.69575	1	1	0
0.506271	-121.005	10.8407	5.69575	0	0.5	0.5
-13.1481	-120.771	1.18507	5.69575	1	1	0
2.48238	-121.33	-5.71629	5.69575	0	0.5	0.5
23.5555	-98.7247	66.7718	5.69575	0	0.5	0.5
94.8953	-52.1183	-19.4566	8.29527	0	0	1
63.4479	-76.2242	47.5873	8.29527	0	0	1
-22.6055	-96.3391	48.0393	5.79459	0	1	0	0	0
62.047	-58.3831	44.6885	8	0	1	1	0	1
84.8978	-41.85	17.2169	8	0.5	0.5	0.5	0	1
78.0736	-54.6947	-12.9797	8	0.5	0.5	0.5	0	1
42.8151	-68.2073	52.6318	8	0	1	1	0	1
95.3912	8.25712	-9.3713	8	0	1	1	0	1
72.4113	-48.7196	66.9552	8.29527	0	0	1
41.0825	-101.851	-6.22066	8.29527	0	0	1
4.64447	-87.2663	66.8134	8.29527	0	0	1
73.8587	-81.5139	-0.622823	5.79459	0	1	0	0	0
62.3707	-28.2559	86.0901	5.79459	0	1	0	0	0
49.1575	-94.594	27.1204	5.79459	0	1	0	0	0
13.5091	-108.99	-6.21896	5.79459	0	1	0	0	0
18.4763	-103.633	31.9184	5.79459	0	1	0	0	0
-20.8852	-107.788	6.75323	5.79459	0	1	0	0	0
32.6842	-74.2728	74.265	5.79459	0	1	0	0	0
-7.68729	-104.252	-34.2408	5.79459	0	1	0	0	0
92.7545	-57.6169	13.2917	5.79459	0	1	0	0	0
112.518	-39.8904	22.5468	5.69575	0	0.5	0.5
106.714	-26.618	1.91042	8.29527	0	0	1
109.743	6.26505	4.15255	5.79459	0	1	0	0	0
94.1672	-39.8545	40.5482	5.79459	0	1	0	0	0
105.875	3.21544	-29.6674	5.79459	0	1	0	0	0
113.166	-43.1791	9.42704	5.69575	1	1	0
25.8497	-18.231	117.3	5.69575	0	0.5	0.5
35.1547	-20.5759	102.18	5.79459	0	1	0	0	0
40.6384	-2.6245	114.463	5.69575	1	1	0
83.4317	-6.29511	88.0896	5.69575	1	1	0
-8.62173	-48.3201	98.442	5.79459	0	1	0	0	0
23.4198	-52.7234	93.6579	5.79459	0	1	0	0	0
23.8516	-51.7911	107.278	5.69575	0	0.5	0.5
-19.726	92.7886	75.9016	5.69575	1	1	0
-101.989	23.0085	34.1899	8.29527	0	0	1
-45.7616	99.5669	-9.60754	5.79459	0	1	0	0	0
-96.9474	49.2908	54.1434	5.69575	0	0.5	0.5
-81.8915	83.2109	33.6099	5.69575	0	0.5	0.5
-40.3112	81.6054	31.1617	8	0.5	0.5	0.5	0	1
-57.3665	91.1624	56.1997	5.69575	0	0.5	0.5
-0.132919	40.9721	87.0445	8	0.5	0.5	0.5	0	1
-81.4625	-36.2454	36.1332	8	0.5	0.5	0.5	0	1
-72.0034	35.2152	75.3343	8.29527	0	0	1
-104.225	34.8488	-4.76629	8.29527	0	0	1
-80.6091	8.72551	74.3373	8.29527	0	0	1
-68.0292	85.2728	14.163	8.29527	0	0	1
-108.489	-16.866	-6.75087	5.79459	0	1	0	0	0
-91.0779	60.6736	11.1142	5.79459	0	1	0	0	0
-57.0202	87.0567	35.6346	5.79459	0	1	0	0	0
-84.5868	52.8332	46.4082	5.79459	0	1	0	0	0
-63.8373	103.134	6.93264	5.69575	0	0.5	0.5
-37.4635	115.5	4.00582	5.69575	0	0.5	0.5
-35.0926	115.826	-10.6148	5.69575	0	0.5	0.5
-62.2505	-4.14354	90.5964	5.79459	0	1	0	0	0
-37.6459	67.7345	93.5667	5.69575	0	0.5	0.5
-44.793	52.7279	85.5182	5.79459	0	1	0	0	0
-78.9688	29.519	87.4811	5.69575	0	0.5	0.5
9.0488	109.328	8.08883	8.29527	0	0	1
68.2984	35.4596	78.5999	8.29527	0	0	1
78.2079	-1.14387	77.3429	5.79459	0	1	0	0	0
-20.8263	71.894	80.6072	5.79459	0	1	0	0	0
42.2584	64.8959	78.1201	5.79459	0	1	0	0	0
57.0766	85.7781	64.3761	5.69575	0	0.5	0.5
71.3049	98.352	-1.53362	5.69575	0	0.5	0.5
90.2918	77.723	23.7999	5.69575	1	1	0
68.1879	60.1945	80.5415	5.69575	1	1	0
64.0847	101.208	-20.2318	5.69575	1	1	0
76.3026	78.3832	-11.5755	8.29527	0	0	1
90.4767	49.6409	38.0756	8.29527	0	0	1
30.8028	101.348	29.6604	5.79459	0	1	0	0	0
82.4299	41.5291	59.8385	5.79459	0	1	0	0	0
8.56776	86.1081	67.9116	5.79459	0	1	0	0	0
-26.2989	103.783	25.2461	5.79459	0	1	0	0	0
-22.6052	92.2703	55.4545	5.79459	0	1	0	0	0
-6.92316	107.621	-21.674	5.79459	0	1	0	0	0
97.4712	-12.0793	49.5323	5.79459	0	1	0	0	0
95.8222	1.87813	74.6625	5.69575	0	0.5	0.5
68.5728	80.3151	30.7775	5.79459	0	1	0	0	0
46.103	85.1646	52.1681	5.79459	0	1	0	0	0
91.9156	60.3413	-3.23328	5.79459	0	1	0	0	0
48.3515	98.5744	-6.7244	5.79459	0	1	0	0	0
-6.58344	109.324	52.5817	5.69575	0	0.5	0.5
101.868	16.501	38.0862	8.29527	0	0	1
104.459	34.3825	-2.48112	8.29527	0	0	1
29.7884	114.874	-26.0174	5.69575	0	0.5	0.5
37.9823	115.169	7.31156	5.69575	0	0.5	0.5
16.9358	10.196	119.869	5.69575	1	1	0
-25.9605	-16.9157	105.546	5.79459	0	1	0	0	0
-2.75554	64.2902	103.049	5.69575	1	1	0
23.9328	62.0162	87.6425	8.29527	0	0	1
16.8718	-1.33581	108.689	8.29527	0	0	1
49.206	18.8172	96.5625	8.29527	0	0	1
-6.3685	30.1585	105.592	8.29527	0	0	1
-32.5742	16.1959	103.81	5.79459	0	1	0	0	0
48.5807	15.6469	110.255	5.69575	0	0.5	0.5
