# Supplementary material for: Mechanistic model of radiotherapy-induced lung fibrosis using coupled 3D agent-based and Monte Carlo simulations
Source: Commun Med (Lond). 2024 Feb 9;4:16. doi: 10.1038/s43856-024-00442-w (PMC10858213; doi:10.1038/s43856-024-00442-w)
Supplement: Supplementary file 8 — Supplementary Software 1 [file 43856_2024_442_MOESM8_ESM.zip › code/HealthyStructure_phagFrac1.0_senescent1.0/exp_1/alv8.dat]

41.661	-106.268	-41.6104	5.69575	0	0.5	0.5
20.9821	-114.756	-33.9237	5.69575	0	0.5	0.5
24.0128	-98.9178	-41.6973	8.29527	0	0	1
-97.8551	13.7677	-48.3201	8.29527	0	0	1
-82.7296	-26.3769	-67.5282	8.29527	0	0	1
-82.8029	-69.1816	-21.3912	5.79459	0	1	0	0	0
-68.4264	6.56961	-85.8763	5.79459	0	1	0	0	0
-58.8656	-0.862457	-106.273	5.69575	1	1	0
-88.6947	-61.1415	-56.1683	5.69575	1	1	0
-58.8178	-21.7593	-72.9553	8	0.5	0.5	0.5	0	1
3.06943	-91.3176	30.1189	8	0	1	1	0	1
-21.3381	-32.2702	-102.972	8.29527	0	0	1
-66.347	35.2499	-80.3462	5.79459	0	1	0	0	0
-94.0233	-42.6185	-37.9906	8.29527	0	0	1
-105.848	-20.9811	-21.3562	5.79459	0	1	0	0	0
-64.4469	-60.007	-65.9223	5.79459	0	1	0	0	0
-52.9404	-94.7043	-18.1026	5.79459	0	1	0	0	0
-42.411	-52.9274	-86.6025	5.79459	0	1	0	0	0
-62.493	16.1586	-89.0708	5.79459	0	0	0	86176
-58.0484	-22.9239	-90.5808	5.79459	0	1	0	0	0
-66.718	8.16719	-101.202	5.69575	0	0.5	0.5
-44.4335	7.96202	-112.793	5.69575	0	0.5	0.5
-99.698	40.5855	-22.6522	5.79459	0	1	0	0	0
-41.3899	-85.9623	-54.7481	5.79459	0	1	0	0	0
35.5592	-22.6051	-101.61	5.79459	0	1	0	0	0
65.6125	11.4097	-69.4283	8	0	1	1	0	1
6.60477	-60.683	-74.3601	8	0.5	0.5	0.5	0	1
-59.1153	-71.9851	-24.0623	8	0.5	0.5	0.5	0	1
56.2143	-16.3143	-93.1332	8.29527	0	0	1
63.4742	18.5062	-87.9121	8.29527	0	0	1
49.3131	-88.0994	-43.666	8.29527	0	0	1
-2.76585	-53.6636	-95.9821	5.79459	0	1	0	0	0
73.5202	-64.2545	-50.6693	5.79459	0	1	0	0	0
77.5988	-29.9779	-71.9705	8.29527	0	0	1
2.34904	-77.9208	-77.6069	5.79459	0	1	0	0	0
24.2954	-45.8723	-96.9818	5.79459	0	1	0	0	0
-0.0540848	0.621765	-109.998	5.79459	0	1	0	0	0
74.5897	-46.9125	-83.6391	5.69575	1	1	0
-98.7036	36.6093	-60.6404	5.69575	0	0.5	0.5
-76.3478	29.7066	-89.7131	5.69575	1	1	0
-36.8738	37.0822	-96.7741	8.29527	0	0	1
-17.9209	54.1939	-94.0312	5.79459	0	1	0	0	0
-56.7754	53.7485	-92.9922	5.69575	0	0.5	0.5
-31.5242	17.002	-116.091	5.69575	1	1	0
-25.4126	80.2502	-70.8103	8.29527	0	0	1
-73.3679	55.6377	-60.1797	8.29527	0	0	1
-70.9374	82.5453	-15.9422	5.79459	0	1	0	0	0
-71.0284	72.6225	-66.6397	5.69575	0	0.5	0.5
-100.901	16.9807	-65.5019	5.69575	0	0.5	0.5
-51.9185	80.5117	-54.0585	5.79459	0	1	0	0	0
-109.032	28.1042	-45.6297	5.69575	0	0.5	0.5
76.0928	69.2335	-38.9438	5.79459	0	1	0	0	0
64.3726	55.4894	-69.8362	5.79459	0	1	0	0	0
9.87451	103.508	-35.8965	5.79459	0	1	0	0	0
48.8073	35.0992	-105.574	5.69575	0	0.5	0.5
47.5871	94.4842	-59.7321	5.69575	0	0.5	0.5
38.5705	30.1777	-111.182	5.69575	0	0.5	0.5
13.6736	107.731	-54.4699	5.69575	1	1	0
-8.98688	57.4762	-106.657	5.69575	1	1	0
37.108	51.8347	-89.6446	8.29527	0	0	1
62.6776	-59.0278	-42.9234	8	0.5	0.5	0.5	0	1
29.8585	21.7129	-103.62	5.79459	0	1	0	0	0
9.64158	63.0733	-89.6036	5.79459	0	1	0	0	0
15.1001	86.17	-66.6838	5.79459	0	1	0	0	0
47.3921	87.3242	-47.2082	5.79459	0	1	0	0	0
20.5929	55.4061	-106.141	5.69575	0	0.5	0.5
112.197	-27.357	-37.7269	5.69575	1	1	0
104.345	-17.4924	-59.7161	5.69575	1	1	0
116.506	-22.137	-26.4063	5.69575	1	1	0
116.1	-5.99461	-35.2796	5.69575	1	1	0
103.436	15.6516	-33.9991	8.29527	0	0	1
93.2488	-37.8224	-44.4311	5.79459	0	1	0	0	0
89.2586	21.4286	-60.6111	5.79459	0	1	0	0	0
-42.0247	-100.697	53.4216	5.69575	0	0.5	0.5
-43.567	-106.3	39.5225	5.69575	1	1	0
-43.0602	-97.9507	25.5249	8.29527	0	0	1
-68.1819	-85.5078	11.8169	5.79459	0	1	0	0	0
-58.8731	-106.025	7.24514	5.69575	0	0.5	0.5
-0.0924683	-119.611	21.2882	5.69575	1	1	0
11.3401	-109.341	-4.00311	8.29527	0	0	1
-1.91093	-106.269	-28.3411	8.29527	0	0	1
-18.3774	-108.186	7.61469	5.79459	0	1	0	0	0
-0.0858765	-94.9486	-55.5406	5.79459	0	1	0	0	0
4.96937	-100.118	68.6408	5.69575	1	1	0
-108.798	15.0345	-6.08711	5.79459	0	1	0	0	0
-95.9397	-74.479	2.88919	5.69575	0	0.5	0.5
-90.5098	-39.7564	70.628	5.69575	0	0.5	0.5
-34.7837	-9.11089	89.2332	8	0	1	1	0	1
14.7833	-77.7882	54.6437	8	0.5	0.5	0.5	0	1
-109.651	-6.2137	6.15968	8.29527	0	0	1
-98.2701	-44.7184	21.0545	8.29527	0	0	1
-77.8974	-32.9034	70.3497	8.29527	0	0	1
-83.0079	-63.5588	34.2047	5.79459	0	1	0	0	0
-90.8262	-75.3285	28.9156	5.69575	0	0.5	0.5
-61.7698	-34.3587	84.2851	5.79459	0	1	0	0	0
-108.748	-42.7511	33.2552	5.69575	0	0.5	0.5
-40.8295	-86.6135	74.7727	5.69575	0	0.5	0.5
44.952	-56.3058	83.1202	8.29527	0	0	1
41.7992	-85.8783	54.5687	8.29527	0	0	1
9.47102	-82.3503	72.3099	8.29527	0	0	1
60.632	-89.9913	-18.0369	8.29527	0	0	1
67.2282	-63.4776	59.5899	8.29527	0	0	1
17.8832	-102.348	36.1267	5.79459	0	1	0	0	0
83.314	-22.9461	68.0607	5.79459	0	1	0	0	0
65.4175	-87.6175	11.9889	5.79459	0	1	0	0	0
-42.5797	-69.2338	90.297	5.69575	0	0.5	0.5
-23.1006	-47.5974	96.4409	5.79459	0	1	0	0	0
-30.0384	-37.2858	111.657	5.69575	0	0.5	0.5
-40.13	5.33562	114.547	5.69575	0	0.5	0.5
-60.1847	-59.835	69.9827	5.79459	0	1	0	0	0
-46.8306	-82.4806	55.7122	5.79459	0	1	0	0	0
81.3089	-14.9282	89.0276	5.69575	0	0.5	0.5
7.30766	-49.0134	98.2053	8.29527	0	0	1
-14.7468	-90.4155	60.8898	5.79459	0	1	0	0	0
48.3622	-34.4921	92.5818	5.79459	0	1	0	0	0
5.09858	-1.14775	121.378	5.69575	0	0.5	0.5
80.0766	9.81343	90.8368	5.69575	1	1	0
36.6856	-1.03023	103.697	8.29527	0	0	1
-22.1689	-13.2903	106.92	5.79459	0	1	0	0	0
78.3453	10.7411	76.4634	5.79459	0	1	0	0	0
51.1506	22.1073	94.8414	5.79459	0	1	0	0	0
18.1757	-23.249	105.968	5.79459	0	1	0	0	0
-49.3448	98.3313	51.5358	5.69575	1	1	0
-29.4408	72.073	56.5172	8	0.5	0.5	0.5	0	1
-34.8429	92.3402	48.5723	8.29527	0	0	1
-94.0471	2.65515	-20.0894	8	0	1	1	0	1
-94.0934	19.9472	-2.01281	8	0	1	1	0	1
-67.0751	52.0335	69.9532	8.29527	0	0	1
-22.6734	84.0832	67.2007	8.29527	0	0	1
-91.9485	60.3548	1.6675	5.79459	0	1	0	0	0
-73.7882	13.1882	80.507	8.29527	0	0	1
-96.4492	39.868	34.7577	5.79459	0	1	0	0	0
-117.64	17.5889	24.7245	5.69575	0	0.5	0.5
-107.025	55.8458	13.6657	5.69575	0	0.5	0.5
-50.6034	97.6441	-2.21836	5.79459	0	1	0	0	0
-73.3221	76.547	29.4012	5.79459	0	1	0	0	0
-44.7686	112.941	0.285214	5.69575	1	1	0
-42.3197	112.991	-14.2156	5.69575	0	0.5	0.5
81.0673	65.1354	62.8121	5.69575	1	1	0
25.9848	106.503	-9.04683	8.29527	0	0	1
74.9063	40.9589	69.3644	8.29527	0	0	1
4.51364	103.4	37.258	5.79459	0	1	0	0	0
86.7447	56.9523	36.4938	5.79459	0	1	0	0	0
-14.1241	108.406	12.1886	5.79459	0	1	0	0	0
67.6276	90.6361	44.4017	5.69575	1	1	0
55.2303	99.6028	42.3129	5.69575	1	1	0
87.3582	-7.04559	-39.6785	8	0	1	1	0	1
-3.65105	64.108	89.3133	8.29527	0	0	1
45.8231	93.9897	34.143	8.29527	0	0	1
35.8277	78.2279	68.533	8.29527	0	0	1
70.3506	77.3918	34.0778	5.79459	0	1	0	0	0
-22.8346	106.485	-15.4763	5.79459	0	1	0	0	0
-17.3381	88.3673	81.5508	5.69575	0	0.5	0.5
59.2422	92.5698	-4.60489	5.79459	0	1	0	0	0
27.9363	117.745	10.7533	5.69575	0	0.5	0.5
-36.0052	45.5732	93.4143	8.29527	0	0	1
-25.9721	21.4088	104.724	5.79459	0	1	0	0	0
-64.8761	35.2892	81.5215	5.79459	0	1	0	0	0
-59.8537	-6.16541	92.0843	5.79459	0	1	0	0	0
-35.1606	45.8835	106.865	5.69575	0	0.5	0.5
16.7434	60.3389	90.4371	5.79459	0	1	0	0	0
11.7993	19.302	107.649	5.79459	0	1	0	0	0
4.43896	77.623	93.3527	5.69575	0	0.5	0.5
19.7113	47.2116	110.193	5.69575	1	1	0
46.5825	55.1118	83.0226	5.79459	0	1	0	0	0
94.3395	-76.0754	-8.51499	5.69575	1	1	0
91.2671	-78.7762	14.984	5.69575	0	0.5	0.5
121.392	2.80992	-4.00208	5.69575	1	1	0
102.002	-41.1539	1.3779	8.29527	0	0	1
107.151	-19.0474	-15.9886	8.29527	0	0	1
109.659	5.56299	51.9994	5.69575	1	1	0
97.8331	-29.6951	40.5818	8.29527	0	0	1
85.632	-64.7647	23.9311	5.79459	0	1	0	0	0
109.863	4.08357	3.69428	5.79459	0	1	0	0	0
103.354	-2.24817	37.5881	5.79459	0	1	0	0	0
86.0512	67.9801	-8.59604	5.79459	0	1	0	0	0
101.262	30.7792	29.9766	5.79459	0	1	0	0	0
101.13	41.563	-12.0481	5.79459	0	1	0	0	0
105.977	58.2793	-11.4993	5.69575	0	0.5	0.5
96.4578	14.3213	72.4616	5.69575	0	0.5	0.5
94.6524	52.8582	54.8347	5.69575	0	0.5	0.5
