# Supplementary material for: Mechanistic model of radiotherapy-induced lung fibrosis using coupled 3D agent-based and Monte Carlo simulations
Source: Commun Med (Lond). 2024 Feb 9;4:16. doi: 10.1038/s43856-024-00442-w (PMC10858213; doi:10.1038/s43856-024-00442-w)
Supplement: Supplementary file 8 — Supplementary Software 1 [file 43856_2024_442_MOESM8_ESM.zip › code/HealthyStructure_phagFrac1.0_senescent1.0/exp_8/alv5.dat]

-79.941	-82.5105	-39.5141	5.69575	1	1	0
-54.6899	-90.5004	-30.31	8.29527	0	0	1
-51.805	-29.0027	-105.995	5.69575	1	1	0
-77.0551	-42.1582	-83.9387	5.69575	1	1	0
-77.9939	-16.4917	-75.7937	8.29527	0	0	1
-93.2517	-18.8999	-55.1989	8.29527	0	0	1
-82.5684	-45.5732	-56.6175	8.29527	0	0	1
-103.374	-36.2168	-10.1112	5.79459	0	1	0	0	0
-87.9375	-65.9187	-4.66063	5.79459	0	1	0	0	0
-64.2963	-34.5672	-82.2857	8.29527	0	0	1
-75.6508	-64.2702	-47.395	8.29527	0	0	1
-107.218	5.87032	-23.8711	5.79459	0	1	0	0	0
-55.8145	-94.7451	2.84505	5.79459	0	1	0	0	0
-109.391	4.14301	10.7941	5.79459	0	1	0	0	0
-52.8311	-94.2744	-55.5077	5.69575	1	1	0
-34.7468	-20.3653	-102.362	5.79459	0	1	0	0	0
26.8162	-116.463	-21.8454	5.69575	0	0.5	0.5
5.38381	-48.3159	-98.6741	5.79459	0	1	0	0	0
63.6922	-97.7976	-33.7468	5.69575	0	0.5	0.5
-5.36192	-109.18	-53.0168	5.69575	0	0.5	0.5
-6.58338	-33.0233	-116.731	5.69575	1	1	0
-31.4804	-102.135	-26.0234	8.29527	0	0	1
-6.62847	-93.2696	-57.9383	8.29527	0	0	1
27.1804	-81.0807	-69.1892	8.29527	0	0	1
-29.2718	-52.3215	-92.2201	5.79459	0	1	0	0	0
53.9719	-81.7589	-50.0251	5.79459	0	1	0	0	0
23.1003	-103.241	-30.1264	5.79459	0	1	0	0	0
26.5579	-36.3929	-100.351	5.79459	0	1	0	0	0
-9.46766	-75.5493	-79.3893	5.79459	0	1	0	0	0
39.0952	-113.602	-18.0581	5.69575	0	0.5	0.5
-25.0292	-115.775	-27.0217	5.69575	0	0.5	0.5
35.6548	-97.8133	-62.6202	5.69575	0	0.5	0.5
26.202	-102.843	-59.1333	5.69575	0	0.5	0.5
-34.5133	-59.5089	-100.143	5.69575	0	0.5	0.5
83.3316	-44.6737	-56.2149	8.29527	0	0	1
59.1909	-2.32875	-75.8056	8	0	1	1	0	1
53.2177	-71.4285	-36.3501	8	0.5	0.5	0.5	0	1
101.342	-25.8259	-34.1001	5.79459	0	1	0	0	0
85.8963	-22.7507	-64.84	5.79459	0	1	0	0	0
52.6187	-49.7122	-82.8249	5.79459	0	1	0	0	0
-68.9644	74.595	-42.172	8.29527	0	0	1
-94.5786	30.4932	-47.1705	5.79459	0	1	0	0	0
-98.9522	54.5859	-44.5953	5.69575	1	1	0
-106.488	47.1314	-34.6245	5.69575	1	1	0
-67.0051	68.9759	2.85107	8	0	1	1	0	1
-38.4117	84.3348	-59.2637	5.79459	0	1	0	0	0
-73.2713	54.9222	-60.9497	5.79459	0	1	0	0	0
-37.7828	17.3756	-101.836	5.79459	0	1	0	0	0
-66.4297	24.7645	-84.1059	5.79459	0	1	0	0	0
-76.7987	80.8244	-48.3004	5.69575	0	0.5	0.5
-90.1017	30.8754	-75.4207	5.69575	0	0.5	0.5
-83.847	79.4389	-37.6687	5.69575	1	1	0
-85.694	-9.48578	-85.601	5.69575	0	0.5	0.5
-38.7594	57.0671	-85.6799	5.79459	0	1	0	0	0
57.2246	85.7404	-64.2949	5.69575	1	1	0
-1.41673	61.2396	-91.3658	8.29527	0	0	1
-2.791	6.82176	-109.753	8.29527	0	0	1
31.8492	25.5651	-102.137	5.79459	0	1	0	0	0
14.1174	82.6934	-71.1513	5.79459	0	1	0	0	0
45.959	65.289	-75.6645	5.79459	0	1	0	0	0
55.109	84.9692	-42.933	5.79459	0	1	0	0	0
-0.296318	37.4462	-103.43	5.79459	0	1	0	0	0
63.0724	21.2269	-87.5859	5.79459	0	1	0	0	0
11.2416	43.5537	-112.857	5.69575	0	0.5	0.5
47.0941	-9.34744	-98.9685	5.79459	0	1	0	0	0
-67.9403	99.7592	-13.8607	5.69575	0	0.5	0.5
-37.8129	106.785	-43.8976	5.69575	0	0.5	0.5
4.28192	111.826	-47.2914	5.69575	0	0.5	0.5
19.6219	112.709	-40.8884	5.69575	1	1	0
23.6258	100.992	-36.6352	5.79459	0	1	0	0	0
-12.225	102.742	-37.3457	5.79459	0	1	0	0	0
-0.433189	99.8748	-69.1718	5.69575	0	0.5	0.5
13.6716	107.602	-54.726	5.69575	0	0.5	0.5
87.2534	0.611725	-66.9812	8.29527	0	0	1
90.5122	32.4054	-53.4562	5.79459	0	1	0	0	0
76.7287	43.9658	-83.3044	5.69575	0	0.5	0.5
51.6925	57.0137	57.7304	8	0	1	1	0	1
103.283	37.8085	-51.6032	5.69575	1	1	0
76.307	55.3988	-56.6411	8.29527	0	0	1
118.531	17.2175	-20.374	5.69575	0	0.5	0.5
112.922	-1.00352	-44.8057	5.69575	0	0.5	0.5
-75.298	-33.4609	89.2776	5.69575	0	0.5	0.5
-117.554	-30.6665	0.666092	5.69575	0	0.5	0.5
-63.3828	-42.2765	58.7435	8	0	1	1	0	1
-46.1006	-76.2153	82.6188	5.69575	1	1	0
-74.8384	-25.4488	76.4955	5.79459	0	1	0	0	0
-69.7458	-81.4111	24.6527	5.79459	0	1	0	0	0
-85.95	-49.9035	47.1405	5.79459	0	1	0	0	0
-102.798	-24.3136	30.6844	5.79459	0	1	0	0	0
-116.269	-20.6405	28.5505	5.69575	0	0.5	0.5
-50.1862	-87.3211	67.9433	5.69575	0	0.5	0.5
59.2486	-73.3122	76.6474	5.69575	1	1	0
48.8623	-97.979	10.6121	5.79459	0	1	0	0	0
67.7358	-86.7539	51.4346	5.69575	0	0.5	0.5
66.6087	-31.8618	96.478	5.69575	0	0.5	0.5
2.1449	-110.093	51.3316	5.69575	0	0.5	0.5
72.8585	-60.8515	-15.6143	8	0	1	1	0	1
-22.6084	-83.5528	85.2521	5.69575	1	1	0
29.6261	-68.427	95.9164	5.69575	1	1	0
-34.632	-89.3563	-8.45885	8	0.5	0.5	0.5	0	1
-13.0603	-54.3758	78.2761	8	0.5	0.5	0.5	0	1
62.5076	-90.503	1.41988	8.29527	0	0	1
4.88189	-109.709	-6.29591	8.29527	0	0	1
-29.693	-76.2082	73.5556	8.29527	0	0	1
-24.2619	-100.579	37.3532	8.29527	0	0	1
35.8826	-102.389	18.1387	8.29527	0	0	1
-14.2133	-62.6028	89.3305	8.29527	0	0	1
-48.9412	-51.3703	84.0586	5.79459	0	1	0	0	0
15.5542	-99.0551	45.2343	5.79459	0	1	0	0	0
31.7085	-70.0677	78.6454	5.79459	0	1	0	0	0
7.80228	-121.247	-0.274872	5.69575	0	0.5	0.5
62.7828	-63.0846	64.6425	5.79459	0	1	0	0	0
70.6437	-78.2108	31.5046	5.79459	0	1	0	0	0
7.25945	-86.4941	67.5728	5.79459	0	1	0	0	0
-61.8576	-70.6006	57.3515	5.79459	0	1	0	0	0
46.0636	-36.4703	92.9949	5.79459	0	1	0	0	0
-38.8839	-88.0852	74.0911	5.69575	0	0.5	0.5
-64.0795	-26.8037	99.6759	5.69575	0	0.5	0.5
-13.1329	-16.7942	119.605	5.69575	1	1	0
12.8357	-50.7275	96.7572	8.29527	0	0	1
-34.3957	-19.6236	102.625	5.79459	0	1	0	0	0
79.4435	-29.9746	69.9303	8.29527	0	0	1
108.621	-15.6105	-7.59814	8.29527	0	0	1
96.6881	-52.1167	5.93806	5.79459	0	1	0	0	0
103.938	-38.5114	49.7355	5.69575	0	0.5	0.5
119.505	-21.1698	5.50583	5.69575	0	0.5	0.5
82.3391	-70.4234	-19.0282	5.79459	0	1	0	0	0
-87.9007	66.119	-1.31693	5.79459	0	1	0	0	0
-86.7009	54.2176	65.5997	5.69575	1	1	0
-66.6522	89.3966	48.2249	5.69575	1	1	0
-15.5598	-13.8956	93.9164	8	0.5	0.5	0.5	0	1
-79.1613	2.7262	76.3286	8.29527	0	0	1
-98.517	13.5043	47.0323	8.29527	0	0	1
-100.853	41.8169	13.4139	8.29527	0	0	1
-89.8191	39.1423	50.0042	5.79459	0	1	0	0	0
-74.2695	68.4233	43.6153	5.79459	0	1	0	0	0
-62.4795	87.9142	-21.6194	5.79459	0	1	0	0	0
-25.571	90.1551	77.3181	5.69575	0	0.5	0.5
47.8441	52.6446	83.9017	5.79459	0	1	0	0	0
32.4339	89.6808	75.2712	5.69575	1	1	0
-8.02002	60.5955	74.2923	8	0.5	0.5	0.5	0	1
-3.14543	60.9643	-74.3568	8	0.5	0.5	0.5	0	1
-39.891	62.4223	61.3811	8	0	1	1	0	1
36.9791	76.115	70.2776	8.29527	0	0	1
-11.75	50.7692	96.8732	8.29527	0	0	1
-9.96591	87.7816	65.5367	8.29527	0	0	1
15.6541	50.4777	96.4725	8.29527	0	0	1
-31.043	75.423	73.8086	5.79459	0	1	0	0	0
59.2141	91.8283	-12.6985	8.29527	0	0	1
-49.9508	87.5604	44.0238	5.79459	0	1	0	0	0
-66.6111	42.6575	76.4415	5.79459	0	1	0	0	0
54.2646	83.0474	47.5235	5.79459	0	1	0	0	0
-54.0039	95.7771	3.21219	8.29527	0	0	1
36.9433	99.6312	28.4397	8.29527	0	0	1
13.0061	103.238	62.7104	5.69575	1	1	0
-2.86303	114.249	41.2184	5.69575	1	1	0
-32.536	100.474	30.7641	8.29527	0	0	1
-16.0162	108.737	4.45134	8.29527	0	0	1
14.1261	109.015	-4.0264	5.79459	0	1	0	0	0
-33.2751	-8.76518	116.513	5.69575	0	0.5	0.5
62.6372	13.4535	103.225	5.69575	1	1	0
26.1684	-2.8562	106.804	8.29527	0	0	1
-41.6588	34.06	95.9399	8.29527	0	0	1
-9.88218	12.5073	108.839	8.29527	0	0	1
37.9249	25.8447	99.9687	5.79459	0	1	0	0	0
-32.9857	14.2461	103.966	5.79459	0	1	0	0	0
52.7183	-7.73785	96.2336	5.79459	0	1	0	0	0
83.7468	38.2894	79.2483	5.69575	0	0.5	0.5
81.3747	-0.299026	90.2108	5.69575	1	1	0
76.496	73.2298	29.7618	5.79459	0	1	0	0	0
85.4275	18.3557	66.8223	8.29527	0	0	1
95.2901	-3.14131	54.8582	8.29527	0	0	1
74.0374	81.3294	1.9982	5.79459	0	1	0	0	0
95.2056	45.3241	31.3307	5.79459	0	1	0	0	0
74.5902	48.0034	65.0536	5.79459	0	1	0	0	0
94.0962	53.8981	-18.4635	5.79459	0	1	0	0	0
106.747	22.4277	14.2167	5.79459	0	1	0	0	0
107.979	14.3713	-15.2648	5.79459	0	1	0	0	0
104.528	-10.7696	60.9888	5.69575	0	0.5	0.5
91.9336	-41.4385	43.9442	5.79459	0	1	0	0	0
104.893	-20.5009	26.0209	5.79459	0	1	0	0	0
92.7614	3.30093	78.3858	5.69575	1	1	0
-94.695	-13.6209	10.1394	8	0.5	0.5	0.5	0	1
-120.447	-6.62997	-14.4659	5.69575	1	1	0
