# Supplementary material for: Mechanistic model of radiotherapy-induced lung fibrosis using coupled 3D agent-based and Monte Carlo simulations
Source: Commun Med (Lond). 2024 Feb 9;4:16. doi: 10.1038/s43856-024-00442-w (PMC10858213; doi:10.1038/s43856-024-00442-w)
Supplement: Supplementary file 8 — Supplementary Software 1 [file 43856_2024_442_MOESM8_ESM.zip › code/HealthyStructure_phagFrac1.0_senescent1.0/exp_8/alv4.dat]

-34.824	-108.557	-41.9835	5.69575	0	0.5	0.5
-75.9354	-88.4409	-34.2335	5.69575	0	0.5	0.5
-98.4024	-41.6301	-26.1515	5.79459	0	1	0	0	0
-50.779	-90.1031	-63.7403	5.69575	1	1	0
-61.3203	-24.2125	-102.046	5.69575	1	1	0
-70.4755	-70.4158	-46.6349	8.29527	0	0	1
-95.0459	-55.3665	-0.911209	5.79459	0	1	0	0	0
-53.4456	-91.9718	-28.0135	5.79459	0	1	0	0	0
-47.3774	-71.0055	-69.3802	5.79459	0	1	0	0	0
-81.4846	-41.7893	-60.9418	5.79459	0	1	0	0	0
-65.8438	-58.7018	-83.538	5.69575	0	0.5	0.5
-52.0967	-96.8154	3.46898	5.79459	0	1	0	0	0
68.6792	-84.2537	16.8666	5.79459	0	1	0	0	0
-37.6371	-45.5194	-92.7978	5.79459	0	1	0	0	0
-14.1696	-111.12	-47.0262	5.69575	1	1	0
18.2151	-86.22	-38.598	8	0	1	1	0	1
42.8139	-87.3625	-51.33	8.29527	0	0	1
-47.5783	24.9452	-79.8093	8	0.5	0.5	0.5	0	1
48.503	-54.4107	-82.3828	8.29527	0	0	1
87.6912	-60.4961	-27.3947	8.29527	0	0	1
-11.4784	-69.1946	-84.737	8.29527	0	0	1
-20.2086	-102.906	-33.1965	8.29527	0	0	1
7.03497	-42.8073	-101.084	8.29527	0	0	1
-12.8982	-11.7594	-108.606	8.29527	0	0	1
85.7676	-28.2061	-62.8373	5.79459	0	1	0	0	0
17.3606	-24.1749	-105.897	5.79459	0	1	0	0	0
61.8241	-66.6344	-61.9486	5.79459	0	1	0	0	0
58.8103	-26.2924	-89.1631	5.79459	0	1	0	0	0
-9.12567	-92.5795	-58.7006	5.79459	0	1	0	0	0
102.529	-10.4573	-38.4503	5.79459	0	1	0	0	0
-15.788	-108.853	1.34601	5.79459	0	1	0	0	0
84.0408	-55.1378	-44.6876	5.79459	0	1	0	0	0
50.6675	-93.7041	-27.429	5.79459	0	1	0	0	0
-96.0718	68.1492	-29.7623	5.69575	0	0.5	0.5
-61.5018	59.8588	-85.9904	5.69575	0	0.5	0.5
-73.1616	81.9539	-51.8734	5.69575	0	0.5	0.5
-117.492	11.6844	-28.6174	5.69575	0	0.5	0.5
17.0308	19.3869	-92.68	8	0	1	1	0	1
-98.9274	-12.4615	-46.4551	8.29527	0	0	1
-67.0885	37.5513	-78.6704	8.29527	0	0	1
-55.2432	94.8865	-6.68935	8.29527	0	0	1
-85.7706	13.0865	-67.6177	5.79459	0	1	0	0	0
-29.4768	27.3234	-102.394	8.29527	0	0	1
-48.8259	87.2559	-45.8524	8.29527	0	0	1
-49.1618	-7.33075	-98.1294	5.79459	0	1	0	0	0
-74.6079	64.736	-48.4036	5.79459	0	1	0	0	0
-48.0916	62.7518	-76.4814	5.79459	0	1	0	0	0
-108.969	2.07465	-14.8845	5.79459	0	1	0	0	0
-73.8884	-14.3185	-80.2215	5.79459	0	1	0	0	0
-85.2914	69.1087	-7.02663	5.79459	0	1	0	0	0
-38.8032	-1.91678	-115.111	5.69575	0	0.5	0.5
-97.3335	36.7286	-35.7381	5.79459	0	1	0	0	0
-111.294	27.6488	-40.1123	5.69575	0	0.5	0.5
-75.9433	12.7258	-93.9711	5.69575	0	0.5	0.5
-7.78131	84.1021	-87.3296	5.69575	1	1	0
40.5605	91.892	-44.8409	8.29527	0	0	1
57.2203	38.2178	-85.821	8.29527	0	0	1
74.1508	91.4894	-29.854	5.69575	0	0.5	0.5
62.3952	12.5418	-89.7192	5.79459	0	1	0	0	0
28.6053	91.9775	-74.0391	5.69575	1	1	0
-22.2735	68.9592	-63.2771	8	0	1	1	0	1
11.2341	56.199	-77.2719	8	0.5	0.5	0.5	0	1
35.8652	56.226	-101.549	5.69575	1	1	0
-0.706451	96.1327	3.68747	8	0.5	0.5	0.5	0	1
79.3045	48.1648	-59.0843	8.29527	0	0	1
91.5958	54.6236	-26.9532	8.29527	0	0	1
-2.83798	82.4504	-72.7586	8.29527	0	0	1
31.1587	6.5582	-105.288	5.79459	0	1	0	0	0
-16.6911	63.0971	-88.5447	8.29527	0	0	1
-1.30277	21.2069	-107.929	5.79459	0	1	0	0	0
12.9624	-11.7783	-120.221	5.69575	0	0.5	0.5
75.7863	71.9454	-34.3556	5.79459	0	1	0	0	0
44.7533	73.1033	-68.9424	5.79459	0	1	0	0	0
19.9615	51.0279	-95.3818	5.79459	0	1	0	0	0
-11.0889	94.7096	-54.8373	5.79459	0	1	0	0	0
30.7812	3.40073	-117.48	5.69575	0	0.5	0.5
-21.7481	104.928	-24.8406	5.79459	0	1	0	0	0
11.6643	111.007	-47.9708	5.69575	1	1	0
23.4749	105.414	-20.8998	8.29527	0	0	1
50.2342	97.8559	-0.513245	8.29527	0	0	1
-19.7941	100.468	-65.3782	5.69575	0	0.5	0.5
19.8735	108.183	0.903015	5.79459	0	1	0	0	0
-112.417	-31.7165	33.4138	5.69575	0	0.5	0.5
-53.3938	-108.977	5.8219	5.69575	0	0.5	0.5
-64.3859	-97.1757	34.2234	5.69575	0	0.5	0.5
-93.8521	-29.6521	71.221	5.69575	1	1	0
-25.0347	-107.596	50.5594	5.69575	1	1	0
-71.726	-63.589	8.20334	8	0.5	0.5	0.5	0	1
-39.1863	-114.48	-10.8888	5.69575	1	1	0
-68.6188	-83.5888	55.3539	5.69575	1	1	0
-71.0479	-44.6381	71.1311	8.29527	0	0	1
-93.0747	-28.4803	51.2443	8.29527	0	0	1
-30.5657	-89.5771	56.0507	8.29527	0	0	1
-68.3	-82.7444	24.2583	5.79459	0	1	0	0	0
-56.2428	-76.3149	55.7938	5.79459	0	1	0	0	0
-33.3905	-61.791	84.6578	5.79459	0	1	0	0	0
-90.3622	-54.1004	31.7461	5.79459	0	1	0	0	0
-25.7261	-118.189	11.3737	5.69575	0	0.5	0.5
46.5139	-99.6624	-1.96851	8.29527	0	0	1
70.0458	-82.0752	55.8355	5.69575	0	0.5	0.5
0.205826	-110.851	49.7251	5.69575	1	1	0
-33.4362	-86.9571	23.9991	8	0.5	0.5	0.5	0	1
70.6063	-68.4417	49.2987	8.29527	0	0	1
20.0724	-108.145	1.35257	8.29527	0	0	1
9.6694	-55.794	94.3055	5.79459	0	1	0	0	0
51.16	-65.205	72.3254	5.79459	0	1	0	0	0
59.0702	-35.1831	85.8654	5.79459	0	1	0	0	0
-4.42015	-99.3015	47.1081	5.79459	0	1	0	0	0
30.8934	-96.7952	42.1461	5.79459	0	1	0	0	0
49.5981	-88.7124	66.5585	5.69575	1	1	0
18.6565	-79.5939	73.5986	5.79459	0	1	0	0	0
-12.9361	-20.3206	107.33	8.29527	0	0	1
42.5485	-46.5836	103.824	5.69575	1	1	0
31.0066	-18.6691	115.974	5.69575	0	0.5	0.5
-85.5011	85.806	9.31604	5.69575	0	0.5	0.5
-101.017	9.73091	66.7892	5.69575	0	0.5	0.5
-64.944	47.0522	-53.1398	8	0	1	1	0	1
-62.4263	97.3558	37.21	5.69575	1	1	0
-100.125	52.8534	44.061	5.69575	1	1	0
-3.49508	95.6298	9.91483	8	0	1	1	0	1
-74.9671	9.46771	79.9394	8.29527	0	0	1
-100.851	43.5652	-5.58728	8.29527	0	0	1
-99.7894	22.621	40.3779	8.29527	0	0	1
-59.5442	-15.6466	91.1574	8.29527	0	0	1
-49.7664	50.221	84.2684	8.29527	0	0	1
-67.5758	63.7718	58.8785	8.29527	0	0	1
-109.033	-13.0753	6.38838	8.29527	0	0	1
-32.014	34.727	99.3436	8.29527	0	0	1
-96.6721	48.4935	20.0721	8.29527	0	0	1
-33.1273	83.1652	63.9229	8.29527	0	0	1
-77.3945	72.2432	29.8498	5.79459	0	1	0	0	0
-52.1152	92.2648	29.5181	5.79459	0	1	0	0	0
79.5374	74.8788	12.9214	5.79459	0	1	0	0	0
56.3102	22.112	91.8707	5.79459	0	1	0	0	0
33.7413	89.4764	74.9359	5.69575	0	0.5	0.5
32.9356	78.3115	45.1445	8	0.5	0.5	0.5	0	1
60.0402	10.9912	74.363	8	0	1	1	0	1
10.6478	62.2688	90.0512	8.29527	0	0	1
59.0695	75.8869	53.4038	5.79459	0	1	0	0	0
43.7151	-15.5515	99.7354	5.79459	0	1	0	0	0
-5.17168	81.4684	73.7303	5.79459	0	1	0	0	0
42.0219	63.858	79.0969	5.79459	0	1	0	0	0
71.735	42.8468	71.5419	5.79459	0	1	0	0	0
-49.6786	106.956	29.1975	5.69575	1	1	0
18.0354	117.309	25.9472	5.69575	1	1	0
21.5133	95.7679	49.6557	5.79459	0	1	0	0	0
69.5045	99.4437	6.32237	5.69575	0	0.5	0.5
-7.38673	109.905	51.2477	5.69575	0	0.5	0.5
-13.5071	108.915	7.42671	5.79459	0	1	0	0	0
-17.9911	101.412	38.6265	5.79459	0	1	0	0	0
16.6372	119.828	11.1548	5.69575	0	0.5	0.5
26.8355	118.487	1.17056	5.69575	0	0.5	0.5
57.3788	106.893	6.57462	5.69575	0	0.5	0.5
41.2131	97.3915	30.2715	5.79459	0	1	0	0	0
21.7776	112.949	39.092	5.69575	0	0.5	0.5
-25.7658	51.8311	106.816	5.69575	0	0.5	0.5
-25.9196	30.1545	114.799	5.69575	1	1	0
-13.1079	16.2023	108.008	5.79459	0	1	0	0	0
-41.9157	-10.6763	101.139	5.79459	0	1	0	0	0
17.2816	-9.89386	108.183	5.79459	0	1	0	0	0
-11.4031	28.2274	117.613	5.69575	0	0.5	0.5
20.4973	31.6603	103.332	5.79459	0	1	0	0	0
112.226	-38.856	-25.6013	5.69575	1	1	0
96.7332	-22.8449	-69.8604	5.69575	0	0.5	0.5
114.999	-25.3192	-29.9023	5.69575	0	0.5	0.5
99.1386	27.6393	-64.5562	5.69575	1	1	0
91.8056	10.7075	-59.6413	8.29527	0	0	1
120.609	1.79482	-14.5222	5.69575	0	0.5	0.5
112.695	16.0655	-42.4463	5.69575	0	0.5	0.5
102.156	-31.2088	26.2703	8.29527	0	0	1
82.9461	-34.668	63.3883	5.79459	0	1	0	0	0
110.854	-49.5732	3.70848	5.69575	1	1	0
94.0521	-56.0332	10.6994	5.79459	0	1	0	0	0
99.9978	-11.2578	44.4265	5.79459	0	1	0	0	0
109.878	-5.12703	-0.659027	5.79459	0	1	0	0	0
88.6715	14.2731	63.5074	8.29527	0	0	1
117.993	-9.39148	27.3683	5.69575	0	0.5	0.5
106.343	27.4881	-5.96283	5.79459	0	1	0	0	0
92.3788	52.5223	28.4179	5.79459	0	1	0	0	0
102.816	24.1311	30.7664	5.79459	0	1	0	0	0
100.605	20.6507	64.9132	5.69575	1	1	0
97.0038	73.1402	-0.818863	5.69575	1	1	0
-85.0824	14.9329	-67.4613	4.61018	0	1	0	0	0
