# Supplementary material for: Mechanistic model of radiotherapy-induced lung fibrosis using coupled 3D agent-based and Monte Carlo simulations
Source: Commun Med (Lond). 2024 Feb 9;4:16. doi: 10.1038/s43856-024-00442-w (PMC10858213; doi:10.1038/s43856-024-00442-w)
Supplement: Supplementary file 8 — Supplementary Software 1 [file 43856_2024_442_MOESM8_ESM.zip › code/HealthyStructure_phagFrac1.0_senescent1.0/exp_8/alv6.dat]

-61.5111	-72.1073	-76.0054	5.69575	1	1	0
-80.5127	-23.3291	-71.2282	8.29527	0	0	1
-64.7621	-56.5014	-68.6547	8.29527	0	0	1
-77.6772	-70.9962	-32.0279	5.79459	0	1	0	0	0
-76.2589	21.4453	-76.3196	5.79459	0	1	0	0	0
-100.419	-10.5329	-43.6483	5.79459	0	1	0	0	0
-74.2767	-6.11333	-80.9049	5.79459	0	1	0	0	0
13.6474	-85.881	-67.3662	8.29527	0	0	1
44.9569	-99.796	-10.9381	5.79459	0	1	0	0	0
40.2124	-93.5207	-66.3138	5.69575	0	0.5	0.5
-12.3755	-64.8486	-101.987	5.69575	1	1	0
13.6017	-48.4695	-97.8044	8.29527	0	0	1
2.85014	-46.0174	-84.4379	8	0	1	1	0	1
-3.64059	-23.2346	-107.456	8.29527	0	0	1
-28.2847	-102.682	-27.5041	8.29527	0	0	1
-40.1599	-8.27655	-102.072	5.79459	0	1	0	0	0
39.844	-87.9191	-52.7492	8.29527	0	0	1
-54.1489	-86.5319	-41.0037	5.79459	0	1	0	0	0
77.9627	-73.6378	-24.4803	5.79459	0	1	0	0	0
32.2021	-23.2073	-102.589	5.79459	0	1	0	0	0
9.05933	-104.715	-32.4455	5.79459	0	1	0	0	0
-28.0681	-81.3833	-68.4758	5.79459	0	1	0	0	0
58.8707	-24.2642	-89.6966	5.79459	0	1	0	0	0
48.9618	-68.4473	-70.8358	5.79459	0	1	0	0	0
66.2268	15.1455	-86.5137	5.79459	0	1	0	0	0
5.03253	-73.5937	-81.6005	5.79459	0	1	0	0	0
-48.0028	-49.9737	-85.4304	5.79459	0	1	0	0	0
26.0872	-36.781	-112.812	5.69575	0	0.5	0.5
-25.5136	-42.0459	-98.3931	5.79459	0	1	0	0	0
75.0886	-70.6182	-64.3065	5.69575	1	1	0
73.7753	-26.2088	-77.2677	8.29527	0	0	1
107.205	-7.91086	-23.3346	8.29527	0	0	1
65.4221	-59.3955	-65.5129	8.29527	0	0	1
88.6626	28.5394	-58.5187	5.79459	0	1	0	0	0
-54.754	77.6124	-75.751	5.69575	0	0.5	0.5
-99.8708	56.9497	-39.274	5.69575	1	1	0
-105.541	-0.436618	-60.1736	5.69575	0	0.5	0.5
-111.366	26.2935	-40.818	5.69575	1	1	0
-49.1446	-74.5447	-35.8188	8	0.5	0.5	0.5	0	1
-61.5159	53.2252	-74.0464	8.29527	0	0	1
-89.6989	38.964	-50.3579	5.79459	0	1	0	0	0
-107.787	17.488	-53.254	5.69575	0	0.5	0.5
1.7036	104.264	-62.3385	5.69575	1	1	0
44.4189	49.1095	-101.858	5.69575	1	1	0
-26.5971	77.2361	-89.9282	5.69575	1	1	0
-46.6145	3.48035	-84.086	8	0.5	0.5	0.5	0	1
67.2921	53.6249	-43.0305	8	0	1	1	0	1
48.7667	26.5793	-94.9492	8.29527	0	0	1
50.2955	85.5707	-47.4133	8.29527	0	0	1
27.2924	10.094	-106.081	8.29527	0	0	1
-19.4975	38.6389	-101.128	5.79459	0	1	0	0	0
-37.3345	67.3421	-78.5568	5.79459	0	1	0	0	0
9.72183	41.9636	-101.215	5.79459	0	1	0	0	0
-9.5152	96.4971	-51.94	8.29527	0	0	1
-42.7051	23.899	-98.5145	5.79459	0	1	0	0	0
-8.06792	72.3046	-82.5043	5.79459	0	1	0	0	0
59.0557	11.8992	-105.502	5.69575	0	0.5	0.5
18.0478	80.1923	-73.099	5.79459	0	1	0	0	0
49.916	65.9015	-89.0241	5.69575	0	0.5	0.5
16.8251	70.0884	-97.7979	5.69575	0	0.5	0.5
92.4566	49.5462	-61.3081	5.69575	0	0.5	0.5
102.176	15.251	-63.933	5.69575	0	0.5	0.5
86.9014	7.79283	-84.5504	5.69575	1	1	0
63.6611	82.9432	-61.8657	5.69575	0	0.5	0.5
63.4931	56.763	-86.6407	5.69575	1	1	0
29.9912	91.1424	-7.00534	8	0.5	0.5	0.5	0	1
79.7666	49.8518	-57.0225	8.29527	0	0	1
83.5321	7.83333	-71.1381	8.29527	0	0	1
63.9657	70.3645	-55.2939	5.79459	0	1	0	0	0
104.513	24.4448	-24.0737	5.79459	0	1	0	0	0
62.9261	46.6376	-92.872	5.69575	1	1	0
72.6176	56.6912	-79.2008	5.69575	1	1	0
-89.4569	-23.432	59.5684	8.29527	0	0	1
-99.9025	-37.2307	-27.0809	5.79459	0	1	0	0	0
-109.948	-19.8531	47.721	5.69575	0	0.5	0.5
-105.654	-42.8739	41.9535	5.69575	1	1	0
-98.0536	-46.1636	18.8258	8.29527	0	0	1
-61.7678	-55.832	71.8856	8.29527	0	0	1
-88.5127	-65.3107	0.074022	5.79459	0	1	0	0	0
-95.6297	-36.2563	40.4904	5.79459	0	1	0	0	0
-68.0122	-70.0256	50.7026	5.79459	0	1	0	0	0
-101.072	-64.0785	-20.9343	5.69575	0	0.5	0.5
-75.6008	-91.3974	-26.2855	5.69575	0	0.5	0.5
-58.8634	-44.1792	96.6602	5.69575	1	1	0
-16.4786	-120.122	7.68849	5.69575	1	1	0
-47.1246	-111.003	14.7537	5.69575	0	0.5	0.5
23.7812	-78.4482	73.3507	5.79459	0	1	0	0	0
-6.95015	-93.3459	77.4497	5.69575	1	1	0
39.6389	-37.1346	79.4057	8	0	1	1	0	1
-12.2872	-88.7568	63.8007	8.29527	0	0	1
-40.5939	-102.162	3.87572	8.29527	0	0	1
-64.6186	-88.6124	8.50199	5.79459	0	1	0	0	0
-6.10303	-109.825	1.1332	5.79459	0	1	0	0	0
3.14449	-98.8476	48.1587	5.79459	0	1	0	0	0
62.8447	-57.7951	69.3561	5.79459	0	1	0	0	0
18.9693	-105.752	23.5949	5.79459	0	1	0	0	0
-40.3184	-92.3515	44.1093	5.79459	0	1	0	0	0
-16.1134	-100.955	65.6559	5.69575	0	0.5	0.5
78.1224	-35.7298	85.9081	5.69575	0	0.5	0.5
89.473	-63.791	5.02985	8.29527	0	0	1
67.3836	-85.2404	17.1323	8.29527	0	0	1
109.193	-13.2676	0.80555	5.79459	0	1	0	0	0
85.1988	-61.2724	32.9675	8.29527	0	0	1
103.463	9.73937	36.0627	5.79459	0	1	0	0	0
102.735	-33.692	20.2557	5.79459	0	1	0	0	0
94.642	-22.2698	72.8465	5.69575	0	0.5	0.5
86.165	-53.2891	67.0505	5.69575	0	0.5	0.5
90.4787	-19.651	59.3939	5.79459	0	1	0	0	0
50.4206	-87.165	44.2722	5.79459	0	1	0	0	0
117.815	-19.5327	-22.3201	5.69575	1	1	0
88.7232	-11.1242	82.2457	5.69575	0	0.5	0.5
-30.72	-41.0174	110.154	5.69575	0	0.5	0.5
48.0184	-65.8985	51.0597	8	0.5	0.5	0.5	0	1
-37.636	-35.3892	97.1139	8.29527	0	0	1
57.4176	-14.4021	92.7135	8.29527	0	0	1
29.5187	-45.9306	95.4936	5.79459	0	1	0	0	0
-8.07631	-18.0503	108.208	5.79459	0	1	0	0	0
-6.93642	-57.975	93.2243	5.79459	0	1	0	0	0
1.87622	-2.39739	121.452	5.69575	0	0.5	0.5
22.3218	-12.3349	106.999	5.79459	0	1	0	0	0
80.1487	-22.9807	88.3628	5.69575	1	1	0
-117.192	28.9783	-13.646	5.69575	0	0.5	0.5
-73.1554	77.1689	-28.1796	8.29527	0	0	1
-71.8631	6.26477	83.0448	5.79459	0	1	0	0	0
-52.9842	58.9763	76.2527	5.79459	0	1	0	0	0
-104.112	62.4075	5.0868	5.69575	1	1	0
-78.7301	53.8975	12.3331	8	0.5	0.5	0.5	0	1
-70.7467	61.9591	-20.2866	8	0.5	0.5	0.5	0	1
-89.9046	37.5375	51.0696	8.29527	0	0	1
-71.7977	61.0543	56.7227	8.29527	0	0	1
-108.428	-11.0971	14.8408	5.79459	0	1	0	0	0
-93.8598	3.56212	57.2507	5.79459	0	1	0	0	0
-98.2285	43.2355	-24.1216	8.29527	0	0	1
-101.449	33.2721	26.4764	5.79459	0	1	0	0	0
-73.2981	48.3155	83.9818	5.69575	0	0.5	0.5
-107.074	24.604	5.45942	5.79459	0	1	0	0	0
-41.4529	28.1393	97.9277	5.79459	0	1	0	0	0
-79.6018	74.9177	12.2841	5.79459	0	1	0	0	0
-106.186	16.2408	-23.6828	5.79459	0	1	0	0	0
-80.6759	55.1784	72.1571	5.69575	0	0.5	0.5
-97.2652	2.47839	72.7546	5.69575	0	0.5	0.5
-62.6092	7.36507	103.854	5.69575	1	1	0
-40.2064	-3.93564	102.313	5.79459	0	1	0	0	0
-62.99	32.1815	98.7753	5.69575	0	0.5	0.5
-70.1766	38.8572	91.2434	5.69575	0	0.5	0.5
-16.5781	79.9559	73.7036	8.29527	0	0	1
48.8654	87.5182	45.3013	8.29527	0	0	1
16.7989	108.06	11.8635	5.79459	0	1	0	0	0
16.6419	82.1594	71.2242	5.79459	0	1	0	0	0
-33.5847	103.408	-16.6707	5.79459	0	1	0	0	0
-65.7977	63.2354	-30.4487	8	0	1	1	0	1
-43.0674	44.9378	73.3571	8	0	1	1	0	1
50.806	94.9394	56.2762	5.69575	1	1	0
54.5716	94.8053	11.5711	8.29527	0	0	1
-30.1962	56.3464	89.5169	8.29527	0	0	1
6.95285	108.134	-18.9297	8.29527	0	0	1
-48.8054	85.4081	49.2289	8.29527	0	0	1
23.2158	98.3497	43.4553	8.29527	0	0	1
45.6766	97.8098	-21.1338	8.29527	0	0	1
-54.2272	95.0782	10.9332	5.79459	0	1	0	0	0
-43.3844	91.1048	-43.7917	5.79459	0	1	0	0	0
-19.8717	105.717	22.9988	5.79459	0	1	0	0	0
78.2941	74.9558	18.7527	5.79459	0	1	0	0	0
27.4386	53.1511	92.3151	5.79459	0	1	0	0	0
73.886	95.8672	-10.4998	5.69575	1	1	0
99.2933	69.1613	-10.8304	5.69575	0	0.5	0.5
72.8416	94.0712	24.5892	5.69575	1	1	0
95.4784	-9.29667	-7.27948	8	0	1	1	0	1
97.0263	49.5647	15.1409	8.29527	0	0	1
78.5604	37.5284	67.2301	8.29527	0	0	1
83.8752	50.2358	50.4114	5.79459	0	1	0	0	0
105.936	47.2202	36.1631	5.69575	0	0.5	0.5
73.2518	14.0112	80.8571	5.79459	0	1	0	0	0
85.1234	58.1426	64.2912	5.69575	0	0.5	0.5
110.741	44.8011	-22.1202	5.69575	0	0.5	0.5
60.2044	104.993	-10.5778	5.69575	0	0.5	0.5
-44.7294	112.29	-12.2516	5.69575	0	0.5	0.5
42.1827	110.947	-25.9294	5.69575	0	0.5	0.5
-36.2776	113.76	-22.4427	5.69575	1	1	0
9.47852	120.511	-12.1705	5.69575	0	0.5	0.5
36.8465	4.12762	103.563	8.29527	0	0	1
2.2211	25.6085	106.955	5.79459	0	1	0	0	0
89.7663	61.2314	-17.1125	5.79459	0	1	0	0	0
