# Supplementary material for: Mechanistic model of radiotherapy-induced lung fibrosis using coupled 3D agent-based and Monte Carlo simulations
Source: Commun Med (Lond). 2024 Feb 9;4:16. doi: 10.1038/s43856-024-00442-w (PMC10858213; doi:10.1038/s43856-024-00442-w)
Supplement: Supplementary file 8 — Supplementary Software 1 [file 43856_2024_442_MOESM8_ESM.zip › code/HealthyStructure_phagFrac1.0_senescent1.0/exp_8/alv7.dat]

96.3585	25.0579	-46.7668	5.79459	0	1	0	0	0
-24.4125	-110.33	-44.6233	5.69575	1	1	0
-4.2857	-107.906	-20.9263	8.29527	0	0	1
-96.2979	-44.1104	-29.6814	5.79459	0	1	0	0	0
-75.815	-91.2733	-26.0995	5.69575	0	0.5	0.5
-46.3154	-63.928	-92.3472	5.69575	1	1	0
-75.0864	-10.6897	-59.1882	8	0.5	0.5	0.5	0	1
-45.941	-28.6085	-95.7638	8.29527	0	0	1
-87.5504	-23.5109	-62.3069	5.79459	0	1	0	0	0
-65.2571	-53.0445	-70.9069	8.29527	0	0	1
-100.724	-0.0346069	-44.212	8.29527	0	0	1
-75.7187	-2.5471	-79.7508	5.79459	0	1	0	0	0
-98.9763	-41.8558	-56.6718	5.69575	0	0.5	0.5
-61.0598	-44.1424	-95.305	5.69575	0	0.5	0.5
-58.1741	-26.8866	-103.217	5.69575	0	0.5	0.5
63.8042	-17.2036	-101.946	5.69575	0	0.5	0.5
27.7339	-97.6846	-42.2911	5.79459	0	1	0	0	0
55.407	15.7621	-93.7103	5.79459	0	1	0	0	0
30.3249	-91.0304	-7.02529	8	0	1	1	0	1
29.7227	-90.5676	13.0209	8	0	1	1	0	1
15.9546	-95.099	-73.9022	5.69575	1	1	0
65.2362	-62.8896	-62.3629	8.29527	0	0	1
69.5685	-35.152	-56.3919	8	0.5	0.5	0.5	0	1
34.4641	-71.7131	-75.9569	8.29527	0	0	1
-12.8624	-78.2402	-76.2433	8.29527	0	0	1
-14.2051	-22.9761	-106.629	5.79459	0	1	0	0	0
-42.6151	-73.4512	-69.9206	5.79459	0	1	0	0	0
-1.40179	-91.9428	-60.3702	5.79459	0	1	0	0	0
22.0029	-8.37822	-107.451	5.79459	0	1	0	0	0
-25.0258	-53.1726	-92.9859	5.79459	0	1	0	0	0
-33.4555	-0.145874	-116.793	5.69575	0	0.5	0.5
58.5438	-25.8241	-89.4748	5.79459	0	1	0	0	0
-29.9697	-13.9996	-116.901	5.69575	0	0.5	0.5
-22.3013	-4.04092	-119.352	5.69575	0	0.5	0.5
59.4033	-79.8884	-46.7877	5.79459	0	1	0	0	0
24.0488	-40.0241	-99.5978	5.79459	0	1	0	0	0
107.843	-15.281	-53.8178	5.69575	1	1	0
80.4452	-3.34406	-74.9492	8.29527	0	0	1
96.0133	-31.607	-43.3871	5.79459	0	1	0	0	0
-52.0456	102.788	-38.5669	5.69575	1	1	0
-90.7293	35.5405	-72.5601	5.69575	1	1	0
-40.7297	76.462	-67.782	8.29527	0	0	1
-83.6596	58.446	-41.0505	8.29527	0	0	1
-55.8582	58.4652	-74.5766	5.79459	0	1	0	0	0
-43.3331	13.4614	-100.205	5.79459	0	1	0	0	0
-74.1507	31.8236	-74.7591	5.79459	0	1	0	0	0
-108.445	14.8988	-10.8474	5.79459	0	1	0	0	0
-94.2905	36.4895	-43.3339	5.79459	0	1	0	0	0
-41.1989	90.8312	-69.377	5.69575	1	1	0
-81.1973	50.9924	-74.6102	5.69575	0	0.5	0.5
-37.0543	59.9271	-98.9729	5.69575	0	0.5	0.5
13.4557	113.254	-41.8617	5.69575	1	1	0
38.2591	18.5045	-113.814	5.69575	1	1	0
28.0891	72.3157	-77.9836	5.79459	0	1	0	0	0
21.1778	73.4384	-58.4276	8	0.5	0.5	0.5	0	1
11.5462	43.4672	-100.386	8.29527	0	0	1
22.6015	21.699	-105.44	5.79459	0	1	0	0	0
-30.3145	38.587	-98.4483	8.29527	0	0	1
64.9522	45.9777	-75.9426	5.79459	0	1	0	0	0
-4.6734	70.0871	-84.652	5.79459	0	1	0	0	0
56.7419	77.9341	-52.9777	5.79459	0	1	0	0	0
-1.70183	97.1127	-72.9804	5.69575	0	0.5	0.5
6.03432	58.9013	-106.085	5.69575	0	0.5	0.5
27.4695	28.0615	-114.972	5.69575	0	0.5	0.5
58.5469	53.5503	-92.0029	5.69575	0	0.5	0.5
89.5358	35.1815	1.04177	8	0	1	1	0	1
-27.5717	-105.82	11.9165	5.79459	0	1	0	0	0
-57.4338	-104.231	24.4349	5.69575	0	0.5	0.5
-5.78417	-103.988	62.5533	5.69575	1	1	0
41.5665	-98.8984	24.3174	5.79459	0	1	0	0	0
26.4983	-117.128	18.4057	5.69575	0	0.5	0.5
12.1076	-120.849	-2.95247	5.69575	1	1	0
24.6683	-107.198	-0.319851	5.79459	0	1	0	0	0
-3.51981	-104.348	34.6283	5.79459	0	1	0	0	0
-29.515	-102.314	-27.5821	5.79459	0	1	0	0	0
16.615	-119.903	10.3461	5.69575	1	1	0
-9.46412	-113.39	42.5802	5.69575	0	0.5	0.5
-90.7758	-77.5014	-22.677	5.69575	1	1	0
-46.3931	-82.4402	76.2534	5.69575	1	1	0
-9.1552	-13.3826	94.8291	8	0	1	1	0	1
-73.1961	-42.7166	45.5277	8	0.5	0.5	0.5	0	1
-101.376	-40.9853	11.9561	8.29527	0	0	1
-105.912	-24.8646	-16.2621	8.29527	0	0	1
-86.1906	-52.3682	43.9218	8.29527	0	0	1
-62.2237	-79.6477	-43.4103	5.79459	0	1	0	0	0
-90.2142	-60.9961	15.5201	5.79459	0	1	0	0	0
-69.5173	-81.3907	25.3556	8.29527	0	0	1
-44.1188	-92.0489	40.9944	5.79459	0	1	0	0	0
-59.3652	-92.6011	-0.90159	5.79459	0	1	0	0	0
-69.4334	-47.7734	70.6874	5.79459	0	1	0	0	0
-109.375	-52.3335	7.6812	5.69575	0	0.5	0.5
-80.9895	-70.4245	-24.0874	5.79459	0	1	0	0	0
-94.3427	-69.7385	31.5579	5.69575	0	0.5	0.5
-116.288	-34.2268	8.09944	5.69575	0	0.5	0.5
-110.871	-20.0228	45.4588	5.69575	0	0.5	0.5
-79.6946	-91.3438	-8.06183	5.69575	0	0.5	0.5
-35.8446	-82.9168	81.2434	5.69575	1	1	0
34.8203	-53.9706	71.6254	8	0.5	0.5	0.5	0	1
26.6932	-80.9266	69.5584	8.29527	0	0	1
62.9754	-48.5332	76.0173	8.29527	0	0	1
50.1829	-96.6844	-15.2905	8.29527	0	0	1
-39.7109	-76.6657	68.1491	8.29527	0	0	1
61.9662	-70.2769	57.6312	8.29527	0	0	1
74.6516	-79.4188	14.806	5.79459	0	1	0	0	0
34.2603	-91.84	49.9165	5.79459	0	1	0	0	0
-13.9665	-81.765	72.2456	5.79459	0	1	0	0	0
18.3208	-58.8272	91.1247	5.79459	0	1	0	0	0
-14.2459	-54.2178	94.644	5.79459	0	1	0	0	0
-37.3389	-2.78427	103.431	8.29527	0	0	1
-58.3778	-14.909	92.0313	8.29527	0	0	1
31.9158	-46.6851	94.3498	8.29527	0	0	1
16.8622	-76.4942	92.8666	5.69575	1	1	0
-25.8568	-31.5619	102.153	5.79459	0	1	0	0	0
36.5101	-4.00275	103.687	8.29527	0	0	1
61.7761	24.951	87.528	5.79459	0	1	0	0	0
33.5299	-32.7674	112.08	5.69575	0	0.5	0.5
84.9797	6.68677	69.5251	8.29527	0	0	1
111.388	9.13437	47.6349	5.69575	0	0.5	0.5
103.661	12.0466	62.2027	5.69575	1	1	0
81.0547	-87.9069	21.5197	5.69575	1	1	0
85.1751	-32.4226	-30.8132	8	0	1	1	0	1
93.521	-54.5925	-19.3257	8.29527	0	0	1
102.07	-14.0874	38.5128	5.79459	0	1	0	0	0
82.8699	-29.9868	65.8283	5.79459	0	1	0	0	0
90.859	33.9552	51.8815	5.79459	0	1	0	0	0
88.4851	-65.2872	-2.82265	5.79459	0	1	0	0	0
101.071	-39.1924	18.6684	5.79459	0	1	0	0	0
-70.5745	96.6216	21.0572	5.69575	0	0.5	0.5
-46.3961	93.9435	-33.4769	5.79459	0	1	0	0	0
-52.0505	105.415	30.632	5.69575	1	1	0
-102.516	49.7767	42.1032	5.69575	1	1	0
-106.851	21.1928	15.2928	8.29527	0	0	1
-73.5511	74.695	33.33	8.29527	0	0	1
-83.5615	42.5198	57.5286	8.29527	0	0	1
-60.0509	92.1405	-2.00651	5.79459	0	1	0	0	0
-98.4556	45.0486	19.4195	5.79459	0	1	0	0	0
-86.3289	68.1704	-0.33008	5.79459	0	1	0	0	0
-93.0625	0.0502319	58.6462	5.79459	0	1	0	0	0
-70.9825	11.6536	83.2206	5.79459	0	1	0	0	0
-45.7599	59.1644	80.6574	5.79459	0	1	0	0	0
-69.1003	58.6903	62.2944	5.79459	0	1	0	0	0
-116.561	19.3836	28.2406	5.69575	0	0.5	0.5
40.168	100.529	-19.5069	8.29527	0	0	1
-18.1566	91.7294	77.5628	5.69575	0	0.5	0.5
59.2802	97.1113	42.6046	5.69575	0	0.5	0.5
14.4538	87.9809	82.5249	5.69575	1	1	0
-4.68805	120.607	13.8542	5.69575	0	0.5	0.5
-0.169151	111.343	48.6068	5.69575	0	0.5	0.5
19.9809	118.087	20.4366	5.69575	0	0.5	0.5
33.3815	89.9087	-7.58772	8	0	1	1	0	1
60.0733	72.942	56.3086	8.29527	0	0	1
-24.6378	103.009	29.7018	8.29527	0	0	1
5.43813	109.795	-3.93807	8.29527	0	0	1
22.6783	105.01	23.6266	8.29527	0	0	1
-3.72933	87.406	66.674	8.29527	0	0	1
-3.61269	104.936	-32.7922	5.79459	0	1	0	0	0
15.2423	94.521	-54.1613	5.79459	0	1	0	0	0
39.3277	70.6367	74.5908	5.79459	0	1	0	0	0
-44.8234	93.5292	36.6491	5.79459	0	1	0	0	0
59.5452	92.2538	6.60256	5.79459	0	1	0	0	0
-8.0986	97.6025	71.9101	5.69575	0	0.5	0.5
-1.56442	73.4726	81.8495	5.79459	0	1	0	0	0
-21.1675	119.343	-8.30513	5.69575	1	1	0
32.2815	37.7215	98.158	8.29527	0	0	1
-49.1632	11.8208	81.8458	8	0.5	0.5	0.5	0	1
-31.4073	41.7313	96.8095	8.29527	0	0	1
13.6697	50.9196	96.5419	5.79459	0	1	0	0	0
-2.02946	17.8424	108.524	5.79459	0	1	0	0	0
-0.526672	67.0613	101.304	5.69575	0	0.5	0.5
-4.36813	55.7599	107.85	5.69575	0	0.5	0.5
114.276	35.6124	-20.8003	5.69575	0	0.5	0.5
104.05	0.12178	-35.687	5.79459	0	1	0	0	0
109.727	7.44836	-2.09896	5.79459	0	1	0	0	0
84.2744	86.5135	-13.1582	5.69575	0	0.5	0.5
107.659	55.5674	9.04226	5.69575	1	1	0
107.543	55.9858	-7.74439	5.69575	1	1	0
104.982	19.4034	26.4995	8.29527	0	0	1
78.8373	66.8729	37.5859	5.79459	0	1	0	0	0
75.7596	75.8985	-24.4928	5.79459	0	1	0	0	0
91.1763	60.7104	10.0562	5.79459	0	1	0	0	0
93.1517	49.689	-30.8829	5.79459	0	1	0	0	0
