# Supplementary material for: Mechanistic model of radiotherapy-induced lung fibrosis using coupled 3D agent-based and Monte Carlo simulations
Source: Commun Med (Lond). 2024 Feb 9;4:16. doi: 10.1038/s43856-024-00442-w (PMC10858213; doi:10.1038/s43856-024-00442-w)
Supplement: Supplementary file 8 — Supplementary Software 1 [file 43856_2024_442_MOESM8_ESM.zip › code/HealthyStructure_phagFrac1.0_senescent1.0/exp_8/alv3.dat]

-88.5526	-78.8834	-26.3772	5.69575	0	0.5	0.5
-50.5954	-107.036	-27.2618	5.69575	1	1	0
-3.78787	-83.4889	-47.6523	8	0	1	1	0	1
-17.2645	74.432	-58.4569	8	0	1	1	0	1
-15.974	-108.108	-12.5534	8.29527	0	0	1
-64.5829	-85.2727	-25.6439	8.29527	0	0	1
-64.9525	-9.12251	-88.3061	8.29527	0	0	1
-85.7659	-11.4581	-67.9185	8.29527	0	0	1
-25.5346	-99.1783	-40.1454	8.29527	0	0	1
-44.0978	-82.0071	-58.568	5.79459	0	1	0	0	0
-24.0471	-53.2216	-93.2159	5.79459	0	1	0	0	0
-2.58157	-83.0153	-72.1235	5.79459	0	1	0	0	0
-61.4065	-53.5762	-90.104	5.69575	0	0.5	0.5
-13.7129	-24.4673	-106.364	5.79459	0	1	0	0	0
-55.8156	-57.9125	-75.0384	5.79459	0	1	0	0	0
96.1486	-16.4258	-72.4261	5.69575	0	0.5	0.5
51.0536	-42.7154	-101.631	5.69575	0	0.5	0.5
1.06407	-11.7496	-120.916	5.69575	0	0.5	0.5
5.15492	-79.0746	-92.0898	5.69575	1	1	0
15.8511	-2.83041	-120.419	5.69575	1	1	0
45.1942	-61.0965	-58.9931	8	0.5	0.5	0.5	0	1
63.3936	-27.0393	-85.7329	8.29527	0	0	1
63.7631	-49.843	-74.498	8.29527	0	0	1
95.4231	-21.017	-50.5175	8.29527	0	0	1
53.0265	-85.2734	-44.907	5.79459	0	1	0	0	0
46.7672	-10.3503	-99.0238	5.79459	0	1	0	0	0
16.8813	-45.1584	-98.8723	5.79459	0	1	0	0	0
29.7122	-78.7268	-70.8469	5.79459	0	1	0	0	0
-11.8395	-57.2948	-106.475	5.69575	0	0.5	0.5
104.11	-14.1046	-61.0121	5.69575	1	1	0
110.164	-29.7069	-41.7284	5.69575	1	1	0
102.346	-27.9066	-59.2322	5.69575	1	1	0
106.288	-7.90355	-27.2111	8.29527	0	0	1
81.8136	-65.6362	-33.1425	5.79459	0	1	0	0	0
-56.2987	-34.7698	87.8722	8.29527	0	0	1
-57.8093	-80.8827	69.8282	5.69575	0	0.5	0.5
-85.5811	-63.2969	-27.7378	5.79459	0	1	0	0	0
-69.4245	-78.7478	61.1495	5.69575	1	1	0
-47.7342	-50.9997	99.4001	5.69575	1	1	0
8.10307	10.7647	95.2572	8	0	1	1	0	1
-34.5686	-99.0357	61.2931	5.69575	1	1	0
-71.4834	-50.6954	-39.6935	8	0.5	0.5	0.5	0	1
-47.2543	-75.2275	36.9234	8	0.5	0.5	0.5	0	1
-102.283	-0.122763	65.5604	5.69575	1	1	0
-88.3212	-43.3512	49.1939	8.29527	0	0	1
-108.939	-9.75671	11.6921	8.29527	0	0	1
-69.1249	-79.2476	32.2734	8.29527	0	0	1
-1.11568	-106.027	29.2761	5.79459	0	1	0	0	0
-46.1243	-99.6826	5.99443	5.79459	0	1	0	0	0
-74.7478	-38.9555	70.677	5.79459	0	1	0	0	0
-96.4151	-52.6714	5.46422	5.79459	0	1	0	0	0
-26.9983	-70.9149	79.6377	5.79459	0	1	0	0	0
7.44298	-86.1935	67.9358	5.79459	0	1	0	0	0
-58.2908	-75.0645	55.3827	5.79459	0	1	0	0	0
-26.6975	-94.6495	49.2819	5.79459	0	1	0	0	0
-119.623	-18.0371	11.2493	5.69575	0	0.5	0.5
-97.4104	-62.6186	36.7428	5.69575	0	0.5	0.5
-87.8079	-83.9488	-1.50761	5.69575	0	0.5	0.5
18.4948	-107.577	-13.6087	5.79459	0	1	0	0	0
-81.2328	-35.0005	83.2833	5.69575	0	0.5	0.5
-12.4006	-41.503	101.112	8.29527	0	0	1
14.239	-111.923	45.0602	5.69575	0	0.5	0.5
1.93752	-119.943	19.2294	5.69575	0	0.5	0.5
21.8052	-119.367	-5.98657	5.69575	1	1	0
67.7906	-92.6034	39.8622	5.69575	1	1	0
57.7546	-92.785	-12.464	5.79459	0	1	0	0	0
72.0846	-38.3725	89.9538	5.69575	1	1	0
15.5763	-20.7033	92.6512	8	0.5	0.5	0.5	0	1
69.1236	-53.6394	40.0028	8	0	1	1	0	1
67.7439	-49.8585	70.8865	8.29527	0	0	1
24.3704	-92.3153	-11.8122	8	0.5	0.5	0.5	0	1
36.2974	-102.752	14.9822	8.29527	0	0	1
86.8057	-58.5265	33.7552	8.29527	0	0	1
45.2578	-87.2519	49.3845	8.29527	0	0	1
64.3379	-29.8294	84.0862	5.79459	0	1	0	0	0
91.58	-59.7231	12.094	5.79459	0	1	0	0	0
38.3255	-71.4119	74.374	5.79459	0	1	0	0	0
87.3508	-37.516	75.6458	5.69575	0	0.5	0.5
30.9104	-88.2612	77.5526	5.69575	1	1	0
97.1995	-52.3861	50.6741	5.69575	0	0.5	0.5
101.431	-41.6366	-8.84088	5.79459	0	1	0	0	0
111.995	-45.4058	12.4615	5.69575	0	0.5	0.5
40.2402	-3.42022	114.583	5.69575	0	0.5	0.5
-68.8055	95.7074	-29.4244	5.69575	0	0.5	0.5
-65.6998	79.2864	-64.4929	5.69575	1	1	0
-64.189	69.732	-55.8264	8.29527	0	0	1
-13.6716	60.2192	-91.0315	8.29527	0	0	1
-38.4301	1.53636	-103.057	5.79459	0	1	0	0	0
-112.808	25.7089	-37.0572	5.69575	1	1	0
-62.3699	41.8658	-95.4838	5.69575	1	1	0
-48.7447	81.2606	-16.6175	8	0	1	1	0	1
-25.8611	82.0999	-68.4914	5.79459	0	1	0	0	0
-8.17725	15.4097	-108.608	5.79459	0	1	0	0	0
-47.1169	89.7298	-42.7616	5.79459	0	1	0	0	0
-73.1074	22.0972	-79.1645	5.79459	0	1	0	0	0
-86.5392	43.4441	-52.188	5.79459	0	1	0	0	0
-96.2562	-35.0983	-40.0356	5.79459	0	1	0	0	0
-42.5789	46.9213	-89.919	5.79459	0	1	0	0	0
-4.47455	32.4745	-116.984	5.69575	1	1	0
37.5279	84.6979	-78.5992	5.69575	0	0.5	0.5
38.7963	55.1855	-86.8873	5.79459	0	1	0	0	0
57.0802	62.489	-87.1601	5.69575	0	0.5	0.5
31.9094	31.234	-112.989	5.69575	0	0.5	0.5
0.117752	13.405	-120.748	5.69575	0	0.5	0.5
66.8947	78.0991	-64.6959	5.69575	1	1	0
47.6944	82.6049	-12.5361	8	0	1	1	0	1
64.5171	87.1495	-18.5048	8.29527	0	0	1
56.8012	38.3545	-67.5132	8	0.5	0.5	0.5	0	1
57.1388	65.7617	-67.1606	8.29527	0	0	1
66.711	14.125	-86.3141	8.29527	0	0	1
16.5182	73.867	-79.8174	5.79459	0	1	0	0	0
25.892	23.6642	-104.256	5.79459	0	1	0	0	0
74.2138	34.388	-73.5512	5.79459	0	1	0	0	0
72.659	58.0452	-78.1749	5.69575	0	0.5	0.5
62.6062	76.4554	-48.3221	5.79459	0	1	0	0	0
71.8218	93.04	-30.7346	5.69575	0	0.5	0.5
115.683	30.5642	-21.0506	5.69575	0	0.5	0.5
109.897	-0.796557	-4.69049	5.79459	0	1	0	0	0
14.1917	118.12	-24.6193	5.69575	0	0.5	0.5
2.27368	95.0068	55.3934	5.79459	0	1	0	0	0
-14.4249	106.944	21.3294	5.79459	0	1	0	0	0
-43.5263	-7.36367	100.753	5.79459	0	1	0	0	0
-52.9585	24.9173	93.1371	5.79459	0	1	0	0	0
-24.5932	70.4849	95.8484	5.69575	0	0.5	0.5
-27.0856	91.7427	54.3106	8.29527	0	0	1
-26.4017	70.7921	79.9465	8.29527	0	0	1
-107.031	17.1197	-18.743	8.29527	0	0	1
-75.9929	2.21395	79.4995	8.29527	0	0	1
-77.9177	74.2402	22.7424	8.29527	0	0	1
-92.5974	58.5431	9.90962	8.29527	0	0	1
-101.302	-14.2566	40.43	5.79459	0	1	0	0	0
-77.033	73.9073	-26.5259	5.79459	0	1	0	0	0
-96.8922	26.4412	44.8639	8.29527	0	0	1
-78.2791	61.7597	46.4555	8.29527	0	0	1
-29.8799	105.852	1.57251	8.29527	0	0	1
-16.692	15.5807	107.602	5.79459	0	1	0	0	0
-51.9164	56.117	79.0922	5.79459	0	1	0	0	0
-59.287	92.6261	-2.3358	5.79459	0	1	0	0	0
-72.0078	51.936	64.943	5.79459	0	1	0	0	0
-99.2178	10.0347	-46.4235	5.79459	0	1	0	0	0
-109.859	0.66965	-5.51872	5.79459	0	1	0	0	0
-55.7044	87.2169	37.2859	5.79459	0	1	0	0	0
-96.5081	34.7757	65.0902	5.69575	0	0.5	0.5
-101.344	66.9816	1.88841	5.69575	0	0.5	0.5
-73.843	57.6471	77.3552	5.69575	0	0.5	0.5
-88.1613	20.6662	62.454	5.79459	0	1	0	0	0
-9.71436	-24.3268	106.836	5.79459	0	1	0	0	0
68.14	78.8049	62.5031	5.69575	0	0.5	0.5
-3.95341	106.299	58.6938	5.69575	0	0.5	0.5
67.6909	97.9675	24.0877	5.69575	1	1	0
17.0894	108.487	51.9454	5.69575	1	1	0
79.9415	59.1137	69.8201	5.69575	1	1	0
97.1523	19.7182	70.2322	5.69575	1	1	0
2.73306	109.588	-9.10562	8.29527	0	0	1
41.4464	84.0376	57.6183	8.29527	0	0	1
60.2533	36.1708	84.624	8.29527	0	0	1
43.8371	100.65	6.91917	8.29527	0	0	1
27.6077	100.649	34.7495	5.79459	0	1	0	0	0
35.36	54.6147	88.6956	8.29527	0	0	1
97.823	43.5335	25.2091	5.79459	0	1	0	0	0
17.4933	64.6088	87.2908	5.79459	0	1	0	0	0
48.1345	68.8562	71.0063	5.79459	0	1	0	0	0
1.83029	97.7003	-50.5103	5.79459	0	1	0	0	0
36.6405	97.5331	-35.2813	5.79459	0	1	0	0	0
79.5646	72.3611	23.0837	5.79459	0	1	0	0	0
95.8542	16.6388	51.3349	5.79459	0	1	0	0	0
23.0533	107.409	5.63603	5.79459	0	1	0	0	0
-5.32191	54.5461	95.375	5.79459	0	1	0	0	0
81.8498	42.2819	60.1069	5.79459	0	1	0	0	0
102.53	25.1783	60.1111	5.69575	1	1	0
105.282	31.8353	-1.46776	8.29527	0	0	1
95.2297	54.9784	-2.94531	8.29527	0	0	1
107.381	-2.60539	23.7171	5.79459	0	1	0	0	0
90.7119	-18.2932	59.4703	5.79459	0	1	0	0	0
102.482	38.5331	52.6544	5.69575	0	0.5	0.5
103.467	52.1669	36.5108	5.69575	0	0.5	0.5
10.9302	33.8641	104.085	8.29527	0	0	1
35.8058	6.36928	103.814	8.29527	0	0	1
23.5386	2.04648	119.161	5.69575	0	0.5	0.5
35.2525	-37.9016	97.0604	5.79459	0	1	0	0	0
9.04704	59.4642	105.556	5.69575	0	0.5	0.5
13.8862	-11.3052	108.533	5.79459	0	1	0	0	0
84.0886	84.1192	24.7698	5.69575	1	1	0
