# Supplementary material for: Mechanistic model of radiotherapy-induced lung fibrosis using coupled 3D agent-based and Monte Carlo simulations
Source: Commun Med (Lond). 2024 Feb 9;4:16. doi: 10.1038/s43856-024-00442-w (PMC10858213; doi:10.1038/s43856-024-00442-w)
Supplement: Supplementary file 8 — Supplementary Software 1 [file 43856_2024_442_MOESM8_ESM.zip › code/HealthyStructure_phagFrac1.0_senescent1.0/exp_8/alv2.dat]

-29.2155	-113.283	-32.7614	5.69575	0	0.5	0.5
-49.23	-104.669	-37.1486	5.69575	0	0.5	0.5
-29.3557	-115.791	-22.1514	5.69575	0	0.5	0.5
20.5679	-106.043	-20.7825	5.79459	0	1	0	0	0
14.9985	-116.618	-30.58	5.69575	1	1	0
-76.1258	-27.7812	-74.3846	8.29527	0	0	1
-91.3782	-56.3577	-23.9548	8.29527	0	0	1
-41.8398	-98.7173	-24.5832	5.79459	0	1	0	0	0
-86.755	24.7463	-62.938	5.79459	0	1	0	0	0
-81.1528	-66.9173	-60.7964	5.69575	1	1	0
-33.3869	-64.6948	-82.4615	8.29527	0	0	1
-104.858	-30.1995	-13.8884	8.29527	0	0	1
-75.7029	0.440125	-79.8052	8.29527	0	0	1
-32.2705	-84.72	-62.3052	5.79459	0	1	0	0	0
-100.403	10.5275	-43.6848	8.29527	0	0	1
-67.0405	-87.049	-5.29597	5.79459	0	1	0	0	0
-95.9373	-28.9163	-45.3858	5.79459	0	1	0	0	0
-109.47	5.87837	9.03748	5.79459	0	1	0	0	0
-28.8194	19.8949	-104.277	5.79459	0	1	0	0	0
-66.4048	-58.6194	-65.224	5.79459	0	1	0	0	0
-76.6216	-73.3471	-29.1433	5.79459	0	1	0	0	0
-49.8677	44.0014	-87.619	5.79459	0	1	0	0	0
-51.24	-6.09583	-97.1458	5.79459	0	1	0	0	0
4.52454	-76.8209	-78.6007	5.79459	0	1	0	0	0
-112.518	-9.26884	-44.8737	5.69575	0	0.5	0.5
-26.4851	-41.6158	-98.3192	5.79459	0	1	0	0	0
-23.4484	-96.6973	-46.9021	8.29527	0	0	1
62.2913	-10.9287	-90.002	5.79459	0	1	0	0	0
28.9312	-84.8018	-82.046	5.69575	0	0.5	0.5
-19.6783	-11.2583	-119.356	5.69575	1	1	0
28.6482	-91.1138	11.5411	8	0	1	1	0	1
6.94902	-20.5367	-93.7292	8	0	1	1	0	1
-6.38213	-15.2686	-120.358	5.69575	1	1	0
29.5527	-91.3887	5.47325	8	0	1	1	0	1
-31.4118	-71.8586	-55.7213	8	0	1	1	0	1
44.403	-58.9882	-81.5399	8.29527	0	0	1
79.4107	53.9878	-5.89363	8	0.5	0.5	0.5	0	1
69.4351	-72.2598	-45.3573	8.29527	0	0	1
36.025	-85.7519	-58.7266	8.29527	0	0	1
28.2311	-16.6847	-104.998	8.29527	0	0	1
76.0611	-52.4675	-59.6814	8.29527	0	0	1
18.2192	-52.4951	-94.9333	5.79459	0	1	0	0	0
18.9755	-95.3292	-51.5003	5.79459	0	1	0	0	0
-13.7461	-4.50815	-109.045	5.79459	0	1	0	0	0
43.4731	-41.6286	-105.532	5.69575	0	0.5	0.5
7.21701	-19.1118	-108.087	5.79459	0	1	0	0	0
2.5119	-6.87711	-121.27	5.69575	0	0.5	0.5
-54.2308	103.992	-31.6962	5.69575	0	0.5	0.5
-53.0516	65.0729	-87.812	5.69575	1	1	0
-90.9514	79.3784	-13.7149	5.69575	0	0.5	0.5
-114.791	36.0838	-16.7627	5.69575	0	0.5	0.5
-93.0891	52.0491	-58.184	5.69575	1	1	0
-110.546	48.644	-13.1649	5.69575	1	1	0
-79.6206	75.6282	-6.36992	8.29527	0	0	1
-85.3781	53.0936	-44.6275	8.29527	0	0	1
-50.2157	82.5592	-52.5581	5.79459	0	1	0	0	0
-89.8666	60.2379	19.8846	5.79459	0	1	0	0	0
-70.6784	54.1322	-64.6086	5.79459	0	1	0	0	0
-73.2771	45.6271	-85.49	5.69575	0	0.5	0.5
-27.4301	47.361	-108.464	5.69575	0	0.5	0.5
-61.9146	87.0214	-26.3411	5.79459	0	1	0	0	0
-25.6542	93.0804	-52.7057	5.79459	0	1	0	0	0
-103.35	36.9758	-7.17627	5.79459	0	1	0	0	0
-22.6351	63.1321	-87.1894	5.79459	0	1	0	0	0
71.5815	47.6246	-68.6147	8.29527	0	0	1
59.4658	13.4782	-105.081	5.69575	0	0.5	0.5
73.2392	94.9465	-19.5226	5.69575	1	1	0
23.2407	34.1612	-114.249	5.69575	1	1	0
-27.3012	-24.117	-89.0421	8	0.5	0.5	0.5	0	1
-5.49666	98.7909	-48.064	8.29527	0	0	1
77.4968	14.6666	-76.6755	8.29527	0	0	1
87.869	60.0602	-27.7814	8.29527	0	0	1
18.2261	56.2341	-92.766	8.29527	0	0	1
51.3792	82.1926	-52.0054	5.79459	0	1	0	0	0
38.2839	22.0686	-100.734	8.29527	0	0	1
11.6735	31.0855	-104.869	5.79459	0	1	0	0	0
74.8281	68.1978	-43.0095	5.79459	0	1	0	0	0
6.39627	30.8712	-117.329	5.69575	0	0.5	0.5
30.8967	81.8429	-66.6869	5.79459	0	1	0	0	0
-35.2449	-115.945	-8.63107	5.69575	0	0.5	0.5
59.7136	-98.5909	38.3927	5.69575	0	0.5	0.5
47.8469	-105.726	35.9516	5.69575	1	1	0
-15.4932	-108.838	3.76172	8.29527	0	0	1
33.5985	-104.686	3.5869	5.79459	0	1	0	0	0
24.5287	-118.931	3.68893	5.69575	0	0.5	0.5
-61.0788	-41.9813	96.2645	5.69575	0	0.5	0.5
-93.223	8.85068	57.716	5.79459	0	1	0	0	0
-15.0776	-78.0851	75.996	5.79459	0	1	0	0	0
-110.67	-21.0394	45.4994	5.69575	0	0.5	0.5
-46.0818	-55.5151	97.7468	5.69575	1	1	0
-113.523	-42.9464	-5.29224	5.69575	1	1	0
-36.9597	-80.0763	-38.435	8	0.5	0.5	0.5	0	1
-83.3346	-60.8257	38.152	8.29527	0	0	1
-58.0357	-74.9296	55.8339	8.29527	0	0	1
-51.3498	-58.8211	77.4808	5.79459	0	1	0	0	0
-81.7302	-24.1227	69.5577	5.79459	0	1	0	0	0
-58.0554	-90.0609	24.8717	5.79459	0	1	0	0	0
-63.2687	-16.7127	88.4181	5.79459	0	1	0	0	0
-97.694	-47.7014	16.7468	5.79459	0	1	0	0	0
-5.18343	-99.8718	45.8122	5.79459	0	1	0	0	0
-113.599	-36.2003	23.3406	5.69575	0	0.5	0.5
-30.3315	-102.114	27.4367	5.79459	0	1	0	0	0
-101.885	-18.9691	36.8643	5.79459	0	1	0	0	0
-73.9694	-58.6086	76.5079	5.69575	0	0.5	0.5
-108.149	-55.3163	1.96758	5.69575	0	0.5	0.5
61.3758	-37.5437	97.8949	5.69575	0	0.5	0.5
27.0835	-27.587	88.0961	8	0	1	1	0	1
-17.2819	-91.0191	-25.9296	8	0.5	0.5	0.5	0	1
-12.5733	-95.1065	-7.22177	8	0.5	0.5	0.5	0	1
-22.1204	-48.5137	96.2139	8.29527	0	0	1
50.464	-94.6399	24.4276	8.29527	0	0	1
24.0383	-93.8376	52.1217	8.29527	0	0	1
56.0974	3.70839	94.548	8.29527	0	0	1
73.679	-46.9299	66.8494	8.29527	0	0	1
75.2011	-73.4327	32.4413	8.29527	0	0	1
31.5332	-64.9077	83.0219	5.79459	0	1	0	0	0
76.0271	-79.1949	-6.9314	5.79459	0	1	0	0	0
81.3925	-15.1971	72.4176	5.79459	0	1	0	0	0
53.1225	-81.4094	51.4832	5.79459	0	1	0	0	0
-58.0444	26.9791	89.4593	5.79459	0	1	0	0	0
-40.8553	8.41711	114.105	5.69575	0	0.5	0.5
51.6658	-32.82	104.945	5.69575	1	1	0
10.0296	-43.622	100.481	8.29527	0	0	1
-35.2599	-20.6409	102.131	5.79459	0	1	0	0	0
-13.5118	-5.31441	109.038	5.79459	0	1	0	0	0
36.7247	-21.1597	101.506	5.79459	0	1	0	0	0
18.4081	19.7535	106.635	5.79459	0	1	0	0	0
-51.2382	108.048	21.4533	5.69575	0	0.5	0.5
-94.4626	33.725	68.5517	5.69575	0	0.5	0.5
-96.2025	34.6111	40.5852	5.79459	0	1	0	0	0
-27.6133	117.227	15.9763	5.69575	1	1	0
-22.7496	91.4891	19.1614	8	0.5	0.5	0.5	0	1
-40.9953	80.5409	62.7101	8.29527	0	0	1
-57.3017	81.0396	47.4247	5.79459	0	1	0	0	0
-52.2447	95.8477	13.5536	5.79459	0	1	0	0	0
-78.0201	46.6922	61.9088	5.79459	0	1	0	0	0
85.747	85.1738	12.3814	5.69575	1	1	0
4.03148	109.853	-3.94991	8.29527	0	0	1
12.046	113.141	42.6048	5.69575	0	0.5	0.5
30.2383	113.073	32.5572	5.69575	0	0.5	0.5
-0.0827942	84.7267	87.0706	5.69575	1	1	0
81.4046	89.363	-12.1445	5.69575	1	1	0
69.061	95.3356	30.0268	5.69575	1	1	0
15.8018	83.2737	87.0428	5.69575	1	1	0
12.2316	120.796	-4.48862	5.69575	1	1	0
42.7189	110.197	28.1352	5.69575	1	1	0
-19.7697	105.004	26.1523	8.29527	0	0	1
82.7221	24.204	68.3463	8.29527	0	0	1
-26.9832	58.8558	88.9264	8.29527	0	0	1
16.7499	68.8658	84.1233	8.29527	0	0	1
50.3202	43.3858	87.6673	5.79459	0	1	0	0	0
45.5729	99.9312	-6.07236	8.29527	0	0	1
25.3631	104.912	-21.2151	5.79459	0	1	0	0	0
68.1425	54.9684	66.5964	5.79459	0	1	0	0	0
19.7912	94.5433	52.6295	5.79459	0	1	0	0	0
52.5727	85.8702	44.2991	5.79459	0	1	0	0	0
9.58881	103.433	36.1743	5.79459	0	1	0	0	0
-15.7122	20.2476	106.973	8.29527	0	0	1
5.47456	53.2353	96.1043	5.79459	0	1	0	0	0
20.2929	57.8729	104.875	5.69575	0	0.5	0.5
94.9726	-59.3931	-47.0379	5.69575	1	1	0
95.1464	-50.6166	-22.0254	5.79459	0	1	0	0	0
94.0049	-28.6442	-71.4317	5.69575	0	0.5	0.5
102.527	-25.9366	-30.2571	5.79459	0	1	0	0	0
94.7232	33.6329	-68.2367	5.69575	0	0.5	0.5
95.9941	1.63179	-53.6886	5.79459	0	1	0	0	0
104.371	17.221	-30.1687	5.79459	0	1	0	0	0
104.205	35.2263	0.634628	5.79459	0	1	0	0	0
93.3897	-52.9855	56.84	5.69575	0	0.5	0.5
100.197	-39.2085	56.4201	5.69575	0	0.5	0.5
100.776	-13.6942	41.9128	5.79459	0	1	0	0	0
106.276	0.09375	58.8674	5.69575	0	0.5	0.5
88.5497	-46.2369	69.1485	5.69575	1	1	0
89.8456	33.2251	-8.90749	8	0	1	1	0	1
102.567	-36.8852	14.8165	8.29527	0	0	1
109.957	0.49498	-3.0491	8.29527	0	0	1
105.457	40.4648	44.7441	5.69575	1	1	0
81.7478	63.9113	36.5055	5.79459	0	1	0	0	0
99.4608	32.453	33.9727	8.29527	0	0	1
93.234	76.3286	15.5346	5.69575	0	0.5	0.5
80.9764	74.0092	8.06808	5.79459	0	1	0	0	0
109.3	25.6938	46.4039	5.69575	0	0.5	0.5
6.08897	83.0478	-71.8748	5.79459	0	1	0	0	0
60.1098	-62.9177	67.2917	5.79459	0	1	0	0	0
43.8657	104.651	-43.4033	5.69575	1	1	0
