# Supplementary material for: Mechanistic model of radiotherapy-induced lung fibrosis using coupled 3D agent-based and Monte Carlo simulations
Source: Commun Med (Lond). 2024 Feb 9;4:16. doi: 10.1038/s43856-024-00442-w (PMC10858213; doi:10.1038/s43856-024-00442-w)
Supplement: Supplementary file 8 — Supplementary Software 1 [file 43856_2024_442_MOESM8_ESM.zip › code/HealthyStructure_phagFrac1.0_senescent1.0/exp_8/alv0.dat]

-77.0848	-83.1251	-43.6813	5.69575	0	0.5	0.5
-68.549	-65.7484	-75.7499	5.69575	0	0.5	0.5
-53.689	-94.9394	-53.5154	5.69575	0	0.5	0.5
-91.7139	14.446	-25.2064	8	0.5	0.5	0.5	0	1
-96.7248	-9.55577	-51.5073	8.29527	0	0	1
-84.5659	-53.127	-46.1099	8.29527	0	0	1
-106.66	-20.6241	-17.2726	8.29527	0	0	1
-86.9318	-65.8694	14.2855	5.79459	0	1	0	0	0
-96.9095	-45.861	-24.6031	5.79459	0	1	0	0	0
-68.9087	-19.0442	-83.5997	5.79459	0	1	0	0	0
-72.8593	-81.8826	-9.25569	5.79459	0	1	0	0	0
12.7707	-118.021	-25.8434	5.69575	0	0.5	0.5
-10.6638	-109.675	-51.1614	5.69575	0	0.5	0.5
-42.455	-106.221	-40.9219	5.69575	0	0.5	0.5
65.7303	-70.9255	-52.432	5.79459	0	1	0	0	0
-39.8171	-51.1336	-88.8817	5.79459	0	1	0	0	0
-40.8235	-101.731	-52.391	5.69575	1	1	0
-1.50371	-103.661	-63.3407	5.69575	1	1	0
-86.0327	-42.4384	-7.26851	8	0.5	0.5	0.5	0	1
43.3518	-59.9981	-81.3686	8.29527	0	0	1
52.8531	-32.4074	-90.8614	8.29527	0	0	1
-14.0207	-10.5418	-108.592	8.29527	0	0	1
-52.5456	-92.9537	-26.4306	8.29527	0	0	1
-34.0628	-91.0226	-51.518	5.79459	0	1	0	0	0
19.3571	-77.2006	-75.9341	5.79459	0	1	0	0	0
-1.92157	-85.8681	-68.7239	8.29527	0	0	1
16.0703	-47.482	-97.9143	8.29527	0	0	1
-65.9985	-53.8263	-69.62	5.79459	0	1	0	0	0
10.6734	-92.5607	-77.9647	5.69575	0	0.5	0.5
-30.9992	-104.801	-12.4796	5.79459	0	1	0	0	0
32.2719	-95.3669	-44.3134	5.79459	0	1	0	0	0
16.7042	-22.6388	-118.188	5.69575	0	0.5	0.5
5.45694	-15.521	-120.371	5.69575	0	0.5	0.5
100.92	-65.6518	-16.2755	5.69575	1	1	0
64.4729	-33.3402	-97.4342	5.69575	1	1	0
116.057	-16.2475	-32.0406	5.69575	1	1	0
95.3315	-67.7922	-32.8029	5.69575	1	1	0
72.151	-80.6996	-19.5398	8.29527	0	0	1
20.0702	-63.1013	-69.7914	8	0.5	0.5	0.5	0	1
94.8545	-51.7454	-20.6164	5.79459	0	1	0	0	0
101.229	-18.6272	-38.8041	5.79459	0	1	0	0	0
84.6542	-33.7595	-61.5952	5.79459	0	1	0	0	0
97.6335	-8.0205	-71.8559	5.69575	0	0.5	0.5
86.2356	-8.36755	-85.1664	5.69575	0	0.5	0.5
-40.3253	-66.2002	78.0519	5.79459	0	1	0	0	0
-82.1245	-88.6504	-12.5629	5.69575	0	0.5	0.5
-40.7765	-56.4207	66.4039	8	0	1	1	0	1
-51.506	-74.092	-33.3615	8	0	1	1	0	1
-116.902	-28.2095	17.2625	5.69575	1	1	0
-68.2827	-30.4058	80.7029	8.29527	0	0	1
-100.212	-31.6762	32.4675	5.79459	0	1	0	0	0
-108.051	-4.93084	20.014	5.79459	0	1	0	0	0
-50.6668	-59.5965	92.9572	5.69575	0	0.5	0.5
-57.9422	-75.775	54.78	5.79459	0	1	0	0	0
-75.9789	-51.99	79.2726	5.69575	0	0.5	0.5
-84.6325	-48.0593	51.2606	5.79459	0	1	0	0	0
23.0512	-118.983	8.46507	5.69575	0	0.5	0.5
-32.7119	-114.043	26.1522	5.69575	1	1	0
-11.2018	-117.608	28.3336	5.69575	0	0.5	0.5
51.4497	-61.9333	90.9786	5.69575	0	0.5	0.5
-31.079	-58.0409	70.1478	8	0.5	0.5	0.5	0	1
20.1932	-107.647	-10.2141	8.29527	0	0	1
15.7372	-86.9633	65.496	8.29527	0	0	1
-10.4347	-109.447	3.54211	8.29527	0	0	1
-14.7807	-99.533	44.4377	8.29527	0	0	1
27.1992	-101.038	33.9328	5.79459	0	1	0	0	0
-4.61797	-65.456	88.2847	5.79459	0	1	0	0	0
45.1687	-74.0894	67.6058	5.79459	0	1	0	0	0
47.9066	0.325974	99.0195	5.79459	0	1	0	0	0
43.9517	-100.807	-2.4854	5.79459	0	1	0	0	0
-46.5323	-94.6519	31.2373	5.79459	0	1	0	0	0
112.811	-32.6995	31.054	5.69575	0	0.5	0.5
107.327	-16.0241	18.0025	8.29527	0	0	1
107.825	-14.6729	-16.079	8.29527	0	0	1
91.4318	-32.6367	51.7221	5.79459	0	1	0	0	0
76.263	-89.8512	29.526	5.69575	0	0.5	0.5
96.3609	-35.2877	65.0314	5.69575	1	1	0
54.2171	-40.0822	86.9133	8.29527	0	0	1
63.1759	-84.6099	30.8163	8.29527	0	0	1
84.7538	-69.6771	7.86732	5.79459	0	1	0	0	0
67.2705	-25.6134	83.1783	5.79459	0	1	0	0	0
88.5592	-54.8328	35.3643	5.79459	0	1	0	0	0
18.0326	-34.0357	103.036	5.79459	0	1	0	0	0
39.9143	0.876873	114.743	5.69575	1	1	0
36.3027	-12.3173	115.284	5.69575	1	1	0
-6.2027	-13.5988	108.98	5.79459	0	1	0	0	0
-33.762	-40.6618	96.4715	5.79459	0	1	0	0	0
-82.3089	71.8099	-12.9844	8.29527	0	0	1
-78.2348	15.8853	-75.6768	8.29527	0	0	1
-55.6472	40.9898	-85.5759	8.29527	0	0	1
-88.5464	49.7727	-42.2162	5.79459	0	1	0	0	0
-101.03	2.50794	-67.4279	5.69575	0	0.5	0.5
-99.5844	19.89	-42.2769	5.79459	0	1	0	0	0
-66.0514	80.0475	-36.4637	5.79459	0	1	0	0	0
65.1	42.6235	-77.7511	8.29527	0	0	1
17.6449	80.2298	-73.1496	8.29527	0	0	1
-12.7145	101.185	-66.0296	5.69575	0	0.5	0.5
13.6411	18.5025	-119.296	5.69575	0	0.5	0.5
20.9119	90.4614	-78.3753	5.69575	0	0.5	0.5
13.5224	3.77465	-120.676	5.69575	0	0.5	0.5
-42.221	91.3844	-68.0161	5.69575	1	1	0
49.9632	66.6512	-48.1243	8	0.5	0.5	0.5	0	1
-22.5538	87.0037	-81.7397	5.69575	1	1	0
41.424	35.5169	-95.5123	8.29527	0	0	1
55.2623	79.4584	-52.281	8.29527	0	0	1
-14.1286	58.7587	-91.9097	8.29527	0	0	1
66.1465	1.11467	-87.8828	8.29527	0	0	1
-32.9288	8.14485	-104.639	8.29527	0	0	1
6.41663	43.7041	-100.741	8.29527	0	0	1
43.2697	100.314	12.8389	5.79459	0	1	0	0	0
30.6074	92.6179	-50.844	5.79459	0	1	0	0	0
0.0840149	18.7888	-108.383	5.79459	0	1	0	0	0
8.31082	107.201	-23.2115	8.29527	0	0	1
39.0524	-3.9864	-102.757	5.79459	0	1	0	0	0
-16.2981	102.735	-35.7762	5.79459	0	1	0	0	0
43.4298	99.871	-15.4803	5.79459	0	1	0	0	0
-27.4939	74.948	-75.6773	5.79459	0	1	0	0	0
84.542	12.6759	-69.2241	5.79459	0	1	0	0	0
-60.3547	58.7326	-70.7657	5.79459	0	1	0	0	0
82.6849	56.0003	-46.1213	5.79459	0	1	0	0	0
0.454483	-26.8553	-106.67	5.79459	0	1	0	0	0
-29.6538	90.6251	-54.8429	5.79459	0	1	0	0	0
-7.95351	67.449	-100.741	5.69575	0	0.5	0.5
-40.0126	70.6305	-90.3893	5.69575	0	0.5	0.5
95.2059	73.9201	-15.2173	5.69575	1	1	0
93.098	57.4059	-11.7149	8.29527	0	0	1
73.6252	79.5577	-18.7058	5.79459	0	1	0	0	0
99.0782	23.4261	-41.6501	5.79459	0	1	0	0	0
108.607	15.6096	-7.80464	5.79459	0	1	0	0	0
-30.7202	114.754	-25.4485	5.69575	1	1	0
-120.465	15.741	0.249146	5.69575	1	1	0
-58.5955	92.8519	6.71484	8.29527	0	0	1
-70.3526	51.8778	84.3748	5.69575	0	0.5	0.5
-106.19	55.2447	20.7748	5.69575	0	0.5	0.5
-84.2155	63.5095	31.2135	5.79459	0	1	0	0	0
-116.122	35.5466	3.46336	5.69575	0	0.5	0.5
-88.1846	20.8933	32.2865	8	0	1	1	0	1
-72.4372	20.4046	80.2278	8.29527	0	0	1
-99.2324	44.6735	16.0365	5.79459	0	1	0	0	0
-73.2285	48.9965	65.8554	5.79459	0	1	0	0	0
-107.778	22.0035	0.0240631	5.79459	0	1	0	0	0
-95.5855	15.8514	52.0782	5.79459	0	1	0	0	0
-52.7824	45.8291	99.3714	5.69575	0	0.5	0.5
-44.5185	42.9819	90.9382	5.79459	0	1	0	0	0
-0.159286	105.004	61.107	5.69575	1	1	0
19.1559	11.5163	93.5729	8	0	1	1	0	1
-25.7085	94.1215	72.3887	5.69575	1	1	0
-32.3517	-25.7238	86.8743	8	0.5	0.5	0.5	0	1
-33.6896	83.4825	33.9288	8	0	1	1	0	1
-20.0959	93.2347	12.6064	8	0	1	1	0	1
6.82906	108.968	13.3951	8.29527	0	0	1
4.25519	60.2943	91.9048	8.29527	0	0	1
-7.94754	100.994	42.8609	8.29527	0	0	1
-28.8234	68.1807	81.3671	5.79459	0	1	0	0	0
47.7401	76.6618	62.8001	8.29527	0	0	1
23.869	96.8666	46.3372	5.79459	0	1	0	0	0
-33.2227	104.854	-1.34494	5.79459	0	1	0	0	0
-58.8701	85.7206	35.865	5.79459	0	1	0	0	0
-38.5569	86.1069	56.5594	5.79459	0	1	0	0	0
22.8813	73.4027	78.667	5.79459	0	1	0	0	0
75.9941	48.2454	63.2233	5.79459	0	1	0	0	0
51.7116	35.6832	90.2918	5.79459	0	1	0	0	0
75.2345	64.4354	70.3403	5.69575	1	1	0
94.697	23.8892	72.2604	5.69575	1	1	0
115.861	33.8736	13.8533	5.69575	1	1	0
90.8621	2.96722	80.5926	5.69575	1	1	0
104.871	31.7877	9.51949	8.29527	0	0	1
79.4451	18.5554	73.7849	8.29527	0	0	1
89.1151	-5.26969	64.2708	8.29527	0	0	1
83.6043	68.5028	20.4372	5.79459	0	1	0	0	0
69.7164	74.6401	40.8469	5.79459	0	1	0	0	0
79.2256	52.8574	75.4281	5.69575	0	0.5	0.5
61.7178	102.169	22.6323	5.69575	0	0.5	0.5
104.578	61.784	-2.52626	5.69575	0	0.5	0.5
-19.6558	119.714	6.49182	5.69575	0	0.5	0.5
0.74437	115.625	37.2872	5.69575	1	1	0
5.94562	111.484	47.9155	5.69575	1	1	0
48.1461	49.7072	99.8551	5.69575	0	0.5	0.5
-21.8719	17.7515	106.332	5.79459	0	1	0	0	0
20.4084	20.8667	106.057	5.79459	0	1	0	0	0
5.78157	25.5906	118.624	5.69575	0	0.5	0.5
-49.2227	-7.3396	98.0982	5.79459	0	1	0	0	0
-17.6555	-65.4675	-86.6158	5.79459	0	1	0	0	0
