# Supplementary material for: Mechanistic model of radiotherapy-induced lung fibrosis using coupled 3D agent-based and Monte Carlo simulations
Source: Commun Med (Lond). 2024 Feb 9;4:16. doi: 10.1038/s43856-024-00442-w (PMC10858213; doi:10.1038/s43856-024-00442-w)
Supplement: Supplementary file 8 — Supplementary Software 1 [file 43856_2024_442_MOESM8_ESM.zip › code/HealthyStructure_phagFrac1.0_senescent1.0/exp_8/alv1.dat]

25.3454	-117.897	-14.7983	5.69575	0	0.5	0.5
22.0094	-98.2663	-44.2707	8.29527	0	0	1
29.7539	-104.591	-16.5873	8.29527	0	0	1
-8.55495	-115.898	-35.417	5.69575	0	0.5	0.5
-66.5355	-52.019	-87.347	5.69575	0	0.5	0.5
-100.646	2.41615	-44.3226	5.79459	0	1	0	0	0
-106.474	-21.9858	-54.2199	5.69575	1	1	0
-70.5978	-33.7869	-55.9453	8	0	1	1	0	1
-47.5519	-66.2479	-51.0442	8	0	1	1	0	1
-25.5074	-27.9876	-88.4377	8	0.5	0.5	0.5	0	1
-56.0686	-49.4806	-80.6675	8.29527	0	0	1
-89.0015	-26.9861	-58.7407	5.79459	0	1	0	0	0
-84.0698	-65.1851	-27.9851	5.79459	0	1	0	0	0
-71.4817	-62.4715	-55.5669	5.79459	0	1	0	0	0
-25.1583	-85.2482	-82.8233	5.69575	0	0.5	0.5
66.0692	-11.2554	-101.332	5.69575	0	0.5	0.5
25.9967	-86.2485	-33.7722	8	0	1	1	0	1
-16.5751	-71.6269	-62.051	8	0.5	0.5	0.5	0	1
-34.2478	-42.1165	-108.689	5.69575	1	1	0
43.8023	-48.0593	-102.623	5.69575	1	1	0
15.2155	-15.3403	-93.7479	8	0.5	0.5	0.5	0	1
33.7889	3.01585	-104.638	8.29527	0	0	1
-35.841	-25.6145	-100.795	8.29527	0	0	1
1.80673	-89.4423	-64.0063	8.29527	0	0	1
-1.47835	-75.6333	-79.8588	5.79459	0	1	0	0	0
19.5095	-57.6339	-91.6391	8.29527	0	0	1
-11.359	-6.2979	-109.231	5.79459	0	1	0	0	0
-37.0392	-83.5817	-61.1735	5.79459	0	1	0	0	0
54.3008	-29.2536	-91.0804	5.79459	0	1	0	0	0
23.3355	-31.5812	-102.753	5.79459	0	1	0	0	0
-54.6947	5.55598	-95.2765	5.79459	0	1	0	0	0
-27.9786	-100.083	-36.0646	5.79459	0	1	0	0	0
14.6618	25.5421	-105.984	5.79459	0	1	0	0	0
40.812	-75.5995	-85.9011	5.69575	0	0.5	0.5
-30.8351	-62.8653	-99.2827	5.69575	0	0.5	0.5
-19.2213	-47.9159	-97.1319	5.79459	0	1	0	0	0
53.6411	-55.1812	-94.0084	5.69575	0	0.5	0.5
75.6615	-45.5723	-38.1311	8	0	1	1	0	1
92.1754	-58.0815	-15.1736	8.29527	0	0	1
71.1764	-67.5013	-49.7744	5.79459	0	1	0	0	0
102.345	-39.7893	-6.51006	5.79459	0	1	0	0	0
97.5149	-25.9978	-43.7603	5.79459	0	1	0	0	0
69.3406	-47.208	-71.1568	5.79459	0	1	0	0	0
101.846	-42.4824	-50.8196	5.69575	0	0.5	0.5
-37.631	87.2772	-55.367	8.29527	0	0	1
-57.9392	51.0483	-93.7924	5.69575	0	0.5	0.5
-100.368	18.857	-65.8065	5.69575	1	1	0
8.51218	45.6292	-84.2674	8	0.5	0.5	0.5	0	1
-105.263	58.6277	-15.5677	5.69575	1	1	0
-77.5221	3.71692	-77.9519	8.29527	0	0	1
-80.1049	49.1093	-57.1968	8.29527	0	0	1
-58.04	84.548	-39.7838	8.29527	0	0	1
-65.3945	42.1232	-77.7766	5.79459	0	1	0	0	0
-96.6689	44.6772	-27.5511	5.79459	0	1	0	0	0
-66.7055	95.2933	-35.0758	5.69575	0	0.5	0.5
-89.1346	63.5478	-52.6934	5.69575	0	0.5	0.5
36.7281	103.81	-51.3266	5.69575	0	0.5	0.5
3.33885	98.8323	-70.5757	5.69575	0	0.5	0.5
49.9633	69.0866	-69.5033	5.79459	0	1	0	0	0
19.5353	82.2791	-70.3458	5.79459	0	1	0	0	0
29.4272	104.123	-19.8123	5.79459	0	1	0	0	0
38.5205	67.5067	-93.3752	5.69575	0	0.5	0.5
60.557	84.4809	-62.8945	5.69575	0	0.5	0.5
-35.3936	39.1015	-109.445	5.69575	1	1	0
10.16	-2.41855	-95.6372	8	0.5	0.5	0.5	0	1
-14.8931	25.3174	-117.894	5.69575	1	1	0
13.6189	74.951	-94.6448	5.69575	1	1	0
-19.2598	25.4059	-105.276	8.29527	0	0	1
57.2126	88.0483	-32.7751	8.29527	0	0	1
-44.1189	63.4803	-78.2545	8.29527	0	0	1
4.59102	65.5581	-88.2089	8.29527	0	0	1
57.1023	19.9953	-91.8668	8.29527	0	0	1
-18.3381	68.4102	-84.1651	8.29527	0	0	1
53.5247	96.0731	2.25244	5.79459	0	1	0	0	0
-20.3962	103.647	-30.6818	5.79459	0	1	0	0	0
-40.1178	96.5845	-61.852	5.69575	0	0.5	0.5
17.9483	97.8864	-46.8628	5.79459	0	1	0	0	0
-12.4707	113.904	-40.3777	5.69575	0	0.5	0.5
13.5678	86.4608	-84.2635	5.69575	0	0.5	0.5
119.077	19.9706	-13.4834	5.69575	0	0.5	0.5
102.453	19.1327	-35.1763	8.29527	0	0	1
79.0447	-9.53947	-75.9008	5.79459	0	1	0	0	0
88.6895	15.251	-63.2581	5.79459	0	1	0	0	0
84.9686	60.5707	-34.8071	8.29527	0	0	1
73.3877	48.782	-65.8374	5.79459	0	1	0	0	0
106.299	27.7814	-5.34984	5.79459	0	1	0	0	0
99.5063	64.4301	-26.5927	5.69575	0	0.5	0.5
-48.659	-101.177	46.4267	5.69575	0	0.5	0.5
11.3581	-118.958	21.9597	5.69575	0	0.5	0.5
-18.5582	-108.39	2.70145	8.29527	0	0	1
5.74468	-120.834	11.3255	5.69575	0	0.5	0.5
47.2691	-108.718	26.5709	5.69575	0	0.5	0.5
9.27171	-108.648	14.4371	8.29527	0	0	1
20.7718	-88.7203	61.6217	5.79459	0	1	0	0	0
61.1158	-87.104	-27.8883	5.79459	0	1	0	0	0
-9.37454	-114.732	38.8407	5.69575	0	0.5	0.5
-8.51472	-100.593	43.6858	5.79459	0	1	0	0	0
58.4715	-92.9375	6.61113	5.79459	0	1	0	0	0
-20.3371	-110.063	47.2487	5.69575	0	0.5	0.5
-119.4	-7.09048	21.2887	5.69575	1	1	0
-87.4707	-1.68866	84.2969	5.69575	1	1	0
-83.4005	-13.135	87.3602	5.69575	1	1	0
-90.4127	-18.9503	78.9089	5.69575	1	1	0
-65.1204	-57.3197	41.5845	8	0	1	1	0	1
-106.552	-20.9	17.6058	8.29527	0	0	1
-58.6631	-39.9385	84.045	8.29527	0	0	1
-89.9668	-46.5527	42.8815	8.29527	0	0	1
-104.961	-28.2819	-16.8321	5.79459	0	1	0	0	0
-60.8567	-86.8762	29.1374	5.79459	0	1	0	0	0
-85.5689	-13.918	67.7056	5.79459	0	1	0	0	0
-95.5209	-53.0815	12.5742	5.79459	0	1	0	0	0
-120.484	-15.073	4.03209	5.69575	0	0.5	0.5
-87.8602	-48.2245	68.6651	5.69575	0	0.5	0.5
-52.1796	-96.2952	-10.2241	5.79459	0	1	0	0	0
-74.7001	-80.3842	7.63438	5.79459	0	1	0	0	0
41.8382	-59.3494	82.627	5.79459	0	1	0	0	0
-59.068	-73.5363	56.5985	5.79459	0	1	0	0	0
-36.8465	-83.9469	60.7874	8.29527	0	0	1
6.80886	-72.5863	82.3703	8.29527	0	0	1
72.5273	-73.475	37.9632	5.79459	0	1	0	0	0
59.5368	-26.8635	88.5083	5.79459	0	1	0	0	0
44.1878	-92.3906	40.1425	5.79459	0	1	0	0	0
-36.8729	-99.0936	59.843	5.69575	0	0.5	0.5
-30.1959	-93.4111	71.5719	5.69575	0	0.5	0.5
-50.998	11.1728	109.701	5.69575	1	1	0
-60.3378	-17.5531	103.977	5.69575	1	1	0
-31.7353	-28.3549	113.801	5.69575	0	0.5	0.5
-12.2706	-14.1295	120.035	5.69575	1	1	0
41.4891	-30.3813	110.071	5.69575	1	1	0
52.2011	-20.8102	107.712	5.69575	1	1	0
30.3597	-5.22989	105.598	8.29527	0	0	1
9.84009	-47.3027	98.8212	8.29527	0	0	1
-28.1364	-31.8984	101.441	8.29527	0	0	1
-19.5747	-12.0612	107.565	5.79459	0	1	0	0	0
88.8237	-80.5162	19.6824	5.69575	1	1	0
101.156	-66.3166	11.3785	5.69575	1	1	0
92.3481	-15.0537	-22.3762	8	0.5	0.5	0.5	0	1
93.9483	1.2795	57.2021	8.29527	0	0	1
109.907	0.225021	4.52229	8.29527	0	0	1
74.8358	-47.6523	65.0297	5.79459	0	1	0	0	0
103.401	-21.7746	30.5623	5.79459	0	1	0	0	0
93.5186	-50.1877	28.9044	5.79459	0	1	0	0	0
-91.3561	79.3812	10.6114	5.69575	0	0.5	0.5
-44.5228	98.5139	55.4314	5.69575	1	1	0
-61.145	65.3007	64.0087	8.29527	0	0	1
-95.8129	-1.97958	8.45255	8	0	1	1	0	1
-109.136	11.0954	-8.13727	8.29527	0	0	1
-92.9934	57.3406	12.8173	8.29527	0	0	1
-40.5937	101.97	7.37234	8.29527	0	0	1
-86.1683	49.519	47.1475	8.29527	0	0	1
-105.956	24.3013	16.8158	5.79459	0	1	0	0	0
-98.9992	15.3553	45.4244	5.79459	0	1	0	0	0
-73.2558	24.4936	78.3176	5.79459	0	1	0	0	0
-73.351	81.0866	12.0245	5.79459	0	1	0	0	0
0.448837	109.779	6.95558	8.29527	0	0	1
-14.3534	99.9808	67.5109	5.69575	1	1	0
11.2864	92.4969	58.4547	8.29527	0	0	1
24.8639	104.063	25.5465	5.79459	0	1	0	0	0
-33.3793	79.9573	67.7691	5.79459	0	1	0	0	0
63.9104	75.8562	47.5531	5.79459	0	1	0	0	0
39.0978	82.182	61.7858	5.79459	0	1	0	0	0
-25.0131	97.8122	43.6706	5.79459	0	1	0	0	0
-49.5005	94.4991	26.8255	5.79459	0	1	0	0	0
10.1406	71.2981	83.1489	5.79459	0	1	0	0	0
-49.9353	33.6225	105.527	5.69575	0	0.5	0.5
-23.6893	54.3777	106.027	5.69575	1	1	0
42.1906	37.566	94.3862	8.29527	0	0	1
-58.1927	0.622452	93.3446	5.79459	0	1	0	0	0
15.3558	32.7773	115.973	5.69575	0	0.5	0.5
12.5444	54.2903	94.843	8.29527	0	0	1
-28.758	25.5563	103.053	8.29527	0	0	1
62.0334	3.61591	90.7678	5.79459	0	1	0	0	0
-32.2216	49.3537	92.8762	5.79459	0	1	0	0	0
4.40385	7.21954	109.674	5.79459	0	1	0	0	0
26.9532	56.0676	104.354	5.69575	0	0.5	0.5
93.8273	57.194	5.02771	5.79459	0	1	0	0	0
85.7871	56.8294	64.5824	5.69575	1	1	0
74.0461	37.2838	88.8088	5.69575	1	1	0
83.1711	21.9423	68.5646	5.79459	0	1	0	0	0
99.7693	34.1971	31.2511	5.79459	0	1	0	0	0
71.6416	50.4895	66.4702	5.79459	0	1	0	0	0
72.8904	80.8576	15.7808	5.79459	0	1	0	0	0
