# Supplementary material for: Mechanistic model of radiotherapy-induced lung fibrosis using coupled 3D agent-based and Monte Carlo simulations
Source: Commun Med (Lond). 2024 Feb 9;4:16. doi: 10.1038/s43856-024-00442-w (PMC10858213; doi:10.1038/s43856-024-00442-w)
Supplement: Supplementary file 8 — Supplementary Software 1 [file 43856_2024_442_MOESM8_ESM.zip › code/HealthyStructure_phagFrac1.0_senescent1.0/exp_8/alv16.dat]

-35.1455	-88.4492	-75.5078	5.69575	0	0.5	0.5
-47.5271	-77.5891	-80.5122	5.69575	1	1	0
-28.3591	-68.7477	-61.0327	8	0	1	1	0	1
-65.0528	34.9382	-61.6656	8	0.5	0.5	0.5	0	1
-45.2017	-74.7357	-66.8657	8.29527	0	0	1
-43.7666	-47.4793	-89.0517	5.79459	0	1	0	0	0
-26.1624	-93.5828	-51.5523	8.29527	0	0	1
-74.0574	-34.3791	-73.7128	5.79459	0	1	0	0	0
-55.1938	-86.6255	-64.8823	5.69575	0	0.5	0.5
-45.3807	-61.747	-94.2751	5.69575	0	0.5	0.5
-66.9929	-80.8045	-61.1759	5.69575	0	0.5	0.5
48.2603	-82.7755	-74.6931	5.69575	0	0.5	0.5
38.6637	-52.5532	-102.485	5.69575	1	1	0
51.7557	-74.2015	-32.7232	8	0	1	1	0	1
32.2928	-87.9755	-77.3136	5.69575	1	1	0
15.5558	-98.9577	-45.4466	8.29527	0	0	1
65.4173	-37.4221	-80.1259	8.29527	0	0	1
18.1255	-57.1367	-92.2327	8.29527	0	0	1
42.9788	-16.3494	-99.9276	8.29527	0	0	1
-20.9296	-37.0285	-101.444	5.79459	0	1	0	0	0
78.8616	-29.6979	-70.7028	5.79459	0	1	0	0	0
-19.0068	-106.194	-55.8736	5.69575	0	0.5	0.5
-0.538994	-77.7308	-77.8308	5.79459	0	1	0	0	0
83.5391	-64.6631	-60.0091	5.69575	0	0.5	0.5
-67.4695	45.9267	-73.7469	8.29527	0	0	1
-74.5072	70.299	-40.084	8.29527	0	0	1
-91.0579	-1.53214	-80.4116	5.69575	0	0.5	0.5
-40.6946	88.5088	-51.0895	8.29527	0	0	1
-42.3826	20.0368	-99.51	8.29527	0	0	1
-96.2343	3.1306	-53.1898	8.29527	0	0	1
-85.8871	40.2514	-55.7066	5.79459	0	1	0	0	0
-65.6429	-0.116928	-88.2666	5.79459	0	1	0	0	0
-39.3842	70.0584	-91.1076	5.69575	1	1	0
9.96603	-10.1116	-120.664	5.69575	0	0.5	0.5
45.1261	50.8194	-100.718	5.69575	1	1	0
18.1854	3.52281	-120.07	5.69575	0	0.5	0.5
62.8617	72.511	-53.7639	8.29527	0	0	1
40.1667	42.9116	-92.9749	8.29527	0	0	1
64.3078	69.5366	-16.8717	8	0.5	0.5	0.5	0	1
84.7413	40.1714	-57.4906	5.79459	0	1	0	0	0
67.4295	9.0696	-86.435	8.29527	0	0	1
19.2927	65.7486	-86.0518	5.79459	0	1	0	0	0
12.9117	89.5853	-62.5134	5.79459	0	1	0	0	0
9.11291	27.9086	-106.01	5.79459	0	1	0	0	0
-20.2445	59.6482	-90.179	5.79459	0	1	0	0	0
7.58348	-9.83553	-109.29	5.79459	0	1	0	0	0
64.2859	38.1538	-80.6946	5.79459	0	1	0	0	0
-23.5936	-1.53738	-107.429	5.79459	0	1	0	0	0
-17.3656	87.4654	-64.4068	5.79459	0	1	0	0	0
52.863	80.1282	-74.4639	5.69575	0	0.5	0.5
56.1781	39.0522	-100.393	5.69575	1	1	0
65.6531	70.1714	-74.334	5.69575	0	0.5	0.5
6.87246	96.9376	-72.9079	5.69575	1	1	0
7.09775	107.031	-57.0427	5.69575	1	1	0
-96.8305	-48.7681	18.5892	8.29527	0	0	1
-28.2648	-103.199	25.5144	5.79459	0	1	0	0	0
-62.4921	-99.5252	-30.8107	5.69575	0	0.5	0.5
-80.9516	-50.6222	11.8201	8	0	1	1	0	1
-45.5089	-78.0182	-33.1296	8	0.5	0.5	0.5	0	1
-77.0423	-42.3908	-39.0255	8	0.5	0.5	0.5	0	1
-32.5425	-104.839	-7.04901	8.29527	0	0	1
-65.9727	-70.7727	52.3339	8.29527	0	0	1
-97.8591	-30.5919	-39.8463	5.79459	0	1	0	0	0
-104.14	-34.406	-8.43228	5.79459	0	1	0	0	0
-100.407	12.1766	43.2457	5.79459	0	1	0	0	0
-80.677	-59.7444	-44.9648	5.79459	0	1	0	0	0
-82.1794	-73.1062	1.42923	5.79459	0	1	0	0	0
-62.8389	-88.2833	18.9033	5.79459	0	1	0	0	0
-102.462	-22.6541	32.9883	5.79459	0	1	0	0	0
-62.0159	-87.6204	-24.0156	5.79459	0	1	0	0	0
-82.5434	-84.9624	26.9791	5.69575	0	0.5	0.5
-43.1051	-84.7194	55.3586	5.79459	0	1	0	0	0
-37.0458	-104.121	50.4619	5.69575	0	0.5	0.5
-93.856	-62.2989	45.495	5.69575	0	0.5	0.5
-100.724	-63.2233	24.8448	5.69575	0	0.5	0.5
-55.1897	-95.1274	51.6214	5.69575	1	1	0
8.61671	-107.275	-22.7558	5.79459	0	1	0	0	0
55.6274	-90.9122	58.3266	5.69575	1	1	0
40.7478	-92.0671	67.9939	5.69575	1	1	0
17.1327	-91.7542	58.2035	8.29527	0	0	1
72.0547	-78.3244	27.8056	8.29527	0	0	1
-29.331	-91.2231	8.57399	8	0	1	1	0	1
22.8203	-104.894	24.0087	8.29527	0	0	1
55.3601	-77.6248	54.8564	8.29527	0	0	1
75.3312	-79.8964	-6.46368	8.29527	0	0	1
-45.2887	-78.4382	32.4323	8	0	1	1	0	1
76.664	-52.759	58.6442	8.29527	0	0	1
38.0914	-88.7154	-52.7127	5.79459	0	1	0	0	0
84.8984	-15.465	68.2137	8.29527	0	0	1
90.4843	-61.2702	-12.592	5.79459	0	1	0	0	0
59.9329	-81.8038	-42.6285	5.79459	0	1	0	0	0
61.6874	-29.7019	86.0957	5.79459	0	1	0	0	0
92.9896	-51.4719	28.3475	5.79459	0	1	0	0	0
-4.67175	-100.973	43.39	5.79459	0	1	0	0	0
74.3815	-61.006	-53.3346	5.79459	0	1	0	0	0
39.9771	-106.698	42.1588	5.69575	0	0.5	0.5
6.62987	-109.795	1.00424	5.79459	0	1	0	0	0
72.4245	-91.3888	34.1115	5.69575	0	0.5	0.5
83.373	-86.8544	16.2834	5.69575	0	0.5	0.5
-50.358	-68.3952	86.8681	5.69575	1	1	0
-66.9569	-42.5379	76.2056	8.29527	0	0	1
-17.9213	-74.5589	78.8637	8.29527	0	0	1
-27.6706	-53.7964	91.871	8.29527	0	0	1
-78.7836	-17.6114	74.7194	8.29527	0	0	1
-87.5041	11.5728	65.6438	5.79459	0	1	0	0	0
-45.6864	-15.3143	98.8849	5.79459	0	1	0	0	0
-32.4147	-33.8448	112.088	5.69575	0	0.5	0.5
56.4657	-57.4364	90.9538	5.69575	1	1	0
-11.2879	-84.6331	86.434	5.69575	1	1	0
18.9715	-71.3947	81.5038	5.79459	0	1	0	0	0
-13.5809	-20.7602	107.166	5.79459	0	1	0	0	0
41.2719	-51.2272	88.1613	5.79459	0	1	0	0	0
9.43188	-42.2034	101.143	5.79459	0	1	0	0	0
-24.4156	97.0312	68.911	5.69575	1	1	0
-98.7799	46.1659	-14.5343	5.79459	0	1	0	0	0
-99.5783	54.9955	42.6567	5.69575	1	1	0
-108.761	-6.85625	-14.9668	8.29527	0	0	1
-59.3695	92.3145	7.30028	8.29527	0	0	1
-63.5437	82.7369	34.8829	5.79459	0	1	0	0	0
-81.4745	73.4571	-8.12112	8.29527	0	0	1
-108.593	15.7042	7.81297	5.79459	0	1	0	0	0
-91.5749	54.4867	27.2992	5.79459	0	1	0	0	0
-106.258	7.29594	58.4462	5.69575	0	0.5	0.5
-121.101	9.37321	-2.55994	5.69575	0	0.5	0.5
-92.228	32.5183	72.0863	5.69575	1	1	0
-118.342	10.8906	-25.2306	5.69575	1	1	0
-56.7659	86.6821	63.433	5.69575	0	0.5	0.5
-105.749	49.9702	32.864	5.69575	0	0.5	0.5
-51.6586	96.3555	52.9803	5.69575	1	1	0
85.7389	84.8106	14.694	5.69575	1	1	0
72.6438	35.2584	74.6976	8.29527	0	0	1
59.3702	90.0382	21.6404	8.29527	0	0	1
50.9664	-4.32695	81.4812	8	0.5	0.5	0.5	0	1
56.9254	92.5314	-17.247	8.29527	0	0	1
71.2291	83.7297	3.96985	5.79459	0	1	0	0	0
6.80695	101.706	41.3464	5.79459	0	1	0	0	0
78.4637	70.207	-31.8499	5.79459	0	1	0	0	0
42.1939	94.1349	64.1731	5.69575	0	0.5	0.5
77.5502	92.2893	-15.1182	5.69575	0	0.5	0.5
-65.3676	101.67	-12.2559	5.69575	0	0.5	0.5
61.1195	104.725	-7.53728	5.69575	1	1	0
-1.52776	105.899	-29.7182	8.29527	0	0	1
13.1754	108.764	-9.83484	5.79459	0	1	0	0	0
-2.52776	109.248	12.5916	5.79459	0	1	0	0	0
3.13999	121.437	1.78326	5.69575	0	0.5	0.5
40.2901	108.329	-37.4367	5.69575	0	0.5	0.5
44.056	110.431	-24.9787	5.69575	1	1	0
-43.9553	52.4029	86.1503	8.29527	0	0	1
-68.8421	32.023	79.5945	5.79459	0	1	0	0	0
-78.8237	-6.96416	92.1858	5.69575	1	1	0
-2.98481	49.907	82.1945	8	0.5	0.5	0.5	0	1
-46.8575	13.9669	98.535	8.29527	0	0	1
-68.4067	57.6808	63.9801	8.29527	0	0	1
-87.0287	45.5085	71.5183	5.69575	0	0.5	0.5
-52.0541	5.2943	109.648	5.69575	0	0.5	0.5
46.3216	3.17856	99.7206	8.29527	0	0	1
-11.1873	51.8682	96.3551	5.79459	0	1	0	0	0
30.9367	-13.9706	90.0179	8	0	1	1	0	1
-16.4477	82.9139	70.3901	5.79459	0	1	0	0	0
46.1742	58.4653	80.9305	8.29527	0	0	1
21.637	85.0766	66.2859	5.79459	0	1	0	0	0
34.736	44.5991	94.3628	5.79459	0	1	0	0	0
0.870148	5.10959	109.878	5.79459	0	1	0	0	0
-30.7365	96.3708	43.2196	5.79459	0	1	0	0	0
13.4167	31.5167	104.531	5.79459	0	1	0	0	0
65.5203	11.6235	87.5898	5.79459	0	1	0	0	0
58.3727	38.5622	99.3251	5.69575	0	0.5	0.5
109.928	-41.3201	-31.1191	5.69575	0	0.5	0.5
104.302	-34.024	-7.96066	5.79459	0	1	0	0	0
103.881	-17.4995	31.6623	8.29527	0	0	1
95.507	8.56334	53.8989	5.79459	0	1	0	0	0
109.729	-0.686172	7.6918	5.79459	0	1	0	0	0
94.54	-32.5513	-45.854	5.79459	0	1	0	0	0
92.1947	-49.3152	61.8704	5.69575	1	1	0
96.8047	48.3103	-19.8739	5.79459	0	1	0	0	0
106.743	25.1255	-8.63879	5.79459	0	1	0	0	0
96.713	32.4922	41.1201	8.29527	0	0	1
63.9429	74.2076	50.0453	5.79459	0	1	0	0	0
92.1891	57.8378	15.9989	5.79459	0	1	0	0	0
99.7451	2.16745	-46.3273	5.79459	0	1	0	0	0
119.376	-7.67714	-21.1827	5.69575	0	0.5	0.5
89.693	63.3515	51.9774	5.69575	0	0.5	0.5
