# Supplementary material for: Mechanistic model of radiotherapy-induced lung fibrosis using coupled 3D agent-based and Monte Carlo simulations
Source: Commun Med (Lond). 2024 Feb 9;4:16. doi: 10.1038/s43856-024-00442-w (PMC10858213; doi:10.1038/s43856-024-00442-w)
Supplement: Supplementary file 8 — Supplementary Software 1 [file 43856_2024_442_MOESM8_ESM.zip › code/HealthyStructure_phagFrac1.0_senescent1.0/exp_8/alveoli_centers.dat]

{-120	-207.846	-233.333	150	150	150}
{-240	8.6155e-07	-233.333	150	150	150}
{-120	-207.846	-1.52588e-05	150	150	150}
{-240	8.6155e-07	-1.52588e-05	150	150	150}
{120	-207.846	-233.333	150	150	150}
{240	0	-233.333	150	150	150}
{120	-207.846	-1.52588e-05	150	150	150}
{240	0	-1.52588e-05	150	150	150}
{-120	207.846	-233.333	150	150	150}
{-120	207.846	-1.52588e-05	150	150	150}
{120	207.846	-1.52588e-05	150	150	150}
{120	207.846	-233.333	150	150	150}
{-120	-207.846	233.333	150	150	150}
{-240	8.6155e-07	233.333	150	150	150}
{120	-207.846	233.333	150	150	150}
{240	0	233.333	150	150	150}
{-120	207.846	233.333	150	150	150}
{120	207.846	233.333	150	150	150}
