# Supplementary material for: Mechanistic model of radiotherapy-induced lung fibrosis using coupled 3D agent-based and Monte Carlo simulations
Source: Commun Med (Lond). 2024 Feb 9;4:16. doi: 10.1038/s43856-024-00442-w (PMC10858213; doi:10.1038/s43856-024-00442-w)
Supplement: Supplementary file 8 — Supplementary Software 1 [file 43856_2024_442_MOESM8_ESM.zip › code/HealthyStructure_phagFrac1.0_senescent1.0/exp_8/alv17.dat]

-66.6907	-76.4034	-66.8937	5.69575	1	1	0
-71.7289	-64.9522	-73.4579	5.69575	1	1	0
-44.8382	-85.4823	-52.7477	8.29527	0	0	1
-91.217	-38.3448	-48.0536	8.29527	0	0	1
-63.5865	-46.995	-76.4737	5.79459	0	1	0	0	0
-98.1188	-26.1933	-66.6822	5.69575	0	0.5	0.5
-94.9145	-64.2386	-40.3149	5.69575	0	0.5	0.5
9.28062	-38.4033	-114.886	5.69575	1	1	0
-49.0126	-75.0337	-34.9741	8	0	1	1	0	1
-24.9499	-39.6629	-99.5206	8.29527	0	0	1
13.6145	-58.6397	-75.0417	8	0	1	1	0	1
37.6069	-23.6128	-100.639	8.29527	0	0	1
22.4883	-87.6803	-62.5008	8.29527	0	0	1
-4.30846	-100.11	-45.3816	8.29527	0	0	1
-24.6925	-67.9751	-82.8834	5.79459	0	1	0	0	0
20.172	-67.7306	-84.2995	5.79459	0	1	0	0	0
31.2784	-100.23	-61.1215	5.69575	0	0.5	0.5
42.7585	-98.1137	-57.4924	5.69575	1	1	0
17.8645	-14.0327	-119.348	5.69575	0	0.5	0.5
65.9671	-86.9478	-53.3698	5.69575	0	0.5	0.5
74.7345	-29.6169	-75.0839	8.29527	0	0	1
89.1969	-43.1406	-47.7787	8.29527	0	0	1
-40.041	13.107	-101.612	8.29527	0	0	1
-83.3726	43.6227	-56.9743	5.79459	0	1	0	0	0
-73.796	16.0146	-79.9856	5.79459	0	1	0	0	0
-62.286	59.8661	-68.0919	5.79459	0	1	0	0	0
35.92	38.9302	-96.4064	5.79459	0	1	0	0	0
63.0837	76.5488	-47.5472	5.79459	0	1	0	0	0
-11.3454	81.4058	-49.9986	8	0	1	1	0	1
-7.97821	35.5039	-103.807	5.79459	0	1	0	0	0
4.82317	4.26135	-109.812	5.79459	0	1	0	0	0
1.91965	-30.179	-105.763	5.79459	0	1	0	0	0
-39.9981	50.8053	-88.9886	5.79459	0	1	0	0	0
19.9767	74.7429	-78.1949	5.79459	0	1	0	0	0
-55.8454	-16.8424	-93.2611	5.79459	0	1	0	0	0
58.8323	10.9171	-92.3015	5.79459	0	1	0	0	0
53.0006	61.8725	-73.9115	5.79459	0	1	0	0	0
53.7644	62.4234	-89.2895	5.69575	0	0.5	0.5
-6.69218	62.4788	-90.2863	5.79459	0	1	0	0	0
26.2636	91.2267	-75.8143	5.69575	0	0.5	0.5
-8.70783	20.8097	-119.378	5.69575	0	0.5	0.5
55.7862	75.5981	-77.0227	5.69575	1	1	0
47.1741	89.6877	-67.0121	5.69575	1	1	0
-50.0916	103.015	-40.4793	5.69575	1	1	0
31.5753	100.504	-60.5132	5.69575	1	1	0
-14.274	87.1653	-65.5627	5.79459	0	1	0	0	0
87.1688	52.3203	-42.0006	5.79459	0	1	0	0	0
92.157	63.2347	-47.6294	5.69575	1	1	0
88.1026	7.70549	-65.4107	8.29527	0	0	1
91.2547	26.6379	-55.3444	5.79459	0	1	0	0	0
80.6411	20.4408	-88.5387	5.69575	0	0.5	0.5
53.9167	-46.6192	-83.7832	5.79459	0	1	0	0	0
-27.8403	-106.417	-0.504181	5.79459	0	1	0	0	0
-87.0477	-61.0159	-28.2766	8.29527	0	0	1
-95.456	-12.0711	-53.3145	5.79459	0	1	0	0	0
-77.8587	-77.6257	3.50294	8.29527	0	0	1
9.97664	-108.822	12.5771	5.79459	0	1	0	0	0
-92.9516	-53.6602	24.0954	5.79459	0	1	0	0	0
-43.6265	-96.2453	-30.5542	5.79459	0	1	0	0	0
-100.286	-27.4231	35.9275	5.79459	0	1	0	0	0
-101.854	-40.4482	-9.47064	5.79459	0	1	0	0	0
-56.5181	-93.4765	12.9554	5.79459	0	1	0	0	0
-66.1435	-76.9366	42.4947	5.79459	0	1	0	0	0
-81.5379	-68.4845	58.4926	5.69575	1	1	0
-83.1228	-58.7004	66.3687	5.69575	0	0.5	0.5
-113.912	-15.659	39.2256	5.69575	0	0.5	0.5
66.191	-87.4037	8.90744	5.79459	0	1	0	0	0
7.30054	-118.446	-26.0202	5.69575	0	0.5	0.5
32.119	-89.8274	12.4452	8	0.5	0.5	0.5	0	1
-39.257	-84.2703	58.7997	8.29527	0	0	1
-29.1707	-100.595	33.6102	8.29527	0	0	1
42.1803	-96.0227	33.1733	8.29527	0	0	1
38.9944	-102.626	-6.88786	5.79459	0	1	0	0	0
16.8856	-104.907	-28.4491	5.79459	0	1	0	0	0
65.515	-82.1117	-32.6324	5.79459	0	1	0	0	0
19.8832	-116.562	27.8884	5.69575	1	1	0
44.0159	-93.8588	63.3484	5.69575	0	0.5	0.5
34.118	-115.764	13.9498	5.69575	1	1	0
-82.7218	-22.9426	68.7803	5.79459	0	1	0	0	0
-50.3014	-38.2791	103.751	5.69575	1	1	0
-67.4742	-53.9196	68.1169	5.79459	0	1	0	0	0
-64.2389	-14.0441	102.157	5.69575	0	0.5	0.5
11.3693	-59.4383	105.346	5.69575	1	1	0
-11.313	-74.2665	95.4799	5.69575	1	1	0
1.36557	-45.5825	112.607	5.69575	1	1	0
0.376755	-78.5151	77.0404	8.29527	0	0	1
-35.6545	-48.8221	91.8975	8.29527	0	0	1
-41.9985	-25.6692	98.3729	8.29527	0	0	1
29.2921	-43.9873	96.4733	8.29527	0	0	1
50.3425	-76.8252	60.527	5.79459	0	1	0	0	0
16.7557	-62.4197	89.0114	5.79459	0	1	0	0	0
-22.0474	-78.3882	73.954	5.79459	0	1	0	0	0
-10.013	-33.6732	104.239	5.79459	0	1	0	0	0
86.9672	-41.6653	52.9218	5.79459	0	1	0	0	0
69.1339	-41.2221	74.9716	5.79459	0	1	0	0	0
22.8407	-77.6287	90.62	5.69575	0	0.5	0.5
113.437	-22.4733	37.2446	5.69575	1	1	0
32.1507	-88.7931	-18.3741	8	0.5	0.5	0.5	0	1
100.344	-44.101	9.27844	8.29527	0	0	1
79.5289	-70.2908	28.8851	8.29527	0	0	1
102.249	-25.7379	31.3439	5.79459	0	1	0	0	0
106.907	-28.2752	50.3126	5.69575	0	0.5	0.5
81.5535	-87.7953	20.0227	5.69575	0	0.5	0.5
107.115	-45.9009	-34.3429	5.69575	0	0.5	0.5
108.297	-51.2988	-20.0028	5.69575	0	0.5	0.5
70.392	-93.6839	-32.0764	5.69575	1	1	0
76.6284	-50.2531	79.7698	5.69575	1	1	0
95.5766	-17.8361	72.8484	5.69575	0	0.5	0.5
-59.1277	92.732	-2.1665	8.29527	0	0	1
-88.3186	75.08	-36.3691	5.69575	0	0.5	0.5
-84.6945	83.6732	-24.1979	5.69575	1	1	0
-108.603	-3.21225	-17.1621	8.29527	0	0	1
-96.1681	4.28793	53.2288	8.29527	0	0	1
-51.5573	76.2704	60.2052	8.29527	0	0	1
-100.308	43.7984	-10.9585	8.29527	0	0	1
-90.6991	-32.0803	0.0680542	8	0.5	0.5	0.5	0	1
-20.3855	93.8361	5.88879	8	0	1	1	0	1
-44.4798	62.6128	-57.9367	8	0	1	1	0	1
-82.7929	72.4207	-0.76413	8.29527	0	0	1
-80.0066	12.292	74.4839	5.79459	0	1	0	0	0
-83.6099	48.6719	52.3491	8.29527	0	0	1
-109.482	2.58813	10.3434	5.79459	0	1	0	0	0
-46.364	93.2158	35.5134	5.79459	0	1	0	0	0
-83.7573	67.9124	21.7399	5.79459	0	1	0	0	0
-101.214	30.5445	30.3765	5.79459	0	1	0	0	0
-99.2183	25.0018	-40.3812	5.79459	0	1	0	0	0
-77.5885	92.9015	-10.4518	5.69575	0	0.5	0.5
-110.114	43.5807	-27.1193	5.69575	0	0.5	0.5
-76.558	80.1649	49.7229	5.69575	0	0.5	0.5
-119.1	7.27014	-22.8555	5.69575	0	0.5	0.5
-92.0767	70.5282	36.1601	5.69575	0	0.5	0.5
-107.325	24.671	51.3083	5.69575	0	0.5	0.5
-39.9741	85.7275	-17.5558	8	0	1	1	0	1
29.3378	27.0916	87.5261	8	0.5	0.5	0.5	0	1
69.2031	57.5194	63.2648	8.29527	0	0	1
80.8136	26.6696	44.8706	8	0.5	0.5	0.5	0	1
-32.0157	86.9254	-25.9722	8	0.5	0.5	0.5	0	1
84.2626	67.473	21.1474	5.79459	0	1	0	0	0
63.7602	77.5149	68.4542	5.69575	0	0.5	0.5
-52.0073	83.5064	-49.213	5.79459	0	1	0	0	0
23.8724	119.065	3.68095	5.69575	1	1	0
23.5435	100.925	-36.8757	8.29527	0	0	1
-15.4326	105.731	26.1307	8.29527	0	0	1
19.827	104.904	26.4969	8.29527	0	0	1
17.5515	108.145	-9.82451	5.79459	0	1	0	0	0
-10.2383	103.803	-34.9303	5.79459	0	1	0	0	0
-41.2018	100.087	-19.6391	5.79459	0	1	0	0	0
51.3189	93.8962	25.4927	5.79459	0	1	0	0	0
52.2954	95.8203	-13.5519	5.79459	0	1	0	0	0
-17.0565	108.652	1.97835	5.79459	0	1	0	0	0
-12.5167	119.022	-20.9068	5.69575	0	0.5	0.5
-50.3552	-2.70195	97.7602	8.29527	0	0	1
-68.1015	41.2081	75.9216	5.79459	0	1	0	0	0
-30.0796	27.9008	102.062	5.79459	0	1	0	0	0
-45.4395	47.339	102.246	5.69575	1	1	0
13.0436	38.1671	114.6	5.69575	1	1	0
-26.3704	65.1883	84.5877	8.29527	0	0	1
39.5767	22.5454	100.127	8.29527	0	0	1
69.285	73.5245	43.5171	5.79459	0	1	0	0	0
42.5858	35.6228	108.063	5.69575	1	1	0
-0.547539	-4.90839	109.889	8.29527	0	0	1
28.4091	50.732	93.3766	8.29527	0	0	1
23.5812	81.9024	69.5408	8.29527	0	0	1
-44.4233	53.4974	85.2326	5.79459	0	1	0	0	0
83.4001	27.0323	66.4355	5.79459	0	1	0	0	0
2.24152	73.8252	81.5157	5.79459	0	1	0	0	0
49.8261	58.6366	78.6073	5.79459	0	1	0	0	0
8.14793	29.1321	105.759	5.79459	0	1	0	0	0
58.1269	-9.74094	92.8783	5.79459	0	1	0	0	0
14.5828	9.23192	120.258	5.69575	0	0.5	0.5
56.6596	9.05283	107.087	5.69575	0	0.5	0.5
83.2714	87.2431	14.6439	5.69575	0	0.5	0.5
99.2416	68.5314	-14.6456	5.69575	0	0.5	0.5
86.8138	-1.58278	67.5341	8.29527	0	0	1
85.125	69.6656	-0.0773468	8.29527	0	0	1
101.068	41.8069	-11.7263	8.29527	0	0	1
107.757	3.92961	-21.7475	5.79459	0	1	0	0	0
105.205	13.2944	29.2447	5.79459	0	1	0	0	0
106.44	-22.2685	-16.5727	5.79459	0	1	0	0	0
92.422	78.0747	-11.073	5.69575	0	0.5	0.5
99.0792	70.3171	0.205566	5.69575	0	0.5	0.5
83.4175	88.3029	2.00951	5.69575	0	0.5	0.5
16.7292	-26.2171	105.512	5.79459	0	1	0	0	0
