# Supplementary material for: Mechanistic model of radiotherapy-induced lung fibrosis using coupled 3D agent-based and Monte Carlo simulations
Source: Commun Med (Lond). 2024 Feb 9;4:16. doi: 10.1038/s43856-024-00442-w (PMC10858213; doi:10.1038/s43856-024-00442-w)
Supplement: Supplementary file 8 — Supplementary Software 1 [file 43856_2024_442_MOESM8_ESM.zip › code/HealthyStructure_phagFrac1.0_senescent1.0/exp_8/alv15.dat]

-44.0748	-66.4875	-75.7419	8.29527	0	0	1
-87.4525	-16.1557	-82.7705	5.69575	1	1	0
-97.8176	4.98491	-50.0687	8.29527	0	0	1
-25.5276	-90.6974	-56.7702	8.29527	0	0	1
-51.4305	-0.305197	-97.2359	8.29527	0	0	1
-91.015	-40.9783	-46.2283	8.29527	0	0	1
-70.9579	-47.0786	-69.6305	5.79459	0	1	0	0	0
-55.1386	-92.7273	-21.4797	5.79459	0	1	0	0	0
-59.8198	-28.4778	-87.8101	5.79459	0	1	0	0	0
-28.8338	-14.3037	-105.186	5.79459	0	1	0	0	0
-21.6674	-60.4277	-89.3253	5.79459	0	1	0	0	0
-17.3104	-101.611	-38.4123	5.79459	0	1	0	0	0
-75.489	-70.9285	-37.021	5.79459	0	1	0	0	0
-76.9866	5.36642	-78.3853	5.79459	0	1	0	0	0
-91.3167	-42.8446	-67.7163	5.69575	0	0.5	0.5
-30.9038	-26.9407	-114.364	5.69575	0	0.5	0.5
-96.7498	-15.0137	-71.9301	5.69575	0	0.5	0.5
-76.399	-58.2465	-74.3681	5.69575	0	0.5	0.5
-33.6357	-48.871	-106.02	5.69575	0	0.5	0.5
60.5016	-69.3799	-79.2838	5.69575	1	1	0
49.209	-58.063	-79.4177	5.79459	0	1	0	0	0
55.2796	-36.869	-87.6632	5.79459	0	1	0	0	0
56.5834	-79.2802	-72.6148	5.69575	0	0.5	0.5
-22.4101	-82.6957	-43.752	8	0	1	1	0	1
70.6298	-64.9492	6.9644	8	0.5	0.5	0.5	0	1
5.23891	-71.0723	-83.7931	8.29527	0	0	1
88.4948	-37.2746	-53.6589	8.29527	0	0	1
61.0576	-73.6598	-54.279	8.29527	0	0	1
48.6661	-19.4774	-96.707	8.29527	0	0	1
-3.15096	-37.6932	-103.292	5.79459	0	1	0	0	0
84.3428	-9.17158	-70.0155	5.79459	0	1	0	0	0
37.155	-1.66167	-103.522	5.79459	0	1	0	0	0
20.5862	-100.389	-39.9781	5.79459	0	1	0	0	0
29.6015	-81.0542	-68.22	5.79459	0	1	0	0	0
88.6549	-57.0796	-31.3406	5.79459	0	1	0	0	0
32.4285	-25.9564	-114.169	5.69575	0	0.5	0.5
28.1946	-8.6614	-117.856	5.69575	0	0.5	0.5
107.618	-31.8055	-46.5472	5.69575	0	0.5	0.5
-87.4127	-63.9007	55.1119	5.69575	1	1	0
-104.144	-34.8023	-6.5381	8.29527	0	0	1
-90.3677	-56.3888	27.4585	5.79459	0	1	0	0	0
-50.1036	-86.2185	46.4327	5.79459	0	1	0	0	0
-116.28	-29.109	-19.7887	5.69575	1	1	0
-74.5276	-59.7827	54.5086	8.29527	0	0	1
-29.9262	-73.1085	-54.9096	8	0	1	1	0	1
-48.2143	-98.5915	7.4234	8.29527	0	0	1
-19.7981	-103.941	30.0717	8.29527	0	0	1
-11.7743	-107.792	-18.5	8.29527	0	0	1
-108.329	-1.79468	19.0185	8.29527	0	0	1
-41.1908	-66.4196	77.4065	5.79459	0	1	0	0	0
-100.184	-26.4425	36.9328	5.79459	0	1	0	0	0
-104.225	-18.6938	-29.7952	5.79459	0	1	0	0	0
-78.6962	-76.8371	1.72247	5.79459	0	1	0	0	0
-78.0491	-30.2468	71.3685	5.79459	0	1	0	0	0
-109.012	13.5641	-5.68335	5.79459	0	1	0	0	0
-71.3332	-73.4551	65.3897	5.69575	1	1	0
-115.603	-13.5265	-34.8263	5.69575	0	0.5	0.5
-17.8987	-66.853	85.5004	8.29527	0	0	1
-48.2415	-29.8345	94.2479	5.79459	0	1	0	0	0
-64.4017	-43.7181	93.2794	5.69575	0	0.5	0.5
5.67197	-103.373	63.5753	5.69575	0	0.5	0.5
3.32788	-107.699	22.1318	8.29527	0	0	1
75.7641	-77.8687	17.2125	5.79459	0	1	0	0	0
50.082	-107.728	25.4246	5.69575	1	1	0
41.8947	-80.0601	-33.0258	8	0	1	1	0	1
35.828	-103.524	-9.95898	8.29527	0	0	1
62.2068	-86.9739	-25.8041	8.29527	0	0	1
89.7595	-31.5236	55.2222	8.29527	0	0	1
0.0353241	-70.56	-65.397	8	0.5	0.5	0.5	0	1
89.0389	-61.7003	19.1058	8.29527	0	0	1
53.6457	-95.3905	11.0814	5.79459	0	1	0	0	0
43.8545	-92.2458	40.835	5.79459	0	1	0	0	0
19.031	-92.6844	56.1019	5.79459	0	1	0	0	0
77.7087	-4.71892	77.7115	5.79459	0	1	0	0	0
48.9707	-68.6776	70.6063	5.79459	0	1	0	0	0
9.23291	-74.796	80.1268	5.79459	0	1	0	0	0
101.39	7.56393	41.9871	5.79459	0	1	0	0	0
95.5782	-73.9	12.8029	5.69575	0	0.5	0.5
43.4997	-96.1146	60.2468	5.69575	0	0.5	0.5
81.3664	-64.1275	63.4593	5.69575	1	1	0
117.372	-23.842	20.3767	5.69575	0	0.5	0.5
104.146	-33.2796	-12.0858	8.29527	0	0	1
109.2	-13.0447	2.25781	8.29527	0	0	1
103.114	37.4945	7.85559	5.79459	0	1	0	0	0
102.506	-29.8288	26.5107	5.79459	0	1	0	0	0
105.234	19.6025	-25.3291	5.79459	0	1	0	0	0
118.001	-24.0201	-16.0862	5.69575	0	0.5	0.5
108.185	-17.4874	52.4406	5.69575	1	1	0
50.9896	-43.8934	101.16	5.69575	0	0.5	0.5
-14.0137	-20.4115	107.177	8.29527	0	0	1
12.6724	-52.4874	108.832	5.69575	1	1	0
71.5802	-50.8748	83.955	5.69575	0	0.5	0.5
39.4156	-51.661	102.652	5.69575	1	1	0
70.4292	-38.7455	75.0891	8.29527	0	0	1
-0.0880432	-0.632279	109.998	8.29527	0	0	1
21.321	-40.7292	99.9327	5.79459	0	1	0	0	0
0.434845	-21.3085	119.606	5.69575	0	0.5	0.5
64.077	-37.0047	96.3571	5.69575	0	0.5	0.5
-28.7992	87.6551	-59.8898	5.79459	0	1	0	0	0
-28.7202	100.288	-62.2731	5.69575	0	0.5	0.5
-37.0063	56.9404	-86.5417	5.79459	0	1	0	0	0
-86.4911	36.6373	-57.2451	5.79459	0	1	0	0	0
-62.9568	50.1827	-74.9542	5.79459	0	1	0	0	0
-72.1842	68.3957	-47.0262	5.79459	0	1	0	0	0
-50.2865	23.951	-107.97	5.69575	0	0.5	0.5
-21.1992	95.7588	-71.6991	5.69575	1	1	0
20.5581	86.4293	-82.8689	5.69575	0	0.5	0.5
59.7453	92.21	-5.27356	5.79459	0	1	0	0	0
-8.60541	3.05322	-109.617	8.29527	0	0	1
68.5687	76.7323	-38.865	8.29527	0	0	1
-32.7968	47.7343	-76.8173	8	0.5	0.5	0.5	0	1
34.8103	71.0579	-76.4135	8.29527	0	0	1
49.3902	26.6963	-94.5911	8.29527	0	0	1
-12.0301	37.6656	-102.648	8.29527	0	0	1
10.8631	95.5644	-53.3801	8.29527	0	0	1
-6.09578	105.24	-31.4239	5.79459	0	1	0	0	0
19.6391	19.1164	-106.531	5.79459	0	1	0	0	0
69.8859	61.149	-58.964	5.79459	0	1	0	0	0
25.5863	47.4373	-95.8908	5.79459	0	1	0	0	0
89.4917	32.4884	-55.0975	5.79459	0	1	0	0	0
9.86156	72.5656	-82.0792	5.79459	0	1	0	0	0
37.8874	33.5494	-110.449	5.69575	0	0.5	0.5
57.9886	35.5442	-100.674	5.69575	0	0.5	0.5
13.4097	-0.256202	-120.748	5.69575	0	0.5	0.5
105.186	21.1121	-57.0098	5.69575	0	0.5	0.5
-89.5126	53.328	35.2649	5.79459	0	1	0	0	0
-74.1548	96.167	3.58939	5.69575	1	1	0
-26.3608	88.4712	27.0819	8	0	1	1	0	1
-118.062	28.442	3.51453	5.69575	1	1	0
-85.2264	66.5289	-20.2575	8.29527	0	0	1
-39.7594	93.6183	41.8904	5.79459	0	1	0	0	0
-55.6439	35.8471	87.8564	5.79459	0	1	0	0	0
-44.4512	69.8841	72.3809	5.79459	0	1	0	0	0
-79.2061	4.29518	76.2099	5.79459	0	1	0	0	0
-71.7947	56.3358	61.415	5.79459	0	1	0	0	0
-96.6937	17.2901	49.5115	5.79459	0	1	0	0	0
-49.1143	98.4208	-1.06737	5.79459	0	1	0	0	0
-50.0009	91.5318	-34.9548	5.79459	0	1	0	0	0
-18.907	107.971	9.20853	5.79459	0	1	0	0	0
-76.9882	76.7477	16.8096	5.79459	0	1	0	0	0
-102.137	39.5533	-10.1738	5.79459	0	1	0	0	0
-114.774	30.2875	-25.8737	5.69575	0	0.5	0.5
-116.89	2.58971	-33.0143	5.69575	0	0.5	0.5
-64.7544	83.9869	59.2704	5.69575	0	0.5	0.5
-81.6325	86.4527	24.9402	5.69575	1	1	0
-102.697	37.4658	53.0059	5.69575	1	1	0
-87.6266	84.1393	-1.43158	5.69575	0	0.5	0.5
-35.4937	112.206	30.1639	5.69575	1	1	0
-76.254	40.063	85.6749	5.69575	1	1	0
-34.0367	19.919	102.688	5.79459	0	1	0	0	0
-50.8692	77.1511	78.8762	5.69575	0	0.5	0.5
-68.5493	25.6587	96.9666	5.69575	0	0.5	0.5
-38.2925	73.1881	89.0904	5.69575	1	1	0
-20.5533	79.6442	89.4106	5.69575	0	0.5	0.5
-17.5693	6.7988	120.021	5.69575	1	1	0
68.7495	89.0357	45.8918	5.69575	1	1	0
-18.6175	60.4092	-72.5231	8	0	1	1	0	1
99.165	66.5715	-22.236	5.69575	1	1	0
-33.1898	77.503	-46.3379	8	0.5	0.5	0.5	0	1
84.1245	-42.7504	18.7339	8	0.5	0.5	0.5	0	1
76.0479	74.9852	26.3427	8.29527	0	0	1
8.67853	107.216	23.0071	8.29527	0	0	1
75.2684	48.8651	-34.6749	8	0	1	1	0	1
65.5119	68.2167	-17.6112	8	0.5	0.5	0.5	0	1
13.0634	107.422	-19.743	8.29527	0	0	1
6.77307	97.9457	49.6061	5.79459	0	1	0	0	0
89.9999	49.6558	39.1704	5.79459	0	1	0	0	0
47.4499	88.4728	44.9563	5.79459	0	1	0	0	0
121.071	4.46772	9.04584	5.69575	1	1	0
94.733	52.7519	-18.5173	5.79459	0	1	0	0	0
60.5332	22.5874	102.886	5.69575	0	0.5	0.5
7.40962	7.82402	121.012	5.69575	1	1	0
61.369	62.8811	66.1801	8.29527	0	0	1
12.5497	43.1452	100.404	8.29527	0	0	1
59.8001	39.5837	83.4091	8.29527	0	0	1
-15.9586	84.0147	69.1871	8.29527	0	0	1
36.3737	6.16976	103.629	8.29527	0	0	1
77.9293	32.0249	70.7209	5.79459	0	1	0	0	0
50.8338	-8.63918	97.1663	5.79459	0	1	0	0	0
-5.80847	59.5927	92.2766	5.79459	0	1	0	0	0
12.6069	28.6187	117.396	5.69575	0	0.5	0.5
44.7519	63.022	93.7305	5.69575	1	1	0
