# Supplementary material for: Mechanistic model of radiotherapy-induced lung fibrosis using coupled 3D agent-based and Monte Carlo simulations
Source: Commun Med (Lond). 2024 Feb 9;4:16. doi: 10.1038/s43856-024-00442-w (PMC10858213; doi:10.1038/s43856-024-00442-w)
Supplement: Supplementary file 8 — Supplementary Software 1 [file 43856_2024_442_MOESM8_ESM.zip › code/HealthyStructure_phagFrac1.0_senescent1.0/exp_8/alv14.dat]

-53.5793	-37.6878	-102.317	5.69575	1	1	0
-53.3328	-11.454	-108.556	5.69575	1	1	0
-60.886	-0.499969	-105.131	5.69575	0	0.5	0.5
-95.817	-5.44096	-53.7541	8.29527	0	0	1
-77.2675	-59.2576	-51.1691	8.29527	0	0	1
-46.4981	-73.8111	-67.0063	5.79459	0	1	0	0	0
-22.9857	-33.912	-102.086	5.79459	0	1	0	0	0
-42.5572	-95.5362	-61.8192	5.69575	0	0.5	0.5
-40.627	13.485	-113.699	5.69575	0	0.5	0.5
-79.7417	-58.9685	-70.1704	5.69575	0	0.5	0.5
-16.4296	-87.7309	-64.2913	5.79459	0	1	0	0	0
63.6363	-40.0792	-59.9963	8	0	1	1	0	1
83.1728	-63.7537	-61.4627	5.69575	1	1	0
39.7007	1.7216	-102.571	8.29527	0	0	1
87.369	-16.4868	-64.7676	8.29527	0	0	1
47.7498	52.701	-64.7923	8	0.5	0.5	0.5	0	1
66.2638	-57.3187	-66.5107	8.29527	0	0	1
53.4496	-38.0438	-88.2939	5.79459	0	1	0	0	0
27.0265	-72.2014	-78.4635	5.79459	0	1	0	0	0
17.1594	-43.8469	-99.4133	5.79459	0	1	0	0	0
54.3932	-82.8521	-47.7171	5.79459	0	1	0	0	0
-10.4147	-66.6513	-86.8858	5.79459	0	1	0	0	0
55.082	-78.434	-74.6592	5.69575	1	1	0
2.01814	-1.94246	-121.458	5.69575	1	1	0
-84.559	58.3829	-39.2582	8.29527	0	0	1
-29.4952	80.3741	-69.0654	5.79459	0	1	0	0	0
-78.384	75.4047	-16.4154	5.79459	0	1	0	0	0
-67.9395	70.9615	-71.4782	5.69575	1	1	0
-37.2015	31.0697	-83.1036	8	0.5	0.5	0.5	0	1
-93.8261	-3.88693	-20.9055	8	0	1	1	0	1
-64.91	56.5812	-68.4478	8.29527	0	0	1
-48.2069	43.9516	-88.5683	8.29527	0	0	1
-63.4334	25.496	-86.1751	8.29527	0	0	1
-51.015	-24.589	-94.3019	5.79459	0	1	0	0	0
-81.3636	0.731964	-74.0232	5.79459	0	1	0	0	0
-57.3272	83.4633	-42.9822	5.79459	0	1	0	0	0
-5.13847	63.4281	-89.7244	5.79459	0	1	0	0	0
-26.8907	20.2319	-104.726	5.79459	0	1	0	0	0
-7.27911	100.098	-68.4636	5.69575	0	0.5	0.5
81.7435	41.8877	-79.5193	5.69575	0	0.5	0.5
41.2215	88.5542	-50.5859	8.29527	0	0	1
-0.326218	-8.96828	-109.634	5.79459	0	1	0	0	0
36.0956	47.5214	-92.4058	8.29527	0	0	1
66.7848	31.4527	-81.5507	5.79459	0	1	0	0	0
69.0266	60.0672	-61.0513	5.79459	0	1	0	0	0
6.65708	24.7482	-106.973	5.79459	0	1	0	0	0
27.8647	67.8573	-81.9692	5.79459	0	1	0	0	0
72.8906	83.6648	-49.4679	5.69575	0	0.5	0.5
-25.3232	-118.3	11.1289	5.69575	0	0.5	0.5
-66.1857	-99.8194	20.3824	5.69575	1	1	0
16.7411	-97.8978	-47.2839	5.79459	0	1	0	0	0
14.4918	-108.106	14.249	5.79459	0	1	0	0	0
-29.1725	-102.032	-28.9559	5.79459	0	1	0	0	0
-0.119865	-109.348	-11.9604	5.79459	0	1	0	0	0
-96.9372	-42.2372	-30.3185	8.29527	0	0	1
-107.588	-56.1452	5.6864	5.69575	0	0.5	0.5
-84.3013	-86.7551	11.26	5.69575	1	1	0
-77.4588	-61.5113	48.13	8.29527	0	0	1
-57.5055	-60.6976	71.4767	8.29527	0	0	1
-94.5181	-56.1645	-3.44638	8.29527	0	0	1
-108.393	-18.6164	-2.08733	8.29527	0	0	1
-94.8952	0.483124	55.6298	8.29527	0	0	1
-72.277	-82.9186	-0.728973	8.29527	0	0	1
-46.4479	-90.8998	40.9857	5.79459	0	1	0	0	0
-75.8507	-39.8342	-68.9921	5.79459	0	1	0	0	0
-89.789	-59.2271	23.0185	5.79459	0	1	0	0	0
-112.838	-24.0693	-38.0545	5.69575	0	0.5	0.5
-42.8281	-101.311	1.34959	5.79459	0	1	0	0	0
-101.986	-51.9751	40.7096	5.69575	0	0.5	0.5
-113.286	-5.6792	43.5261	5.69575	0	0.5	0.5
-92.5389	-77.6425	12.9667	5.69575	1	1	0
-117.845	-27.8737	-9.78621	5.69575	0	0.5	0.5
-96.3907	-67.0882	31.1165	5.69575	1	1	0
69.5201	-77.0194	36.5372	5.79459	0	1	0	0	0
41.7729	-101.714	-3.03593	8.29527	0	0	1
1.72085	-95.5627	10.9676	8	0	1	1	0	1
-17.487	-51.0031	79.6767	8	0.5	0.5	0.5	0	1
84.082	-25.3128	66.2531	8.29527	0	0	1
82.0103	-71.0273	-18.1503	8.29527	0	0	1
34.1176	-97.5983	37.5575	5.79459	0	1	0	0	0
68.4513	-86.0768	2.28136	5.79459	0	1	0	0	0
-17.7537	-101.307	39.0093	5.79459	0	1	0	0	0
-88.0741	-17.2508	34.6531	8	0	1	1	0	1
14.8404	-26.5483	91.2712	8	0.5	0.5	0.5	0	1
-32.368	-61.8842	84.9862	8.29527	0	0	1
-47.7262	-11.7972	98.4024	5.79459	0	1	0	0	0
-67.7816	-29.3335	81.5181	5.79459	0	1	0	0	0
-79.9096	0.721054	91.5087	5.69575	0	0.5	0.5
75.3856	-17.7189	93.6107	5.69575	1	1	0
81.8002	-56.6812	69.6841	5.69575	1	1	0
27.8316	-50.8508	93.4858	5.79459	0	1	0	0	0
39.5328	-73.2985	71.8644	8.29527	0	0	1
1.3166	-88.5302	65.2739	8.29527	0	0	1
13.9316	-76.9082	56.0939	8	0.5	0.5	0.5	0	1
59.4174	-10.7941	91.9406	8.29527	0	0	1
-5.71799	-57.5665	93.5596	8.29527	0	0	1
27.2174	-22.5612	104.164	5.79459	0	1	0	0	0
56.0236	16.0293	93.2937	8.29527	0	0	1
64.9362	-57.021	68.058	5.79459	0	1	0	0	0
-14.999	-25.4107	105.969	5.79459	0	1	0	0	0
27.3732	-88.9687	78.0717	5.69575	0	0.5	0.5
76.9475	-40.7131	84.7433	5.69575	0	0.5	0.5
-96.3698	52.4043	-8.16383	8.29527	0	0	1
-57.6636	80.9156	47.1971	5.79459	0	1	0	0	0
-83.7981	85.1156	-22.2224	5.69575	1	1	0
-84.9036	41.9615	16.9142	8	0.5	0.5	0.5	0	1
-42.6709	98.603	-23.5932	8.29527	0	0	1
-61.8185	21.3012	70.5707	8	0	1	1	0	1
-93.261	47.0988	34.4105	5.79459	0	1	0	0	0
-104.119	-7.17561	34.7454	5.79459	0	1	0	0	0
-107.004	17.9747	-18.0833	5.79459	0	1	0	0	0
-106.415	21.7297	17.4251	5.79459	0	1	0	0	0
-70.388	83.4754	13.3186	5.79459	0	1	0	0	0
-13.808	103.183	-35.5321	5.79459	0	1	0	0	0
-82.1476	40.8203	60.7081	5.79459	0	1	0	0	0
-114.115	29.7352	-29.2164	5.69575	0	0.5	0.5
-114.575	11.6141	38.6989	5.69575	0	0.5	0.5
15.9239	105.763	25.7021	5.79459	0	1	0	0	0
12.8764	114.592	38.2448	5.69575	1	1	0
-5.953	119.137	-23.0418	5.69575	1	1	0
55.6036	107.599	-9.5213	5.69575	1	1	0
75.1898	91.578	-26.8281	5.69575	1	1	0
61.9224	77.7003	47.2047	8.29527	0	0	1
2.67734	98.0075	49.8734	8.29527	0	0	1
66.9977	87.0232	6.18642	8.29527	0	0	1
-13.9179	108.84	-7.74867	8.29527	0	0	1
24.3823	104.752	-23.0757	5.79459	0	1	0	0	0
-29.1228	103.13	24.819	5.79459	0	1	0	0	0
38.4114	90.0015	50.2424	5.79459	0	1	0	0	0
80.782	68.398	29.9329	5.79459	0	1	0	0	0
15.7954	76.2863	77.6588	5.79459	0	1	0	0	0
-27.1603	85.6482	63.4562	5.79459	0	1	0	0	0
55.1268	54.5649	77.9981	5.79459	0	1	0	0	0
40.8534	102.089	2.97585	5.79459	0	1	0	0	0
15.3232	93.8286	-55.3298	5.79459	0	1	0	0	0
71.7313	78.3196	-28.6489	5.79459	0	1	0	0	0
2.036	116.743	-33.5692	5.69575	0	0.5	0.5
49.5005	105.496	34.3539	5.69575	0	0.5	0.5
-42.6039	62.1165	80.1652	8.29527	0	0	1
-64.7978	19.1456	86.7972	8.29527	0	0	1
-48.8849	35.4733	91.9343	5.79459	0	1	0	0	0
-61.4699	30.4391	100.274	5.69575	1	1	0
-70.9703	24.7056	95.4782	5.69575	0	0.5	0.5
-21.1193	60.4016	103.274	5.69575	0	0.5	0.5
10.4709	34.4183	89.2256	8	0	1	1	0	1
-6.45416	21.4801	107.689	8.29527	0	0	1
20.7025	43.4583	98.9079	8.29527	0	0	1
20.8677	9.80519	107.556	5.79459	0	1	0	0	0
-13.4624	52.1417	95.9163	5.79459	0	1	0	0	0
66.2825	21.8409	99.456	5.69575	0	0.5	0.5
3.65655	46.1644	112.318	5.69575	0	0.5	0.5
54.6881	24.0141	105.797	5.69575	0	0.5	0.5
27.4966	64.387	99.2882	5.69575	0	0.5	0.5
63.1292	33.3027	98.3138	5.69575	1	1	0
95.9098	-57.021	-48.0605	5.69575	0	0.5	0.5
106.356	-10.9278	-57.6958	5.69575	1	1	0
100.929	-39.2113	-55.0979	5.69575	0	0.5	0.5
94.4835	-31.0657	-69.7689	5.69575	0	0.5	0.5
93.0801	27.0659	-73.2355	5.69575	0	0.5	0.5
73.9158	-5.56467	-81.2742	5.79459	0	1	0	0	0
101.205	-13.2276	-41.0185	5.79459	0	1	0	0	0
91.7576	24.1378	-55.659	5.79459	0	1	0	0	0
97.3932	-15.3325	48.7755	8.29527	0	0	1
107.302	-56.3628	8.33073	5.69575	0	0.5	0.5
109.747	5.40564	5.13753	8.29527	0	0	1
81.5892	24.966	69.4255	5.79459	0	1	0	0	0
103.747	5.22314	36.1836	8.29527	0	0	1
92.9193	-55.4579	19.7592	5.79459	0	1	0	0	0
102.013	-40.1866	-8.8503	5.79459	0	1	0	0	0
110.575	-18.7576	46.7207	5.69575	0	0.5	0.5
115.163	-38.6686	1.44551	5.69575	0	0.5	0.5
96.1266	-68.1995	29.4685	5.69575	0	0.5	0.5
108.511	-50.9407	19.7574	5.69575	1	1	0
109.604	-42.8987	30.1098	5.69575	1	1	0
99.7808	66.0779	-20.9147	5.69575	1	1	0
113.082	38.9381	-21.3589	5.69575	1	1	0
94.8555	42.2908	36.2481	8.29527	0	0	1
107.37	9.78366	-21.8146	5.79459	0	1	0	0	0
103.589	35.7547	9.53665	5.79459	0	1	0	0	0
95.6371	50.7625	-19.409	5.79459	0	1	0	0	0
101.17	58.4449	-33.2964	5.69575	0	0.5	0.5
91.8266	76.3743	-22.2433	5.69575	0	0.5	0.5
-88.7336	10.3293	-64.1845	5.79459	0	1	0	0	0
