# Supplementary material for: Mechanistic model of radiotherapy-induced lung fibrosis using coupled 3D agent-based and Monte Carlo simulations
Source: Commun Med (Lond). 2024 Feb 9;4:16. doi: 10.1038/s43856-024-00442-w (PMC10858213; doi:10.1038/s43856-024-00442-w)
Supplement: Supplementary file 8 — Supplementary Software 1 [file 43856_2024_442_MOESM8_ESM.zip › code/HealthyStructure_phagFrac1.0_senescent1.0/exp_8/alv10.dat]

-22.0998	-10.6405	-107.228	8.29527	0	0	1
-83.6023	29.9315	-64.9212	5.79459	0	1	0	0	0
-73.5556	-63.5224	-51.5215	8.29527	0	0	1
-35.56	-64.1766	-81.9564	8.29527	0	0	1
-101.296	-35.289	-24.3689	8.29527	0	0	1
-67.5644	-82.2917	-27.625	8.29527	0	0	1
-89.5322	-63.5023	-7.1725	5.79459	0	1	0	0	0
-46.1468	-90.4317	-42.3388	5.79459	0	1	0	0	0
-86.2271	-33.5705	-59.4803	5.79459	0	1	0	0	0
-76.3366	-39.6918	-85.774	5.69575	0	0.5	0.5
-60.4369	-30.7975	-86.5962	5.79459	0	1	0	0	0
-72.7051	-73.154	-64.2056	5.69575	0	0.5	0.5
30.0344	-59.0825	-87.7906	5.79459	0	1	0	0	0
25.2287	-49.037	-108.253	5.69575	1	1	0
20.8793	-99.1679	-67.0051	5.69575	1	1	0
17.1937	-58.5817	-105.036	5.69575	1	1	0
89.6853	-27.1785	-21.7568	8	0.5	0.5	0.5	0	1
85.5517	-24.4137	-64.691	8.29527	0	0	1
0.890785	-60.7584	-91.6931	8.29527	0	0	1
38.2035	-82.9013	-61.383	8.29527	0	0	1
-13.5865	-93.3576	-56.5664	8.29527	0	0	1
63.0137	-24.7552	-86.6977	8.29527	0	0	1
-4.26137	10.9921	-109.366	5.79459	0	1	0	0	0
-15.3448	-73.7226	-80.1843	5.79459	0	1	0	0	0
14.8396	-101.981	-38.4664	5.79459	0	1	0	0	0
35.1839	-31.2503	-99.4259	5.79459	0	1	0	0	0
-22.4989	-106.195	-17.7892	5.79459	0	1	0	0	0
65.8989	-57.7188	-66.5272	5.79459	0	1	0	0	0
85.8685	-55.7961	-40.1672	5.79459	0	1	0	0	0
11.66	-109.319	-3.66379	5.79459	0	1	0	0	0
8.54937	-17.3056	-108.293	5.79459	0	1	0	0	0
52.4234	-90.2722	-34.6802	5.79459	0	1	0	0	0
19.7615	-79.5059	-89.7118	5.69575	0	0.5	0.5
79.3743	-19.7726	-89.8257	5.69575	0	0.5	0.5
60.8101	-35.1151	-99.1403	5.69575	0	0.5	0.5
-86.9063	50.2003	-68.4626	5.69575	0	0.5	0.5
-43.344	62.9761	-79.0905	5.79459	0	1	0	0	0
-33.0284	103.371	-17.9871	5.79459	0	1	0	0	0
-65.4521	63.5607	-80.2245	5.69575	0	0.5	0.5
-17.5892	34.4955	-102.959	8.29527	0	0	1
-102.993	24.8054	-29.6163	8.29527	0	0	1
-36.1532	93.356	-45.5808	8.29527	0	0	1
-99.4155	-11.657	-45.6143	8.29527	0	0	1
-70.3695	-4.18428	-84.443	8.29527	0	0	1
-53.6033	30.9844	-90.9211	8.29527	0	0	1
-69.5475	70.1866	-48.3423	8.29527	0	0	1
-42.9567	-10.5703	-113.15	5.69575	0	0.5	0.5
-86.002	79.4511	-32.4203	5.69575	0	0.5	0.5
-30.5554	-9.53191	-117.207	5.69575	0	0.5	0.5
73.026	11.1553	-81.5031	8.29527	0	0	1
49.6762	23.2043	-108.415	5.69575	1	1	0
31.5559	81.785	-66.4488	5.79459	0	1	0	0	0
12.9736	50.4889	-96.8636	5.79459	0	1	0	0	0
60.6005	76.4475	-50.8268	5.79459	0	1	0	0	0
55.6544	48.5867	-81.498	5.79459	0	1	0	0	0
-4.19989	99.5053	-46.7018	5.79459	0	1	0	0	0
35.3895	19.5083	-102.308	5.79459	0	1	0	0	0
-5.92108	76.9716	-78.3602	5.79459	0	1	0	0	0
60.9921	75.2075	-73.3737	5.69575	0	0.5	0.5
86.6533	41.4564	-74.3806	5.69575	1	1	0
68.4832	95.4124	-31.0875	5.69575	0	0.5	0.5
-49.463	104.713	-36.7218	5.69575	0	0.5	0.5
-21.7377	101.189	-63.6254	5.69575	1	1	0
31.7906	100.589	-31.1651	5.79459	0	1	0	0	0
1.95557	112.954	-44.6934	5.69575	0	0.5	0.5
-3.14501	118.439	-26.8735	5.69575	1	1	0
90.3259	-38.452	-71.571	5.69575	0	0.5	0.5
105.358	19.0882	-25.207	8.29527	0	0	1
103.198	37.8034	4.59834	5.79459	0	1	0	0	0
90.2212	60.7669	-16.356	5.79459	0	1	0	0	0
106.477	-14.8404	-23.2888	5.79459	0	1	0	0	0
95.604	8.93794	-53.6656	5.79459	0	1	0	0	0
85.2742	42.4211	-55.0342	5.79459	0	1	0	0	0
107.579	30.4743	-47.5171	5.69575	0	0.5	0.5
-64.8739	-85.8042	23.0005	5.79459	0	1	0	0	0
-96.0484	-36.1599	65.0159	5.69575	1	1	0
-65.3207	-59.7722	37.6295	8	0.5	0.5	0.5	0	1
-92.0883	-24.8103	12.6362	8	0	1	1	0	1
-26.8859	-61.1963	69.1928	8	0	1	1	0	1
-82.7154	-21.5955	69.2228	8.29527	0	0	1
-87.7495	-41.9865	51.3461	8.29527	0	0	1
-102.133	-7.90851	40.0761	5.79459	0	1	0	0	0
-41.5629	-72.9158	71.1042	8.29527	0	0	1
-69.5643	-0.486008	85.209	5.79459	0	1	0	0	0
-90.4878	-58.6853	21.6333	5.79459	0	1	0	0	0
-89.9962	-77.5653	-25.381	5.69575	0	0.5	0.5
-105.138	-29.748	53.1124	5.69575	0	0.5	0.5
-100.077	-44.0183	53.0041	5.69575	0	0.5	0.5
27.6489	-118.185	-5.25825	5.69575	1	1	0
53.1455	-109.181	3.8829	5.69575	1	1	0
-13.4775	-104.771	60.0112	5.69575	0	0.5	0.5
17.5283	-114.936	35.2488	5.69575	0	0.5	0.5
37.8463	-73.4279	49.3073	8	0	1	1	0	1
52.9168	-76.6044	78.048	5.69575	1	1	0
-21.6623	-93.6244	-4.55004	8	0.5	0.5	0.5	0	1
41.9185	-78.6454	64.4828	8.29527	0	0	1
82.2143	-17.6631	70.9142	8.29527	0	0	1
35.7546	-103.255	12.6418	8.29527	0	0	1
-17.0258	-107.371	16.7824	8.29527	0	0	1
63.0991	-89.9657	-4.96762	5.79459	0	1	0	0	0
68.5188	-56.1239	65.2325	5.79459	0	1	0	0	0
-10.4304	-99.0987	46.5903	5.79459	0	1	0	0	0
56.8212	-87.7631	34.1734	5.79459	0	1	0	0	0
84.528	-70.3258	-3.04967	5.79459	0	1	0	0	0
19.6003	-89.6826	60.6042	5.79459	0	1	0	0	0
-45.4497	-98.9428	15.6413	5.79459	0	1	0	0	0
52.619	-107.499	-20.8614	5.69575	0	0.5	0.5
60.5121	-97.619	39.624	5.69575	0	0.5	0.5
39.3626	-112.597	23.0919	5.69575	0	0.5	0.5
-43.2163	-35.411	107.881	5.69575	1	1	0
-64.2983	-36.9917	81.2241	5.79459	0	1	0	0	0
-50.7974	-59.0241	77.6903	5.79459	0	1	0	0	0
-0.0434418	-68.4443	86.1049	8.29527	0	0	1
-4.33169	-39.6312	102.521	5.79459	0	1	0	0	0
15.6578	-73.4875	95.4689	5.69575	1	1	0
2.23943	-75.6421	95.0627	5.69575	1	1	0
-16.6705	-16.0785	119.262	5.69575	1	1	0
45.9198	-24.8595	96.8165	8.29527	0	0	1
-28.5636	-21.8091	103.964	5.79459	0	1	0	0	0
-10.3819	5.0632	109.392	5.79459	0	1	0	0	0
35.4671	-47.4765	92.6718	5.79459	0	1	0	0	0
58.342	-17.6386	105.094	5.69575	0	0.5	0.5
-5.28591	-69.5668	99.4662	5.69575	0	0.5	0.5
-72.2287	64.4679	73.3949	5.69575	0	0.5	0.5
-115.159	-6.1113	38.2256	5.69575	1	1	0
-108.756	5.29147	15.6242	8.29527	0	0	1
-88.9796	-34.9626	-10.7578	8	0	1	1	0	1
-42.6772	-8.64267	-85.7872	8	0	1	1	0	1
-79.8145	-13.9031	51.8829	8	0.5	0.5	0.5	0	1
-105.403	60.3899	-1.80327	5.69575	1	1	0
-53.308	71.1831	64.7397	8.29527	0	0	1
-90.8469	59.7823	-16.52	8.29527	0	0	1
-94.6609	33.0915	45.2135	8.29527	0	0	1
-97.7591	50.0138	6.46325	5.79459	0	1	0	0	0
-67.9015	85.8213	11.1395	5.79459	0	1	0	0	0
-27.4216	94.499	49.173	5.79459	0	1	0	0	0
-80.2952	66.4384	35.1939	5.79459	0	1	0	0	0
-109.41	-6.80212	-9.12273	5.79459	0	1	0	0	0
-68.6661	45.7162	72.7667	5.79459	0	1	0	0	0
-115.261	37.9664	5.78319	5.69575	0	0.5	0.5
-90.1368	10.0821	80.8308	5.69575	0	0.5	0.5
-66.4181	80.2179	62.5586	5.69575	0	0.5	0.5
20.4527	92.4751	-16.8976	8	0	1	1	0	1
60.758	33.5362	85.3451	8.29527	0	0	1
77.4734	-1.25407	-57.0244	8	0.5	0.5	0.5	0	1
92.964	51.2235	28.8764	8.29527	0	0	1
27.7191	97.3289	43.1131	8.29527	0	0	1
7.33862	22.5854	93.2236	8	0.5	0.5	0.5	0	1
73.8638	77.7954	-24.3312	8.29527	0	0	1
61.2637	90.6399	11.453	5.79459	0	1	0	0	0
79.6971	11.7722	74.8985	5.79459	0	1	0	0	0
53.8933	83.8367	46.5501	8.29527	0	0	1
99.5549	7.73131	46.1416	5.79459	0	1	0	0	0
80.039	51.9962	54.6823	5.79459	0	1	0	0	0
26.2604	79.7156	71.1042	5.79459	0	1	0	0	0
-2.05241	81.5575	73.7845	5.79459	0	1	0	0	0
-42.7173	100.597	12.4701	5.79459	0	1	0	0	0
-64.21	100.974	21.0076	5.69575	0	0.5	0.5
-22.5346	118.935	-10.3209	5.69575	1	1	0
18.5481	108.261	-5.95421	8.29527	0	0	1
-3.78748	108.343	18.6383	5.79459	0	1	0	0	0
19.6255	113.025	40.001	5.69575	1	1	0
4.43518	100.506	68.1085	5.69575	0	0.5	0.5
-22.2063	48.6461	109.088	5.69575	1	1	0
-52.3113	18.6581	94.9495	8.29527	0	0	1
67.2489	19.5622	99.2714	5.69575	0	0.5	0.5
12.0564	26.6984	106.032	8.29527	0	0	1
36.6137	5.77092	103.567	5.79459	0	1	0	0	0
42.2647	55.6112	84.977	5.79459	0	1	0	0	0
-23.2874	64.6114	85.9248	5.79459	0	1	0	0	0
-23.4598	37.9978	100.528	5.79459	0	1	0	0	0
109.24	-31.8242	42.588	5.69575	0	0.5	0.5
119.764	-20.2807	-2.2933	5.69575	1	1	0
93.5495	-37.9086	43.7198	8.29527	0	0	1
101.48	-42.0377	-5.88613	5.79459	0	1	0	0	0
89.935	-56.8028	28.0202	5.79459	0	1	0	0	0
100.592	-17.3321	65.884	5.69575	1	1	0
92.4084	78.8702	-0.269491	5.69575	1	1	0
108.286	-3.66577	18.9945	5.79459	0	1	0	0	0
89.524	80.2631	-17.412	5.69575	0	0.5	0.5
119.579	15.2977	-15.0572	5.69575	1	1	0
118.34	25.8668	-9.29792	5.69575	0	0.5	0.5
0.10611	-84.3429	70.6135	5.79459	0	1	0	0	0
