# Supplementary material for: Mechanistic model of radiotherapy-induced lung fibrosis using coupled 3D agent-based and Monte Carlo simulations
Source: Commun Med (Lond). 2024 Feb 9;4:16. doi: 10.1038/s43856-024-00442-w (PMC10858213; doi:10.1038/s43856-024-00442-w)
Supplement: Supplementary file 8 — Supplementary Software 1 [file 43856_2024_442_MOESM8_ESM.zip › code/HealthyStructure_phagFrac1.0_senescent1.0/exp_8/conc_data.dat]

MCP-1
	0	0	0	0	0	0	0	0	0	0	0	0	0	0	0	0	0	0	0	0	0	0	0	0	0	0	0	0	0	0	0	0	0	0	0	0	0	0	0	0	0	0	0	0	0	0	0	0	0	0	0	0	0	0	0	0	0	0	0	0	0	0	0	0
TNFa
	2.73674e-15	1.28674e-14	1.42491e-14	3.06281e-15	1.26171e-14	8.75673e-14	9.78317e-14	1.41976e-14	1.16526e-14	7.92982e-14	8.21489e-14	1.22074e-14	2.51595e-15	1.16011e-14	1.19571e-14	2.62592e-15	1.26023e-14	8.73921e-14	9.74474e-14	1.41189e-14	8.6256e-14	1.15808e-12	1.29846e-12	9.71391e-14	7.97131e-14	1.04196e-12	1.08451e-12	8.20756e-14	1.16967e-14	7.94047e-14	8.09396e-14	1.19515e-14	1.13643e-14	7.54919e-14	7.55181e-14	1.14014e-14	7.62911e-14	9.74699e-13	9.70261e-13	7.562e-14	8.96893e-14	1.20341e-12	1.02883e-12	7.82801e-14	1.30931e-14	8.97912e-14	7.90793e-14	1.15705e-14	2.48512e-15	1.1234e-14	1.11363e-14	2.45233e-15	1.14084e-14	7.55984e-14	7.43087e-14	1.11455e-14	1.30784e-14	8.9616e-14	7.8695e-14	1.14917e-14	2.83163e-15	1.30875e-14	1.16661e-14	2.50246e-15
PDGF
	1.51527e-09	1.62004e-09	1.63087e-09	1.52915e-09	1.61765e-09	1.82871e-09	1.85384e-09	1.63831e-09	1.6239e-09	1.84497e-09	1.86409e-09	1.64339e-09	1.5219e-09	1.63135e-09	1.641e-09	1.53642e-09	1.61738e-09	1.82468e-09	1.8425e-09	1.62916e-09	1.82357e-09	2.51633e-09	2.61802e-09	1.85075e-09	1.83732e-09	2.60301e-09	2.64975e-09	1.86069e-09	1.62591e-09	1.84557e-09	1.85959e-09	1.63932e-09	1.62268e-09	1.83258e-09	1.81588e-09	1.61417e-09	1.83627e-09	2.58833e-09	2.49156e-09	1.81652e-09	1.83206e-09	2.5428e-09	2.53986e-09	1.82902e-09	1.62357e-09	1.8327e-09	1.83271e-09	1.62494e-09	1.52205e-09	1.62097e-09	1.61152e-09	1.51107e-09	1.62468e-09	1.83318e-09	1.81138e-09	1.61011e-09	1.6233e-09	1.82867e-09	1.82137e-09	1.61578e-09	1.52135e-09	1.62189e-09	1.61949e-09	1.51803e-09
MMP
	1.004e-08	1.16102e-08	1.17683e-08	1.02286e-08	1.15616e-08	1.4849e-08	1.52365e-08	1.1863e-08	1.16253e-08	1.5054e-08	1.53659e-08	1.19216e-08	1.00918e-08	1.17199e-08	1.1873e-08	1.03027e-08	1.16116e-08	1.48541e-08	1.51219e-08	1.17718e-08	1.48203e-08	2.64057e-08	2.80936e-08	1.52262e-08	1.49889e-08	2.76858e-08	2.85867e-08	1.53563e-08	1.16809e-08	1.50933e-08	1.53225e-08	1.18813e-08	1.17466e-08	1.50261e-08	1.47562e-08	1.15933e-08	1.50757e-08	2.76271e-08	2.59708e-08	1.47416e-08	1.50059e-08	2.69331e-08	2.67839e-08	1.49205e-08	1.17188e-08	1.49912e-08	1.49701e-08	1.17113e-08	1.02426e-08	1.17501e-08	1.15947e-08	1.00624e-08	1.18021e-08	1.50653e-08	1.47128e-08	1.15529e-08	1.17689e-08	1.49963e-08	1.48554e-08	1.16201e-08	1.02069e-08	1.1727e-08	1.16722e-08	1.01267e-08
ECM
	0	0	0	0	0	0	0	0	0	0	0	0	0	0	0	0	0	0	0	0	0	0.000731727	0.000838505	0	0	0.000792582	0.00097747	0	0	0	0	0	0	0	0	0	0	0.000871797	0.000669715	0	0	0.000885828	0.000798895	0	0	0	0	0	0	0	0	0	0	0	0	0	0	0	0	0	0	0	0	0
TIMP
	4.70445e-11	7.39374e-11	7.68477e-11	4.90571e-11	7.35186e-11	1.53431e-10	1.6416e-10	7.7877e-11	7.52116e-11	1.60355e-10	1.67255e-10	7.87775e-11	4.78729e-11	7.62479e-11	7.83662e-11	4.97816e-11	7.36646e-11	1.52958e-10	1.61659e-10	7.65262e-11	1.52584e-10	5.87811e-10	6.66134e-10	1.63415e-10	1.58832e-10	6.51226e-10	6.8289e-10	1.66418e-10	7.55085e-11	1.60597e-10	1.66054e-10	7.80764e-11	7.54935e-11	1.58608e-10	1.49363e-10	7.24394e-11	1.59592e-10	6.53217e-10	5.72891e-10	1.48994e-10	1.56384e-10	6.11802e-10	6.08936e-10	1.54289e-10	7.48658e-11	1.5602e-10	1.5528e-10	7.46113e-11	4.84119e-11	7.5172e-11	7.21665e-11	4.62613e-11	7.57872e-11	1.58847e-10	1.48147e-10	7.17305e-11	7.50081e-11	1.55544e-10	1.52763e-10	7.32524e-11	4.78667e-11	7.45763e-11	7.38715e-11	4.72132e-11
TGFb-inactive
	6.05203e-13	7.53018e-13	7.47823e-13	6.01065e-13	7.57319e-13	1.10514e-12	1.09334e-12	7.53263e-13	7.62585e-13	1.12025e-12	1.13197e-12	7.70314e-13	6.13045e-13	7.68025e-13	7.74615e-13	6.20586e-13	7.51758e-13	1.09526e-12	1.08082e-12	7.44626e-13	1.10239e-12	2.53745e-12	2.45445e-12	1.08842e-12	1.11393e-12	2.58283e-12	2.6478e-12	1.12725e-12	7.63362e-13	1.12153e-12	1.13439e-12	7.72139e-13	7.44684e-13	1.0792e-12	1.07853e-12	7.42555e-13	1.0854e-12	2.45084e-12	2.46118e-12	1.08369e-12	1.10371e-12	2.53854e-12	2.49156e-12	1.09734e-12	7.59248e-13	1.10887e-12	1.10354e-12	7.59033e-13	5.97234e-13	7.41487e-13	7.41295e-13	5.96267e-13	7.45462e-13	1.08048e-12	1.08095e-12	7.4438e-13	7.53688e-13	1.09899e-12	1.09102e-12	7.50395e-13	6.07624e-13	7.56773e-13	7.5437e-13	6.0626e-13
TGFb-active
	1.29888e-15	9.56953e-15	1.13694e-14	1.53675e-15	9.55996e-15	1.03338e-13	1.27215e-13	1.15437e-14	1.12716e-14	1.2824e-13	1.38123e-13	1.2458e-14	1.51684e-15	1.14458e-14	1.24484e-14	1.66748e-15	9.52198e-15	1.02975e-13	1.2548e-13	1.13177e-14	1.02971e-13	1.92912e-12	2.4503e-12	1.26846e-13	1.27144e-13	2.53619e-12	2.64495e-12	1.37438e-13	1.13091e-14	1.28511e-13	1.37435e-13	1.2368e-14	1.07333e-14	1.19387e-13	9.7e-14	8.87545e-15	1.20027e-13	2.33189e-12	1.83276e-12	9.66793e-14	1.1115e-13	2.08478e-12	2.13434e-12	1.1009e-13	1.02121e-14	1.10829e-13	1.10729e-13	1.00734e-14	1.43495e-15	1.06815e-14	8.8279e-15	1.18861e-15	1.07707e-14	1.19658e-13	9.63121e-14	8.78551e-15	1.01741e-14	1.10466e-13	1.08995e-13	9.84744e-15	1.37808e-15	1.01317e-14	9.93668e-15	1.34654e-15
IL-13
	8.44298e-10	1.89185e-09	1.89286e-09	8.44835e-10	2.06645e-09	6.01374e-09	6.01804e-09	2.06791e-09	2.76226e-09	8.68025e-09	8.68412e-09	2.76371e-09	1.26452e-09	2.93732e-09	2.93832e-09	1.26505e-09	1.77752e-09	5.28139e-09	5.28476e-09	1.77852e-09	5.70531e-09	3.01272e-08	3.01604e-08	5.70959e-09	8.25584e-09	4.95412e-08	4.95627e-08	8.25994e-09	2.76252e-09	8.68067e-09	8.68387e-09	2.76359e-09	1.34553e-09	3.71707e-09	3.71322e-09	1.34444e-09	4.02593e-09	1.8778e-08	1.87432e-08	4.02139e-09	5.70811e-09	3.01415e-08	3.01353e-08	5.70641e-09	2.06758e-09	6.01629e-09	6.01527e-09	2.06711e-09	5.68442e-10	1.2312e-09	1.2301e-09	5.679e-10	1.34579e-09	3.71749e-09	3.71296e-09	1.34431e-09	1.77864e-09	5.28394e-09	5.28199e-09	1.77772e-09	8.44925e-10	1.89285e-09	1.89231e-09	8.44553e-10
FGF-2
	0	0	0	0	0	0	0	0	0	0	0	0	0	0	0	0	0	0	0	0	0	0	0	0	0	0	0	0	0	0	0	0	0	0	0	0	0	0	0	0	0	0	0	0	0	0	0	0	0	0	0	0	0	0	0	0	0	0	0	0	0	0	0	0
