# Supplementary material for: Mechanistic model of radiotherapy-induced lung fibrosis using coupled 3D agent-based and Monte Carlo simulations
Source: Commun Med (Lond). 2024 Feb 9;4:16. doi: 10.1038/s43856-024-00442-w (PMC10858213; doi:10.1038/s43856-024-00442-w)
Supplement: Supplementary file 8 — Supplementary Software 1 [file 43856_2024_442_MOESM8_ESM.zip › code/HealthyStructure_phagFrac1.0_senescent1.0/exp_8/alv11.dat]

-104.277	-39.3152	-48.3787	5.69575	1	1	0
-55.7782	-74.272	-78.3094	5.69575	1	1	0
-40.4801	-51.8944	-88.1381	8.29527	0	0	1
-54.53	-11.8292	-94.7974	8.29527	0	0	1
-86.2288	-26.8247	-62.8095	8.29527	0	0	1
-57.8194	-80.1048	-48.375	8.29527	0	0	1
-111.958	-39.2799	-26.1209	5.69575	0	0.5	0.5
-20.7053	-42.3188	-111.984	5.69575	0	0.5	0.5
-23.9118	-77.6636	-74.139	5.79459	0	1	0	0	0
-9.98781	-31.5608	-116.893	5.69575	0	0.5	0.5
-6.2228	-66.8903	-68.8654	8	0	1	1	0	1
36.4832	-32.369	-111.272	5.69575	1	1	0
54.4243	-79.3292	0.580927	8	0.5	0.5	0.5	0	1
14.8347	-47.137	-98.2753	8.29527	0	0	1
55.3672	4.86942	-78.5254	8	0	1	1	0	1
58.97	-70.1003	-60.8974	8.29527	0	0	1
46.0749	-96.6691	-25.1434	8.29527	0	0	1
57.9078	-16.2395	-92.103	8.29527	0	0	1
-9.45424	-42.3133	-101.095	5.79459	0	1	0	0	0
21.8002	-82.8894	-68.9465	5.79459	0	1	0	0	0
18.7374	-98.0953	-69.1819	5.69575	0	0.5	0.5
29.3028	-89.507	-76.7488	5.69575	0	0.5	0.5
37.7511	-81.4617	-81.8461	5.69575	0	0.5	0.5
35.6946	-100.165	-58.761	5.69575	1	1	0
33.1409	-56.9922	-102.046	5.69575	1	1	0
54.694	34.6509	-71.1573	8	0	1	1	0	1
94.3924	-22.9013	-51.6294	8.29527	0	0	1
78.6095	-62.8468	-44.3939	5.79459	0	1	0	0	0
-53.4741	14.1283	-108.17	5.69575	0	0.5	0.5
-30.5503	4.85768	-91.0965	8	0.5	0.5	0.5	0	1
-90.2078	53.3698	-33.391	8.29527	0	0	1
-77.9988	22.4377	-74.2478	8.29527	0	0	1
-64.8475	23.0872	-85.8008	5.79459	0	1	0	0	0
-79.1192	73.9523	-19.2665	5.79459	0	1	0	0	0
-95.654	27.6063	-46.7781	5.79459	0	1	0	0	0
-34.1291	-9.07306	-104.175	5.79459	0	1	0	0	0
-105.397	53.3906	-28.2966	5.69575	0	0.5	0.5
-99.5236	46.2712	-52.0954	5.69575	0	0.5	0.5
-95.2993	14.4609	-73.9516	5.69575	0	0.5	0.5
-95.007	71.6999	-24.3453	5.69575	1	1	0
-7.47668	35.5188	-115.941	5.69575	0	0.5	0.5
17.4316	27.427	-105.09	8.29527	0	0	1
32.785	-23.5027	-102.335	5.79459	0	1	0	0	0
7.93778	2.79131	-121.199	5.69575	0	0.5	0.5
70.635	91.9186	-36.3534	5.69575	1	1	0
19.5523	91.776	-21.2216	8	0	1	1	0	1
75.6332	-27.0836	-52.93	8	0.5	0.5	0.5	0	1
-44.6762	86.7755	-50.7351	8.29527	0	0	1
8.6001	87.479	-66.1322	8.29527	0	0	1
-14.8458	58.2093	-92.1481	5.79459	0	1	0	0	0
58.3221	75.5893	-54.6332	5.79459	0	1	0	0	0
-6.5615	-5.03177	-109.689	5.79459	0	1	0	0	0
-52.9882	65.4588	-70.763	5.79459	0	1	0	0	0
32.867	51.8711	-104.829	5.69575	0	0.5	0.5
-42.989	39.3038	-93.3121	5.79459	0	1	0	0	0
-1.55093	38.2255	-103.134	5.79459	0	1	0	0	0
64.1501	0.817001	-103.17	5.69575	1	1	0
-37.0755	6.22864	-115.527	5.69575	0	0.5	0.5
-18.4387	102.818	-34.4769	5.79459	0	1	0	0	0
-13.9937	81.1675	-72.911	5.79459	0	1	0	0	0
-28.3797	111.403	-39.2895	5.69575	1	1	0
87.4924	44.0921	-50.0096	8.29527	0	0	1
57.7934	56.9052	-74.3083	5.79459	0	1	0	0	0
99.8134	21.4581	-65.8539	5.69575	1	1	0
65.5652	38.0432	-59.2404	8	0.5	0.5	0.5	0	1
75.0746	11.7671	-79.532	8.29527	0	0	1
99.8458	6.87927	-45.6453	8.29527	0	0	1
80.5388	31.8526	-67.8153	8.29527	0	0	1
45.5426	32.5218	-94.7006	5.79459	0	1	0	0	0
76.451	-34.263	-71.2832	5.79459	0	1	0	0	0
118.17	-2.93373	-28.0551	5.69575	0	0.5	0.5
79.757	71.4101	-57.4398	5.69575	0	0.5	0.5
75.6952	81.1721	-49.4089	5.69575	0	0.5	0.5
-93.8634	-53.9178	-19.5585	5.79459	0	1	0	0	0
-82.7796	-68.167	24.5112	5.79459	0	1	0	0	0
-67.2659	-84.2796	-21.7311	5.79459	0	1	0	0	0
-73.3648	-65.5686	71.2619	5.69575	1	1	0
-97.5366	-64.0565	33.8124	5.69575	1	1	0
-31.4635	-99.7641	34.0173	8.29527	0	0	1
-101.674	-41.5554	5.95685	8.29527	0	0	1
-97.0508	-38.071	35.0963	8.29527	0	0	1
-107.567	-5.40749	-22.3648	5.79459	0	1	0	0	0
-56.0522	-89.8953	29.614	8.29527	0	0	1
-38.607	-100.456	-22.7617	5.79459	0	1	0	0	0
-108.361	0.216309	18.9165	5.79459	0	1	0	0	0
-85.4713	-50.1441	-47.7518	5.79459	0	1	0	0	0
-51.1387	-52.3229	82.141	5.79459	0	1	0	0	0
-77.4802	-47.4624	62.0011	5.79459	0	1	0	0	0
-48.0807	-79.2366	59.2436	5.79459	0	1	0	0	0
-54.91	-108.351	2.19046	5.69575	0	0.5	0.5
-106.777	-24.4395	52.5477	5.69575	0	0.5	0.5
-120.106	-13.5441	-12.2918	5.69575	0	0.5	0.5
-117.67	-29.3241	7.33205	5.69575	0	0.5	0.5
-19.0132	-86.533	83.1291	5.69575	0	0.5	0.5
-28.4178	-83.56	-38.2835	8	0	1	1	0	1
51.8569	-84.6478	47.3879	8.29527	0	0	1
-0.598709	-109.95	3.25722	5.79459	0	1	0	0	0
-9.50331	-98.2611	48.5225	5.79459	0	1	0	0	0
-1.82098	-97.662	-50.5848	5.79459	0	1	0	0	0
-6.68198	-107.56	-22.051	5.79459	0	1	0	0	0
37.0881	-103.289	7.47881	5.79459	0	1	0	0	0
57.8434	-103.089	28.0489	5.69575	0	0.5	0.5
12.9046	-118.319	-24.3719	5.69575	0	0.5	0.5
-20.6824	-71.5596	80.9411	5.79459	0	1	0	0	0
19.5009	-98.0149	45.9652	5.79459	0	1	0	0	0
25.8548	-93.354	73.3244	5.69575	0	0.5	0.5
-68.9059	-33.5696	94.2602	5.69575	1	1	0
-77.6884	-37.332	85.6199	5.69575	1	1	0
-36.4123	-16.4312	102.49	5.79459	0	1	0	0	0
-9.9051	-60.5335	104.869	5.69575	1	1	0
24.6726	-58.1197	103.794	5.69575	1	1	0
43.9065	-39.9517	92.6071	8.29527	0	0	1
30.6382	-16.971	104.275	8.29527	0	0	1
3.09759	-59.5844	92.4127	5.79459	0	1	0	0	0
29.6692	-71.4893	78.1602	5.79459	0	1	0	0	0
-2.87231	-27.6044	106.441	5.79459	0	1	0	0	0
-13.0829	-22.1294	118.739	5.69575	0	0.5	0.5
6.38177	-15.9	120.277	5.69575	0	0.5	0.5
87.2915	-64.9782	16.0631	8.29527	0	0	1
38.3264	-71.2573	52.0477	8	0	1	1	0	1
85.036	-50.7731	47.864	8.29527	0	0	1
88.8545	-63.0868	-14.998	8.29527	0	0	1
93.4234	-18.3369	55.0984	5.79459	0	1	0	0	0
101.326	9.92046	41.65	5.79459	0	1	0	0	0
71.6782	-13.3855	82.3593	5.79459	0	1	0	0	0
108.073	-13.0175	-15.8324	5.79459	0	1	0	0	0
66.7012	-87.3203	-5.05855	5.79459	0	1	0	0	0
60.242	-59.2091	70.4641	5.79459	0	1	0	0	0
77.6343	-93.1398	-7.64505	5.69575	0	0.5	0.5
120.601	-14.5176	2.15149	5.69575	0	0.5	0.5
-116.699	14.0316	30.7299	5.69575	0	0.5	0.5
-57.6973	79.1526	50.0588	8.29527	0	0	1
-75.3843	47.6355	-36.0995	8	0.5	0.5	0.5	0	1
-60.647	6.62686	91.5316	8.29527	0	0	1
-95.276	-0.114227	54.977	8.29527	0	0	1
-75.0898	-15.3393	78.9064	8.29527	0	0	1
-96.0401	53.5852	2.23	5.79459	0	1	0	0	0
-88.4521	51.0214	40.8873	5.79459	0	1	0	0	0
-105.12	27.9107	16.4531	5.79459	0	1	0	0	0
-96.3815	57.8806	46.0634	5.69575	1	1	0
-41.7566	85.3227	75.7386	5.69575	1	1	0
-109.617	52.2866	3.16633	5.69575	0	0.5	0.5
-24.4286	72.0301	79.4664	8.29527	0	0	1
11.5862	87.4357	65.7325	8.29527	0	0	1
8.83952	65.434	87.9787	5.79459	0	1	0	0	0
41.4826	58.8038	83.1944	5.79459	0	1	0	0	0
95.3553	54.8378	0.42265	5.79459	0	1	0	0	0
-65.7246	54.6609	69.2276	5.79459	0	1	0	0	0
78.2892	70.1545	32.3906	5.79459	0	1	0	0	0
75.2983	49.5186	63.072	5.79459	0	1	0	0	0
42.5713	93.6147	64.6831	5.69575	0	0.5	0.5
-15.1698	85.7479	84.7176	5.69575	0	0.5	0.5
-49.3327	110.845	-6.27508	5.69575	1	1	0
-9.42903	105.056	60.2842	5.69575	1	1	0
-37.4922	103.117	-7.83824	5.79459	0	1	0	0	0
18.0487	117.726	-23.9716	5.69575	1	1	0
-11.182	106.355	25.7589	8.29527	0	0	1
26.1507	105.191	18.7375	8.29527	0	0	1
32.3661	104.377	-12.5625	8.29527	0	0	1
34.7991	96.797	38.979	8.29527	0	0	1
-1.78341	109.896	-4.43705	8.29527	0	0	1
56.1933	91.8351	-22.5527	5.79459	0	1	0	0	0
23.6564	97.4846	-45.1345	5.79459	0	1	0	0	0
-48.1551	93.889	31.0797	5.79459	0	1	0	0	0
-66.2722	87.4393	7.8975	5.79459	0	1	0	0	0
54.7479	78.8388	53.7319	5.79459	0	1	0	0	0
45.4236	99.1709	53.4954	5.69575	0	0.5	0.5
-46.3443	25.819	96.3618	5.79459	0	1	0	0	0
63.3188	11.5096	103.044	5.69575	1	1	0
-36.865	62.6886	97.3191	5.69575	0	0.5	0.5
9.03967	21.6803	119.198	5.69575	1	1	0
-2.92768	4.80052	109.856	5.79459	0	1	0	0	0
-31.3831	47.0589	94.3428	5.79459	0	1	0	0	0
39.3706	24.1074	99.8438	5.79459	0	1	0	0	0
5.86369	32.5932	104.897	5.79459	0	1	0	0	0
108.298	8.35461	17.3704	8.29527	0	0	1
78.4146	76.0726	-12.8108	8.29527	0	0	1
74.3744	59.2181	-14.736	8	0.5	0.5	0.5	0	1
72.7798	24.1551	78.8646	8.29527	0	0	1
98.8321	36.2848	31.869	5.79459	0	1	0	0	0
104.551	37.0881	49.5328	5.69575	0	0.5	0.5
111.539	30.9328	36.9075	5.69575	1	1	0
80.9417	-25.8015	86.8483	5.69575	1	1	0
103.504	-33.4411	16.3909	5.79459	0	1	0	0	0
65.7995	-1.35379	70.1717	8	0.5	0.5	0.5	0	1
