# Supplementary material for: Mechanistic model of radiotherapy-induced lung fibrosis using coupled 3D agent-based and Monte Carlo simulations
Source: Commun Med (Lond). 2024 Feb 9;4:16. doi: 10.1038/s43856-024-00442-w (PMC10858213; doi:10.1038/s43856-024-00442-w)
Supplement: Supplementary file 8 — Supplementary Software 1 [file 43856_2024_442_MOESM8_ESM.zip › code/HealthyStructure_phagFrac1.0_senescent1.0/exp_8/alv13.dat]

21.5918	-110.916	-44.6233	5.69575	0	0.5	0.5
-38.1434	-106.975	-43.142	5.69575	0	0.5	0.5
-98.2515	-9.61552	-70.8313	5.69575	0	0.5	0.5
-86.5509	-0.639664	-85.2551	5.69575	1	1	0
41.316	-63.7368	-59.0431	8	0	1	1	0	1
-87.4876	-41.3387	-52.316	5.79459	0	1	0	0	0
-58.9478	-55.3913	-74.545	8.29527	0	0	1
-88.394	-12.707	-64.2196	8.29527	0	0	1
-60.947	-81.2214	-42.2913	5.79459	0	1	0	0	0
-94.425	7.71854	-55.8958	5.79459	0	1	0	0	0
-88.2533	-13.6869	-82.3649	5.69575	0	0.5	0.5
-82.9146	-66.9842	-58.294	5.69575	0	0.5	0.5
-81.6993	-22.7345	-86.9961	5.69575	0	0.5	0.5
-21.5494	-66.8183	-99.1506	5.69575	0	0.5	0.5
21.5961	-89.9474	-78.759	5.69575	1	1	0
-30.5531	-91.4592	-52.9313	8.29527	0	0	1
9.65508	-62.9704	-89.6745	5.79459	0	1	0	0	0
64.2507	-44.7382	-92.8991	5.69575	1	1	0
33.6034	-85.0152	-80.0196	5.69575	1	1	0
22.1773	-32.8951	-87.6445	8	0	1	1	0	1
36.4628	-48.68	-74.5399	8	0	1	1	0	1
-21.3202	-47.8114	-109.633	5.69575	1	1	0
-11.7783	-7.16103	-95.2128	8	0.5	0.5	0.5	0	1
53.2274	28.9185	-74.7398	8	0.5	0.5	0.5	0	1
50.0262	-60.1375	-77.3318	8.29527	0	0	1
7.29364	-97.1912	-50.9969	5.79459	0	1	0	0	0
-31.4111	5.27623	-105.288	8.29527	0	0	1
-47.0827	-33.5717	-93.5744	5.79459	0	1	0	0	0
-6.92973	-37.2506	-103.268	5.79459	0	1	0	0	0
-1.18365	-4.74091	-109.891	5.79459	0	1	0	0	0
31.6684	-15.9577	-104.127	5.79459	0	1	0	0	0
33.3357	-81.8288	-65.5193	5.79459	0	1	0	0	0
12.9299	-42.5051	-113.075	5.69575	0	0.5	0.5
-24.861	-70.369	-80.8093	5.79459	0	1	0	0	0
50.3733	-70.3085	-85.3312	5.69575	0	0.5	0.5
81.5294	-7.94724	-73.4147	8.29527	0	0	1
83.8464	-15.5404	-86.5363	5.69575	0	0.5	0.5
57.7563	-21.2144	-91.182	5.79459	0	1	0	0	0
81.1097	-43.3186	-60.3697	5.79459	0	1	0	0	0
97.0391	-16.871	-48.9774	5.79459	0	1	0	0	0
113.609	5.29063	-42.728	5.69575	0	0.5	0.5
90.1265	-41.927	-69.8534	5.69575	0	0.5	0.5
-64.4418	19.1861	-87.0583	5.79459	0	1	0	0	0
-108.793	20.7455	-49.9359	5.69575	1	1	0
-92.5486	47.6904	-62.6264	5.69575	1	1	0
-82.2651	49.056	-54.0862	8.29527	0	0	1
-63.199	66.6627	-60.5143	5.79459	0	1	0	0	0
-96.1508	53.9431	-51.045	5.69575	0	0.5	0.5
-91.6005	65.4019	-45.7368	5.69575	0	0.5	0.5
-56.2565	40.4969	-99.7753	5.69575	1	1	0
-11.0451	81.0746	-89.8035	5.69575	1	1	0
-42.0498	7.87968	-86.1696	8	0.5	0.5	0.5	0	1
22.1084	20.51	-105.785	8.29527	0	0	1
10.5617	91.8216	-59.6427	8.29527	0	0	1
16.6008	48.7065	-97.2218	8.29527	0	0	1
40.9371	92.2143	-43.8255	8.29527	0	0	1
-27.6335	38.018	-99.4536	5.79459	0	1	0	0	0
48.2784	61.4594	-77.4075	5.79459	0	1	0	0	0
50.9505	26.4139	-93.8422	5.79459	0	1	0	0	0
-36.2014	71.7639	-75.0959	5.79459	0	1	0	0	0
-7.54863	68.1284	-86.033	5.79459	0	1	0	0	0
47.4718	75.6467	-82.3645	5.69575	0	0.5	0.5
77.7518	26.4958	-89.5128	5.69575	1	1	0
79.4884	48.6139	-58.466	8.29527	0	0	1
90.419	28.5218	-55.7755	5.79459	0	1	0	0	0
34.3195	-116.528	-1.82239	5.69575	0	0.5	0.5
55.0365	-103.679	-31.3307	5.69575	1	1	0
-12.4422	-109.14	5.76175	8.29527	0	0	1
2.29877	-105.437	31.2696	8.29527	0	0	1
12.9606	-109.194	-2.93483	5.79459	0	1	0	0	0
-32.7964	-103.236	-19.1485	5.79459	0	1	0	0	0
32.4189	-102.325	-24.0535	5.79459	0	1	0	0	0
-13.3279	-120.757	-1.31169	5.69575	1	1	0
-54.5516	-94.7904	11.7858	8.29527	0	0	1
-89.5189	-39.6436	50.1472	5.79459	0	1	0	0	0
-113.555	-32.6831	28.2321	5.69575	0	0.5	0.5
-119.387	-2.08789	22.4092	5.69575	1	1	0
-104.347	-34.588	-3.91255	8.29527	0	0	1
-61.9211	-67.3878	61.0301	8.29527	0	0	1
-71.8067	-39.0666	-50.7257	8	0.5	0.5	0.5	0	1
-84.6152	-60.3955	-35.9534	8.29527	0	0	1
-95.9059	-42.0319	33.6954	8.29527	0	0	1
-96.0583	-3.81902	53.4615	5.79459	0	1	0	0	0
-74.2521	-79.3438	17.0642	5.79459	0	1	0	0	0
-30.2506	-91.9447	52.2597	5.79459	0	1	0	0	0
-108.895	-9.70061	12.1568	5.79459	0	1	0	0	0
-71.082	-47.944	68.9109	5.79459	0	1	0	0	0
-108.638	-8.55307	53.7086	5.69575	0	0.5	0.5
-98.0012	-57.9149	42.4444	5.69575	0	0.5	0.5
-107.361	-51.8358	-23.3796	5.69575	0	0.5	0.5
3.93662	-56.6098	77.6861	8	0	1	1	0	1
-78.0654	-50.4153	24.8913	8	0	1	1	0	1
52.9754	-96.3127	4.17976	5.79459	0	1	0	0	0
-76.6108	1.36951	78.9235	5.79459	0	1	0	0	0
-51.0953	-36.8639	90.1683	5.79459	0	1	0	0	0
-47.8278	-7.6179	111.42	5.69575	0	0.5	0.5
-25.9057	52.1518	93.3225	5.79459	0	1	0	0	0
-84.9474	45.0216	-3.53056	8	0	1	1	0	1
69.4319	-28.7698	95.4539	5.69575	1	1	0
51.4569	-68.6789	85.996	5.69575	1	1	0
22.5004	-12.3686	106.961	8.29527	0	0	1
-34.025	-19.3427	102.799	8.29527	0	0	1
10.2122	14.8708	108.511	5.79459	0	1	0	0	0
35.7819	-54.8501	88.3806	8.29527	0	0	1
-42.5666	32.4927	96.0849	5.79459	0	1	0	0	0
10.0596	-65.7618	87.6056	5.79459	0	1	0	0	0
-13.7065	-80.7433	73.4346	5.79459	0	1	0	0	0
-9.49787	-46.6716	99.1542	5.79459	0	1	0	0	0
-14.069	1.87199	109.081	5.79459	0	1	0	0	0
70.5499	7.54239	84.0584	5.79459	0	1	0	0	0
29.2294	-90.8195	54.7491	5.79459	0	1	0	0	0
49.0535	-28.3427	94.2892	5.79459	0	1	0	0	0
-34.0989	-16.0593	115.505	5.69575	0	0.5	0.5
-4.11683	-30.9578	117.408	5.69575	1	1	0
58.9613	-8.18311	105.908	5.69575	1	1	0
105.871	-26.1708	-14.3654	5.79459	0	1	0	0	0
68.5795	-82.5627	-24.0883	5.79459	0	1	0	0	0
109.074	-8.89272	52.76	5.69575	1	1	0
66.8009	-68.4412	54.3456	8.29527	0	0	1
90.6531	-35.7405	51.0356	8.29527	0	0	1
105.085	-21.7457	24.1692	8.29527	0	0	1
89.5881	-63.7002	-4.07469	8.29527	0	0	1
71.4996	-35.9063	75.4887	5.79459	0	1	0	0	0
70.5619	-69.2579	-48.2116	5.79459	0	1	0	0	0
65.1948	-83.2214	30.3947	5.79459	0	1	0	0	0
112.423	-25.7354	38.191	5.69575	0	0.5	0.5
93.8253	-52.5466	23.1444	5.79459	0	1	0	0	0
115.751	-31.1082	19.8651	5.69575	0	0.5	0.5
82.1588	-88.5041	-13.2988	5.69575	1	1	0
98.0612	-18.9522	69.1716	5.69575	1	1	0
67.8166	-16.5307	99.4362	5.69575	0	0.5	0.5
-44.3645	91.4559	-42.0428	5.79459	0	1	0	0	0
-66.5118	87.6087	-0.943253	8.29527	0	0	1
-96.5029	42.5092	31.3074	8.29527	0	0	1
-29.3263	105.031	14.4406	5.79459	0	1	0	0	0
-79.3753	74.5935	-15.3419	5.79459	0	1	0	0	0
-98.5718	24.2466	42.3757	5.79459	0	1	0	0	0
-61.8849	65.254	63.3417	5.79459	0	1	0	0	0
-107.206	1.73965	-24.5724	5.79459	0	1	0	0	0
-76.5756	72.7194	30.7906	5.79459	0	1	0	0	0
-104.749	33.5214	1.97026	5.79459	0	1	0	0	0
-96.645	44.7344	-27.5423	5.79459	0	1	0	0	0
-119.384	12.9278	18.444	5.69575	0	0.5	0.5
-57.1285	102.541	-31.329	5.69575	1	1	0
60.0121	91.8694	-7.63022	8.29527	0	0	1
49.9949	73.8152	64.4347	8.29527	0	0	1
61.9951	79.586	43.8483	8.29527	0	0	1
-44.0815	85.104	53.9828	8.29527	0	0	1
-1.11902	82.9015	48.8013	8	0.5	0.5	0.5	0	1
-5.30917	103.294	37.4464	8.29527	0	0	1
29.9727	99.6122	35.7636	5.79459	0	1	0	0	0
35.1704	104.16	3.6955	5.79459	0	1	0	0	0
-19.2198	104.573	-28.1998	5.79459	0	1	0	0	0
9.61324	107.246	-22.491	5.79459	0	1	0	0	0
-12.3044	89.2229	63.1496	5.79459	0	1	0	0	0
34.1748	99.7355	60.3723	5.69575	0	0.5	0.5
-14.5523	115.003	-36.3632	5.69575	0	0.5	0.5
63.5452	102.203	-16.6634	5.69575	1	1	0
-36.9771	115.638	-4.5219	5.69575	0	0.5	0.5
44.6343	104.272	43.5317	5.69575	0	0.5	0.5
-65.4812	20.2685	86.0314	8.29527	0	0	1
32.5529	56.5052	88.5859	5.79459	0	1	0	0	0
-6.00779	31.4062	117.207	5.69575	0	0.5	0.5
34.9432	31.1945	99.5283	8.29527	0	0	1
3.04941	72.0734	83.0429	5.79459	0	1	0	0	0
23.4705	64.0815	100.512	5.69575	0	0.5	0.5
99.9367	55.1798	41.5663	5.69575	1	1	0
104.9	19.2475	26.9252	8.29527	0	0	1
100.055	61.6914	-30.7095	5.69575	0	0.5	0.5
78.7107	-55.277	1.97548	8	0.5	0.5	0.5	0	1
78.9802	41.5116	64.3344	8.29527	0	0	1
67.8711	76.6175	-40.29	8.29527	0	0	1
104.135	11.6709	-33.4575	8.29527	0	0	1
92.4936	56.3167	19.3218	8.29527	0	0	1
108.302	16.7279	-9.5331	8.29527	0	0	1
87.5258	65.9806	-9.26277	5.79459	0	1	0	0	0
62.9135	50.84	74.5465	5.79459	0	1	0	0	0
110.454	49.6519	-9.72055	5.69575	0	0.5	0.5
95.8928	11.1936	52.7188	5.79459	0	1	0	0	0
107.601	52.3469	21.0191	5.69575	0	0.5	0.5
117.431	13.9819	27.8555	5.69575	1	1	0
75.1049	48.3963	82.3223	5.69575	0	0.5	0.5
