# Supplementary material for: Mechanistic model of radiotherapy-induced lung fibrosis using coupled 3D agent-based and Monte Carlo simulations
Source: Commun Med (Lond). 2024 Feb 9;4:16. doi: 10.1038/s43856-024-00442-w (PMC10858213; doi:10.1038/s43856-024-00442-w)
Supplement: Supplementary file 8 — Supplementary Software 1 [file 43856_2024_442_MOESM8_ESM.zip › code/HealthyStructure_phagFrac1.0_senescent1.0/exp_8/alv12.dat]

-45.2031	-41.7473	-91.1803	8.29527	0	0	1
-84.8151	-9.3731	-69.4158	8.29527	0	0	1
-70.8802	-44.3676	-71.4669	8.29527	0	0	1
-100.235	-16.471	-42.2099	5.79459	0	1	0	0	0
-73.9925	-78.0252	-23.1773	5.79459	0	1	0	0	0
-83.4518	-57.7759	-42.3998	5.79459	0	1	0	0	0
-106.776	-38.1668	-43.6132	5.69575	0	0.5	0.5
-59.0872	-16.0049	-91.3931	5.79459	0	1	0	0	0
-61.3384	-25.8131	-101.641	5.69575	0	0.5	0.5
-24.6876	-112.676	-38.137	5.69575	1	1	0
37.1229	-59.3409	-99.308	5.69575	0	0.5	0.5
-27.2101	-72.8801	-93.3167	5.69575	0	0.5	0.5
14.3353	-8.65552	-120.324	5.69575	1	1	0
30.5461	-23.1692	-103.103	8.29527	0	0	1
0.408707	-61.8695	-90.9505	8.29527	0	0	1
-7.63112	-53.8615	-79.3464	8	0.5	0.5	0.5	0	1
-23.6195	-92.3381	-54.9163	8.29527	0	0	1
-42.9352	-72.8513	-70.3508	8.29527	0	0	1
-10.6519	-21.3041	-107.39	5.79459	0	1	0	0	0
43.9524	-88.3451	-48.614	5.79459	0	1	0	0	0
14.5707	-83.5738	-70.0223	5.79459	0	1	0	0	0
-42.2362	-93.8139	-38.9237	5.79459	0	1	0	0	0
61.6845	-13.5624	-90.0626	5.79459	0	1	0	0	0
34.2844	-54.425	-89.225	5.79459	0	1	0	0	0
-36.7954	-83.0943	-80.6315	5.69575	0	0.5	0.5
44.5454	-48.8117	-101.946	5.69575	0	0.5	0.5
63.823	-22.7191	-100.847	5.69575	1	1	0
94.8417	-28.154	-70.5146	5.69575	1	1	0
58.3001	-40.5057	-64.9287	8	0	1	1	0	1
72.3008	-57.1867	-60.019	8.29527	0	0	1
62.8725	-43.8285	-78.9081	5.79459	0	1	0	0	0
87.765	-38.9839	-74.4142	5.69575	0	0.5	0.5
-92.2162	-59.5991	6.64291	5.79459	0	1	0	0	0
-117.612	-13.8108	27.1395	5.69575	1	1	0
-107.452	-9.58625	55.8826	5.69575	1	1	0
-70.238	-65.0731	-9.35905	8	0.5	0.5	0.5	0	1
-59.1685	-89.8986	22.745	8.29527	0	0	1
-92.5937	-19.2265	17.6699	8	0	1	1	0	1
-91.7148	-45.7327	39.9615	8.29527	0	0	1
-89.1282	5.33416	-35.8216	8	0.5	0.5	0.5	0	1
-102.274	-37.2482	-15.8946	5.79459	0	1	0	0	0
-109.744	-4.94948	5.64119	5.79459	0	1	0	0	0
-72.4231	-71.91	41.0202	5.79459	0	1	0	0	0
-46.9503	-99.2391	6.87628	5.79459	0	1	0	0	0
-88.8982	-76.4106	31.9131	5.69575	0	0.5	0.5
-79.8301	-80.9283	42.8839	5.69575	0	0.5	0.5
-65.8044	-70.0969	74.2805	5.69575	1	1	0
-67.7907	-20.9356	84.0602	8.29527	0	0	1
-53.3997	-65.6904	70.2341	8.29527	0	0	1
-81.7092	-34.4409	65.0955	5.79459	0	1	0	0	0
-100.959	11.5467	42.1184	5.79459	0	1	0	0	0
-86.1859	-8.44778	85.2088	5.69575	0	0.5	0.5
-74.5536	-51.5146	80.9191	5.69575	0	0.5	0.5
4.27512	-99.9127	68.9861	5.69575	0	0.5	0.5
3.12189	-98.2243	49.4191	8.29527	0	0	1
36.1366	-77.7806	68.8791	8.29527	0	0	1
83.0397	-71.042	12.5479	5.79459	0	1	0	0	0
0.326752	-109.777	6.98749	5.79459	0	1	0	0	0
18.0161	-103.418	-32.866	5.79459	0	1	0	0	0
45.2474	-93.5289	36.1251	5.79459	0	1	0	0	0
29.2786	-105.881	5.65138	5.79459	0	1	0	0	0
-23.3199	-98.7846	42.4003	5.79459	0	1	0	0	0
-26.244	-105.708	-15.3941	5.79459	0	1	0	0	0
96.7939	-57.8206	45.2505	5.69575	1	1	0
75.5159	-75.8978	-25.2365	5.79459	0	1	0	0	0
88.1541	37.3396	9.49345	8	0	1	1	0	1
84.9599	45.1241	-1.09123	8	0.5	0.5	0.5	0	1
99.5559	-44.4227	-14.6714	8.29527	0	0	1
58.1862	-93.2769	3.714	8.29527	0	0	1
81.4872	-63.3276	38.0717	8.29527	0	0	1
95.4171	-30.0509	45.744	8.29527	0	0	1
95.1452	-13.3633	-53.5612	5.79459	0	1	0	0	0
105.506	-22.2662	-21.7429	5.79459	0	1	0	0	0
78.3535	-87.6468	30.6377	5.69575	0	0.5	0.5
60.8363	-103.321	19.5873	5.69575	1	1	0
30.5381	-54.3629	104.269	5.69575	0	0.5	0.5
8.90347	-38.3824	87.7667	8	0.5	0.5	0.5	0	1
-40.0742	-7.63336	102.154	8.29527	0	0	1
-77.5755	-11.9099	55.6388	8	0	1	1	0	1
-1.78999	-49.5945	98.1691	8.29527	0	0	1
-7.6937	-12.5022	109.016	5.79459	0	1	0	0	0
67.2928	1.47369	87.0029	5.79459	0	1	0	0	0
26.8702	-19.797	104.814	5.79459	0	1	0	0	0
-20.3641	-79.761	72.9623	5.79459	0	1	0	0	0
-31.8242	-41.5254	96.7619	5.79459	0	1	0	0	0
25.6462	16.1317	105.745	5.79459	0	1	0	0	0
52.4073	-33.4872	90.7308	5.79459	0	1	0	0	0
20.6252	-63.546	87.3871	5.79459	0	1	0	0	0
9.55849	-82.1477	88.996	5.69575	0	0.5	0.5
89.9984	-9.152	62.5822	5.79459	0	1	0	0	0
59.651	-46.8436	79.6708	8.29527	0	0	1
-36.7042	49.8093	-73.6703	8	0	1	1	0	1
-75.6877	84.2273	-44.0119	5.69575	1	1	0
-56.6	3.70096	-107.436	5.69575	1	1	0
-58.8784	9.35781	-92.4434	8.29527	0	0	1
-63.6354	43.6338	-78.4004	8.29527	0	0	1
-94.755	28.3975	-48.1152	8.29527	0	0	1
-64.8668	94.3341	-40.6606	5.69575	0	0.5	0.5
24.3366	55.2676	-91.9414	8.29527	0	0	1
-12.2802	45.0307	-99.606	8.29527	0	0	1
-26.8123	99.573	-38.2925	5.79459	0	1	0	0	0
-32.907	35.1184	-98.911	8.29527	0	0	1
21.5829	85.7345	-65.4505	5.79459	0	1	0	0	0
-28.8813	75.4951	-74.608	8.29527	0	0	1
45.5922	18.5393	-98.375	5.79459	0	1	0	0	0
80.7203	57.2081	-48.0778	5.79459	0	1	0	0	0
9.23096	13.0896	-108.828	5.79459	0	1	0	0	0
48.1985	83.1941	-53.4382	5.79459	0	1	0	0	0
-0.694962	76.4145	-79.1223	5.79459	0	1	0	0	0
-59.3596	78.3599	-49.3575	5.79459	0	1	0	0	0
-75.8881	55.4923	-57.1104	5.79459	0	1	0	0	0
9.02345	106.501	-26.0038	5.79459	0	1	0	0	0
62.53	50.872	-74.8473	5.79459	0	1	0	0	0
-24.2922	49.7827	-108.128	5.69575	0	0.5	0.5
16.4276	83.871	-86.3463	5.69575	0	0.5	0.5
13.5359	31.9002	-116.443	5.69575	0	0.5	0.5
25.8681	75.4935	-91.605	5.69575	0	0.5	0.5
-29.9325	35.7992	-112.178	5.69575	0	0.5	0.5
63.4018	79.7675	-66.1609	5.69575	0	0.5	0.5
59.0577	71.732	-78.2726	5.69575	1	1	0
69.3662	49.4097	-86.6421	5.69575	1	1	0
81.8001	11.5509	-72.6314	5.79459	0	1	0	0	0
77.1151	29.3045	-89.1875	5.69575	0	0.5	0.5
0.569138	111.538	-48.1542	5.69575	0	0.5	0.5
-71.4956	5.87556	64.1041	8	0.5	0.5	0.5	0	1
-98.3416	48.6045	8.15628	8.29527	0	0	1
-87.1481	24.6142	62.443	8.29527	0	0	1
-67.4591	82.4883	-27.2937	8.29527	0	0	1
-106.084	23.097	-17.6821	5.79459	0	1	0	0	0
-81.9257	69.5122	23.5845	5.79459	0	1	0	0	0
-101.258	34.4244	25.7263	5.79459	0	1	0	0	0
-99.3757	32.6296	61.81	5.69575	1	1	0
-109.865	30.1856	42.1713	5.69575	1	1	0
-96.3655	47.893	56.3902	5.69575	1	1	0
-49.8105	67.2329	88.0826	5.69575	0	0.5	0.5
-50.4848	53.0344	82.0892	5.79459	0	1	0	0	0
-62.4359	33.1224	84.2892	8.29527	0	0	1
30.0872	105.77	2.68204	8.29527	0	0	1
-11.4658	91.867	59.4053	5.79459	0	1	0	0	0
-22.0851	107.66	-4.65344	8.29527	0	0	1
48.7299	90.5262	39.1203	8.29527	0	0	1
-13.5102	102.545	37.443	8.29527	0	0	1
72.327	82.653	6.01582	5.79459	0	1	0	0	0
-58.3383	93.1974	-3.30089	5.79459	0	1	0	0	0
21.7582	101.838	35.4333	5.79459	0	1	0	0	0
70.963	66.033	51.999	5.79459	0	1	0	0	0
49.7025	95.1972	-23.8152	5.79459	0	1	0	0	0
-55.7392	89.6509	30.917	5.79459	0	1	0	0	0
6.45796	102.884	64.2896	5.69575	0	0.5	0.5
103.496	37.2594	-0.624176	8.29527	0	0	1
100.176	27.902	-35.8634	8.29527	0	0	1
88.9702	53.6219	36.1801	8.29527	0	0	1
109.865	4.12064	-3.56259	5.79459	0	1	0	0	0
93.818	52.8736	56.2359	5.69575	0	0.5	0.5
86.1252	66.7344	-15.1317	5.79459	0	1	0	0	0
105.466	2.48273	31.1566	5.79459	0	1	0	0	0
109.806	28.6502	43.379	5.69575	0	0.5	0.5
104.886	2.8891	61.241	5.69575	0	0.5	0.5
120.289	7.9685	15.0663	5.69575	0	0.5	0.5
81.5768	89.5863	8.98297	5.69575	1	1	0
117.643	15.9265	25.8152	5.69575	0	0.5	0.5
38.4897	115.124	-5.05237	5.69575	0	0.5	0.5
5.26443	120.589	13.8054	5.69575	1	1	0
-12.571	119.606	17.2129	5.69575	0	0.5	0.5
20.7727	118.837	-14.3563	5.69575	1	1	0
-10.0717	24.3964	106.787	8.29527	0	0	1
-15.7056	75.766	78.1903	5.79459	0	1	0	0	0
84.7521	31.3939	62.7017	5.79459	0	1	0	0	0
56.2824	73.9186	78.2824	5.69575	1	1	0
-2.96823	-0.455293	121.453	5.69575	1	1	0
-10.5307	70.2903	64.8365	8	0	1	1	0	1
-41.1001	-0.970037	114.329	5.69575	1	1	0
-54.9616	73.6714	60.4297	5.79459	0	1	0	0	0
25.0777	62.4722	86.9962	8.29527	0	0	1
44.7986	70.7368	71.3405	5.79459	0	1	0	0	0
-4.59605	51.6447	97.0127	5.79459	0	1	0	0	0
57.4521	33.6627	87.5562	5.79459	0	1	0	0	0
-6.22966	62.6948	103.879	5.69575	0	0.5	0.5
39.3806	58.791	98.7557	5.69575	0	0.5	0.5
34.6559	87.4678	76.8653	5.69575	0	0.5	0.5
22.4478	86.8426	81.9413	5.69575	1	1	0
77.3307	48.319	80.2816	5.69575	1	1	0
-95.1133	-10.5005	54.2453	5.79459	0	1	0	0	0
