# Supplementary material for: Mechanistic model of radiotherapy-induced lung fibrosis using coupled 3D agent-based and Monte Carlo simulations
Source: Commun Med (Lond). 2024 Feb 9;4:16. doi: 10.1038/s43856-024-00442-w (PMC10858213; doi:10.1038/s43856-024-00442-w)
Supplement: Supplementary file 8 — Supplementary Software 1 [file 43856_2024_442_MOESM8_ESM.zip › code/HealthyStructure_phagFrac1.0_senescent1.0/exp_8/alv9.dat]

-30.0091	-115.138	-24.5634	5.69575	0	0.5	0.5
-63.9997	-64.8171	-61.6668	8.29527	0	0	1
-55.8999	-104.441	-26.966	5.69575	1	1	0
-33.8944	-16.7654	-115.46	5.69575	1	1	0
-79.6028	-29.4133	-86.9456	5.69575	1	1	0
-27.0266	-7.92218	-106.332	8.29527	0	0	1
-50.979	-47.3734	-85.1875	8.29527	0	0	1
-87.3749	4.97852	-66.6388	8.29527	0	0	1
-11.5477	-96.2394	-52.006	5.79459	0	1	0	0	0
-18.9785	-105.322	-25.4348	8.29527	0	0	1
-77.782	-69.0504	-35.8051	8.29527	0	0	1
-37.5473	-81.6684	-63.4073	5.79459	0	1	0	0	0
-64.7873	-85.9218	-22.8045	5.79459	0	1	0	0	0
-73.346	-28.0329	-77.0281	5.79459	0	1	0	0	0
-97.0679	-5.02819	-72.8891	5.69575	0	0.5	0.5
-75.2488	-53.7275	-78.8091	5.69575	0	0.5	0.5
83.005	-84.3691	-27.4317	5.69575	1	1	0
69.5257	-13.4877	-84.1681	8.29527	0	0	1
-12.963	-71.8394	-82.2865	5.79459	0	1	0	0	0
88.0325	-46.3035	-46.971	8.29527	0	0	1
37.2375	-36.796	-96.7441	8.29527	0	0	1
83.7116	-44.8715	-15.2816	8	0.5	0.5	0.5	0	1
94.2304	-52.698	-21.082	8.29527	0	0	1
37.1601	-94.2599	-42.8275	8.29527	0	0	1
8.4734	-53.7746	-95.585	8.29527	0	0	1
74.2906	-75.4269	-29.8531	5.79459	0	1	0	0	0
29.8719	-4.46165	-105.77	8.29527	0	0	1
26.4288	-81.7865	-68.6476	8.29527	0	0	1
2.10582	-16.329	-108.761	5.79459	0	1	0	0	0
74.47	-31.9535	-74.3854	5.79459	0	1	0	0	0
25.6222	-103.579	-26.7389	5.79459	0	1	0	0	0
14.5157	31.0957	-104.51	5.79459	0	1	0	0	0
76.5397	24.8507	-74.9941	5.79459	0	1	0	0	0
57.1886	-63.0679	-69.6556	5.79459	0	1	0	0	0
1.65489	-79.6859	-91.6914	5.69575	0	0.5	0.5
114.119	-15.3333	-38.751	5.69575	0	0.5	0.5
105.286	-3.66704	-60.5091	5.69575	0	0.5	0.5
-60.2844	70.7725	-78.2109	5.69575	0	0.5	0.5
-85.9529	33.7664	-59.7657	5.79459	0	1	0	0	0
-63.7156	20.4286	-101.405	5.69575	1	1	0
-27.0963	109.151	-45.9542	5.69575	1	1	0
-0.682678	80.437	-52.7722	8	0.5	0.5	0.5	0	1
-25.6856	86.7257	-32.7776	8	0.5	0.5	0.5	0	1
-80.0897	36.6255	-38.7258	8	0	1	1	0	1
-56.2302	51.9987	-78.9576	8.29527	0	0	1
3.69186	102.139	-40.6691	5.79459	0	1	0	0	0
3.29547	82.7013	-72.4544	5.79459	0	1	0	0	0
-63.635	72.789	-52.4627	5.79459	0	1	0	0	0
-23.0037	71.2867	-80.5546	5.79459	0	1	0	0	0
-23.8609	30.1268	-103.068	5.79459	0	1	0	0	0
-81.6097	68.4738	-27.4081	5.79459	0	1	0	0	0
-104.88	-0.978035	-33.1549	5.79459	0	1	0	0	0
-61.0513	26.567	-87.5611	5.79459	0	1	0	0	0
-53.0674	-3.32488	-96.2954	5.79459	0	1	0	0	0
-89.3557	55.0868	-61.163	5.69575	0	0.5	0.5
-34.3144	95.4016	-42.6762	5.79459	0	1	0	0	0
-46.577	61.846	-93.6245	5.69575	0	0.5	0.5
-41.2712	107.303	-39.2736	5.69575	0	0.5	0.5
-25.6432	18.912	-117.237	5.69575	1	1	0
76.533	54.6344	-76.9265	5.69575	0	0.5	0.5
31.4672	36.0357	-111.674	5.69575	1	1	0
4.94901	103.636	-63.2056	5.69575	1	1	0
54.3911	44.8336	-84.4486	8.29527	0	0	1
68.2305	7.02876	-67.4587	8	0	1	1	0	1
47.3187	78.1664	-61.2451	8.29527	0	0	1
86.4335	49.2263	-46.9683	5.79459	0	1	0	0	0
39.8763	91.7079	-45.8208	5.79459	0	1	0	0	0
28.0059	60.6638	-87.3818	5.79459	0	1	0	0	0
6.05388	49.1142	-110.955	5.69575	0	0.5	0.5
-8.05876	99.8288	-68.769	5.69575	0	0.5	0.5
114.425	22.7367	-33.9102	5.69575	0	0.5	0.5
-115.32	-17.5798	33.9442	5.69575	0	0.5	0.5
-109.127	-10.5684	8.96146	8.29527	0	0	1
-87.3016	-64.5564	17.6322	5.79459	0	1	0	0	0
-102.009	-22.7943	61.9227	5.69575	0	0.5	0.5
-95.4196	-4.62783	11.3376	8	0	1	1	0	1
-120.684	-13.3011	-4.27578	5.69575	1	1	0
-100.757	-43.5095	-7.40641	8.29527	0	0	1
-100.668	-30.1238	32.5344	8.29527	0	0	1
-46.0839	-88.1168	47.0289	5.79459	0	1	0	0	0
-30.0302	-105.733	4.32514	5.79459	0	1	0	0	0
-101.939	6.44672	40.8281	5.79459	0	1	0	0	0
-72.228	-67.6796	47.9853	5.79459	0	1	0	0	0
-88.3847	-20.3322	62.2483	5.79459	0	1	0	0	0
-22.1134	-77.7438	74.6117	5.79459	0	1	0	0	0
-99.3336	-32.1492	-34.6304	5.79459	0	1	0	0	0
-60.3364	-91.1399	12.3704	5.79459	0	1	0	0	0
-71.7501	-41.3241	72.4172	5.79459	0	1	0	0	0
-92.4092	-40.4142	67.7284	5.69575	0	0.5	0.5
-69.8426	-95.9021	26.1667	5.69575	1	1	0
-91.0076	-79.2587	13.985	5.69575	0	0.5	0.5
-99.0107	-3.16866	70.3331	5.69575	0	0.5	0.5
-32.2909	-62.7416	84.3848	8.29527	0	0	1
-42.136	-33.57	95.9042	5.79459	0	1	0	0	0
-64.8692	-26.1045	99.3501	5.69575	0	0.5	0.5
-27.5744	-44.0585	109.811	5.69575	1	1	0
-45.2432	-60.9973	94.8276	5.69575	1	1	0
-15.4162	-51.8605	108.778	5.69575	0	0.5	0.5
32.813	-110.655	37.9296	5.69575	0	0.5	0.5
33.123	-101.666	57.6788	5.69575	0	0.5	0.5
87.5977	-2.84302	39.6689	8	0	1	1	0	1
74.7848	-71.4274	63.7594	5.69575	1	1	0
32.8994	-85.4921	79.8099	5.69575	1	1	0
-6.08513	-92.8709	58.6342	8.29527	0	0	1
65.8782	-35.2306	80.7395	8.29527	0	0	1
97.1236	1.61595	51.6221	8.29527	0	0	1
87.5104	-51.2635	42.5909	8.29527	0	0	1
28.517	-83.1119	66.1736	8.29527	0	0	1
-11.996	-106.784	23.5212	8.29527	0	0	1
88.4855	-62.1491	20.1943	5.79459	0	1	0	0	0
60.5852	-84.5112	35.8787	5.79459	0	1	0	0	0
18.0626	-108.501	1.15704	5.79459	0	1	0	0	0
59.9834	-61.3491	68.8352	5.79459	0	1	0	0	0
103.416	-36.4956	8.56045	5.79459	0	1	0	0	0
25.0385	-99.687	39.186	5.79459	0	1	0	0	0
57.8056	-93.5842	0.720372	5.79459	0	1	0	0	0
108.368	-7.98065	-17.0861	8.29527	0	0	1
100.324	4.47153	-44.8895	5.79459	0	1	0	0	0
107.309	1.8428	24.1113	5.79459	0	1	0	0	0
120.547	-4.87976	-14.3829	5.69575	0	0.5	0.5
32.9143	-77.5147	87.5678	5.69575	0	0.5	0.5
35.6014	-45.4792	106.889	5.69575	1	1	0
8.94446	-36.0027	103.556	8.29527	0	0	1
54.396	-4.89822	95.4834	5.79459	0	1	0	0	0
34.6341	-42.5069	95.355	5.79459	0	1	0	0	0
-99.9432	38.267	-25.4363	8.29527	0	0	1
-56.8039	93.9923	-6.22665	5.79459	0	1	0	0	0
9.16556	109.289	-8.43207	5.79459	0	1	0	0	0
-43.5401	95.452	61.2623	5.69575	0	0.5	0.5
-91.8241	78.7808	-11.0372	5.69575	1	1	0
-20.4797	56.8102	74.8857	8	0.5	0.5	0.5	0	1
-33.6497	86.665	24.747	8	0.5	0.5	0.5	0	1
-33.8366	104.356	-8.06149	8.29527	0	0	1
-51.9588	72.0405	64.8879	8.29527	0	0	1
-61.4375	48.8615	77.0583	8.29527	0	0	1
-106.002	26.2052	13.2954	8.29527	0	0	1
-92.8694	58.7368	5.02695	5.79459	0	1	0	0	0
-65.1591	78.2046	41.6934	5.79459	0	1	0	0	0
-75.2872	78.5946	15.9601	5.79459	0	1	0	0	0
-30.507	100.375	33.0658	5.79459	0	1	0	0	0
-71.1812	25.3808	79.9316	5.79459	0	1	0	0	0
-4.96887	89.6455	63.5484	5.79459	0	1	0	0	0
-38.335	110.294	33.5604	5.69575	0	0.5	0.5
-89.4091	40.6944	49.4972	5.79459	0	1	0	0	0
-16.0446	32.1958	103.949	5.79459	0	1	0	0	0
-86.0134	12.3578	84.9051	5.69575	0	0.5	0.5
-17.977	-45.5747	82.7964	8	0	1	1	0	1
-18.9592	63.7368	87.6298	8.29527	0	0	1
-68.5401	0.683557	86.0336	8.29527	0	0	1
-13.8728	1.86305	109.103	8.29527	0	0	1
-37.9171	5.25508	103.125	5.79459	0	1	0	0	0
-18.9517	30.6649	116.022	5.69575	1	1	0
-3.64548	101.996	65.9102	5.69575	1	1	0
90.7253	60.9387	12.4659	8.29527	0	0	1
65.7707	86.8384	15.2743	5.79459	0	1	0	0	0
3.57886	106.232	28.318	5.79459	0	1	0	0	0
89.5618	13.757	80.9347	5.69575	1	1	0
96.9741	23.9052	69.1698	5.69575	1	1	0
55.3959	46.2957	63.5875	8	0	1	1	0	1
70.0719	64.2685	-14.6616	8	0.5	0.5	0.5	0	1
77.2998	50.583	59.7169	8.29527	0	0	1
54.1599	94.4164	-15.8666	5.79459	0	1	0	0	0
31.38	100.682	31.2717	8.29527	0	0	1
57.8713	56.3866	74.6444	5.79459	0	1	0	0	0
44.2797	83.9562	55.5937	5.79459	0	1	0	0	0
79.743	15.6901	74.1211	5.79459	0	1	0	0	0
23.247	69.2287	82.2616	5.79459	0	1	0	0	0
82.4667	70.133	55.1409	5.69575	0	0.5	0.5
41.3692	110.15	30.281	5.69575	0	0.5	0.5
39.9644	89.9537	71.2115	5.69575	0	0.5	0.5
-7.35001	94.6154	75.8544	5.69575	1	1	0
105.071	54.1176	28.1313	5.69575	1	1	0
114.726	31.3336	24.8222	5.69575	0	0.5	0.5
106.138	28.4162	5.22052	5.79459	0	1	0	0	0
91.8232	58.125	-17.029	5.79459	0	1	0	0	0
108.416	53.3932	12.4541	5.69575	0	0.5	0.5
9.11684	121.065	-4.57828	5.69575	1	1	0
69.4364	33.7735	93.7968	5.69575	0	0.5	0.5
9.83295	28.4034	105.814	8.29527	0	0	1
43.9846	25.1612	97.6333	5.79459	0	1	0	0	0
77.8794	17.8445	91.522	5.69575	0	0.5	0.5
8.17882	80.7938	90.3624	5.69575	0	0.5	0.5
