# Supplementary material for: Mechanistic model of radiotherapy-induced lung fibrosis using coupled 3D agent-based and Monte Carlo simulations
Source: Commun Med (Lond). 2024 Feb 9;4:16. doi: 10.1038/s43856-024-00442-w (PMC10858213; doi:10.1038/s43856-024-00442-w)
Supplement: Supplementary file 8 — Supplementary Software 1 [file 43856_2024_442_MOESM8_ESM.zip › code/HealthyStructure_phagFrac1.0_senescent1.0/exp_8/alv8.dat]

-42.0478	-105.199	-43.8759	5.69575	0	0.5	0.5
4.72102	-118.603	-25.9015	5.69575	1	1	0
-27.949	-91.907	-53.5906	8.29527	0	0	1
-72.4629	-43.0752	-70.6658	8.29527	0	0	1
-74.3045	-14.1228	-95.0789	5.69575	0	0.5	0.5
-40.8834	-54.9552	-100.34	5.69575	0	0.5	0.5
-77.2244	-69.4163	-63.0688	5.69575	1	1	0
-65.989	-84.1354	-57.6776	5.69575	1	1	0
-92.5524	-12.4464	-58.1304	8.29527	0	0	1
-59.0555	-72.6836	-57.7013	5.79459	0	1	0	0	0
-106.311	14.6183	-24.1735	5.79459	0	1	0	0	0
-63.522	-11.9187	-89.0074	5.79459	0	1	0	0	0
-44.6978	-49.0372	-87.7359	5.79459	0	1	0	0	0
-104.958	-47.6114	-38.4313	5.69575	0	0.5	0.5
30.7126	-66.4787	-82.0812	5.79459	0	1	0	0	0
-14.7629	-33.4405	-115.861	5.69575	1	1	0
85.8448	-5.88663	-68.5216	8.29527	0	0	1
-16.6437	-2.01184	-108.715	8.29527	0	0	1
9.873	-19.654	-107.779	8.29527	0	0	1
76.663	-52.4565	-58.916	5.79459	0	1	0	0	0
63.1453	-39.4544	-80.9692	5.79459	0	1	0	0	0
-9.96722	-50.3577	-97.287	5.79459	0	1	0	0	0
34.9214	-31.1057	-99.5637	5.79459	0	1	0	0	0
-6.4376	-74.1764	-80.9677	5.79459	0	1	0	0	0
-19.9188	-49.3997	-109.192	5.69575	0	0.5	0.5
-11.8523	-80.0122	-90.6543	5.69575	1	1	0
-61.6116	20.6607	-88.7533	5.79459	0	1	0	0	0
-61.8616	61.2054	-84.7758	5.69575	1	1	0
-56.3008	64.6693	-68.9065	8.29527	0	0	1
-87.1276	24.0681	-62.6858	8.29527	0	0	1
-83.3849	55.832	-45.0526	8.29527	0	0	1
-38.1115	85.203	-58.2062	5.79459	0	1	0	0	0
-64.9577	81.8493	-34.3685	5.79459	0	1	0	0	0
-91.9933	60.0875	-5.17057	5.79459	0	1	0	0	0
-46.714	64.9345	-91.4397	5.69575	1	1	0
10.0526	111.409	-47.4006	5.69575	0	0.5	0.5
95.6987	26.808	-47.1497	5.79459	0	1	0	0	0
50.5771	33.7835	-91.655	5.79459	0	1	0	0	0
64.2943	93.7552	-42.8497	5.69575	1	1	0
67.5858	23.7313	-64.2217	8	0.5	0.5	0.5	0	1
13.2735	76.6356	-77.7868	8.29527	0	0	1
23.5111	72.3117	-58.9383	8	0.5	0.5	0.5	0	1
7.50586	18.9826	-108.089	8.29527	0	0	1
66.0431	59.6909	-64.6166	8.29527	0	0	1
-4.24704	98.3634	-49.0571	8.29527	0	0	1
83.4708	71.1359	-8.47356	5.79459	0	1	0	0	0
-29.3565	50.4379	-93.2428	5.79459	0	1	0	0	0
-11.9359	106.669	-24.0678	5.79459	0	1	0	0	0
37.4925	12.6408	-102.638	5.79459	0	1	0	0	0
0.544662	45.6556	-100.076	5.79459	0	1	0	0	0
36.3408	67.2007	-79.1417	5.79459	0	1	0	0	0
75.4155	20.9586	-77.2877	5.79459	0	1	0	0	0
28.975	104.85	-16.3379	5.79459	0	1	0	0	0
40.8358	91.8253	-44.7275	5.79459	0	1	0	0	0
-14.3742	71.642	-97.0603	5.69575	1	1	0
94.934	-11.4068	-74.9675	5.69575	0	0.5	0.5
97.1927	-19.5355	-47.6648	5.79459	0	1	0	0	0
107.998	10.1656	-18.252	5.79459	0	1	0	0	0
93.8095	-44.3747	-63.1709	5.69575	0	0.5	0.5
97.6483	57.9616	-43.1947	5.69575	1	1	0
105.814	13.7658	-58.0842	5.69575	0	0.5	0.5
88.5652	55.1806	-34.7965	5.79459	0	1	0	0	0
-45.2805	-110.8	20.8046	5.69575	1	1	0
-66.7433	-72.731	48.5338	5.79459	0	1	0	0	0
-54.2415	-102.272	36.8539	5.69575	0	0.5	0.5
-61.014	-102.874	-21.3235	5.69575	0	0.5	0.5
61.8732	-101.636	-24.5288	5.69575	1	1	0
10.9799	-109.445	1.13507	8.29527	0	0	1
33.2558	-104.607	-7.16445	5.79459	0	1	0	0	0
22.4092	-94.9407	-50.8339	5.79459	0	1	0	0	0
-31.5411	-105.376	-1.05097	5.79459	0	1	0	0	0
23.6106	-99.358	40.872	5.79459	0	1	0	0	0
-52.0612	-95.1828	-18.139	5.79459	0	1	0	0	0
-8.13652	-99.759	-45.6282	5.79459	0	1	0	0	0
-35.841	-94.6526	67.2027	5.69575	1	1	0
-81.0786	-68.7615	-28.251	5.79459	0	1	0	0	0
-118.03	-18.9067	21.7069	5.69575	0	0.5	0.5
-89.6561	-75.7902	31.2654	5.69575	1	1	0
-65.2146	-43.5352	55.743	8	0.5	0.5	0.5	0	1
-10.9776	61.1023	73.4948	8	0.5	0.5	0.5	0	1
-101.172	-42.755	-6.01629	8.29527	0	0	1
-31.3767	-96.6414	42.142	8.29527	0	0	1
-87.2567	-64.9899	16.2047	8.29527	0	0	1
-75.5711	4.18994	79.8214	5.79459	0	1	0	0	0
-72.6685	-81.7378	11.7569	5.79459	0	1	0	0	0
-104.094	-18.4175	30.4193	8.29527	0	0	1
-109.511	3.65355	9.69608	5.79459	0	1	0	0	0
-69.7629	-46.2372	71.3811	5.79459	0	1	0	0	0
-94.7476	-0.515366	55.8804	5.79459	0	1	0	0	0
-111.088	-48.5141	8.1025	5.69575	0	0.5	0.5
-50.4059	-91.3716	62.2124	5.69575	0	0.5	0.5
-113.135	-35.1984	26.8598	5.69575	0	0.5	0.5
-99.2028	-31.0955	-35.9426	5.79459	0	1	0	0	0
-106.821	-56.7428	-11.3785	5.69575	0	0.5	0.5
-9.61768	-95.6614	53.4453	8.29527	0	0	1
53.4192	-77.5173	56.8986	5.79459	0	1	0	0	0
-13.7803	-97.73	70.8438	5.69575	0	0.5	0.5
69.9482	-87.5769	46.8769	5.69575	0	0.5	0.5
63.1925	-89.8121	-6.36293	8.29527	0	0	1
73.8271	-75.6984	-30.3202	8.29527	0	0	1
14.4196	-90.1548	61.3529	8.29527	0	0	1
75.3163	-35.4803	71.893	8.29527	0	0	1
90.2967	-61.8586	-10.9555	8.29527	0	0	1
69.4983	-60.4391	60.1423	8.29527	0	0	1
36.616	-74.2138	72.4679	8.29527	0	0	1
50.8469	-81.443	-53.6808	5.79459	0	1	0	0	0
82.3853	-67.1488	28.3494	5.79459	0	1	0	0	0
-23.0152	-104.9	23.7988	5.79459	0	1	0	0	0
102.363	-38.6409	11.341	5.79459	0	1	0	0	0
46.4463	-16.3491	98.3639	5.79459	0	1	0	0	0
53.2459	-93.9936	20.7382	5.79459	0	1	0	0	0
74.8415	-57.6686	76.374	5.69575	0	0.5	0.5
105.962	-9.79652	27.8578	5.79459	0	1	0	0	0
86.4481	26.9264	62.4636	5.79459	0	1	0	0	0
88.4153	-16.9198	81.5864	5.69575	0	0.5	0.5
-78.4108	-35.643	85.6809	5.69575	1	1	0
-25.8276	-34.2599	101.288	8.29527	0	0	1
-48.7785	-9.09282	98.1732	5.79459	0	1	0	0	0
54.9361	-1.9341	78.9542	8	0	1	1	0	1
90.267	-5.08568	32.886	8	0	1	1	0	1
-12.2812	-57.4178	93.0181	8.29527	0	0	1
52.951	18.0753	94.7073	8.29527	0	0	1
5.82381	-35.3329	104.008	5.79459	0	1	0	0	0
11.2784	-4.71646	109.316	5.79459	0	1	0	0	0
9.12331	0.658447	121.151	5.69575	1	1	0
-10.79	8.81223	120.689	5.69575	0	0.5	0.5
-72.2279	36.7328	74.3897	8.29527	0	0	1
-56.6615	107.206	-7.50155	5.69575	0	0.5	0.5
-34.5834	110.128	37.8907	5.69575	1	1	0
-8.87602	92.8371	23.6215	8	0.5	0.5	0.5	0	1
-108.864	46.4086	27.4713	5.69575	1	1	0
-64.9136	31.7659	-63.503	8	0	1	1	0	1
-84.2904	39.8466	-23.7244	8	0	1	1	0	1
-67.291	86.8863	-4.76441	8.29527	0	0	1
-49.2235	96.1054	20.9951	8.29527	0	0	1
-47.0648	76.5002	63.5029	8.29527	0	0	1
-86.4752	55.8115	38.8216	5.79459	0	1	0	0	0
-104.379	32.2876	12.7495	5.79459	0	1	0	0	0
-31.7762	105.298	-1.61993	5.79459	0	1	0	0	0
-30.7612	116.588	-14.8596	5.69575	0	0.5	0.5
-78.5257	85.582	35.6278	5.69575	0	0.5	0.5
-30.3291	98.7952	63.8715	5.69575	0	0.5	0.5
-80.1048	70.301	58.3172	5.69575	0	0.5	0.5
12.3476	118.706	-22.7226	5.69575	0	0.5	0.5
37.9672	112.552	25.5036	5.69575	1	1	0
87.8066	55.0798	63.3729	5.69575	0	0.5	0.5
18.9777	119.852	5.93628	5.69575	0	0.5	0.5
86.7079	-41.5161	-3.69216	8	0	1	1	0	1
17.5834	68.1125	84.5667	8.29527	0	0	1
55.0008	85.6492	41.7027	8.29527	0	0	1
55.8179	94.2769	-9.80949	8.29527	0	0	1
76.8588	75.646	21.6887	5.79459	0	1	0	0	0
27.5577	100.051	36.4751	5.79459	0	1	0	0	0
-30.4458	64.8744	83.4528	5.79459	0	1	0	0	0
5.70276	108.587	16.6253	5.79459	0	1	0	0	0
-26.5994	97.6241	43.151	5.79459	0	1	0	0	0
-3.66134	89.5314	63.8023	5.79459	0	1	0	0	0
-16.3759	114.905	35.8979	5.69575	0	0.5	0.5
-20.6376	86.3023	82.9814	5.69575	1	1	0
36.6296	84.0362	79.7251	5.69575	1	1	0
-37.4446	35.1198	97.2856	8.29527	0	0	1
20.8893	27.7741	104.366	5.79459	0	1	0	0	0
43.3603	65.2162	77.2446	5.79459	0	1	0	0	0
46.7904	24.421	109.427	5.69575	1	1	0
31.029	6.11021	90.8589	8	0.5	0.5	0.5	0	1
68.3113	45.9992	72.9221	5.79459	0	1	0	0	0
-8.97102	33.0154	104.544	5.79459	0	1	0	0	0
30.7864	71.5268	93.2519	5.69575	0	0.5	0.5
118.811	5.86389	24.6863	5.69575	0	0.5	0.5
92.8302	-1.9156	58.982	8.29527	0	0	1
108.914	-5.41658	53.5575	5.69575	1	1	0
95.0295	-27.6961	47.9826	8.29527	0	0	1
106.404	-22.5587	-16.412	5.79459	0	1	0	0	0
114.607	-11.2896	38.6987	5.69575	0	0.5	0.5
93.5757	-75.4145	17.7806	5.69575	0	0.5	0.5
103.195	64.1116	-0.784778	5.69575	0	0.5	0.5
105.768	29.9932	3.66871	8.29527	0	0	1
94.111	46.0105	33.5583	5.79459	0	1	0	0	0
111.809	14.1774	45.3625	5.69575	0	0.5	0.5
88.8812	82.5268	-7.0687	5.69575	0	0.5	0.5
-105.945	-0.501526	-59.4586	5.69575	1	1	0
-69.5175	-12.3589	65.3457	8	0.5	0.5	0.5	0	1
108.062	55.5214	-0.291469	5.69575	1	1	0
11.729	33.6242	-89.3718	8	0.5	0.5	0.5	0	1
