# Supplementary material for: Mechanistic model of radiotherapy-induced lung fibrosis using coupled 3D agent-based and Monte Carlo simulations
Source: Commun Med (Lond). 2024 Feb 9;4:16. doi: 10.1038/s43856-024-00442-w (PMC10858213; doi:10.1038/s43856-024-00442-w)
Supplement: Supplementary file 8 — Supplementary Software 1 [file 43856_2024_442_MOESM8_ESM.zip › code/HealthyStructure_phagFrac1.0_senescent1.0/exp_9/alv5.dat]

-72.7149	-64.3958	-51.6306	8.29527	0	0	1
-64.5246	-57.9481	-85.0793	5.69575	1	1	0
-81.8665	-33.8263	-65.2201	5.79459	0	1	0	0	0
-35.9124	-68.7518	-77.9973	5.79459	0	1	0	0	0
-50.5101	-40.6453	-88.8633	5.79459	0	1	0	0	0
-39.9252	-12.9399	-101.679	5.79459	0	1	0	0	0
-43.7162	-91.6695	-42.2563	5.79459	0	1	0	0	0
-31.4834	11.9861	-104.715	5.79459	0	1	0	0	0
-71.3643	-95.519	-23.3058	5.69575	0	0.5	0.5
-33.2751	-73.6085	-90.7432	5.69575	1	1	0
60.1555	-89.6384	-21.1252	8.29527	0	0	1
20.0882	-72.1917	-80.5284	5.79459	0	1	0	0	0
79.784	-75.712	1.48479	5.79459	0	1	0	0	0
-0.713585	-27.4904	-106.507	5.79459	0	1	0	0	0
19.5047	1.49203	-108.24	5.79459	0	1	0	0	0
-7.67771	-93.5345	-77.1508	5.69575	0	0.5	0.5
56.309	-77.1174	-54.6095	8.29527	0	0	1
28.9686	3.66148	-91.6673	8	0	1	1	0	1
-5.71059	-62.054	-90.646	8.29527	0	0	1
-15.2179	-95.1389	-53.0755	8.29527	0	0	1
39.9123	-15.3918	-101.342	8.29527	0	0	1
61.7035	-46.3426	-78.3903	5.79459	0	1	0	0	0
34.2804	-85.6913	-59.8486	5.79459	0	1	0	0	0
13.4006	-104.898	-30.28	5.79459	0	1	0	0	0
4.65922	-53.2763	-109.086	5.69575	0	0.5	0.5
115.723	-17.6207	-32.5208	5.69575	0	0.5	0.5
74.6232	-25.1982	-92.5005	5.69575	1	1	0
74.5077	-8.60178	-80.4655	5.79459	0	1	0	0	0
91.5695	-31.8273	-51.9813	5.79459	0	1	0	0	0
-64.4241	41.6869	-78.8146	8.29527	0	0	1
-52.3723	25.0511	-76.7142	8	0.5	0.5	0.5	0	1
-71.3383	2.61446	-83.6899	8.29527	0	0	1
-24.4803	95.7439	-48.3096	5.79459	0	1	0	0	0
-94.4634	1.04727	-56.3521	5.79459	0	1	0	0	0
-88.1015	16.3401	-82.0428	5.69575	1	1	0
-105.747	22.6455	-55.3591	5.69575	1	1	0
-90.4097	68.4841	-43.5421	5.69575	0	0.5	0.5
-82.1003	28.8422	-84.7795	5.69575	1	1	0
-56.2894	65.0325	-68.5732	8.29527	0	0	1
-89.4433	57.1836	-28.8085	8.29527	0	0	1
-107.813	11.4403	-18.579	8.29527	0	0	1
-85.7313	39.0484	-56.7924	5.79459	0	1	0	0	0
-14.1621	62.4341	-89.4507	5.79459	0	1	0	0	0
-55.188	84.0263	-44.6527	5.79459	0	1	0	0	0
-113.596	10.1105	-41.8759	5.69575	0	0.5	0.5
-7.03938	32.0806	-116.967	5.69575	1	1	0
23.7162	87.3191	-62.5462	8.29527	0	0	1
50.9266	82.3652	-73.3713	5.69575	0	0.5	0.5
61.5743	88.6846	-55.7095	5.69575	0	0.5	0.5
-6.78589	84.5561	-45.3839	8	0	1	1	0	1
49.9416	68.3566	-70.2349	8.29527	0	0	1
21.048	0.903839	-119.657	5.69575	1	1	0
22.6741	95.6694	-71.3878	5.69575	1	1	0
-11.0386	19.7943	-107.64	8.29527	0	0	1
-29.5697	94.9342	-69.8072	5.69575	0	0.5	0.5
2.07894	42.2427	-113.891	5.69575	0	0.5	0.5
25.0109	48.8876	-95.3124	5.79459	0	1	0	0	0
47.3044	50.8667	-99.6734	5.69575	0	0.5	0.5
49.4298	105.736	-33.712	5.69575	0	0.5	0.5
0.0576859	120.636	-14.3861	5.69575	0	0.5	0.5
7.66996	98.0181	-49.3317	5.79459	0	1	0	0	0
5.27839	114.826	-39.3322	5.69575	0	0.5	0.5
113.947	14.1871	-39.683	5.69575	1	1	0
106.663	54.457	-20.4277	5.69575	0	0.5	0.5
69.794	67.3734	-73.1405	5.69575	0	0.5	0.5
76.5244	-12.3686	-93.5461	5.69575	1	1	0
76.1112	43.244	-66.6112	8.29527	0	0	1
68.8573	20.3807	-83.3264	5.79459	0	1	0	0	0
66.1022	44.2421	-91.8316	5.69575	0	0.5	0.5
104.232	52.5732	-33.64	5.69575	0	0.5	0.5
-96.478	-11.5391	51.5639	8.29527	0	0	1
-57.5202	-93.5445	-6.39244	8.29527	0	0	1
-89.8351	-52.6159	-35.5138	5.79459	0	1	0	0	0
-92.748	-12.3118	-22.3895	8	0.5	0.5	0.5	0	1
-111.323	-39.7012	28.1247	5.69575	1	1	0
-52.2596	-70.1792	66.661	8.29527	0	0	1
-94.97	-54.6151	9.89378	8.29527	0	0	1
-106.538	-19.5097	-19.2197	8.29527	0	0	1
-90.6743	-43.1468	44.9057	8.29527	0	0	1
-64.5529	-84.4987	28.1582	8.29527	0	0	1
-105.371	-31.5793	-0.0514832	8.29527	0	0	1
-50.5759	-20.1452	95.5837	5.79459	0	1	0	0	0
-61.2107	-42.5879	80.8673	5.79459	0	1	0	0	0
-34.6329	-90.131	52.6969	5.79459	0	1	0	0	0
-79.068	-45.8537	61.202	5.79459	0	1	0	0	0
-70.9761	-71.0059	68.4138	5.69575	0	0.5	0.5
-99.0971	-68.8059	-14.3324	5.69575	0	0.5	0.5
-119.326	-21.8084	-6.74796	5.69575	0	0.5	0.5
-78.6275	-76.6023	-7.05716	5.79459	0	1	0	0	0
-53.4958	-85.1412	68.1877	5.69575	0	0.5	0.5
-29.1973	-40.5776	97.9846	8.29527	0	0	1
-24.2003	-117.747	17.6038	5.69575	1	1	0
37.4576	-100.517	24.3575	5.79459	0	1	0	0	0
-15.0385	-86.1197	40.1587	8	0	1	1	0	1
66.2985	-74.7079	69.1602	5.69575	0	0.5	0.5
-15.5878	-120.445	-3.13054	5.69575	0	0.5	0.5
0.614563	-116.724	33.6891	5.69575	1	1	0
52.9201	-68.7835	85.0188	5.69575	1	1	0
-5.07809	10.7822	95.4643	8	0.5	0.5	0.5	0	1
53.9366	-87.3712	39.4603	8.29527	0	0	1
35.5834	-103.812	-7.54594	5.79459	0	1	0	0	0
0.585182	-107.828	21.7447	5.79459	0	1	0	0	0
-19.5809	-107.911	-8.49046	5.79459	0	1	0	0	0
-27.9064	-102.773	27.5492	5.79459	0	1	0	0	0
57.6039	-39.9374	84.775	5.79459	0	1	0	0	0
18.6214	-95.1576	51.945	5.79459	0	1	0	0	0
44.7274	-69.8666	72.2365	5.79459	0	1	0	0	0
-39.2744	-62.713	96.3562	5.69575	0	0.5	0.5
3.73734	-72.722	97.2494	5.69575	0	0.5	0.5
15.3726	-61.938	89.5956	5.79459	0	1	0	0	0
-9.87521	-77.2198	77.7148	5.79459	0	1	0	0	0
-67.0781	-14.1011	100.308	5.69575	1	1	0
30.1179	-32.6012	100.648	8.29527	0	0	1
-5.33865	-25.5122	106.867	5.79459	0	1	0	0	0
93.8752	-38.9419	66.5649	5.69575	1	1	0
107.32	-22.3504	-9.10788	5.79459	0	1	0	0	0
89.6718	-81.6216	-7.53645	5.69575	0	0.5	0.5
120.597	-13.4981	-5.83919	5.69575	1	1	0
44.2667	-17.4612	83.6125	8	0.5	0.5	0.5	0	1
98.7788	-45.8611	-15.4757	8.29527	0	0	1
71.3052	-63.6236	54.4759	8.29527	0	0	1
90.4454	-35.946	51.2592	5.79459	0	1	0	0	0
-33.6514	87.982	-19.5505	8	0.5	0.5	0.5	0	1
-67.8896	32.4936	80.2195	8.29527	0	0	1
-80.0637	65.9301	36.6384	8.29527	0	0	1
-93.1148	-23.7822	4.34869	8	0	1	1	0	1
-36.3768	7.41017	103.546	5.79459	0	1	0	0	0
-98.5662	71.0224	0.652557	5.69575	0	0.5	0.5
-92.5023	69.1818	37.6753	5.69575	1	1	0
-52.408	96.4413	-7.24384	8.29527	0	0	1
-54.7129	88.745	35.0831	5.79459	0	1	0	0	0
-82.0978	50.9877	52.5376	5.79459	0	1	0	0	0
-86.0792	68.1876	-6.38916	5.79459	0	1	0	0	0
-105.628	30.6797	1.19341	5.79459	0	1	0	0	0
-93.6291	13.3791	56.1657	5.79459	0	1	0	0	0
-49.1732	68.611	70.5303	5.79459	0	1	0	0	0
-69.593	9.12843	84.6964	5.79459	0	1	0	0	0
-103.727	25.0116	26.7435	5.79459	0	1	0	0	0
-20.3053	108.098	-1.58772	5.79459	0	1	0	0	0
-37.5247	67.2432	93.9689	5.69575	1	1	0
47.8757	63.0503	54.6631	8	0	1	1	0	1
32.8448	78.0062	70.2559	8.29527	0	0	1
4.64075	91.9603	60.1811	8.29527	0	0	1
46.4826	74.7095	83.7721	5.69575	1	1	0
31.9867	50.6523	92.2561	8.29527	0	0	1
-6.99522	79.885	91.2653	5.69575	0	0.5	0.5
34.9992	72.6329	90.8813	5.69575	0	0.5	0.5
29.4522	84.5877	82.0897	5.69575	1	1	0
-0.885315	60.8327	74.5238	8	0.5	0.5	0.5	0	1
-35.0223	37.2729	97.3867	8.29527	0	0	1
-35.1945	99.3469	31.4887	8.29527	0	0	1
28.9535	104.098	20.6222	5.79459	0	1	0	0	0
-18.2494	91.8031	57.7853	5.79459	0	1	0	0	0
61.2493	104.617	7.9455	5.69575	0	0.5	0.5
10.1631	108.76	-12.9572	5.79459	0	1	0	0	0
-6.63974	53.2744	108.985	5.69575	0	0.5	0.5
-25.4495	43.9386	110.37	5.69575	1	1	0
11.8217	-6.75633	109.154	8.29527	0	0	1
4.64181	29.5261	105.862	5.79459	0	1	0	0	0
-2.44912	66.3257	87.7256	5.79459	0	1	0	0	0
39.7038	18.181	100.961	5.79459	0	1	0	0	0
14.9593	39.2891	113.985	5.69575	0	0.5	0.5
116.054	15.4839	32.4557	5.69575	0	0.5	0.5
88.3755	64.4246	52.907	5.69575	1	1	0
77.7455	9.47168	77.2394	8.29527	0	0	1
65.3597	43.937	76.7961	5.79459	0	1	0	0	0
66.8204	69.8406	52.5103	5.79459	0	1	0	0	0
107.871	10.6756	-18.7072	5.79459	0	1	0	0	0
84.924	67.0011	19.9691	5.79459	0	1	0	0	0
83.9245	-46.6842	5.72284	8	0	1	1	0	1
99.3723	40.9989	23.3289	8.29527	0	0	1
86.3589	67.8297	-6.4234	8.29527	0	0	1
105.188	7.59821	31.2607	8.29527	0	0	1
72.3934	74.9313	-35.2774	5.79459	0	1	0	0	0
95.0459	21.2429	51.1372	5.79459	0	1	0	0	0
68.4133	-13.0301	85.146	5.79459	0	1	0	0	0
57.3211	90.4807	25.0507	5.79459	0	1	0	0	0
103.286	-29.8085	23.3123	5.79459	0	1	0	0	0
49.7017	96.6642	-16.8635	5.79459	0	1	0	0	0
98.7186	13.8624	-46.5024	5.79459	0	1	0	0	0
85.0133	86.7907	-0.0800018	5.69575	0	0.5	0.5
82.7729	77.0008	44.4907	5.69575	0	0.5	0.5
