# Supplementary material for: Mechanistic model of radiotherapy-induced lung fibrosis using coupled 3D agent-based and Monte Carlo simulations
Source: Commun Med (Lond). 2024 Feb 9;4:16. doi: 10.1038/s43856-024-00442-w (PMC10858213; doi:10.1038/s43856-024-00442-w)
Supplement: Supplementary file 8 — Supplementary Software 1 [file 43856_2024_442_MOESM8_ESM.zip › code/HealthyStructure_phagFrac1.0_senescent1.0/exp_9/alv4.dat]

-37.0792	-58.7505	-85.2849	8.29527	0	0	1
-22.4021	-91.9114	-56.1288	5.79459	0	1	0	0	0
-81.1382	-33.5333	-66.2729	5.79459	0	1	0	0	0
-49.0581	-103.876	-39.5356	5.69575	1	1	0
-54.8931	-97.0939	-48.1608	5.69575	0	0.5	0.5
-47.6768	-85.4076	-72.0581	5.69575	0	0.5	0.5
-87.0046	-65.089	-17.1268	8.29527	0	0	1
-37.6635	-42.5255	-77.644	8	0	1	1	0	1
-65.9853	-54.3242	-44.1622	8	0.5	0.5	0.5	0	1
-46.8512	-83.1889	-54.6312	8.29527	0	0	1
-68.5568	-72.4461	-46.3846	8.29527	0	0	1
-8.85338	-61.64	-90.6759	5.79459	0	1	0	0	0
-72.6166	-79.9641	-20.8121	5.79459	0	1	0	0	0
-101.1	-16.7912	-39.9611	5.79459	0	1	0	0	0
-96.253	-65.7341	-34.2679	5.69575	0	0.5	0.5
62.4071	-69.9331	-21.6838	8	0	1	1	0	1
-20.1536	-35.4825	-114.432	5.69575	1	1	0
48.2261	-96.3229	-22.274	8.29527	0	0	1
25.112	-109.474	-46.3114	5.69575	1	1	0
23.1701	-16.8164	-106.209	8.29527	0	0	1
82.6469	-2.48438	-72.5479	8.29527	0	0	1
18.994	-60.7162	-89.7372	8.29527	0	0	1
22.1901	-107.724	-1.79341	5.79459	0	1	0	0	0
16.5085	-83.8915	-69.2076	5.79459	0	1	0	0	0
67.7372	-54.1142	-67.7003	5.79459	0	1	0	0	0
49.9995	-83.2296	-51.6998	5.79459	0	1	0	0	0
6.27998	-102.074	-40.5157	5.79459	0	1	0	0	0
12.2365	-119.463	-18.4082	5.69575	0	0.5	0.5
29.9673	-113.658	-30.7188	5.69575	0	0.5	0.5
57.0062	-93.1135	13.4229	5.79459	0	1	0	0	0
-72.6151	94.9341	-21.7822	5.69575	1	1	0
-92.8091	20.4168	-55.4033	8.29527	0	0	1
-59.965	-8.12642	-91.8595	8.29527	0	0	1
-37.4951	-28.0343	-84.0459	8	0	1	1	0	1
-18.6154	90.0511	-60.3678	5.79459	0	1	0	0	0
-58.6628	72.1611	-78.1752	5.69575	1	1	0
-71.8946	11.7137	-82.4255	8.29527	0	0	1
-88.9434	79.5233	-22.9502	5.69575	1	1	0
-57.5715	33.7585	-87.4409	8.29527	0	0	1
-43.8498	71.974	-70.689	5.79459	0	1	0	0	0
-69.4964	64.3416	-55.95	5.79459	0	1	0	0	0
-101.568	25.1406	-33.9401	5.79459	0	1	0	0	0
-96.4848	25.6821	-69.2201	5.69575	0	0.5	0.5
-105.345	31.8578	-51.4524	5.69575	0	0.5	0.5
-63.3446	48.2777	-91.7416	5.69575	0	0.5	0.5
84.8028	1.33008	-86.9894	5.69575	0	0.5	0.5
-6.83421	14.8977	-108.772	8.29527	0	0	1
-0.138329	86.76	-85.0445	5.69575	1	1	0
14.4469	85.2682	-67.9752	5.79459	0	1	0	0	0
76.6747	56.7147	-54.8128	5.79459	0	1	0	0	0
68.0963	54.5202	-84.5597	5.69575	0	0.5	0.5
76.0107	18.561	-77.3166	5.79459	0	1	0	0	0
58.7748	-0.131989	-106.327	5.69575	1	1	0
77.5094	-5.5293	-93.39	5.69575	0	0.5	0.5
11.9116	80.805	-89.9364	5.69575	1	1	0
37.8806	5.84958	-103.106	8.29527	0	0	1
-15.1609	-15.2467	-107.878	8.29527	0	0	1
50.2934	92.4383	-32.0271	8.29527	0	0	1
80.8266	70.8422	-23.4189	5.79459	0	1	0	0	0
16.2675	59.4023	-91.1413	5.79459	0	1	0	0	0
54.1054	43.4325	-85.3593	5.79459	0	1	0	0	0
49.5391	78.2001	-59.4191	5.79459	0	1	0	0	0
46.6586	-38.0178	-92.074	5.79459	0	1	0	0	0
-24.3076	48.75	-95.5645	5.79459	0	1	0	0	0
23.8961	31.1109	-102.767	5.79459	0	1	0	0	0
22.7183	102.108	-61.7887	5.69575	1	1	0
-3.49027	105.14	-60.7722	5.69575	0	0.5	0.5
-49.6539	-79.407	57.6976	8.29527	0	0	1
-35.3765	-64.471	81.7985	8.29527	0	0	1
-78.9002	-57.1177	72.6105	5.69575	1	1	0
1.34745	-81.2222	51.5424	8	0.5	0.5	0.5	0	1
-47.0748	-94.9822	29.3638	5.79459	0	1	0	0	0
-55.7948	-107.134	13.0086	5.69575	0	0.5	0.5
-92.5045	-44.4762	39.5575	5.79459	0	1	0	0	0
-84.7594	-10.6464	69.3001	5.79459	0	1	0	0	0
-66.4061	-65.6427	-23.1679	8	0.5	0.5	0.5	0	1
-41.6309	-69.4511	90.5912	5.69575	0	0.5	0.5
-28.1983	-67.7136	96.8484	5.69575	0	0.5	0.5
-116.946	-31.9886	7.7648	5.69575	0	0.5	0.5
-56.1855	-104.395	26.5494	5.69575	0	0.5	0.5
-91.4166	-27.7309	11.3789	8	0.5	0.5	0.5	0	1
-73.8128	-57.7105	57.6295	8.29527	0	0	1
-102.348	-39.985	5.11517	5.79459	0	1	0	0	0
-47.4541	-15.753	97.9794	5.79459	0	1	0	0	0
-72.1401	-81.7815	14.4084	5.79459	0	1	0	0	0
-49.8833	-97.2834	-12.1495	5.79459	0	1	0	0	0
-62.0685	-40.5108	81.2796	5.79459	0	1	0	0	0
-94.4386	-75.6583	-10.8667	5.69575	0	0.5	0.5
33.634	-68.536	58.541	8	0.5	0.5	0.5	0	1
34.98	-97.2316	37.7149	8.29527	0	0	1
46.6453	-19.363	97.7205	5.79459	0	1	0	0	0
4.5873	-117.622	30.0638	5.69575	0	0.5	0.5
84.6306	-77.8302	39.2599	5.69575	0	0.5	0.5
0.75235	-54.5414	95.5231	8.29527	0	0	1
49.4968	-100.111	47.8314	5.69575	1	1	0
-10.0319	-108.836	-12.4128	8.29527	0	0	1
72.9737	-44.692	69.1192	8.29527	0	0	1
82.74	-72.3841	-3.82594	8.29527	0	0	1
72.1881	-8.88969	82.5219	8.29527	0	0	1
-9.46098	-101.397	41.5837	8.29527	0	0	1
45.741	-62.1509	78.3902	5.79459	0	1	0	0	0
94.0406	-39.4385	41.2429	5.79459	0	1	0	0	0
15.627	-82.7082	70.8178	5.79459	0	1	0	0	0
12.8015	-104.584	31.5945	5.79459	0	1	0	0	0
-18.4235	12.5932	107.712	5.79459	0	1	0	0	0
-5.14733	-21.1166	107.831	5.79459	0	1	0	0	0
-19.1126	-47.6399	97.289	5.79459	0	1	0	0	0
17.0224	-11.738	108.039	8.29527	0	0	1
-98.5361	12.1817	70.0154	5.69575	0	0.5	0.5
-69.2241	86.1243	50.5027	5.69575	1	1	0
-90.4555	-24.1906	-22.0929	8	0	1	1	0	1
-80.4846	72.0464	-20.7386	5.79459	0	1	0	0	0
-108.303	15.246	11.7477	5.79459	0	1	0	0	0
-101.141	66.8839	-7.548	5.69575	1	1	0
-119.803	0.542816	20.1779	5.69575	0	0.5	0.5
-109.239	-6.02728	11.4152	8.29527	0	0	1
-104.646	33.6852	3.81554	8.29527	0	0	1
-80.6517	59.8038	44.9312	8.29527	0	0	1
-36.8783	97.1175	36.1688	8.29527	0	0	1
-63.4433	37.7317	81.5553	8.29527	0	0	1
-69.9749	84.0353	11.8989	5.79459	0	1	0	0	0
-79.8902	20.5017	72.7821	5.79459	0	1	0	0	0
-53.1177	81.8676	50.7564	5.79459	0	1	0	0	0
-94.8965	50.264	23.8365	5.79459	0	1	0	0	0
-36.1978	60.6008	84.3639	5.79459	0	1	0	0	0
-99.5642	7.28415	46.1943	5.79459	0	1	0	0	0
-80.6951	90.6442	-5.6414	5.69575	0	0.5	0.5
9.31328	96.8728	72.7243	5.69575	1	1	0
67.0472	85.5652	16.8309	8.29527	0	0	1
76.5198	47.5736	63.0975	5.79459	0	1	0	0	0
34.592	70.7401	92.5156	5.69575	0	0.5	0.5
48.2385	83.1123	-4.56975	8	0	1	1	0	1
73.059	33.4268	52.9199	8	0	1	1	0	1
4.70833	88.1362	38.2749	8	0.5	0.5	0.5	0	1
-13.2278	82.4351	71.6203	8.29527	0	0	1
81.3526	70.0931	23.8475	5.79459	0	1	0	0	0
53.8218	63.4497	71.9538	5.79459	0	1	0	0	0
82.7535	20.394	86.5786	5.69575	0	0.5	0.5
57.1876	83.2127	67.5658	5.69575	0	0.5	0.5
2.21494	60.6016	91.7744	5.79459	0	1	0	0	0
66.299	20.6595	85.3091	5.79459	0	1	0	0	0
-33.0203	103.071	-19.6476	8.29527	0	0	1
-56.3083	92.7389	-18.1347	5.79459	0	1	0	0	0
12.7767	102.155	38.7486	8.29527	0	0	1
11.3269	103.524	-35.4175	5.79459	0	1	0	0	0
34.6639	104.381	1.74236	5.79459	0	1	0	0	0
52.9466	98.8267	46.7958	5.69575	1	1	0
-3.98242	109.906	-2.20692	5.79459	0	1	0	0	0
17.3051	87.1099	64.903	5.79459	0	1	0	0	0
7.3411	119.231	22.1363	5.69575	0	0.5	0.5
34.3955	106.853	46.4676	5.69575	0	0.5	0.5
-40.8301	46.3271	104.626	5.69575	1	1	0
-39.79	26.6485	99.0284	5.79459	0	1	0	0	0
60.434	28.0201	101.6	5.69575	0	0.5	0.5
29.7021	59.573	101.63	5.69575	1	1	0
34.3042	46.0459	93.8243	5.79459	0	1	0	0	0
20.1543	24.0942	105.42	5.79459	0	1	0	0	0
106.511	-7.56824	-26.4213	8.29527	0	0	1
113.668	-23.6624	-35.7705	5.69575	0	0.5	0.5
91.7317	-40.6381	-45.0981	8.29527	0	0	1
89.8214	-56.6281	-28.7294	5.79459	0	1	0	0	0
119.215	16.5422	-16.5106	5.69575	0	0.5	0.5
108.23	35.6233	-42.1568	5.69575	1	1	0
109.399	50.1661	-16.5849	5.69575	1	1	0
105.469	3.50308	-60.1994	5.69575	0	0.5	0.5
95.8251	25.0671	-47.8454	5.79459	0	1	0	0	0
102.29	23.2672	-61.2809	5.69575	1	1	0
94.6926	35.7859	-67.1758	5.69575	0	0.5	0.5
106.4	21.08	-18.2956	5.79459	0	1	0	0	0
107.694	-42.3775	36.961	5.69575	0	0.5	0.5
103.785	-34.7683	10.9464	8.29527	0	0	1
92.4802	-5.49615	59.306	8.29527	0	0	1
75.1551	-70.772	37.9725	5.79459	0	1	0	0	0
118.511	20.5606	17.0943	5.69575	0	0.5	0.5
118.691	25.8779	1.63777	5.69575	1	1	0
97.7507	17.7427	69.9278	5.69575	1	1	0
96.0914	46.0675	27.2807	8.29527	0	0	1
97.3449	50.8267	-6.37384	5.79459	0	1	0	0	0
91.8978	42.6591	67.0439	5.69575	0	0.5	0.5
102.106	17.2398	37.1095	5.79459	0	1	0	0	0
109.468	-6.92612	8.29672	5.79459	0	1	0	0	0
42.0592	88.6877	49.654	5.79459	0	1	0	0	0
