# Supplementary material for: Mechanistic model of radiotherapy-induced lung fibrosis using coupled 3D agent-based and Monte Carlo simulations
Source: Commun Med (Lond). 2024 Feb 9;4:16. doi: 10.1038/s43856-024-00442-w (PMC10858213; doi:10.1038/s43856-024-00442-w)
Supplement: Supplementary file 8 — Supplementary Software 1 [file 43856_2024_442_MOESM8_ESM.zip › code/HealthyStructure_phagFrac1.0_senescent1.0/exp_9/alv6.dat]

-56.3971	-99.4879	-41.0052	5.69575	0	0.5	0.5
-72.8012	-41.682	-71.1519	8.29527	0	0	1
-92.3231	-66.6281	-42.3917	5.69575	1	1	0
-100.492	-24.7286	-63.6381	5.69575	1	1	0
-74.7865	-7.42627	-80.3233	8.29527	0	0	1
-29.0597	-34.9815	-100.159	5.79459	0	1	0	0	0
-57.4083	-66.0608	-66.6353	5.79459	0	1	0	0	0
-98.1856	-53.6822	-47.3044	5.69575	0	0.5	0.5
-19.6324	-114.39	-35.9093	5.69575	1	1	0
50.5764	-69.2153	-68.9295	5.79459	0	1	0	0	0
1.01866	-85.1041	-69.6868	5.79459	0	1	0	0	0
-17.6161	-49.0401	-109.748	5.69575	1	1	0
-5.302	-101.131	-42.946	8.29527	0	0	1
-21.2577	-32.1293	-115.22	5.69575	1	1	0
46.8828	-79.7352	-78.7667	5.69575	1	1	0
36.2082	-96.9351	-37.3169	8.29527	0	0	1
-24.1483	-69.6134	-81.6751	8.29527	0	0	1
23.6819	-56.2809	-91.4966	5.79459	0	1	0	0	0
-11.1853	-95.0389	-74.8492	5.69575	0	0.5	0.5
116.928	-9.90378	-31.4589	5.69575	1	1	0
104.598	-12.5152	-60.5194	5.69575	0	0.5	0.5
86.7148	-24.7955	-33.4845	8	0	1	1	0	1
90.6405	-44.3014	-43.8369	5.79459	0	1	0	0	0
-55.6178	92.7205	-55.4028	5.69575	1	1	0
-66.5284	1.17216	-101.649	5.69575	1	1	0
-65.4431	45.1385	-91.869	5.69575	1	1	0
-58.3444	76.155	-53.8177	8.29527	0	0	1
-89.1826	30.7832	-56.5585	8.29527	0	0	1
-87.7158	-12.1135	-65.2626	5.79459	0	1	0	0	0
-94.1935	-36.4955	-43.5394	5.79459	0	1	0	0	0
-54.0822	10.1408	-95.2485	5.79459	0	1	0	0	0
-54.0581	42.1405	-86.033	5.79459	0	1	0	0	0
-27.6716	-1.82649	-92.1218	8	0.5	0.5	0.5	0	1
44.5459	12.3022	-99.8212	8.29527	0	0	1
3.35388	22.1565	-107.693	5.79459	0	1	0	0	0
-30.5605	73.1555	-76.2517	5.79459	0	1	0	0	0
-25.7671	97.7518	-43.3663	5.79459	0	1	0	0	0
80.9243	67.6051	-31.3177	5.79459	0	1	0	0	0
62.6365	39.4052	-81.3874	5.79459	0	1	0	0	0
-17.4039	12.8888	-119.55	5.69575	1	1	0
36.8687	71.5566	-74.969	8.29527	0	0	1
-23.155	12.1779	-106.842	8.29527	0	0	1
-2.24054	69.5039	-85.2267	8.29527	0	0	1
-0.542282	-24.0515	-107.337	5.79459	0	1	0	0	0
34.0941	-23.8801	-101.82	5.79459	0	1	0	0	0
-6.56725	106.182	-27.9732	5.79459	0	1	0	0	0
4.98149	87.206	-66.8603	5.79459	0	1	0	0	0
51.4369	85.2887	-46.6912	5.79459	0	1	0	0	0
-8.91641	75.363	-94.8837	5.69575	0	0.5	0.5
20.8298	43.7526	-98.7513	5.79459	0	1	0	0	0
90.1193	18.1901	-79.42	5.69575	0	0.5	0.5
77.5378	-0.453276	-78.0236	8.29527	0	0	1
98.5612	27.0209	-40.6887	8.29527	0	0	1
84.3403	-31.1779	-63.3612	5.79459	0	1	0	0	0
86.7049	44.6596	-50.8703	5.79459	0	1	0	0	0
96.9174	39.4747	-61.7145	5.69575	0	0.5	0.5
59.2115	12.5461	-105.341	5.69575	0	0.5	0.5
0.0112915	116.047	-35.9543	5.69575	0	0.5	0.5
-86.8779	-59.6186	31.589	8.29527	0	0	1
-65.0173	-12.2976	69.8355	8	0.5	0.5	0.5	0	1
-96.1537	-44.5638	29.471	5.79459	0	1	0	0	0
-61.9994	-76.4721	49.0723	8.29527	0	0	1
-92.2718	-45.3339	64.7352	5.69575	0	0.5	0.5
-80.9783	-6.18751	74.1905	5.79459	0	1	0	0	0
-106.175	-18.2383	22.2293	8.29527	0	0	1
-19.4773	-77.2363	-53.9506	8	0.5	0.5	0.5	0	1
-59.3885	-88.8764	-25.9615	8.29527	0	0	1
-84.3209	-31.5449	63.2037	8.29527	0	0	1
-100.583	-7.80477	43.8416	8.29527	0	0	1
-55.3615	-40.8474	85.8289	5.79459	0	1	0	0	0
-108.556	12.8353	12.2843	5.79459	0	1	0	0	0
-9.42473	-108.763	13.4847	5.79459	0	1	0	0	0
-104.266	-32.0577	-14.1755	5.79459	0	1	0	0	0
-84.9582	-69.2847	-9.04024	5.79459	0	1	0	0	0
-69.2506	-74.7061	-41.5132	5.79459	0	1	0	0	0
-86.7108	-36.6871	76.7851	5.69575	0	0.5	0.5
-56.8078	-93.103	14.3076	5.79459	0	1	0	0	0
-74.9295	2.29084	95.6045	5.69575	1	1	0
20.0287	-117.164	25.1274	5.69575	0	0.5	0.5
-21.2463	-119.096	-11.1627	5.69575	1	1	0
-26.0035	-116.157	-24.3595	5.69575	1	1	0
-3.52058	-119.047	23.9871	5.69575	0	0.5	0.5
-20.449	-101.374	63.7659	5.69575	0	0.5	0.5
11.0532	-90.0238	62.2377	8.29527	0	0	1
65.309	-38.4035	79.749	8.29527	0	0	1
39.4895	-68.0276	76.8928	8.29527	0	0	1
-27.6568	-105.028	-17.428	8.29527	0	0	1
49.1459	-78.1492	78.984	5.69575	0	0.5	0.5
-45.2228	-107.024	35.5054	5.69575	1	1	0
-21.7061	-94.9478	51.1219	8.29527	0	0	1
-22.7578	-63.6491	86.7801	8.29527	0	0	1
-40.7298	-88.6816	50.7608	8.29527	0	0	1
19.9626	-107.268	-13.9696	5.79459	0	1	0	0	0
46.3612	-99.7299	2.13948	5.79459	0	1	0	0	0
42.26	-95.2445	35.2502	5.79459	0	1	0	0	0
119.035	-24.2018	-2.17804	5.69575	1	1	0
99.7815	-63.6747	27.3696	5.69575	1	1	0
59.6472	-94.8606	46.9422	5.69575	1	1	0
83.8544	46.6961	-6.58807	8	0	1	1	0	1
74.4855	-76.4964	26.4616	8.29527	0	0	1
110.887	-49.5441	-3.05022	5.69575	0	0.5	0.5
78.5115	-75.4262	-15.7109	8.29527	0	0	1
96.5337	-52.1954	-7.5419	5.79459	0	1	0	0	0
101.68	-34.1176	24.4357	5.79459	0	1	0	0	0
120.951	-11.1368	2.57023	5.69575	0	0.5	0.5
78.9024	-56.4688	73.1136	5.69575	0	0.5	0.5
80.0352	-56.3302	50.2123	5.79459	0	1	0	0	0
-12.9337	-16.3727	108.003	8.29527	0	0	1
44.7253	-0.779535	100.494	8.29527	0	0	1
66.8527	-42.1763	54.8393	8	0	1	1	0	1
16.5943	-61.5428	103.426	5.69575	0	0.5	0.5
-14.8782	-69.3607	98.6305	5.69575	0	0.5	0.5
-43.108	-2.6626	101.166	8.29527	0	0	1
32.5691	-24.7242	102.117	5.79459	0	1	0	0	0
27.4102	-52.1792	92.8764	5.79459	0	1	0	0	0
-1.44884	-54.6994	95.4247	5.79459	0	1	0	0	0
21.0382	-71.3806	96.0319	5.69575	0	0.5	0.5
-16.8849	-30.5011	116.381	5.69575	0	0.5	0.5
61.278	-44.9563	94.7832	5.69575	0	0.5	0.5
63.9598	-30.6285	98.6456	5.69575	0	0.5	0.5
67.9199	-33.3829	-79.8278	5.79459	0	1	0	0	0
-116.675	20.3816	27.0442	5.69575	1	1	0
-97.4821	45.9473	22.0472	5.79459	0	1	0	0	0
-93.2292	10.1707	-21.4557	8	0.5	0.5	0.5	0	1
-59.2357	104.155	20.0688	5.69575	0	0.5	0.5
-84.9988	40.579	-19.5967	8	0.5	0.5	0.5	0	1
-88.026	23.5326	61.6249	8.29527	0	0	1
-68.153	67.9187	53.3124	8.29527	0	0	1
-104.706	3.20488	-33.5609	5.79459	0	1	0	0	0
-98.8174	47.4722	-9.02804	5.79459	0	1	0	0	0
-63.6794	85.9529	-25.6326	5.79459	0	1	0	0	0
-80.7814	74.6347	2.00472	5.79459	0	1	0	0	0
-34.6964	101.235	25.4479	5.79459	0	1	0	0	0
-79.2447	60.7287	-46.1769	5.79459	0	1	0	0	0
-83.0729	57.1846	43.9183	5.79459	0	1	0	0	0
-43.5934	100.819	-5.92227	5.79459	0	1	0	0	0
-94.084	42.6195	63.9662	5.69575	0	0.5	0.5
-64.8396	15.5415	87.4832	5.79459	0	1	0	0	0
-58.8581	87.5474	31.1639	5.79459	0	1	0	0	0
-101.099	29.9777	-31.309	5.79459	0	1	0	0	0
-46.5186	47.3022	87.7412	5.79459	0	1	0	0	0
-35.6257	17.9876	102.505	5.79459	0	1	0	0	0
-72.9935	20.2521	94.9887	5.69575	1	1	0
-6.12578	27.65	106.292	5.79459	0	1	0	0	0
56.7209	56.9141	75.1234	8.29527	0	0	1
19.7541	103.306	-32.2133	8.29527	0	0	1
-38.0327	73.6729	72.2898	8.29527	0	0	1
2.32602	73.38	81.9111	8.29527	0	0	1
9.03043	54.8047	94.9421	5.79459	0	1	0	0	0
43.3317	95.6146	61.1565	5.69575	0	0.5	0.5
53.8031	74.0019	-29.7392	8	0	1	1	0	1
10.5346	109.369	-5.20653	8.29527	0	0	1
-2.42804	-7.46533	95.8846	8	0.5	0.5	0.5	0	1
1.18523	31.899	90.7553	8	0	1	1	0	1
3.73679	92.5474	59.3381	8.29527	0	0	1
54.0438	77.8012	55.9129	8.29527	0	0	1
-13.0377	101.288	40.8755	5.79459	0	1	0	0	0
21.0223	104.723	26.2902	5.79459	0	1	0	0	0
51.0336	91.7166	32.9133	5.79459	0	1	0	0	0
64.4137	88.948	6.25491	5.79459	0	1	0	0	0
-44.3079	94.4277	62.2906	5.69575	0	0.5	0.5
60.1029	97.7632	39.8787	5.69575	0	0.5	0.5
92.1728	-27.4639	-2.32305	8	0	1	1	0	1
97.7103	-4.12468	50.3555	5.79459	0	1	0	0	0
108.955	-11.5725	9.74381	5.79459	0	1	0	0	0
100.57	23.9802	63.8013	5.69575	0	0.5	0.5
82.874	72.3056	1.95313	8.29527	0	0	1
108.839	10.6594	-11.8543	5.79459	0	1	0	0	0
94.4847	32.6231	45.9171	5.79459	0	1	0	0	0
107.994	50.7151	22.9259	5.69575	0	0.5	0.5
99.8686	43.2074	16.0957	5.79459	0	1	0	0	0
100.04	48.7505	48.7364	5.69575	0	0.5	0.5
-18.9437	114.712	35.2458	5.69575	1	1	0
20.9341	119.513	-6.25821	5.69575	0	0.5	0.5
-1.27782	58.0327	106.726	5.69575	1	1	0
21.0137	17.4054	106.562	5.79459	0	1	0	0	0
51.0271	30.265	92.6297	5.79459	0	1	0	0	0
-10.4032	15.2614	120.078	5.69575	1	1	0
78.6943	18.5807	74.5785	5.79459	0	1	0	0	0
11.5284	56.9455	106.702	5.69575	0	0.5	0.5
9.55721	80.962	90.0869	5.69575	0	0.5	0.5
72.0404	5.45335	97.6747	5.69575	0	0.5	0.5
79.1678	33.5218	85.8408	5.69575	1	1	0
