# Supplementary material for: Mechanistic model of radiotherapy-induced lung fibrosis using coupled 3D agent-based and Monte Carlo simulations
Source: Commun Med (Lond). 2024 Feb 9;4:16. doi: 10.1038/s43856-024-00442-w (PMC10858213; doi:10.1038/s43856-024-00442-w)
Supplement: Supplementary file 8 — Supplementary Software 1 [file 43856_2024_442_MOESM8_ESM.zip › code/HealthyStructure_phagFrac1.0_senescent1.0/exp_9/alv7.dat]

-6.84919	-112.49	-45.3767	5.69575	1	1	0
10.2679	-106.214	-26.7041	5.79459	0	1	0	0	0
-2.09088	-98.44	-71.1694	5.69575	0	0.5	0.5
-69.3018	-82.3751	-56.3166	5.69575	0	0.5	0.5
-70.9475	-89.6098	-41.1974	5.69575	1	1	0
-61.5808	-11.9884	-90.3553	8.29527	0	0	1
-57.8169	-83.2724	-42.6931	8.29527	0	0	1
-26.9638	-85.6052	-63.598	5.79459	0	1	0	0	0
-50.2744	-9.24016	-110.214	5.69575	0	0.5	0.5
-49.727	-22.1008	-108.622	5.69575	1	1	0
-76.4105	-70.6724	-62.6644	5.69575	1	1	0
-109	-20.8813	-49.4257	5.69575	0	0.5	0.5
-79.1557	-75.6398	-52.6594	5.69575	1	1	0
-85.8171	-54.7761	-41.6535	8.29527	0	0	1
-41.748	-90.9685	-68.8602	5.69575	1	1	0
-62.2183	-99.4607	-31.5651	5.69575	1	1	0
-84.6314	-23.427	-66.2473	8.29527	0	0	1
-32.916	-97.9747	-37.6495	5.79459	0	1	0	0	0
-43.0356	-59.4075	-81.9678	5.79459	0	1	0	0	0
-100.362	-31.4507	-32.2244	5.79459	0	1	0	0	0
-100.573	-3.37115	-44.4255	5.79459	0	1	0	0	0
-65.2767	-28.3548	-98.4625	5.69575	0	0.5	0.5
-76.0743	4.77425	-79.309	5.79459	0	1	0	0	0
-33.8923	-56.0192	-70.4877	8	0	1	1	0	1
-1.71983	26.1308	-92.5727	8	0.5	0.5	0.5	0	1
15.959	-28.9439	-104.915	8.29527	0	0	1
28.9026	-96.8215	-43.4768	5.79459	0	1	0	0	0
35.6222	-70.0089	-92.6806	5.69575	1	1	0
46.2859	-79.8239	-59.8813	8.29527	0	0	1
1.29107	-81.5088	-73.8556	8.29527	0	0	1
-13.8701	-6.40837	-108.934	5.79459	0	1	0	0	0
16.7269	-62.2468	-89.1378	5.79459	0	1	0	0	0
-19.6292	-42.6265	-99.4871	5.79459	0	1	0	0	0
35.7722	-39.5316	-109.167	5.69575	0	0.5	0.5
33.9186	-8.27948	-104.312	5.79459	0	1	0	0	0
39.4932	-57.822	-99.2814	5.69575	0	0.5	0.5
89.4323	-11.0326	-81.5039	5.69575	1	1	0
61.2589	13.1526	-90.4121	8.29527	0	0	1
67.3233	-45.8926	-73.9011	5.79459	0	1	0	0	0
68.3591	-52.7249	-85.4814	5.69575	1	1	0
82.4708	-5.55626	-89.0373	5.69575	1	1	0
92.0595	12.649	-78.2621	5.69575	1	1	0
98.4593	0.925369	-49.0398	8.29527	0	0	1
82.0691	-5.6282	-73.0219	8.29527	0	0	1
101.05	-36.7131	-23.2611	5.79459	0	1	0	0	0
60.4021	-25.5538	-88.3096	5.79459	0	1	0	0	0
74.0811	-22.8332	-93.5443	5.69575	0	0.5	0.5
74.6268	-64.8462	-48.2266	5.79459	0	1	0	0	0
-99.1186	14.3682	-68.7675	5.69575	1	1	0
-72.519	50.9332	-83.1066	5.69575	1	1	0
-49.4534	82.7879	-52.9199	8.29527	0	0	1
-99.1552	29.1021	-37.7002	5.79459	0	1	0	0	0
-73.8857	74.543	-32.928	8.29527	0	0	1
-39.6865	17.7907	-101.037	8.29527	0	0	1
-78.761	35.9748	-67.8418	8.29527	0	0	1
-55.485	34.4024	-88.5319	5.79459	0	1	0	0	0
-44.8318	63.5294	-77.8087	5.79459	0	1	0	0	0
-71.1861	26.8222	-94.726	5.69575	0	0.5	0.5
-46.6359	76.5359	-82.0192	5.69575	0	0.5	0.5
-90.8721	15.1619	-79.1978	5.69575	0	0.5	0.5
4.10226	107.665	-22.1677	8.29527	0	0	1
13.4011	29.27	-105.184	8.29527	0	0	1
-6.64819	79.7519	-75.4681	5.79459	0	1	0	0	0
20.867	55.6123	-92.5842	5.79459	0	1	0	0	0
8.61987	97.0846	-72.5271	5.69575	1	1	0
-35.4736	63.1281	-97.5519	5.69575	1	1	0
29.276	89.2479	-57.2514	8.29527	0	0	1
-14.1553	96.7475	-50.394	8.29527	0	0	1
62.0134	37.7954	-82.6186	5.79459	0	1	0	0	0
44.2245	68.4079	-73.9226	5.79459	0	1	0	0	0
68.429	67.7209	-53.209	5.79459	0	1	0	0	0
-32.9134	104.484	-9.99424	5.79459	0	1	0	0	0
31.9053	102.914	-22.1516	5.79459	0	1	0	0	0
-14.698	47.0676	-98.3291	5.79459	0	1	0	0	0
29.6472	92.0294	-73.5617	5.69575	0	0.5	0.5
24.3345	22.724	-116.839	5.69575	0	0.5	0.5
88.3506	38.6391	-52.9262	5.79459	0	1	0	0	0
72.0996	80.111	-56.0713	5.69575	0	0.5	0.5
52.8687	-104.367	32.7461	5.69575	0	0.5	0.5
32.9643	-97.834	37.9718	5.79459	0	1	0	0	0
19.5566	-108.088	51.9071	5.69575	1	1	0
13.9012	-107.952	15.9093	8.29527	0	0	1
-10.9671	-109.262	6.44055	5.79459	0	1	0	0	0
-119.871	-14.582	-13.3501	5.69575	0	0.5	0.5
-45.2937	-74.7788	66.7578	8.29527	0	0	1
-106.568	-26.6585	5.71664	8.29527	0	0	1
-59.9181	-37.4079	84.3236	5.79459	0	1	0	0	0
-42.2203	-70.957	49.3764	8	0	1	1	0	1
-66.9773	-78.7263	63.8444	5.69575	0	0.5	0.5
-65.8657	-80.8217	35.0651	8.29527	0	0	1
-42.6062	-96.8729	30.006	5.79459	0	1	0	0	0
-81.6142	-32.7853	66.0625	5.79459	0	1	0	0	0
-87.4331	-65.1699	14.4342	5.79459	0	1	0	0	0
-96.2199	-41.0046	34.064	5.79459	0	1	0	0	0
-90.1412	2.59509	62.9908	5.79459	0	1	0	0	0
-75.2059	-79.4024	-11.8038	5.79459	0	1	0	0	0
-106.93	-2.48056	25.6854	5.79459	0	1	0	0	0
-91.5664	-59.7864	52.9254	5.69575	0	0.5	0.5
-40.9725	-101.997	-4.22426	5.79459	0	1	0	0	0
32.9049	-87.0021	78.1524	5.69575	0	0.5	0.5
68.4006	-55.9495	38.0328	8	0	1	1	0	1
-42.9149	-50.9245	69.4297	8	0	1	1	0	1
-86.1003	-12.4782	41.0672	8	0.5	0.5	0.5	0	1
54.8154	-45.1729	83.9922	5.79459	0	1	0	0	0
52.7648	-96.09	9.08808	5.79459	0	1	0	0	0
-6.84641	-96.3783	52.5771	5.79459	0	1	0	0	0
0.695198	-76.6916	78.8448	5.79459	0	1	0	0	0
40.275	-78.2467	65.9952	5.79459	0	1	0	0	0
-33.335	-34.4198	99.0154	5.79459	0	1	0	0	0
-82.7076	-28.8349	84.1897	5.69575	1	1	0
-32.727	-3.58838	104.957	5.79459	0	1	0	0	0
-45.3592	-23.1348	110.305	5.69575	1	1	0
-23.1292	-67.7626	98.1488	5.69575	1	1	0
26.7561	-56.6118	90.439	8.29527	0	0	1
19.3074	-27.0153	116.861	5.69575	0	0.5	0.5
-34.058	6.15601	116.456	5.69575	0	0.5	0.5
51.8357	-27.1259	93.1517	8.29527	0	0	1
-14.9415	-51.7671	95.9005	8.29527	0	0	1
33.3924	12.0276	104.117	8.29527	0	0	1
15.0809	24.2933	106.219	5.79459	0	1	0	0	0
0.863213	-85.4987	86.3179	5.69575	0	0.5	0.5
57.1446	-16.4954	105.935	5.69575	0	0.5	0.5
120.465	-10.5589	-11.6765	5.69575	0	0.5	0.5
91.385	9.53726	60.4799	8.29527	0	0	1
107.625	-7.88264	-21.3266	8.29527	0	0	1
90.3552	-61.0458	-14.4431	8.29527	0	0	1
98.2162	-46.6847	16.5564	5.79459	0	1	0	0	0
70.6252	-58.9034	60.3529	5.79459	0	1	0	0	0
102.858	-64.6458	-0.980071	5.69575	0	0.5	0.5
100.594	-66.1631	-16.3378	5.69575	0	0.5	0.5
119.692	-17.0535	11.9567	5.69575	0	0.5	0.5
72.8133	-79.7878	-20.7878	8.29527	0	0	1
82.9392	-47.9723	-8.6527	8	0	1	1	0	1
75.6694	-74.0095	29.9458	8.29527	0	0	1
108.287	-5.49493	18.5424	8.29527	0	0	1
100.022	-11.195	44.3873	5.79459	0	1	0	0	0
104.156	-25.723	57.007	5.69575	0	0.5	0.5
68.9176	-60.3429	79.806	5.69575	0	0.5	0.5
82.5701	-21.6887	69.367	5.79459	0	1	0	0	0
72.2121	-46.18	86.0972	5.69575	0	0.5	0.5
0.0691147	30.8883	91.1123	8	0	1	1	0	1
-94.8004	55.2458	7.79568	5.79459	0	1	0	0	0
-52.5204	109.351	-6.61701	5.69575	0	0.5	0.5
10.8758	65.6243	69.4956	8	0.5	0.5	0.5	0	1
-107.786	20.9753	-6.49292	8.29527	0	0	1
-76.8124	78.2723	-8.5618	8.29527	0	0	1
-77.2528	59.6761	50.7027	8.29527	0	0	1
-59.8521	74.5322	54.4305	5.79459	0	1	0	0	0
-58.6689	92.6802	8.26629	5.79459	0	1	0	0	0
-39.0138	97.2539	33.4605	5.79459	0	1	0	0	0
-95.2584	72.9536	19.0659	5.69575	0	0.5	0.5
-69.1943	18.5009	83.4857	5.79459	0	1	0	0	0
-98.743	31.1671	37.1272	5.79459	0	1	0	0	0
42.4572	97.3441	28.6621	8.29527	0	0	1
58.7411	74.0984	17.7308	8	0.5	0.5	0.5	0	1
36.3146	49.4858	91.282	5.79459	0	1	0	0	0
21.0694	119.191	-10.4632	5.69575	1	1	0
92.8428	6.01741	24.4845	8	0.5	0.5	0.5	0	1
8.99562	105.347	30.3482	8.29527	0	0	1
13.646	73.8643	80.3672	8.29527	0	0	1
-7.44376	108.874	13.818	5.79459	0	0	0	86028
-12.5247	80.3692	74.0535	5.79459	0	1	0	0	0
45.8172	81.2273	58.3345	5.79459	0	1	0	0	0
-39.8403	68.4355	76.3501	5.79459	0	1	0	0	0
54.4003	93.8225	-18.3834	5.79459	0	1	0	0	0
-18.2983	115.774	31.9605	5.69575	0	0.5	0.5
-39.3913	32.0981	97.5604	5.79459	0	1	0	0	0
-74.4162	43.3797	85.6758	5.69575	1	1	0
4.56917	40.7837	114.349	5.69575	1	1	0
25.8383	30.1742	114.812	5.69575	0	0.5	0.5
-17.8054	26.3522	117.244	5.69575	0	0.5	0.5
1.46732	52.3271	80.7168	8	0.5	0.5	0.5	0	1
-7.9493	30.4444	105.403	5.79459	0	1	0	0	0
-29.0002	19.6845	116.325	5.69575	0	0.5	0.5
119.431	11.8129	18.8834	5.69575	1	1	0
105.373	25.9313	18.0011	8.29527	0	0	1
87.2369	42.6776	51.6561	5.79459	0	1	0	0	0
93.7528	50.6688	-27.2595	8.29527	0	0	1
92.4915	59.3259	5.07487	8.29527	0	0	1
68.8911	85.7316	2.02872	5.79459	0	1	0	0	0
65.5478	49.99	72.8319	5.79459	0	1	0	0	0
75.6129	73.2262	31.947	5.79459	0	1	0	0	0
