# Supplementary material for: Mechanistic model of radiotherapy-induced lung fibrosis using coupled 3D agent-based and Monte Carlo simulations
Source: Commun Med (Lond). 2024 Feb 9;4:16. doi: 10.1038/s43856-024-00442-w (PMC10858213; doi:10.1038/s43856-024-00442-w)
Supplement: Supplementary file 8 — Supplementary Software 1 [file 43856_2024_442_MOESM8_ESM.zip › code/HealthyStructure_phagFrac1.0_senescent1.0/exp_9/alv3.dat]

-74.7558	-46.0043	-83.9945	5.69575	1	1	0
-55.2275	-99.899	-41.5935	5.69575	1	1	0
-25.4026	-18.8433	-117.301	5.69575	1	1	0
-93.4789	-28.0742	-50.73	5.79459	0	1	0	0	0
-86.2489	-66.1083	-17.0533	5.79459	0	1	0	0	0
-97.651	-46.0324	-55.7243	5.69575	0	0.5	0.5
-16.9599	-91.4174	-78.1993	5.69575	0	0.5	0.5
-70.2108	-68.247	-71.9219	5.69575	1	1	0
-23.8688	-49.5288	-108.341	5.69575	0	0.5	0.5
-60.9537	-74.7886	-73.8328	5.69575	0	0.5	0.5
-87.9664	-81.4505	-19.6885	5.69575	1	1	0
-50.3004	-92.77	-60.1954	5.69575	1	1	0
-14.524	-40.3635	-101.29	8.29527	0	0	1
-96.1705	-45.4152	-28.0839	8.29527	0	0	1
-25.9852	-61.6013	-87.3501	5.79459	0	1	0	0	0
-56.4633	-80.4463	-49.3882	5.79459	0	1	0	0	0
-72.9019	-52.6602	-63.342	5.79459	0	1	0	0	0
-47.5218	-30.6559	-94.3499	5.79459	0	1	0	0	0
-15.1107	-4.13204	-108.879	5.79459	0	1	0	0	0
-56.4197	0.944606	-107.598	5.69575	0	0.5	0.5
-90.9355	-71.5287	-37.0712	5.69575	0	0.5	0.5
-62.4913	-86.9884	-57.3499	5.69575	0	0.5	0.5
-25.1017	-87.9042	-61.1781	5.79459	0	1	0	0	0
5.88881	-64.0348	-103.076	5.69575	0	0.5	0.5
97.0523	-68.986	-24.1182	5.69575	1	1	0
79.9312	-48.0079	-58.363	8.29527	0	0	1
10.2269	-37.5356	-115.093	5.69575	0	0.5	0.5
63.4711	-34.4055	-82.9921	5.79459	0	1	0	0	0
28.94	-41.2971	-97.76	5.79459	0	1	0	0	0
4.25702	-72.4184	-82.6889	5.79459	0	1	0	0	0
57.4281	-71.4207	-60.8366	5.79459	0	1	0	0	0
81.7405	-11.4426	-72.7156	5.79459	0	1	0	0	0
47.7411	-60.2892	-94.0526	5.69575	0	0.5	0.5
69.2448	-56.4663	-82.3203	5.69575	0	0.5	0.5
19.6996	-64.828	-100.842	5.69575	0	0.5	0.5
29.7172	-81.9122	-67.1363	5.79459	0	1	0	0	0
110.793	-39.173	-30.8275	5.69575	1	1	0
-94.5683	7.78575	55.6437	8.29527	0	0	1
-11.0861	-108.526	14.1119	8.29527	0	0	1
-97.5336	-39.318	32.2691	5.79459	0	1	0	0	0
-49.3288	-107.414	28.0866	5.69575	0	0.5	0.5
-88.546	-29.634	77.7261	5.69575	1	1	0
-50.3097	-76.9407	60.4075	8.29527	0	0	1
-38.9999	-93.9558	66.4172	5.69575	1	1	0
-27.3625	-98.8987	65.0405	5.69575	1	1	0
-57.576	-93.3924	7.92792	8.29527	0	0	1
-88.484	-27.3191	59.3601	8.29527	0	0	1
-33.5715	-100.748	28.6847	8.29527	0	0	1
-63.3492	-79.1171	42.7476	5.79459	0	1	0	0	0
-1.93051	-102.694	-39.3719	5.79459	0	1	0	0	0
-75.6155	-7.50937	79.5356	5.79459	0	1	0	0	0
-85.0331	-63.9635	27.8935	5.79459	0	1	0	0	0
-65.2793	-87.1033	-15.863	5.79459	0	1	0	0	0
-95.0565	-35.9021	66.6136	5.69575	0	0.5	0.5
-56.431	-29.6939	89.6316	5.79459	0	1	0	0	0
-22.0134	-105.893	-20.0506	5.79459	0	1	0	0	0
-54.8652	18.7985	93.4689	5.79459	0	1	0	0	0
-31.9936	-35.6858	99.0098	8.29527	0	0	1
-13.0719	-117.681	27.2036	5.69575	1	1	0
28.3357	-101.625	-31.1358	5.79459	0	1	0	0	0
32.116	-102.039	57.59	5.69575	0	0.5	0.5
13.6657	-90.1549	80.2823	5.69575	1	1	0
63.0601	29.3137	85.231	5.79459	0	1	0	0	0
13.855	32.7462	89.3935	8	0	1	1	0	1
87.9909	-13.195	36.5923	8	0.5	0.5	0.5	0	1
52.2609	-84.5097	69.9057	5.69575	0	0.5	0.5
66.3809	-87.0703	52.6521	5.69575	0	0.5	0.5
70.0942	-23.5669	96.3914	5.69575	0	0.5	0.5
8.09042	-97.5121	50.2588	8.29527	0	0	1
96.4805	-51.5219	-11.705	8.29527	0	0	1
75.5988	-41.9255	68.0226	8.29527	0	0	1
95.0949	-13.9794	4.125	8	0.5	0.5	0.5	0	1
74.3283	-74.8172	31.2679	8.29527	0	0	1
-15.1033	-68.4128	84.8032	8.29527	0	0	1
49.0063	-14.7583	97.3682	8.29527	0	0	1
62.3315	-66.1503	61.959	8.29527	0	0	1
94.7872	-48.4367	27.7357	8.29527	0	0	1
29.6003	-104.906	14.786	8.29527	0	0	1
17.6587	-63.7246	87.9053	8.29527	0	0	1
47.7845	-38.0991	91.4609	5.79459	0	1	0	0	0
33.6351	-98.4147	35.8222	5.79459	0	1	0	0	0
79.7667	-66.9199	-35.4824	5.79459	0	1	0	0	0
-5.65634	-83.7206	71.1257	5.79459	0	1	0	0	0
86.3713	-68.106	1.25084	5.79459	0	1	0	0	0
38.5208	-78.4074	66.8463	5.79459	0	1	0	0	0
61.8324	-90.3784	-10.4163	5.79459	0	1	0	0	0
61.2845	-67.0974	80.6353	5.69575	0	0.5	0.5
103.248	-16.8272	34.0081	5.79459	0	1	0	0	0
80.0934	-3.05772	75.3372	5.79459	0	1	0	0	0
118.923	-13.986	20.5313	5.69575	0	0.5	0.5
110.402	-10.385	49.6333	5.69575	1	1	0
21.7656	-8.82444	107.463	5.79459	0	1	0	0	0
17.9482	-45.8935	111.048	5.69575	1	1	0
-15.1018	-7.29866	108.714	8.29527	0	0	1
-74.0652	94.9048	-16.3531	5.69575	1	1	0
-92.538	40.9413	-43.134	8.29527	0	0	1
-29.6988	102.598	-26.3	5.79459	0	1	0	0	0
-59.8199	72.238	-57.4739	5.79459	0	1	0	0	0
-31.2285	77.2829	-88.3857	5.69575	1	1	0
-63.5696	47.9571	-91.7547	5.69575	1	1	0
-54.1318	49.6206	-62.154	8	0.5	0.5	0.5	0	1
-61.948	50.3778	-53.6666	8	0	1	1	0	1
-71.9775	-16.8588	-61.5671	8	0.5	0.5	0.5	0	1
-65.3216	29.0408	-83.6099	8.29527	0	0	1
-71.282	75.0392	-37.2559	8.29527	0	0	1
-81.1555	-5.64194	-74.0402	5.79459	0	1	0	0	0
-101.228	19.8819	-38.1795	5.79459	0	1	0	0	0
-52.1864	1.72747	-96.8104	5.79459	0	1	0	0	0
-66.299	87.3731	-8.38553	5.79459	0	1	0	0	0
-29.5744	37.3236	-99.158	5.79459	0	1	0	0	0
-53.7858	54.5441	-78.9432	5.79459	0	1	0	0	0
-27.0723	87.8589	-60.3979	5.79459	0	1	0	0	0
-76.0557	89.2276	-31.8417	5.69575	0	0.5	0.5
-105.718	-8.26668	-29.2467	5.79459	0	1	0	0	0
-7.17218	51.8743	-96.7348	8.29527	0	0	1
4.45645	109.539	-52.3568	5.69575	1	1	0
-54.8995	31.3288	-72.5222	8	0	1	1	0	1
54.5731	94.5093	-13.7761	5.79459	0	1	0	0	0
36.7012	36.4932	-109.914	5.69575	0	0.5	0.5
51.8074	-3.01641	-96.9892	5.79459	0	1	0	0	0
35.2241	87.5368	18.7627	8	0	1	1	0	1
42.5475	63.185	-94.6428	5.69575	1	1	0
4.0381	83.1809	-48.1675	8	0	1	1	0	1
12.3593	103.527	-35.062	8.29527	0	0	1
86.6521	46.8046	-48.9974	8.29527	0	0	1
66.9936	37.4584	-78.7955	8.29527	0	0	1
22.2744	58.0409	-90.7475	8.29527	0	0	1
49.0547	83.6874	-51.8659	8.29527	0	0	1
92.2643	7.73796	-59.3921	5.79459	0	1	0	0	0
104.868	16.2895	-28.937	5.79459	0	1	0	0	0
93.6269	55.1032	-17.2521	5.79459	0	1	0	0	0
46.8909	30.4679	-94.7257	5.79459	0	1	0	0	0
30.3055	85.2516	-62.5598	5.79459	0	1	0	0	0
0.295639	109.369	-11.7659	5.79459	0	1	0	0	0
19.1087	107.37	14.3731	5.79459	0	1	0	0	0
5.03586	79.9774	-75.3542	5.79459	0	1	0	0	0
12.3491	7.17529	-109.069	5.79459	0	1	0	0	0
0.609528	23.2224	-119.249	5.69575	0	0.5	0.5
-8.44539	115.663	-36.2035	5.69575	0	0.5	0.5
-109.851	3.26047	4.64453	8.29527	0	0	1
-45.0801	99.6959	11.3375	8.29527	0	0	1
-110.445	44.1638	24.737	5.69575	1	1	0
-57.9033	52.965	77.0838	5.79459	0	1	0	0	0
-16.2632	103.764	32.6874	5.79459	0	1	0	0	0
-55.0273	105.968	22.4189	5.69575	1	1	0
-102.014	36.8338	18.3293	5.79459	0	1	0	0	0
-37.31	76.1094	70.1093	5.79459	0	1	0	0	0
-105.745	2.73094	30.1753	5.79459	0	1	0	0	0
-99.4747	28.239	63.7749	5.69575	0	0.5	0.5
-111.149	48.6215	6.4568	5.69575	1	1	0
-91.1751	57.9525	20.7028	8.29527	0	0	1
-76.0805	61.7475	49.99	5.79459	0	1	0	0	0
-52.4279	86.927	42.3676	5.79459	0	1	0	0	0
-64.0164	77.8672	67.8122	5.69575	0	0.5	0.5
-121.033	-1.18154	10.5505	5.69575	0	0.5	0.5
-24.3237	118.864	6.29344	5.69575	0	0.5	0.5
-27.749	36.7734	99.8885	5.79459	0	1	0	0	0
69.1861	87.424	48.2724	5.69575	0	0.5	0.5
69.2037	42.9766	51.1795	8	0	1	1	0	1
55.8956	19.4004	75.8599	8	0.5	0.5	0.5	0	1
-6.03625	77.6428	77.6863	8.29527	0	0	1
3.21695	-54.1801	79.4333	8	0.5	0.5	0.5	0	1
52.1847	85.5346	45.3937	5.79459	0	1	0	0	0
14.0115	94.8835	53.859	5.79459	0	1	0	0	0
85.9128	33.8398	78.9542	5.69575	0	0.5	0.5
95.2265	75.4204	1.89227	5.69575	0	0.5	0.5
55.0069	102.263	35.7284	5.69575	0	0.5	0.5
53.1647	70.5743	65.5193	8.29527	0	0	1
85.9559	66.1034	18.4909	8.29527	0	0	1
56.8218	92.8722	15.6858	5.79459	0	1	0	0	0
101.925	40.5921	7.97244	5.79459	0	1	0	0	0
61.3289	39.9132	96.9825	5.69575	0	0.5	0.5
23.9386	64.7708	85.6253	5.79459	0	1	0	0	0
98.1892	11.6341	48.2031	8.29527	0	0	1
95.3355	39.4964	38.0943	8.29527	0	0	1
108.879	13.4757	7.98233	8.29527	0	0	1
114.74	39.4268	-6.33693	5.69575	0	0.5	0.5
50.9817	3.65635	110.215	5.69575	1	1	0
60.4904	12.4391	104.623	5.69575	0	0.5	0.5
10.2542	66.1176	101.406	5.69575	0	0.5	0.5
6.27426	18.4312	108.263	8.29527	0	0	1
25.7353	45.9155	96.5891	8.29527	0	0	1
