# Supplementary material for: Mechanistic model of radiotherapy-induced lung fibrosis using coupled 3D agent-based and Monte Carlo simulations
Source: Commun Med (Lond). 2024 Feb 9;4:16. doi: 10.1038/s43856-024-00442-w (PMC10858213; doi:10.1038/s43856-024-00442-w)
Supplement: Supplementary file 8 — Supplementary Software 1 [file 43856_2024_442_MOESM8_ESM.zip › code/HealthyStructure_phagFrac1.0_senescent1.0/exp_9/alv2.dat]

-54.5867	-103.05	-34.0718	5.69575	0	0.5	0.5
-29.7433	-113.51	-31.4767	5.69575	0	0.5	0.5
-7.01788	-105.944	-59.0466	5.69575	1	1	0
16.7869	-106.965	-19.4102	8.29527	0	0	1
5.82198	-96.7485	-52.0177	5.79459	0	1	0	0	0
61.8242	-103.389	-15.7628	5.69575	0	0.5	0.5
-25.6996	-106.05	-13.8881	5.79459	0	1	0	0	0
-117.499	1.83356	-30.8285	5.69575	1	1	0
-89.9213	-62.5554	-10.0487	5.79459	0	1	0	0	0
-104.897	30.819	-12.1229	5.79459	0	1	0	0	0
-71.0588	-80.5515	-56.7631	5.69575	1	1	0
-95.255	-27.7601	-47.496	8.29527	0	0	1
-98.6261	-10.5645	-70.1512	5.69575	1	1	0
18.1245	-94.4034	3.86925	8	0.5	0.5	0.5	0	1
-33.5019	-0.580673	-104.773	8.29527	0	0	1
-42.2694	-92.6427	-41.6007	8.29527	0	0	1
-106.841	11.5061	-23.5081	8.29527	0	0	1
-81.0086	-37.7061	-64.155	5.79459	0	1	0	0	0
-46.6401	-63.5849	-76.692	5.79459	0	1	0	0	0
-18.1146	-85.6196	-66.6419	5.79459	0	1	0	0	0
-32.2522	-32.1124	-100.143	5.79459	0	1	0	0	0
-69.3052	-71.2094	-47.1805	5.79459	0	1	0	0	0
-22.744	1.80888	-119.329	5.69575	0	0.5	0.5
-59.2908	-17.1322	-91.0554	5.79459	0	1	0	0	0
1.67506	-9.79346	-121.086	5.69575	0	0.5	0.5
38.9503	-90.8296	-48.3096	8.29527	0	0	1
61.2547	-66.2085	-62.9548	8.29527	0	0	1
-16.1935	-54.4947	-94.1706	8.29527	0	0	1
-13.8019	-17.02	-119.498	5.69575	0	0.5	0.5
16.3702	-32.0125	-103.958	5.79459	0	1	0	0	0
34.2722	-54.4561	-89.2185	5.79459	0	1	0	0	0
59.8882	-7.5164	-105.436	5.69575	0	0.5	0.5
36.5445	-80.1728	-83.6464	5.69575	0	0.5	0.5
74.4892	-33.56	-73.6552	8.29527	0	0	1
65.4572	-75.2344	-69.4155	5.69575	0	0.5	0.5
13.6554	-17.1621	-119.494	5.69575	0	0.5	0.5
-59.9482	68.5115	-61.7445	8.29527	0	0	1
-72.9748	79.2613	-56.1447	5.69575	1	1	0
-76.6826	56.2517	14.5257	8	0	1	1	0	1
-92.5962	36.2993	-46.9925	5.79459	0	1	0	0	0
-61.5332	43.0132	-60.1591	8	0.5	0.5	0.5	0	1
-117.447	23.5502	-20.2811	5.69575	0	0.5	0.5
-32.7602	43.9248	-95.3802	8.29527	0	0	1
-34.9794	82.6945	-63.5457	8.29527	0	0	1
-63.1192	89.4954	-10.3215	5.79459	0	1	0	0	0
5.94879	-6.7308	-109.63	5.79459	0	1	0	0	0
-94.4778	53.4413	17.8319	5.79459	0	1	0	0	0
-21.7264	64.8546	-86.1501	5.79459	0	1	0	0	0
-63.0789	80.5182	-40.4705	5.79459	0	1	0	0	0
-71.6836	30.3499	-77.7197	5.79459	0	1	0	0	0
-84.75	1.78429	-70.1017	5.79459	0	1	0	0	0
-86.7543	63.9336	-22.0452	5.79459	0	1	0	0	0
35.011	54.2248	-89.0724	5.79459	0	1	0	0	0
-12.8363	119.222	-19.5269	5.69575	0	0.5	0.5
14.816	93.9959	14.168	8	0	1	1	0	1
11.0965	69.5694	-98.9791	5.69575	0	0.5	0.5
15.2558	52.6093	-108.441	5.69575	1	1	0
44.4984	102.797	-47.0558	5.69575	1	1	0
-13.044	58.5518	-105.648	5.69575	0	0.5	0.5
-1.02875	64.4106	-71.4532	8	0	1	1	0	1
-4.87335	36.3984	-103.689	8.29527	0	0	1
35.7401	88.0857	-14.788	8	0	1	1	0	1
84.6612	40.5471	-57.3447	8.29527	0	0	1
46.6259	90.9911	-40.5733	8.29527	0	0	1
48.0533	96.7583	-20.7146	8.29527	0	0	1
78.8513	66.0078	-39.0567	8.29527	0	0	1
63.7463	65.1661	-61.5612	5.79459	0	1	0	0	0
64.4111	36.0602	-81.5529	5.79459	0	1	0	0	0
-20.2779	102.189	-35.3007	5.79459	0	1	0	0	0
13.5209	106.118	-25.6165	5.79459	0	1	0	0	0
23.7741	25.3537	-104.365	5.79459	0	1	0	0	0
26.068	87.1089	-61.9071	5.79459	0	1	0	0	0
4.84058	74.8315	-80.4814	5.79459	0	1	0	0	0
73.7352	7.15652	-81.3136	5.79459	0	1	0	0	0
-2.47974	-104.751	33.483	8.29527	0	0	1
-1.37053	-121.449	2.84529	5.69575	1	1	0
58.4287	-92.4709	11.6286	5.79459	0	1	0	0	0
24.6373	-102.708	60.0336	5.69575	1	1	0
27.1989	-105.924	11.8392	5.79459	0	1	0	0	0
-77.7864	-46.1932	62.5737	8.29527	0	0	1
-104.936	-31.1956	10.7328	8.29527	0	0	1
-42.8313	-70.3428	89.3156	5.69575	1	1	0
-10.8806	-88.9823	63.7477	5.79459	0	1	0	0	0
-89.326	-82.1666	-5.42509	5.69575	0	0.5	0.5
-72.616	0.261627	97.4	5.69575	0	0.5	0.5
-30.4472	-75.6622	90.0458	5.69575	0	0.5	0.5
-71.8853	62.7706	-12.1586	8	0.5	0.5	0.5	0	1
-67.6133	-72.2356	48.0672	8.29527	0	0	1
-102.476	19.0724	35.1399	8.29527	0	0	1
-72.4333	-82.6108	-5.37363	8.29527	0	0	1
-86.3222	-26.9986	62.6064	5.79459	0	1	0	0	0
-101.113	-14.6333	40.7679	5.79459	0	1	0	0	0
-44.7276	-88.5084	47.5994	5.79459	0	1	0	0	0
-85.4771	15.1082	67.5679	5.79459	0	1	0	0	0
-45.6008	-98.5527	17.5482	5.79459	0	1	0	0	0
-109.566	-9.40665	2.60858	5.79459	0	1	0	0	0
-30.1631	-63.4571	84.6361	5.79459	0	1	0	0	0
-62.3184	-21.2719	88.1132	5.79459	0	1	0	0	0
21.8282	-77.3054	91.1447	5.69575	0	0.5	0.5
-2.82715	-81.8782	89.7099	5.69575	1	1	0
82.2094	-5.29266	89.2947	5.69575	1	1	0
61.8991	-17.2051	89.2864	8.29527	0	0	1
68.5809	-67.3739	3.59143	8	0.5	0.5	0.5	0	1
18.1726	-82.8067	70.0914	5.79459	0	1	0	0	0
81.2242	7.38835	90.0443	5.69575	0	0.5	0.5
10.4154	-81.7464	89.2693	5.69575	1	1	0
35.8057	-81.0194	-37.5313	8	0	1	1	0	1
83.5197	-6.90775	71.2513	8.29527	0	0	1
46.9462	-86.5126	49.1083	5.79459	0	1	0	0	0
52.6692	-61.8822	74.1387	5.79459	0	1	0	0	0
76.3665	-42.8809	66.5536	5.79459	0	1	0	0	0
56.5189	-42.0486	98.982	5.69575	0	0.5	0.5
46.1123	-88.6732	69.0697	5.69575	0	0.5	0.5
-30.8714	-22.1675	103.226	8.29527	0	0	1
11.246	-16.7777	108.13	8.29527	0	0	1
-20.5519	0.146057	108.063	5.79459	0	1	0	0	0
18.7113	-53.248	94.4168	5.79459	0	1	0	0	0
62.0807	-17.0721	103.034	5.69575	0	0.5	0.5
-13.454	-46.4475	111.45	5.69575	0	0.5	0.5
-103.941	53.0039	33.8626	5.69575	0	0.5	0.5
-109.75	46.0408	24.3933	5.69575	1	1	0
-67.2895	44.3942	-52.5058	8	0.5	0.5	0.5	0	1
-76.0725	47.5247	63.6739	5.79459	0	1	0	0	0
-49.0488	111.027	-5.21585	5.69575	1	1	0
-55.138	84.6544	43.5136	8.29527	0	0	1
-75.536	74.9997	27.7372	5.79459	0	1	0	0	0
-117.031	32.2828	-4.60866	5.69575	0	0.5	0.5
-119.631	21.113	1.64143	5.69575	0	0.5	0.5
4.4702	78.2776	92.8038	5.69575	1	1	0
43.3055	-7.32401	85.5948	8	0	1	1	0	1
52.6725	82.9908	49.3774	8.29527	0	0	1
5.92514	106.739	25.9182	5.79459	0	1	0	0	0
66.741	101.368	5.49675	5.69575	0	0.5	0.5
-15.802	77.6991	76.244	5.79459	0	1	0	0	0
29.4441	86.3283	61.4856	5.79459	0	1	0	0	0
85.8113	45.7914	51.3768	5.79459	0	1	0	0	0
-17.5901	78.0281	91.4445	5.69575	0	0.5	0.5
-13.4262	120.566	6.59541	5.69575	0	0.5	0.5
-12.6809	119.227	19.5965	5.69575	1	1	0
23.1738	70.9121	80.8359	8.29527	0	0	1
0.158752	108.869	53.9206	5.69575	1	1	0
68.1096	86.3709	1.05478	8.29527	0	0	1
1.20049	30.9801	91.0729	8	0.5	0.5	0.5	0	1
15.553	108.793	4.70525	8.29527	0	0	1
-27.483	104.975	18.0256	8.29527	0	0	1
48.2448	96.0282	23.4737	8.29527	0	0	1
83.3713	64.6568	31.1249	8.29527	0	0	1
61.5855	50.5396	75.8484	8.29527	0	0	1
-45.3578	73.5688	68.0463	5.79459	0	1	0	0	0
89.1381	23.6146	59.9729	5.79459	0	1	0	0	0
25.7204	41.9219	98.3922	5.79459	0	1	0	0	0
47.7221	9.88602	98.6147	5.79459	0	1	0	0	0
-48.5758	98.5413	5.47792	5.79459	0	1	0	0	0
-57.8904	25.5624	89.9737	5.79459	0	1	0	0	0
-23.3521	33.1494	102.254	8.29527	0	0	1
16.3451	7.94127	108.489	5.79459	0	1	0	0	0
-17.5126	51.9693	95.3546	5.79459	0	1	0	0	0
99.1452	-35.1713	-32.1435	8.29527	0	0	1
85.2953	-69.4449	1.45132	5.79459	0	1	0	0	0
64.0354	-86.1852	-23.9077	5.79459	0	1	0	0	0
93.6865	-70.6678	-31.4454	5.69575	0	0.5	0.5
94.638	-34.1695	-68.0882	5.69575	1	1	0
58.2298	-16.5573	-91.8431	5.79459	0	1	0	0	0
100.152	-8.28831	-44.7313	5.79459	0	1	0	0	0
83.6089	-58.8474	-40.5775	5.79459	0	1	0	0	0
99.7875	52.1124	-45.68	5.69575	1	1	0
103.114	10.8423	-36.743	8.29527	0	0	1
103.76	36.2916	-4.09464	5.79459	0	1	0	0	0
91.3537	-74.7084	28.8627	5.69575	1	1	0
117.226	-31.7226	3.42677	5.69575	0	0.5	0.5
101.135	-30.7247	30.4578	8.29527	0	0	1
89.0017	-56.9009	30.6756	5.79459	0	1	0	0	0
104.758	-7.66423	61.0484	5.69575	0	0.5	0.5
111.066	47.2538	-13.8316	5.69575	1	1	0
110.642	24.1816	43.9715	5.69575	0	0.5	0.5
102.194	65.682	1.47209	5.69575	1	1	0
101.496	56.0753	36.2484	5.69575	1	1	0
102.329	8.16197	39.5233	8.29527	0	0	1
109.688	1.65186	8.11617	5.79459	0	1	0	0	0
93.475	74.1641	22.8458	5.69575	0	0.5	0.5
109.972	41.7874	30.329	5.69575	0	0.5	0.5
92.9816	77.588	-9.71692	5.69575	0	0.5	0.5
-8.67224	98.2997	48.6001	5.79459	0	1	0	0	0
