# Supplementary material for: Mechanistic model of radiotherapy-induced lung fibrosis using coupled 3D agent-based and Monte Carlo simulations
Source: Commun Med (Lond). 2024 Feb 9;4:16. doi: 10.1038/s43856-024-00442-w (PMC10858213; doi:10.1038/s43856-024-00442-w)
Supplement: Supplementary file 8 — Supplementary Software 1 [file 43856_2024_442_MOESM8_ESM.zip › code/HealthyStructure_phagFrac1.0_senescent1.0/exp_9/alv0.dat]

-65.992	-101.047	-13.8847	5.69575	0	0.5	0.5
-71.1933	-72.3511	-66.7592	5.69575	0	0.5	0.5
-105.254	-14.4215	-28.5243	8.29527	0	0	1
-82.9153	-87.294	-16.2702	5.69575	0	0.5	0.5
-66.2759	-15.6073	-86.3939	8.29527	0	0	1
-89.4813	-54.5294	-33.461	8.29527	0	0	1
-68.1469	-66.6502	-54.8974	5.79459	0	1	0	0	0
-86.4739	15.7703	-66.1328	5.79459	0	1	0	0	0
-84.8337	-35.2612	-60.497	5.79459	0	1	0	0	0
-100.815	7.97713	-43.2738	5.79459	0	1	0	0	0
-105.295	29.2285	-12.5998	5.79459	0	1	0	0	0
41.42	-112.725	-18.3714	5.69575	1	1	0
2.13364	-71.504	-98.1964	5.69575	0	0.5	0.5
47.4396	-102.617	-44.4869	5.69575	0	0.5	0.5
-6.5432	-79.8383	-75.3859	8.29527	0	0	1
10.4068	-88.0209	-65.1462	8.29527	0	0	1
34.7557	-66.563	-80.3828	5.79459	0	1	0	0	0
-42.4914	-84.543	-56.0978	5.79459	0	1	0	0	0
57.1645	-53.5191	-92.8864	5.69575	1	1	0
48.7585	-18.6032	-96.8322	5.79459	0	1	0	0	0
-6.12268	-22.5502	-93.325	8	0	1	1	0	1
-41.8027	-0.449094	-114.071	5.69575	1	1	0
-22.4064	-61.714	-88.2551	8.29527	0	0	1
-45.8481	-47.0891	-88.2076	8.29527	0	0	1
-26.5406	-25.4473	-103.673	5.79459	0	1	0	0	0
-14.9928	-101.303	-40.1612	5.79459	0	1	0	0	0
12.2928	-105.637	-28.1005	5.79459	0	1	0	0	0
-32.6272	-65.7989	-96.7845	5.69575	0	0.5	0.5
35.4092	-41.0576	-95.7103	5.79459	0	0	0	86078
42.9359	-100.322	-13.852	5.79459	0	1	0	0	0
60.0671	-17.5361	-104.136	5.69575	1	1	0
59.7312	-50.0981	-77.6038	8.29527	0	0	1
52.1197	-82.4564	-50.8377	5.79459	0	1	0	0	0
62.5353	-3.781	-104.091	5.69575	0	0.5	0.5
81.3727	-6.01649	-90.0122	5.69575	1	1	0
83.8881	-30.3973	-64.3335	8.29527	0	0	1
0.73616	-14.4102	-95.1178	8	0	1	1	0	1
88.2123	-63.8696	-15.468	8.29527	0	0	1
69.0982	-82.3219	-23.4211	5.79459	0	1	0	0	0
94.161	-40.2053	-40.2149	5.79459	0	1	0	0	0
107.376	-20.9345	-11.492	5.79459	0	1	0	0	0
-60.7231	-70.5975	78.0294	5.69575	1	1	0
-73.5189	-0.886123	96.7165	5.69575	1	1	0
-81.3411	-90.2389	-0.679428	5.69575	1	1	0
-111.004	-31.9974	37.6045	5.69575	0	0.5	0.5
-101.901	-17.3178	37.6348	5.79459	0	1	0	0	0
-48.5506	-77.0262	80.4344	5.69575	1	1	0
-106.445	-29.0016	50.8741	5.69575	1	1	0
-71.4253	-20.5381	81.0963	8.29527	0	0	1
-99.6452	-38.0001	58.1952	5.69575	1	1	0
-94.5785	-59.7549	47.3726	5.69575	1	1	0
-56.6609	-81.0837	48.1142	8.29527	0	0	1
-78.4816	-75.2025	16.8887	8.29527	0	0	1
-61.4556	-91.2307	-0.0370026	8.29527	0	0	1
-59.9169	7.32907	91.9579	5.79459	0	1	0	0	0
-91.4695	-61.0808	-1.57317	5.79459	0	1	0	0	0
-105.97	-29.1057	4.80818	5.79459	0	1	0	0	0
-50.573	-40.0628	89.0918	5.79459	0	1	0	0	0
-86.0662	-36.2648	58.1164	5.79459	0	1	0	0	0
-118.265	-21.2111	17.9815	5.69575	0	0.5	0.5
1.89272	-121.356	5.39116	5.69575	0	0.5	0.5
-30.5429	-84.5508	34.2605	8	0	1	1	0	1
10.7092	-78.0322	92.4997	5.69575	0	0.5	0.5
56.3354	-51.3499	58.694	8	0	1	1	0	1
9.41347	-9.90224	95.2308	8	0.5	0.5	0.5	0	1
-39.0122	-101.449	-16.9169	5.79459	0	1	0	0	0
-1.9482	-1.66896	96.1719	8	0	1	1	0	1
20.6605	-99.0854	67.1937	5.69575	0	0.5	0.5
-5.55772	-13.5672	95.0825	8	0.5	0.5	0.5	0	1
-33.4129	-78.2254	69.745	8.29527	0	0	1
12.1892	-95.2153	53.717	8.29527	0	0	1
57.0482	-32.211	88.3622	8.29527	0	0	1
25.8899	-74.9152	76.2721	8.29527	0	0	1
31.7038	-96.1815	42.9416	5.79459	0	1	0	0	0
44.5554	-98.8771	18.3885	5.79459	0	1	0	0	0
-24.3174	-94.0268	51.6491	5.79459	0	1	0	0	0
-35.7502	-102.681	16.691	5.79459	0	1	0	0	0
-10.8053	-48.8217	97.978	5.79459	0	1	0	0	0
-1.27606	-108.441	18.412	5.79459	0	1	0	0	0
15.8233	-92.7954	76.8022	5.69575	0	0.5	0.5
63.0099	-86.3698	57.7054	5.69575	1	1	0
117.044	-22.646	23.4024	5.69575	0	0.5	0.5
73.0607	-72.2448	64.8285	5.69575	1	1	0
69.3386	-64.5189	16.8807	8	0.5	0.5	0.5	0	1
76.6788	-52.8724	58.5223	8.29527	0	0	1
100.431	-42.3836	14.7404	5.79459	0	1	0	0	0
88.2567	-7.07975	65.2736	5.79459	0	1	0	0	0
68.3464	-81.473	28.1232	5.79459	0	1	0	0	0
68.9771	-16.4798	84.0867	5.79459	0	1	0	0	0
80.6116	-62.9073	40.5518	5.79459	0	1	0	0	0
53.5254	-38.1011	102.194	5.69575	0	0.5	0.5
-35.1013	-23.5048	113.909	5.69575	1	1	0
-14.161	-18.4028	107.521	5.79459	0	1	0	0	0
-96.3592	72.0101	-17.0101	5.69575	1	1	0
-93.9333	56.4379	-9.5553	5.79459	0	1	0	0	0
-115.031	31.6346	-22.9515	5.69575	0	0.5	0.5
-71.231	73.0151	-65.9913	5.69575	0	0.5	0.5
-77.5469	68.4481	-37.4343	8.29527	0	0	1
-66.2806	19.314	-85.6379	5.79459	0	1	0	0	0
-74.6137	92.3597	-25.7369	5.69575	0	0.5	0.5
-1.94821	34.1554	-104.545	8.29527	0	0	1
-37.0834	101.524	-20.4308	5.79459	0	1	0	0	0
-0.281799	100.223	-45.3359	5.79459	0	1	0	0	0
-17.697	108.567	0.262741	5.79459	0	1	0	0	0
45.8227	78.3648	-62.1228	5.79459	0	1	0	0	0
14.3909	-23.5065	-106.491	5.79459	0	1	0	0	0
-2.61224	16.3909	-94.7628	8	0.5	0.5	0.5	0	1
-44.4755	91.9922	-40.7352	8.29527	0	0	1
-38.954	86.439	-16.3209	8	0	1	1	0	1
60.5817	60.4831	-69.0771	8.29527	0	0	1
-10.9136	5.87268	-109.299	8.29527	0	0	1
20.4915	104.178	-28.7504	8.29527	0	0	1
-33.5	48.6303	-92.8054	8.29527	0	0	1
17.7928	80.7537	-72.5414	8.29527	0	0	1
-74.0923	54.0241	-60.7596	5.79459	0	1	0	0	0
-13.6037	79.9126	-74.3567	5.79459	0	1	0	0	0
38.0082	42.5027	-94.0622	5.79459	0	1	0	0	0
26.5194	15.9104	-105.563	5.79459	0	1	0	0	0
-45.1716	71.5589	-70.2781	5.79459	0	1	0	0	0
-46.9495	85.4087	-72.5312	5.69575	0	0.5	0.5
-21.35	2.70348	-119.571	5.69575	0	0.5	0.5
47.8708	105.49	-36.6066	5.69575	0	0.5	0.5
40.053	3.67366	-114.639	5.69575	0	0.5	0.5
44.2981	47.6365	-102.615	5.69575	0	0.5	0.5
4.14429	72.3577	-97.5043	5.69575	0	0.5	0.5
-39.7965	17.3468	-101.071	5.79459	0	1	0	0	0
62.4464	89.1841	15.705	5.79459	0	1	0	0	0
114.393	28.6816	-29.1819	5.69575	0	0.5	0.5
105.492	10.0196	-29.5128	5.79459	0	1	0	0	0
70.0689	75.9353	-63.9068	5.69575	0	0.5	0.5
93.4796	50.3104	-59.0791	5.69575	1	1	0
109.952	13.8697	-49.7803	5.69575	1	1	0
85.3025	67.0952	-17.9365	8.29527	0	0	1
60.5751	9.69881	-91.3049	8.29527	0	0	1
81.4209	60.5853	-42.4271	5.79459	0	1	0	0	0
95.444	20.0563	-50.8743	5.79459	0	1	0	0	0
54.9955	90.7613	-28.9463	5.79459	0	1	0	0	0
79.926	21.7723	-72.3727	5.79459	0	1	0	0	0
29.3514	114.797	-26.8567	5.69575	0	0.5	0.5
-63.164	35.017	97.6935	5.69575	0	0.5	0.5
-108.735	16.2827	3.4124	8.29527	0	0	1
-65.5273	87.1283	14.6571	8.29527	0	0	1
-75.8449	27.6411	90.7933	5.69575	0	0.5	0.5
-96.0099	15.7088	72.7683	5.69575	1	1	0
-95.704	15.2249	52.0476	8.29527	0	0	1
-90.1503	57.4366	25.9606	5.79459	0	1	0	0	0
-78.8116	42.7152	63.7507	5.79459	0	1	0	0	0
-60.0079	80.5421	44.8555	5.79459	0	1	0	0	0
18.1369	107.012	54.5843	5.69575	1	1	0
48.5988	30.1127	77.3748	8	0.5	0.5	0.5	0	1
-23.1546	82.0098	69.5576	8.29527	0	0	1
-9.0367	50.4239	97.3436	8.29527	0	0	1
41.583	101.824	-1.66301	8.29527	0	0	1
34.8327	110.688	35.9813	5.69575	0	0.5	0.5
47.4563	83.337	74.5838	5.69575	0	0.5	0.5
-1.12384	94.3331	76.55	5.69575	0	0.5	0.5
-58.7807	72.0684	-24.6264	8	0.5	0.5	0.5	0	1
29.2127	69.097	80.4447	8.29527	0	0	1
2.87277	105.32	31.6143	5.79459	0	1	0	0	0
-47.8625	66.2655	73.6075	5.79459	0	1	0	0	0
-35.2935	27.9916	100.354	5.79459	0	1	0	0	0
29.1127	79.0667	87.5433	5.69575	0	0.5	0.5
-29.3869	98.6496	38.7901	5.79459	0	1	0	0	0
103.146	-7.75583	37.4259	5.79459	0	1	0	0	0
92.2808	50.7645	31.7368	8.29527	0	0	1
72.3068	87.9191	42.4482	5.69575	1	1	0
87.5104	32.1331	58.39	8.29527	0	0	1
109.082	13.0362	-5.5793	8.29527	0	0	1
47.6032	89.7414	42.1949	5.79459	0	1	0	0	0
27.7257	85.5366	63.3623	5.79459	0	1	0	0	0
59.0643	45.7698	80.7251	5.79459	0	1	0	0	0
74.8181	68.8007	42.0561	5.79459	0	1	0	0	0
104.046	32.818	14.0492	5.79459	0	1	0	0	0
22.7451	-15.5352	106.496	5.79459	0	1	0	0	0
-37.8337	115.142	-8.41956	5.69575	1	1	0
-46.5397	112.22	-0.858002	5.69575	1	1	0
-10.6339	120.281	13.3926	5.69575	1	1	0
-36.3836	48.0092	105.505	5.69575	0	0.5	0.5
55.7406	38.9782	100.666	5.69575	0	0.5	0.5
4.77962	61.3655	104.744	5.69575	0	0.5	0.5
45.905	13.5771	99.0374	8.29527	0	0	1
13.2628	23.2266	106.699	8.29527	0	0	1
