# Supplementary material for: Mechanistic model of radiotherapy-induced lung fibrosis using coupled 3D agent-based and Monte Carlo simulations
Source: Commun Med (Lond). 2024 Feb 9;4:16. doi: 10.1038/s43856-024-00442-w (PMC10858213; doi:10.1038/s43856-024-00442-w)
Supplement: Supplementary file 8 — Supplementary Software 1 [file 43856_2024_442_MOESM8_ESM.zip › code/HealthyStructure_phagFrac1.0_senescent1.0/exp_9/alv1.dat]

-43.7967	-101.023	-51.3429	5.69575	1	1	0
-32.2085	-103.143	-20.5958	8.29527	0	0	1
55.922	-103.03	-31.8943	5.69575	1	1	0
-5.09346	-102.73	-38.996	8.29527	0	0	1
-38.0199	-77.2377	-68.475	5.79459	0	1	0	0	0
-21.7971	-107.522	7.98769	5.79459	0	1	0	0	0
11.3453	-107.412	-20.8324	5.79459	0	1	0	0	0
-99.1318	-27.21	-64.7487	5.69575	0	0.5	0.5
-51.9221	-73.8052	-81.3437	5.69575	0	0.5	0.5
-83.853	-43.4584	-56.3918	8.29527	0	0	1
-107.99	2.59116	-20.7715	8.29527	0	0	1
-55.1616	-76.7691	-56.2468	8.29527	0	0	1
-95.7977	-17.6245	-51.1095	8.29527	0	0	1
-66.3612	-82.7226	-29.2089	8.29527	0	0	1
-76.903	-0.770615	-78.6469	5.79459	0	1	0	0	0
-55.411	-44.9986	-98.3089	5.69575	0	0.5	0.5
-94.6023	-53.4212	-17.2215	5.79459	0	1	0	0	0
17.6296	-85.8001	-66.5398	8.29527	0	0	1
45.201	-87.6784	-48.6859	8.29527	0	0	1
38.5034	-65.5658	-58.9414	8	0.5	0.5	0.5	0	1
10.4511	-71.4483	-97.7027	5.69575	1	1	0
-3.18155	-61.2734	-91.2978	5.79459	0	1	0	0	0
-2.58956	-22.1872	-107.704	5.79459	0	1	0	0	0
-10.31	-57.6209	-76.348	8	0.5	0.5	0.5	0	1
49.0433	-71.0816	-85.4521	5.69575	0	0.5	0.5
44.4479	-75.4075	-39.9117	8	0.5	0.5	0.5	0	1
0.257523	-22.2528	-119.439	5.69575	1	1	0
-31.0436	-20.0107	-115.74	5.69575	1	1	0
-16.7679	-94.9064	-73.9697	5.69575	1	1	0
-2.25086	-77.1049	-93.8599	5.69575	1	1	0
27.3271	-12.9412	-105.763	8.29527	0	0	1
-22.1887	-53.0233	-93.788	8.29527	0	0	1
51.8468	-41.5799	-87.6529	8.29527	0	0	1
26.0445	-53.5197	-92.5058	5.79459	0	1	0	0	0
-11.218	11.4944	-108.821	5.79459	0	1	0	0	0
-39.5279	-10.2107	-102.143	5.79459	0	1	0	0	0
62.2912	-60.0843	-67.8947	5.79459	0	1	0	0	0
8.46368	-5.46323	-121.072	5.69575	0	0.5	0.5
-61.9904	-29.5973	-85.9139	5.79459	0	1	0	0	0
43.6675	-96.452	-29.8384	5.79459	0	1	0	0	0
85.96	-61.0579	-31.3498	5.79459	0	1	0	0	0
105.261	2.83553	-31.8126	8.29527	0	0	1
92.7549	-29.1715	-51.432	8.29527	0	0	1
76.8012	-29.8706	-72.8651	5.79459	0	1	0	0	0
92.0511	6.9879	-59.8144	5.79459	0	1	0	0	0
74.2457	-55.0099	-78.8757	5.69575	0	0.5	0.5
99.1026	-40.4657	-57.4645	5.69575	0	0.5	0.5
-57.6277	96.2304	-46.6761	5.69575	0	0.5	0.5
-111.978	44.2526	-16.2003	5.69575	0	0.5	0.5
-45.3517	82.6424	-76.6379	5.69575	1	1	0
-85.9954	22.0575	-82.9347	5.69575	1	1	0
-83.7866	78.8845	-38.9481	5.69575	0	0.5	0.5
9.52728	75.4184	-58.9642	8	0	1	1	0	1
-59.1114	102.006	-29.3354	5.69575	1	1	0
-90.4975	43.2055	-45.2049	8.29527	0	0	1
-93.7032	56.468	-11.4489	5.79459	0	1	0	0	0
-105.468	23.3375	-20.7838	5.79459	0	1	0	0	0
-69.9448	77.9478	-33.6431	5.79459	0	1	0	0	0
-66.072	62.8061	-61.5621	5.79459	0	1	0	0	0
-70.8579	28.8182	-79.0485	5.79459	0	1	0	0	0
-38.1923	64.134	-95.8551	5.69575	1	1	0
-24.85	60.5468	-88.4111	8.29527	0	0	1
0.722649	94.5121	-56.2755	5.79459	0	1	0	0	0
72.595	73.9669	-36.8627	5.79459	0	1	0	0	0
-33.3197	104.516	-52.212	5.69575	0	0.5	0.5
32.0244	72.4725	-76.3032	5.79459	0	1	0	0	0
74.0141	60.1992	-12.3878	8	0	1	1	0	1
28.4877	28.6975	-114.564	5.69575	0	0.5	0.5
-8.28632	115.71	-36.0895	5.69575	0	0.5	0.5
58.6837	68.8333	-62.5955	8.29527	0	0	1
39.7259	22.9701	-99.9711	8.29527	0	0	1
8.85527	55.6967	-94.4429	8.29527	0	0	1
-29.172	35.6933	-99.8748	8.29527	0	0	1
36.6189	95.7365	-39.9198	5.79459	0	1	0	0	0
-31.0488	80.8859	-67.775	5.79459	0	1	0	0	0
32.4506	42.9295	-95.9376	5.79459	0	1	0	0	0
69.594	13.3639	-84.1314	5.79459	0	1	0	0	0
-13.9313	80.4718	-89.945	5.69575	0	0.5	0.5
16.1683	80.5644	-89.4867	5.69575	0	0.5	0.5
27.6776	63.2	-99.9981	5.69575	0	0.5	0.5
100.2	67.515	-12.7134	5.69575	1	1	0
95.2883	28.3564	-69.828	5.69575	1	1	0
101.295	47.5381	-47.3221	5.69575	1	1	0
95.2444	48.1902	-26.5746	5.79459	0	1	0	0	0
81.4303	41.0697	-61.501	5.79459	0	1	0	0	0
11.0932	-120.755	-7.42221	5.69575	0	0.5	0.5
51.6365	-97.1271	0.0337524	5.79459	0	1	0	0	0
-55.7702	-85.3058	41.3836	5.79459	0	1	0	0	0
20.1405	-108.022	5.0677	8.29527	0	0	1
-13.6773	-102.115	38.5422	5.79459	0	1	0	0	0
-5.66754	-89.9399	63.0769	5.79459	0	1	0	0	0
-71.1536	-94.6567	27.1514	5.69575	0	0.5	0.5
-111.203	-31.4626	37.469	5.69575	0	0.5	0.5
-94.2608	-73.5793	21.4684	5.69575	1	1	0
-93.7373	-7.79608	20.1991	8	0.5	0.5	0.5	0	1
-72.2852	29.5727	56.1773	8	0	1	1	0	1
-76.3684	-3.51697	79.0917	5.79459	0	1	0	0	0
-96.6508	-50.0634	15.8849	5.79459	0	1	0	0	0
-68.2266	-62.483	78.7458	5.69575	1	1	0
-68.8996	-91.9519	39.4667	5.69575	0	0.5	0.5
-93.5476	-22.4178	53.3507	8.29527	0	0	1
-78.6252	-55.4141	1.68648	8	0	1	1	0	1
-59.3982	-91.7297	12.551	8.29527	0	0	1
-68.5254	-35.12	78.5548	8.29527	0	0	1
-107.922	-13.4129	16.5221	5.79459	0	1	0	0	0
-77.1307	-61.6051	48.5353	5.79459	0	1	0	0	0
-106.849	-56.9699	9.87782	5.69575	0	0.5	0.5
36.7227	-91.161	71.4214	5.69575	0	0.5	0.5
-65.1311	-62.3606	-33.5346	8	0	1	1	0	1
49.1428	-37.1039	91.1498	8.29527	0	0	1
-12.4385	-49.9483	97.2134	8.29527	0	0	1
34.0498	-74.5549	73.3633	5.79459	0	1	0	0	0
64.7866	-44.3833	92.6969	5.69575	1	1	0
-30.4212	-80.3274	68.7173	8.29527	0	0	1
50.8219	-93.5728	27.591	8.29527	0	0	1
0.269409	-71.0644	83.9629	5.79459	0	1	0	0	0
78.5297	-76.7741	6.23083	5.79459	0	1	0	0	0
-57.526	-21.1305	104.901	5.69575	1	1	0
-45.0726	-6.18787	100.151	5.79459	0	1	0	0	0
7.61701	-53.8287	108.648	5.69575	1	1	0
32.9408	-58.5602	101.22	5.69575	0	0.5	0.5
12.8207	-33.9525	115.937	5.69575	0	0.5	0.5
-2.14783	11.1647	120.957	5.69575	0	0.5	0.5
26.9628	-30.1506	114.559	5.69575	0	0.5	0.5
19.9928	-33.2142	102.943	5.79459	0	1	0	0	0
91.8527	-17.1347	58.0472	8.29527	0	0	1
104.721	-32.8067	7.56125	8.29527	0	0	1
107.518	-0.960175	23.2147	5.79459	0	1	0	0	0
76.374	6.08772	94.286	5.69575	1	1	0
107.3	2.3006	56.9334	5.69575	0	0.5	0.5
70.477	-92.5709	34.9789	5.69575	0	0.5	0.5
83.7024	-52.8013	48.0201	8.29527	0	0	1
20.8111	15.2325	92.6845	8	0	1	1	0	1
48.8032	-74.7346	35.8953	8	0.5	0.5	0.5	0	1
60.1709	-62.9426	67.2137	5.79459	0	1	0	0	0
88.1783	-59.6996	27.5779	5.79459	0	1	0	0	0
102.122	-38.2095	-14.5327	5.79459	0	1	0	0	0
-54.1416	67.3369	85.4068	5.69575	0	0.5	0.5
-106.644	49.4591	30.6957	5.69575	1	1	0
-99.1098	9.01765	46.8608	5.79459	0	1	0	0	0
-44.0066	58.656	96.8721	5.69575	1	1	0
-68.9238	20.2143	64.0036	8	0.5	0.5	0.5	0	1
-97.3247	43.9893	26.297	5.79459	0	1	0	0	0
-107.366	21.7547	9.96159	5.79459	0	0	0	86480
-66.6405	30.9706	81.8527	5.79459	0	1	0	0	0
-80.3064	51.2508	54.9931	5.79459	0	1	0	0	0
24.9123	66.2451	84.2079	8.29527	0	0	1
24.3562	106.509	12.7483	8.29527	0	0	1
46.6725	92.3791	37.253	5.79459	0	1	0	0	0
-41.2935	51.2534	88.129	5.79459	0	1	0	0	0
-40.5657	96.5753	-33.5802	5.79459	0	1	0	0	0
-36.1843	81.5894	82.4243	5.69575	0	0.5	0.5
57.2137	32.4314	88.1748	8.29527	0	0	1
-14.7049	44.2544	99.6259	8.29527	0	0	1
68.3668	86.1577	-1.68097	8.29527	0	0	1
-52.1392	77.1088	58.6151	8.29527	0	0	1
-35.0474	104.168	-4.55618	8.29527	0	0	1
-40.6544	98.8139	26.1348	8.29527	0	0	1
-26.5984	90.6125	56.4083	8.29527	0	0	1
-75.635	77.7843	18.1366	5.79459	0	1	0	0	0
36.2093	102.777	-15.0238	5.79459	0	1	0	0	0
42.0629	74.8237	68.7905	5.79459	0	1	0	0	0
-7.25122	108.087	-19.0964	5.79459	0	1	0	0	0
28.7584	9.54179	105.744	5.79459	0	1	0	0	0
67.6606	-3.69933	86.6508	5.79459	0	1	0	0	0
0.158745	86.6203	67.8004	5.79459	0	1	0	0	0
-2.87809	105.28	31.7465	5.79459	0	1	0	0	0
31.6147	114.002	27.6392	5.69575	0	0.5	0.5
-33.1151	106.382	48.4382	5.69575	0	0.5	0.5
-7.60819	19.069	108.067	5.79459	0	1	0	0	0
-57.5876	17.8672	105.472	5.69575	0	0.5	0.5
37.0014	17.6411	114.365	5.69575	1	1	0
-10.0133	-13.4666	108.712	5.79459	0	1	0	0	0
-7.75203	39.4369	114.65	5.69575	0	0.5	0.5
-16.6234	29.2595	116.737	5.69575	0	0.5	0.5
107.428	55.7471	10.55	5.69575	1	1	0
107.888	47.7171	29.0365	5.69575	0	0.5	0.5
99.4693	34.414	31.9616	8.29527	0	0	1
67.9675	48.9734	71.2883	5.79459	0	1	0	0	0
87.518	30.5833	59.2052	5.79459	0	1	0	0	0
75.9322	68.2743	40.9014	5.79459	0	1	0	0	0
103.617	36.9174	0.729004	5.79459	0	1	0	0	0
86.2917	67.3751	10.6928	5.79459	0	1	0	0	0
