# Supplementary material for: Mechanistic model of radiotherapy-induced lung fibrosis using coupled 3D agent-based and Monte Carlo simulations
Source: Commun Med (Lond). 2024 Feb 9;4:16. doi: 10.1038/s43856-024-00442-w (PMC10858213; doi:10.1038/s43856-024-00442-w)
Supplement: Supplementary file 8 — Supplementary Software 1 [file 43856_2024_442_MOESM8_ESM.zip › code/HealthyStructure_phagFrac1.0_senescent1.0/exp_9/alv16.dat]

-76.6024	-67.8458	-65.4936	5.69575	1	1	0
-47.0551	-76.8651	-63.068	5.79459	0	1	0	0	0
-71.0833	-53.826	-64.4188	8.29527	0	0	1
-32.2227	-101.052	-59.2454	5.69575	0	0.5	0.5
-66.6213	5.85866	-69.1575	8	0	1	1	0	1
-44.941	-96.151	-59.1202	5.69575	0	0.5	0.5
-55.0517	-95.6809	-50.7385	5.69575	1	1	0
-20.0562	-77.7444	-75.1901	8.29527	0	0	1
20.4294	-97.4675	-46.7197	8.29527	0	0	1
90.579	-36.9487	-50.3015	8.29527	0	0	1
41.5334	-74.548	-44.4191	8	0.5	0.5	0.5	0	1
79.5115	-21.6674	-72.8591	8.29527	0	0	1
17.3448	-92.4301	-76.9138	5.69575	0	0.5	0.5
27.0759	-11.9948	-91.5341	8	0.5	0.5	0.5	0	1
-38.6589	-43.1165	-93.5225	5.79459	0	1	0	0	0
-6.69495	-29.0089	-105.895	8.29527	0	0	1
35.8246	-77.9273	-68.8762	8.29527	0	0	1
16.613	-37.9191	-101.912	8.29527	0	0	1
57.6388	-77.1837	-53.1079	5.79459	0	1	0	0	0
78.8221	-68.0499	-35.4441	5.79459	0	1	0	0	0
60.7335	-41.1574	-81.9604	5.79459	0	1	0	0	0
31.607	-56.7871	-88.7481	5.79459	0	1	0	0	0
69.0475	-35.0797	-93.6043	5.69575	0	0.5	0.5
-46.0192	46.5348	-88.4124	8.29527	0	0	1
-13.8667	76.8534	-77.4679	5.79459	0	1	0	0	0
-74.0822	-14.4597	-80.0172	5.79459	0	1	0	0	0
-91.8475	1.13737	-60.5206	5.79459	0	1	0	0	0
-32.2229	52.5265	-104.702	5.69575	1	1	0
-37.9402	88.2562	-53.5853	8.29527	0	0	1
-71.1534	73.9635	-65.0115	5.69575	1	1	0
-115.332	-0.485077	-38.1865	5.69575	1	1	0
-76.1918	30.9548	-73.0498	8.29527	0	0	1
-59.541	35.8102	-66.5431	8	0.5	0.5	0.5	0	1
-75.5951	60.7628	-51.8967	5.79459	0	1	0	0	0
-46.1516	-10.2327	-99.3243	5.79459	0	1	0	0	0
-52.2597	64.3426	-72.3115	5.79459	0	1	0	0	0
-103.01	39.4963	-50.8811	5.69575	0	0.5	0.5
-89.8937	29.9706	-76.0398	5.69575	0	0.5	0.5
-6.79202	-41.947	-86.3122	8	0	1	1	0	1
-31.2072	-51.5424	-74.9998	8	0.5	0.5	0.5	0	1
-1.95556	47.449	-99.2208	5.79459	0	1	0	0	0
13.5625	91.293	-59.8469	8.29527	0	0	1
-16.1615	15.6917	-107.667	5.79459	0	1	0	0	0
65.0195	79.4042	-65.0233	5.69575	1	1	0
66.1469	67.5032	-56.2825	8.29527	0	0	1
50.9108	42.5283	-87.7464	8.29527	0	0	1
21.9182	-7.49139	-107.53	5.79459	0	1	0	0	0
59.1278	13.0198	-91.8389	5.79459	0	1	0	0	0
25.1469	69.9073	-81.1209	5.79459	0	1	0	0	0
-4.42718	82.6616	-88.9234	5.69575	0	0.5	0.5
25.2147	96.3074	-69.6345	5.69575	0	0.5	0.5
73.6846	54.3197	-79.874	5.69575	1	1	0
-8.75851	114.363	-40.0542	5.69575	1	1	0
-75.897	-86.8485	38.1692	5.69575	0	0.5	0.5
-94.2576	-39.1877	40.9741	8.29527	0	0	1
-59.4468	-91.2683	-15.3677	5.79459	0	1	0	0	0
-99.0307	-7.66139	47.2675	5.79459	0	1	0	0	0
-97.3293	-53.9541	48.7427	5.69575	1	1	0
-87.4761	-62.3276	56.7724	5.69575	1	1	0
-118.404	-13.8156	-23.444	5.69575	1	1	0
-73.6963	-61.192	8.93726	8	0	1	1	0	1
-77.3989	-64.4372	44.241	5.79459	0	1	0	0	0
-103.005	-36.5134	-12.5159	8.29527	0	0	1
-77.0247	-78.0827	8.38356	5.79459	0	1	0	0	0
-76.8056	-71.1195	-33.8069	5.79459	0	1	0	0	0
-47.9957	-95.5717	25.7384	5.79459	0	1	0	0	0
-91.473	-38.5835	-47.371	5.79459	0	1	0	0	0
-60.8324	-59.864	69.3954	5.79459	0	1	0	0	0
-99.7612	-45.2628	9.94951	5.79459	0	1	0	0	0
-27.2807	-117.212	16.6439	5.69575	0	0.5	0.5
-89.4546	-73.3322	37.1507	5.69575	0	0.5	0.5
-103.988	-40.8504	47.7598	5.69575	0	0.5	0.5
66.9306	-67.3905	55.4871	8.29527	0	0	1
31.3837	-86.8185	27.0698	8	0	1	1	0	1
29.5718	-117.237	11.8677	5.69575	0	0.5	0.5
85.9612	-42.4483	8.01788	8	0	1	1	0	1
70.4511	-57.6699	31.0854	8	0.5	0.5	0.5	0	1
30.5747	-103.657	-20.5047	8.29527	0	0	1
-10.8188	-109.3	6.04671	5.79459	0	1	0	0	0
61.4135	-90.7267	-9.85141	8.29527	0	0	1
6.33612	-102.633	39.0672	5.79459	0	1	0	0	0
91.3038	-60.9431	-7.0387	5.79459	0	1	0	0	0
32.5343	-102.566	22.8484	8.29527	0	0	1
37.5251	-89.5376	51.7193	5.79459	0	1	0	0	0
-29.8852	-96.3719	43.8102	5.79459	0	1	0	0	0
78.0389	-74.1022	22.7771	5.79459	0	1	0	0	0
-34.2459	-99.8234	-31.0243	5.79459	0	1	0	0	0
-6.85655	-106.26	-27.6017	5.79459	0	1	0	0	0
-5.34628	-100.346	68.279	5.69575	0	0.5	0.5
-33.9584	-72.0365	91.7468	5.69575	0	0.5	0.5
-28.4872	-45.1025	96.1992	8.29527	0	0	1
-59.0033	-29.1157	88.1526	5.79459	0	1	0	0	0
-33.6744	-59.9692	100.147	5.69575	1	1	0
-14.711	-93.3726	76.3219	5.69575	0	0.5	0.5
56.5605	-15.5143	106.396	5.69575	1	1	0
-2.55663	-77.6955	77.8241	5.79459	0	1	0	0	0
-23.6062	-82.2212	69.155	8.29527	0	0	1
3.11134	-84.0089	87.7101	5.69575	0	0.5	0.5
6.3875	-58.1781	93.137	5.79459	0	1	0	0	0
32.1919	-39.5122	97.4806	5.79459	0	1	0	0	0
75.0368	-21.7453	77.4378	5.79459	0	1	0	0	0
45.7707	-61.0543	79.2301	5.79459	0	1	0	0	0
13.6619	-55.7084	107.097	5.69575	0	0.5	0.5
-1.4417	-93.239	77.8739	5.69575	0	0.5	0.5
50.366	-59.3174	93.2986	5.69575	0	0.5	0.5
28.6664	-93.0128	72.7101	5.69575	1	1	0
-95.1875	68.5685	31.6049	5.69575	1	1	0
-86.9522	62.2607	25.7261	5.79459	0	1	0	0	0
-114.357	11.5647	39.3525	5.69575	1	1	0
-109.678	8.17989	1.93536	8.29527	0	0	1
-86.1079	-0.732803	68.4452	8.29527	0	0	1
-62.4168	70.4928	56.8763	5.79459	0	1	0	0	0
-101.5	26.211	33.3289	5.79459	0	1	0	0	0
-40.3254	99.7066	-23.0749	5.79459	0	1	0	0	0
-74.8601	80.3748	-5.98758	5.79459	0	1	0	0	0
-105.29	31.6262	-3.72028	5.79459	0	1	0	0	0
-83.5241	40.5413	58.9926	5.79459	0	1	0	0	0
-101.319	18.2589	-38.7446	5.79459	0	1	0	0	0
-101.492	37.8847	54.9913	5.69575	0	0.5	0.5
-72.9451	95.0789	19.973	5.69575	0	0.5	0.5
-112.249	44.7081	-12.6958	5.69575	0	0.5	0.5
-67.9804	88.2808	48.4258	5.69575	0	0.5	0.5
43.5713	99.4092	17.865	8.29527	0	0	1
89.1387	35.7036	5.91566	8	0	1	1	0	1
45.8849	83.7948	54.5252	5.79459	0	1	0	0	0
61.301	90.8124	-9.76132	8.29527	0	0	1
76.4625	74.3524	-26.9297	8.29527	0	0	1
69.1233	82.0004	24.4521	8.29527	0	0	1
77.8434	55.5678	54.3381	5.79459	0	1	0	0	0
79.1475	68.6633	33.4816	5.79459	0	1	0	0	0
-59.824	104.325	17.2385	5.69575	1	1	0
-1.1021	107.613	-22.7647	5.79459	0	1	0	0	0
-57.3847	91.096	22.5526	5.79459	0	1	0	0	0
-49.3386	104.821	36.5798	5.69575	0	0.5	0.5
-32.3148	104.958	6.28931	8.29527	0	0	1
32.3058	110.851	-37.8128	5.69575	1	1	0
-16.1889	105.807	25.352	5.79459	0	1	0	0	0
48.9197	107.419	28.7884	5.69575	0	0.5	0.5
0.932495	105.239	31.9998	8.29527	0	0	1
29.9097	100.664	-32.7233	5.79459	0	1	0	0	0
46.338	112.023	7.96388	5.69575	0	0.5	0.5
-51.2071	47.9821	84.7086	5.79459	0	1	0	0	0
-60.8729	17.3436	89.9649	5.79459	0	1	0	0	0
-93.2434	8.98962	77.3648	5.69575	0	0.5	0.5
37.9814	-0.275574	115.4	5.69575	0	0.5	0.5
16.1422	7.82123	108.528	8.29527	0	0	1
-12.3999	-12.7434	108.553	8.29527	0	0	1
46.2485	-10.5534	111.846	5.69575	1	1	0
-27.6075	87.932	60.0483	5.79459	0	1	0	0	0
48.2396	42.3903	89.3085	8.29527	0	0	1
-11.2697	2.47737	120.941	5.69575	1	1	0
70.4369	16.4514	97.611	5.69575	1	1	0
35.1574	-17.7344	102.711	8.29527	0	0	1
-7.38822	45.5935	99.8331	5.79459	0	1	0	0	0
18.9061	80.9304	72.0613	8.29527	0	0	1
-14.6139	65.8951	86.8578	8.29527	0	0	1
-19.5373	29.446	104.169	8.29527	0	0	1
69.4069	31.8112	79.1879	5.79459	0	1	0	0	0
20.0622	56.1222	92.4543	5.79459	0	1	0	0	0
57.0191	3.19386	94.014	5.79459	0	1	0	0	0
37.7197	29.5042	111.654	5.69575	0	0.5	0.5
37.7692	88.0521	74.7008	5.69575	0	0.5	0.5
80.473	56.1803	71.6085	5.69575	1	1	0
98.5957	14.2278	-69.545	5.69575	0	0.5	0.5
92.8314	12.9596	-57.5696	5.79459	0	1	0	0	0
104.03	32.2286	-53.8416	5.69575	0	0.5	0.5
117.95	-28.5641	5.63139	5.69575	1	1	0
115.228	-33.1511	19.5798	5.69575	0	0.5	0.5
98.7754	-70.1951	8.71597	5.69575	1	1	0
86.8216	-42.3929	52.5818	8.29527	0	0	1
100.685	-36.1079	25.6646	8.29527	0	0	1
103.966	-10.6177	-34.3265	5.79459	0	1	0	0	0
106.793	-25.8382	-5.25458	5.79459	0	1	0	0	0
95.7281	47.219	-26.58	5.79459	0	1	0	0	0
90.7282	39.2234	70.6386	5.69575	0	0.5	0.5
104.904	-0.587585	33.0877	8.29527	0	0	1
87.4005	-9.3098	39.1147	8	0.5	0.5	0.5	0	1
92.0028	32.7467	50.6275	8.29527	0	0	1
99.0194	47.6837	4.6384	5.79459	0	1	0	0	0
108.618	14.8623	-9.01549	5.79459	0	1	0	0	0
83.2705	37.7291	-61.1763	5.79459	0	1	0	0	0
121.211	6.87766	-4.41176	5.69575	0	0.5	0.5
-89.6867	58.2487	-25.7563	5.79459	0	1	0	0	0
25.3289	18.996	-105.345	5.79459	0	1	0	0	0
94.1688	-9.06348	56.1256	5.79459	0	1	0	0	0
