# Supplementary material for: Mechanistic model of radiotherapy-induced lung fibrosis using coupled 3D agent-based and Monte Carlo simulations
Source: Commun Med (Lond). 2024 Feb 9;4:16. doi: 10.1038/s43856-024-00442-w (PMC10858213; doi:10.1038/s43856-024-00442-w)
Supplement: Supplementary file 8 — Supplementary Software 1 [file 43856_2024_442_MOESM8_ESM.zip › code/HealthyStructure_phagFrac1.0_senescent1.0/exp_9/alv17.dat]

-48.9396	-91.325	-63.4395	5.69575	1	1	0
-31.1673	-74.2613	52.6246	8	0.5	0.5	0.5	0	1
-38.1493	-59.7433	-84.1159	5.79459	0	1	0	0	0
-53.3066	-74.056	-61.4338	5.79459	0	1	0	0	0
-70.9895	-22.0724	-96.0895	5.69575	0	0.5	0.5
-44.9614	-71.2774	-87.5088	5.69575	0	0.5	0.5
28.4658	-77.839	-72.3242	8.29527	0	0	1
-32.6112	-22.7977	-102.551	8.29527	0	0	1
-24.6814	-62.1685	-101.419	5.69575	1	1	0
55.6209	-84.925	-42.3562	5.79459	0	1	0	0	0
24.7241	-64.8043	-99.7449	5.69575	1	1	0
-28.1132	-19.1647	-116.625	5.69575	1	1	0
93.6017	-41.0355	-40.6794	5.79459	0	1	0	0	0
71.4144	-64.4625	-53.3345	8.29527	0	0	1
-8.78506	-43.1463	-100.803	8.29527	0	0	1
-10.9339	-76.7354	-78.052	5.79459	0	1	0	0	0
56.5683	-20.3009	-92.1298	5.79459	0	1	0	0	0
86.6361	-19.3848	-64.9492	5.79459	0	1	0	0	0
39.1712	-46.9715	-91.4291	5.79459	0	1	0	0	0
15.2481	-90.5624	-60.5471	5.79459	0	1	0	0	0
65.3555	-13.4954	-101.521	5.69575	0	0.5	0.5
18.9251	-74.9232	-93.7458	5.69575	0	0.5	0.5
88.8621	-21.9077	-79.8967	5.69575	1	1	0
73.7925	-46.579	-84.5279	5.69575	0	0.5	0.5
-60.8765	15.4693	-90.3037	5.79459	0	1	0	0	0
-53.9665	-12.3377	-95.0547	5.79459	0	1	0	0	0
-88.9994	-29.7801	-21.1465	8	0.5	0.5	0.5	0	1
-51.2389	39.5138	-88.9564	8.29527	0	0	1
-96.0291	-19.6881	-49.9078	8.29527	0	0	1
-25.4298	35.661	-100.904	5.79459	0	1	0	0	0
-57.6746	67.4555	-64.9877	5.79459	0	1	0	0	0
-70.5968	-33.9076	-77.2422	5.79459	0	1	0	0	0
-27.7134	93.874	-50.1961	5.79459	0	1	0	0	0
5.08844	72.8759	-82.2388	8.29527	0	0	1
39.604	78.108	-66.5633	5.79459	0	1	0	0	0
19.2469	99.9042	-41.8176	5.79459	0	1	0	0	0
72.4491	73.8046	-37.4527	5.79459	0	1	0	0	0
49.0141	94.2273	-58.9809	5.69575	0	0.5	0.5
46.6017	8.2477	-111.894	5.69575	1	1	0
-77.5327	30.7307	-47.952	8	0	1	1	0	1
42.3127	57.7973	-98.1275	5.69575	1	1	0
64.1411	50.2193	-73.9185	8.29527	0	0	1
90.489	17.0928	-60.163	5.79459	0	1	0	0	0
22.5863	11.4029	-107.051	5.79459	0	1	0	0	0
53.866	10.2627	-95.3579	5.79459	0	1	0	0	0
-0.339035	-15.6538	-108.88	5.79459	0	1	0	0	0
-18.6815	70.7163	-82.1596	5.79459	0	1	0	0	0
56.1517	37.607	-86.7912	5.79459	0	1	0	0	0
3.51753	41.1659	-101.946	5.79459	0	1	0	0	0
-40.8517	41.2477	-106.722	5.69575	0	0.5	0.5
12.0695	92.0717	-78.3392	5.69575	1	1	0
25.7623	31.7695	-114.398	5.69575	1	1	0
-8.45139	100.034	-68.4221	5.69575	1	1	0
0.986481	109.717	-52.1637	5.69575	0	0.5	0.5
50.626	102.475	-41.1812	5.69575	0	0.5	0.5
110.463	12.8444	-48.9167	5.69575	1	1	0
79.236	81.3306	-43.2252	5.69575	1	1	0
97.628	-1.03282	-72.3023	5.69575	0	0.5	0.5
-77.6389	-77.4089	8.94749	5.79459	0	1	0	0	0
-64.4613	-81.4259	36.2569	5.79459	0	1	0	0	0
-99.5946	-34.9736	-30.9575	8.29527	0	0	1
-85.1758	-86.6292	0.606003	5.69575	0	0.5	0.5
-73.4919	2.64328	62.0266	8	0.5	0.5	0.5	0	1
-100.879	-42.4871	-10.8708	8.29527	0	0	1
-41.3597	-100.795	15.1594	5.79459	0	1	0	0	0
-59.0484	-72.2939	23.2885	8	0.5	0.5	0.5	0	1
-66.812	-81.6494	-31.1373	5.79459	0	1	0	0	0
-43.0933	-86.5822	52.407	5.79459	0	1	0	0	0
-86.0408	-55.1828	40.6429	5.79459	0	1	0	0	0
-43.7633	-97.8029	-24.8869	5.79459	0	1	0	0	0
-60.8436	-105.148	1.3499	5.69575	0	0.5	0.5
82.5884	-42.9808	-24.234	8	0	1	1	0	1
56.1139	-88.4402	33.609	5.79459	0	1	0	0	0
88.0691	-63.446	17.845	5.79459	0	0	0	86351
-13.4545	-109.133	3.01105	5.79459	0	1	0	0	0
21.9228	-103.383	-30.5163	5.79459	0	1	0	0	0
64.4822	-90.1878	49.6801	5.69575	0	0.5	0.5
-8.44887	-102.252	65.0623	5.69575	1	1	0
51.6677	-109.942	-1.76337	5.69575	1	1	0
14.1326	-101.101	40.973	5.79459	0	1	0	0	0
17.5663	-86.4696	65.6843	5.79459	0	1	0	0	0
15.5197	-108.534	8.92288	8.29527	0	0	1
59.4594	-71.5838	58.6545	5.79459	0	1	0	0	0
90.2205	-45.5396	43.4327	5.79459	0	1	0	0	0
74.965	-79.3245	-13.7068	5.79459	0	1	0	0	0
55.245	-95.0012	4.77107	5.79459	0	1	0	0	0
54.4338	-106.532	21.1602	5.69575	0	0.5	0.5
35.0367	-113.751	-24.3535	5.69575	0	0.5	0.5
54.5068	-107.364	-16.1835	5.69575	0	0.5	0.5
34.4902	-93.1897	69.8999	5.69575	0	0.5	0.5
-89.0636	-28.3387	58.0052	5.79459	0	1	0	0	0
-64.451	-14.4179	87.967	8.29527	0	0	1
-82.8433	-3.02219	72.3068	5.79459	0	1	0	0	0
-66.3491	-51.7093	70.8798	8.29527	0	0	1
-9.81088	-14.1339	108.646	8.29527	0	0	1
42.4551	-13.1175	100.629	8.29527	0	0	1
22.9958	-33.9051	102.086	8.29527	0	0	1
34.1855	-14.0906	88.8114	8	0	1	1	0	1
-34.4804	-35.2257	111.041	5.69575	0	0.5	0.5
8.17694	-58.3441	92.8929	8.29527	0	0	1
64.012	-30.6063	64.9707	8	0	1	1	0	1
-16.8412	-83.7979	69.2408	5.79459	0	1	0	0	0
44.4648	-57.7805	82.3668	5.79459	0	1	0	0	0
76.4218	-1.77885	79.0983	5.79459	0	1	0	0	0
-30.9207	-54.3021	90.5273	5.79459	0	1	0	0	0
1.67712	-77.9718	93.1531	5.69575	0	0.5	0.5
105.355	-28.4239	-13.8687	8.29527	0	0	1
89.9597	-80.2047	-15.309	5.69575	1	1	0
105.01	-49.5001	-35.812	5.69575	1	1	0
102.264	-38.9919	11.0364	5.79459	0	1	0	0	0
94.8994	-34.7746	67.429	5.69575	0	0.5	0.5
70.3298	-95.0765	-27.8223	5.69575	0	0.5	0.5
82.6953	-20.4455	86.622	5.69575	1	1	0
82.3712	-30.5754	66.1783	8.29527	0	0	1
-62.0593	79.2195	44.4174	8.29527	0	0	1
-93.1704	34.2784	-47.378	8.29527	0	0	1
-64.4155	88.4408	11.3517	8.29527	0	0	1
-9.86543	92.7409	58.325	5.79459	0	1	0	0	0
-111.337	-3.66347	48.4818	5.69575	1	1	0
-97.4434	43.8422	-26.1275	8.29527	0	0	1
-108.767	8.40553	-14.1018	8.29527	0	0	1
-101.429	21.3996	-36.8	8.29527	0	0	1
-42.7968	85.7961	53.9288	8.29527	0	0	1
-50.4458	75.376	32.0804	8	0.5	0.5	0.5	0	1
-66.6679	58.2164	65.3165	5.79459	0	1	0	0	0
-108.085	16.7543	11.7005	8.29527	0	0	1
-108.771	-14.7117	7.24631	8.29527	0	0	1
-99.0145	-0.0940094	-47.9178	8.29527	0	0	1
-62.9348	82.4071	-36.7189	5.79459	0	1	0	0	0
-101.522	11.0442	40.8808	5.79459	0	1	0	0	0
-82.8566	72.3163	-2.26437	5.79459	0	1	0	0	0
-89.1794	55.3587	32.9007	5.79459	0	1	0	0	0
-87.6608	25.5609	61.337	5.79459	0	1	0	0	0
-62.0709	26.0347	87.0022	5.79459	0	1	0	0	0
-58.3657	79.5042	70.9396	5.69575	0	0.5	0.5
-89.0425	14.9304	33.2247	8	0	1	1	0	1
90.0972	48.4448	40.4424	5.79459	0	1	0	0	0
61.4152	90.9413	7.60623	8.29527	0	0	1
-41.5996	70.9099	49.962	8	0.5	0.5	0.5	0	1
32.9934	90.3535	1.77809	8	0	1	1	0	1
52.8407	72.7328	63.3861	8.29527	0	0	1
43.836	99.508	-16.6304	5.79459	0	1	0	0	0
46.5583	94.6636	31.1627	5.79459	0	1	0	0	0
66.5552	85.852	54.4035	5.69575	0	0.5	0.5
52.3671	93.9151	56.5469	5.69575	0	0.5	0.5
-62.6294	98.8691	-32.5939	5.69575	0	0.5	0.5
-30.9315	108.463	45.1537	5.69575	1	1	0
-37.9217	102.267	-14.2597	8.29527	0	0	1
15.1294	102.013	38.2678	8.29527	0	0	1
42.6736	110.571	-26.7017	5.69575	0	0.5	0.5
5.11816	115.392	-37.6608	5.69575	0	0.5	0.5
-20.1524	106.374	19.4547	8.29527	0	0	1
5.56071	109.249	-11.5649	8.29527	0	0	1
-38.6091	54.9148	87.1418	5.79459	0	1	0	0	0
-85.5044	34.3122	79.1933	5.69575	0	0.5	0.5
-64.4291	23.9329	100.18	5.69575	0	0.5	0.5
-84.1989	14.9651	86.2931	5.69575	0	0.5	0.5
-78.4647	55.2724	74.4859	5.69575	0	0.5	0.5
-8.10033	72.2741	82.5278	8.29527	0	0	1
22.5592	57.2099	91.2037	8.29527	0	0	1
38.1239	28.5788	99.1454	8.29527	0	0	1
2.83147	51.4292	97.1958	5.79459	0	1	0	0	0
-14.174	25.019	106.175	5.79459	0	1	0	0	0
78.7148	33.6766	69.0642	5.79459	0	1	0	0	0
-35.7337	-11.3285	103.416	5.79459	0	1	0	0	0
19.5739	12.6882	107.498	5.79459	0	1	0	0	0
59.0362	19.3067	104.412	5.69575	1	1	0
-35.746	21.1508	114.17	5.69575	0	0.5	0.5
108.373	11.1574	15.1922	8.29527	0	0	1
96.8956	50.1649	-13.9595	5.79459	0	1	0	0	0
103.286	62.5145	-13.5535	5.69575	0	0.5	0.5
109.427	45.6979	-26.4061	5.69575	1	1	0
81.4574	68.6686	27.3736	8.29527	0	0	1
102.35	6.41431	39.791	5.79459	0	1	0	0	0
104.364	19.246	-28.9441	5.79459	0	1	0	0	0
97.6384	71.3459	11.6796	5.69575	0	0.5	0.5
89.0684	82.2134	-8.23038	5.69575	0	0.5	0.5
118.067	12.3496	-25.8391	5.69575	0	0.5	0.5
105.668	24.3767	54.7714	5.69575	1	1	0
80.6891	90.0098	-12.1396	5.69575	1	1	0
101.939	52.8791	-39.6515	5.69575	1	1	0
-15.1824	-101.434	-39.7567	5.79459	0	1	0	0	0
