# Supplementary material for: Mechanistic model of radiotherapy-induced lung fibrosis using coupled 3D agent-based and Monte Carlo simulations
Source: Commun Med (Lond). 2024 Feb 9;4:16. doi: 10.1038/s43856-024-00442-w (PMC10858213; doi:10.1038/s43856-024-00442-w)
Supplement: Supplementary file 8 — Supplementary Software 1 [file 43856_2024_442_MOESM8_ESM.zip › code/HealthyStructure_phagFrac1.0_senescent1.0/exp_9/alv15.dat]

-10.0563	-50.5839	-81.2139	8	0	1	1	0	1
-34.5565	-80.0137	-84.6378	5.69575	1	1	0
-101.43	-21.6831	-36.6317	5.79459	0	1	0	0	0
-85.7504	-5.86733	-68.6473	8.29527	0	0	1
-33.2556	-62.259	-98.8826	5.69575	1	1	0
9.9998	-29.294	-105.555	5.79459	0	1	0	0	0
-58.8752	-52.3785	-76.7477	8.29527	0	0	1
-16.9083	-50.4009	-96.2997	5.79459	0	1	0	0	0
-45.1019	-77.5255	-63.6837	5.79459	0	1	0	0	0
-56.9391	-29.3528	-89.4223	5.79459	0	1	0	0	0
66.6192	-14.1379	-67.9521	8	0.5	0.5	0.5	0	1
87.4892	-18.7888	-63.9736	5.79459	0	1	0	0	0
39.9242	-40.8841	-93.9923	5.79459	0	1	0	0	0
68.3472	-40.9824	-75.8228	5.79459	0	1	0	0	0
1.43286	-71.3986	-64.4644	8	0.5	0.5	0.5	0	1
35.905	-88.9419	7.45969	8	0	1	1	0	1
19.0129	-70.7826	-82.0264	8.29527	0	0	1
-0.563049	19.6393	-94.1778	8	0	1	1	0	1
52.668	-7.22554	-96.301	5.79459	0	1	0	0	0
90.4806	-47.1926	-41.0624	5.79459	0	1	0	0	0
49.293	-77.1114	-61.0249	5.79459	0	1	0	0	0
-5.89314	-76.7099	-78.6188	5.79459	0	1	0	0	0
-13.1328	-87.3222	-83.4398	5.69575	0	0.5	0.5
17.9375	-95.4945	-72.9311	5.69575	0	0.5	0.5
53.4025	-33.4964	-103.856	5.69575	1	1	0
67.7513	-90.8324	-43.8079	5.69575	1	1	0
108.343	-15.6086	-52.7073	5.69575	1	1	0
-31.2677	-116.835	-11.5005	5.69575	0	0.5	0.5
-114.984	-25.387	-29.901	5.69575	0	0.5	0.5
-111.026	-21.1456	44.5633	5.69575	1	1	0
-57.4729	-93.2302	-10.2471	8.29527	0	0	1
-111.967	-34.9425	31.6582	5.69575	1	1	0
-32.6903	-104.22	-13.0003	5.79459	0	1	0	0	0
-43.0135	-97.0287	28.9011	5.79459	0	1	0	0	0
-84.2865	-64.1484	-29.6778	5.79459	0	1	0	0	0
-114.695	-38.6791	10.4368	5.69575	0	0.5	0.5
-117.675	-24.8725	-17.14	5.69575	0	0.5	0.5
-58.2188	-84.3539	-39.9375	8.29527	0	0	1
-107.213	-2.7195	24.4556	8.29527	0	0	1
-120.8	-12.2371	-4.19128	5.69575	1	1	0
-116.576	-34.1211	-2.40314	5.69575	1	1	0
-23.6635	-91.4049	18.457	8	0.5	0.5	0.5	0	1
-31.6508	-87.0163	59.3819	8.29527	0	0	1
-100.319	-38.0971	-24.1803	8.29527	0	0	1
-7.78833	-109.254	-10.1483	8.29527	0	0	1
-90.1868	-62.9764	0.555786	8.29527	0	0	1
-91.0121	-40.9521	46.2564	8.29527	0	0	1
-65.8702	-77.7448	41.4349	5.79459	0	1	0	0	0
-11.4765	-96.0209	-52.424	5.79459	0	1	0	0	0
-70.0074	-56.3124	63.4656	5.79459	0	1	0	0	0
-41.5622	-90.2457	69.9205	5.69575	0	0.5	0.5
-85.3886	-82.1709	26.77	5.69575	0	0.5	0.5
-115.846	-19.5857	30.9182	5.69575	0	0.5	0.5
-94.471	-47.4516	59.8642	5.69575	0	0.5	0.5
-78.3688	-88.2396	-28.8446	5.69575	1	1	0
-48.3322	-2.26672	111.439	5.69575	0	0.5	0.5
-87.8151	-31.371	77.8793	5.69575	1	1	0
-76.9566	-27.2842	73.7054	5.79459	0	1	0	0	0
-12.3071	-76.3295	93.7127	5.69575	1	1	0
8.02127	-107.344	22.6497	5.79459	0	1	0	0	0
41.5346	-38.6072	77.7164	8	0.5	0.5	0.5	0	1
68.7548	-81.0578	-28.327	8.29527	0	0	1
81.9501	-63.2027	63.6356	5.69575	1	1	0
87.8683	-60.5406	26.7206	5.79459	0	1	0	0	0
11.3377	-101.594	-40.6207	8.29527	0	0	1
3.50552	-94.309	56.5113	8.29527	0	0	1
74.7379	-82.3241	48.9581	5.69575	0	0.5	0.5
36.2076	-98.489	61.2276	5.69575	1	1	0
-19.8955	-93.1204	-13.7202	8	0.5	0.5	0.5	0	1
34.0233	-97.4848	37.9359	5.79459	0	1	0	0	0
102.694	-39.247	-3.68954	5.79459	0	1	0	0	0
86.1946	-67.5104	-10.6222	5.79459	0	1	0	0	0
44.5234	-100.5	-4.17661	5.79459	0	1	0	0	0
66.0458	-84.79	23.4221	5.79459	0	1	0	0	0
-19.2928	-67.5707	84.6294	5.79459	0	1	0	0	0
55.4294	-74.0602	59.5203	5.79459	0	1	0	0	0
116.319	-27.2225	22.1068	5.69575	0	0.5	0.5
109.277	-12.4079	-2.14308	8.29527	0	0	1
71.8008	-24.0324	79.794	8.29527	0	0	1
-14.2437	-11.4521	108.471	8.29527	0	0	1
20.0284	-39.3656	100.743	8.29527	0	0	1
23.301	-78.4555	73.4969	8.29527	0	0	1
73.3929	-4.61012	81.806	5.79459	0	1	0	0	0
39.2174	-17.7938	101.219	5.79459	0	1	0	0	0
3.33266	-24.5802	107.167	5.79459	0	1	0	0	0
91.8436	-38.3735	46.8213	5.79459	0	1	0	0	0
-49.215	56.6888	-80.4007	8.29527	0	0	1
-60.1327	58.7095	-46.8266	8	0	1	1	0	1
-40.699	20.8825	-100.038	8.29527	0	0	1
-59.2042	41.5996	-82.8513	5.79459	0	1	0	0	0
-100.842	6.71278	-67.4222	5.69575	1	1	0
-89.7371	30.2104	-55.9772	5.79459	0	1	0	0	0
-73.7993	11.4611	-80.7608	5.79459	0	1	0	0	0
-7.73859	-1.32096	-109.719	5.79459	0	1	0	0	0
-40.5384	-6.13442	-102.074	5.79459	0	1	0	0	0
-85.7455	55.0237	-41.474	5.79459	0	1	0	0	0
-97.4541	35.6672	-63.1804	5.69575	0	0.5	0.5
2.46094	94.3747	-56.4567	5.79459	0	1	0	0	0
9.60156	28.7704	-105.736	5.79459	0	1	0	0	0
54.4539	89.8119	-61.0615	5.69575	1	1	0
10.3472	52.842	-95.9201	8.29527	0	0	1
89.636	24.7099	-58.7776	8.29527	0	0	1
10.5046	81.7376	-72.8603	8.29527	0	0	1
100.484	2.63674	-44.6726	5.79459	0	1	0	0	0
44.0259	25.5357	-97.5174	5.79459	0	1	0	0	0
67.3838	29.7345	-81.7024	5.79459	0	1	0	0	0
52.1631	65.9655	-70.9053	5.79459	0	1	0	0	0
15.2884	80.7992	-89.4296	5.69575	0	0.5	0.5
76.0508	1.24908	-94.7344	5.69575	0	0.5	0.5
-1.08247	53.5803	-109.032	5.69575	1	1	0
110.438	9.43928	-49.7451	5.69575	0	0.5	0.5
-117.837	0.4758	-29.5646	5.69575	0	0.5	0.5
-81.4364	43.2265	59.9965	8.29527	0	0	1
-33.0492	91.8239	50.7556	8.29527	0	0	1
-92.8094	54.0113	23.8579	5.79459	0	1	0	0	0
-65.371	81.312	-34.8566	8.29527	0	0	1
-57.6408	67.787	64.6719	5.79459	0	1	0	0	0
-62.5106	103.882	7.8008	5.69575	0	0.5	0.5
-111.727	45.2462	-15.1598	5.69575	0	0.5	0.5
-40.3886	-8.21899	86.9292	8	0	1	1	0	1
-103.929	24.3862	26.5362	8.29527	0	0	1
-49.1262	110.749	9.01398	5.69575	1	1	0
-13.7673	89.7451	62.0989	8.29527	0	0	1
-28.6544	89.5687	20.2958	8	0.5	0.5	0.5	0	1
-69.3412	80.9756	27.1064	5.79459	0	1	0	0	0
-107.405	22.7794	-6.72841	5.79459	0	1	0	0	0
-93.4624	57.5628	-7.16301	5.79459	0	1	0	0	0
-34.477	103.567	13.5977	5.79459	0	1	0	0	0
15.7723	105.373	-27.3445	5.79459	0	1	0	0	0
-28.5463	86.673	-61.424	5.79459	0	1	0	0	0
-108.242	1.26219	-19.5496	5.79459	0	1	0	0	0
-39.1596	97.7248	-31.8809	5.79459	0	1	0	0	0
-63.7298	89.5698	-3.96982	5.79459	0	1	0	0	0
-94.4634	68.3638	34.1021	5.69575	0	0.5	0.5
-115.198	38.2034	-5.46133	5.69575	0	0.5	0.5
-110.233	50.0622	10.1221	5.69575	0	0.5	0.5
-60.1393	28.6209	87.5449	5.79459	0	1	0	0	0
-29.6599	53.9091	91.1817	8.29527	0	0	1
-40.308	-39.3932	94.4639	5.79459	0	1	0	0	0
-90.3882	5.98996	62.4026	5.79459	0	1	0	0	0
-29.9193	14.027	104.919	5.79459	0	1	0	0	0
-62.0159	-7.90371	90.5072	5.79459	0	1	0	0	0
-41.6291	72.6089	88.0617	5.69575	0	0.5	0.5
-48.7006	79.5328	77.8632	5.69575	0	0.5	0.5
-44.823	61.591	94.6433	5.69575	0	0.5	0.5
12.2437	102.075	64.7348	5.69575	0	0.5	0.5
13.807	81.2883	72.812	8.29527	0	0	1
-14.019	108.453	-11.8926	8.29527	0	0	1
59.8402	86.2057	32.9806	8.29527	0	0	1
60.9638	91.3895	5.53777	5.79459	0	1	0	0	0
43.636	94.6339	-35.2182	5.79459	0	1	0	0	0
87.3982	58.3313	-32.5426	8.29527	0	0	1
51.7083	78.6695	19.8203	8	0	1	1	0	1
16.2958	101.887	38.1235	8.29527	0	0	1
93.9482	-2.38647	57.1668	8.29527	0	0	1
0.914352	108.692	16.8912	8.29527	0	0	1
82.9277	71.7067	9.00775	8.29527	0	0	1
69.4361	80.6148	-27.9265	5.79459	0	1	0	0	0
-6.93478	65.4748	88.119	5.79459	0	1	0	0	0
41.2846	93.1075	66.2306	5.69575	0	0.5	0.5
65.4781	101.776	10.7188	5.69575	0	0.5	0.5
78.7881	59.2426	71.0117	5.69575	0	0.5	0.5
53.9659	106.38	-23.0394	5.69575	0	0.5	0.5
31.5531	100.645	60.2903	5.69575	0	0.5	0.5
101.986	40.9359	-4.80489	8.29527	0	0	1
112.194	4.32551	46.4077	5.69575	1	1	0
107.079	14.8367	20.3448	5.79459	0	1	0	0	0
99.9874	58.9181	35.9315	5.69575	0	0.5	0.5
116.015	30.1085	-19.849	5.69575	1	1	0
30.6529	116.275	17.3309	5.69575	1	1	0
3.63683	121.428	-1.34401	5.69575	0	0.5	0.5
23.8729	0.764001	119.119	5.69575	1	1	0
58.3812	66.4096	65.4324	5.79459	0	1	0	0	0
57.6383	4.64441	106.846	5.69575	0	0.5	0.5
61.9246	46.7563	93.4832	5.69575	0	0.5	0.5
47.9898	61.428	93.1852	5.69575	1	1	0
33.7349	29.3295	112.973	5.69575	1	1	0
63.8607	23.6518	86.3852	8.29527	0	0	1
25.3866	21.2867	104.891	8.29527	0	0	1
25.3693	54.7985	91.9431	5.79459	0	1	0	0	0
48.7175	16.1929	97.2851	5.79459	0	1	0	0	0
90.8571	40.2333	47.1833	5.79459	0	1	0	0	0
