# Supplementary material for: Mechanistic model of radiotherapy-induced lung fibrosis using coupled 3D agent-based and Monte Carlo simulations
Source: Commun Med (Lond). 2024 Feb 9;4:16. doi: 10.1038/s43856-024-00442-w (PMC10858213; doi:10.1038/s43856-024-00442-w)
Supplement: Supplementary file 8 — Supplementary Software 1 [file 43856_2024_442_MOESM8_ESM.zip › code/HealthyStructure_phagFrac1.0_senescent1.0/exp_9/alv14.dat]

17.5636	-86.0677	-66.2108	5.79459	0	1	0	0	0
-10.7665	-112.452	-44.7061	5.69575	0	0.5	0.5
-26.1962	-65.9693	-98.5987	5.69575	0	0.5	0.5
-51.3658	-35.633	-90.5089	5.79459	0	1	0	0	0
-41.4231	36.3344	-95.2047	5.79459	0	1	0	0	0
-46.9899	-90.2478	-66.3866	5.69575	1	1	0
-39.2162	-66.8746	-93.5402	5.69575	0	0.5	0.5
-104.653	-35.7494	-50.2944	5.69575	1	1	0
-31.7173	-23.2723	-102.72	8.29527	0	0	1
-52.4058	-88.9788	-37.9	5.79459	0	1	0	0	0
-79.7658	-39.0217	-64.9209	8.29527	0	0	1
-54.5379	4.48299	-95.4229	5.79459	0	1	0	0	0
-86.9343	-50.388	-44.7603	5.79459	0	1	0	0	0
-84.262	1.03928	-70.7024	5.79459	0	1	0	0	0
-50.0928	-65.865	-72.4743	5.79459	0	1	0	0	0
-100.374	-9.65866	-43.9512	5.79459	0	1	0	0	0
-36.8568	-22.9438	-113.484	5.69575	0	0.5	0.5
-100.654	-28.4822	-61.7853	5.69575	0	0.5	0.5
39.9034	-52.06	-102.261	5.69575	0	0.5	0.5
45.7634	8.50978	-112.219	5.69575	1	1	0
-18.949	-99.6637	-42.5217	5.79459	0	1	0	0	0
14.1441	-23.6382	-118.342	5.69575	0	0.5	0.5
59.742	-41.95	-97.1135	5.69575	0	0.5	0.5
47.8417	-25.6847	-108.68	5.69575	1	1	0
-20.4749	-85.308	-66.3573	8.29527	0	0	1
-8.4129	-83.9085	-46.3041	8	0	1	1	0	1
21.7946	-50.5948	-95.2111	8.29527	0	0	1
11.6623	-20.8459	-107.37	8.29527	0	0	1
57.7537	-46.1136	-81.4752	5.79459	0	1	0	0	0
15.2615	12.9587	-108.163	5.79459	0	1	0	0	0
76.2189	-55.6132	-56.5495	5.79459	0	1	0	0	0
71.6415	-0.246078	-83.4711	5.79459	0	1	0	0	0
49.2624	-10.9642	-97.7395	5.79459	0	1	0	0	0
2.15931	-63.157	-90.0363	5.79459	0	1	0	0	0
69.1876	-43.736	-89.7774	5.69575	0	0.5	0.5
-12.1665	-92.8764	-77.369	5.69575	0	0.5	0.5
29.9583	-32.5888	-113.139	5.69575	0	0.5	0.5
-41.2629	54.8009	-67.4516	8	0.5	0.5	0.5	0	1
-29.8835	42.5031	-80.9688	8	0.5	0.5	0.5	0	1
-13.7725	66.2846	-86.6987	5.79459	0	1	0	0	0
-61.8445	53.6572	-73.4586	5.79459	0	1	0	0	0
-26.6396	86.2259	-62.8923	5.79459	0	1	0	0	0
-52.2944	73.1509	-81.6954	5.69575	0	0.5	0.5
-107.801	19.0047	-52.7033	5.69575	0	0.5	0.5
-18.7082	17.106	-118.816	5.69575	0	0.5	0.5
63.2049	49.1903	-75.3975	5.79459	0	1	0	0	0
37.6003	54.1772	-88.04	5.79459	0	1	0	0	0
35.6559	24.7326	-113.476	5.69575	1	1	0
-5.76058	31.6858	-105.18	5.79459	0	1	0	0	0
15.9813	76.5146	-77.3958	5.79459	0	1	0	0	0
32.4103	95.4104	-44.1183	5.79459	0	1	0	0	0
65.4143	79.9128	-37.8802	5.79459	0	1	0	0	0
69.276	58.667	-80.7447	5.69575	1	1	0
-28.6543	-110.791	40.7941	5.69575	1	1	0
-9.03333	-105.642	29.2949	5.79459	0	1	0	0	0
48.835	-108.351	25.2032	5.69575	1	1	0
20.1527	-102.571	-34.2513	5.79459	0	1	0	0	0
65.5015	-102.308	-1.60225	5.69575	1	1	0
37.4512	-103.397	-2.5262	8.29527	0	0	1
-9.53387	-109.129	-9.99612	5.79459	0	1	0	0	0
30.0063	-117.075	12.3721	5.69575	0	0.5	0.5
-118.373	-11.8051	24.6664	5.69575	1	1	0
-103.772	-25.4048	26.1901	5.79459	0	1	0	0	0
-37.381	-98.9687	30.1308	5.79459	0	1	0	0	0
-103.47	-33.1727	-17.1292	5.79459	0	1	0	0	0
-80.3323	-76.139	50.0948	5.69575	0	0.5	0.5
-80.4831	-58.974	46.3091	8.29527	0	0	1
-82.8325	-35.9376	-33.2076	8	0.5	0.5	0.5	0	1
-79.309	-74.7137	-15.0975	8.29527	0	0	1
-87.978	-0.97963	66.022	8.29527	0	0	1
-94.6241	-54.2178	14.3773	5.79459	0	1	0	0	0
-46.4034	-99.6514	-4.04094	5.79459	0	1	0	0	0
-109.955	-2.80251	-1.41516	5.79459	0	1	0	0	0
-46.6347	-85.3113	51.4509	5.79459	0	1	0	0	0
-71.7142	-82.3503	13.2472	5.79459	0	1	0	0	0
-113.988	-41.6614	-5.57216	5.69575	0	0.5	0.5
-111.658	-43.4502	-20.1111	5.69575	0	0.5	0.5
84.72	-69.0835	12.2469	8.29527	0	0	1
25.3379	-101.645	33.5588	8.29527	0	0	1
58.4849	-90.4518	-22.3156	5.79459	0	1	0	0	0
86.2581	-51.2776	45.0572	8.29527	0	0	1
52.3361	-87.9102	40.4071	5.79459	0	1	0	0	0
60.1594	-44.5923	60.3939	8	0	1	1	0	1
10.1868	-95.6471	-1.82596	8	0.5	0.5	0.5	0	1
67.2398	-85.5559	16.0935	8.29527	0	0	1
50.058	-81.3228	-54.5966	5.79459	0	1	0	0	0
88.9307	-61.2808	-20.8805	5.79459	0	1	0	0	0
85.0348	-55.191	66.9547	5.69575	0	0.5	0.5
41.2663	-93.8125	65.2397	5.69575	0	0.5	0.5
-38.5165	-66.0067	79.1176	8.29527	0	0	1
-95.9569	2.57652	6.41252	8	0.5	0.5	0.5	0	1
-38.8596	-33.6888	110.068	5.69575	0	0.5	0.5
-56.9167	-47.0277	81.5407	5.79459	0	1	0	0	0
-55.7416	-11.3944	94.1446	5.79459	0	1	0	0	0
-80.6041	-40.162	63.1664	5.79459	0	1	0	0	0
-75.4624	-1.83748	95.1943	5.69575	0	0.5	0.5
-64.3652	-3.83907	102.967	5.69575	1	1	0
76.7397	-26.8176	51.452	8	0	1	1	0	1
29.2905	-58.3092	88.5556	8.29527	0	0	1
64.3243	-47.8776	75.3033	8.29527	0	0	1
46.5954	-76.458	63.8987	8.29527	0	0	1
-1.97823	-25.6592	106.946	8.29527	0	0	1
-5.13339	-4.78168	121.288	5.69575	1	1	0
48.7423	-36.34	91.6711	8.29527	0	0	1
16.0391	-78.5324	75.3353	8.29527	0	0	1
-19.5267	-12.707	107.505	8.29527	0	0	1
27.2082	-12.0378	105.9	8.29527	0	0	1
-15.2993	-56.4274	93.1766	8.29527	0	0	1
-29.3426	-33.6458	100.533	5.79459	0	1	0	0	0
-2.03727	-38.1027	115.345	5.69575	0	0.5	0.5
18.0546	-22.2163	118.069	5.69575	0	0.5	0.5
-56.7004	85.5794	39.5124	8.29527	0	0	1
-89.9438	49.4786	-39.5219	8.29527	0	0	1
-102.155	22.9216	33.7496	8.29527	0	0	1
-70.716	84.2546	-0.637939	8.29527	0	0	1
-6.68437	91.2849	-29.6289	8	0	1	1	0	1
-94.5518	17.4704	53.4298	8.29527	0	0	1
-56.7741	84.9771	-40.6889	5.79459	0	1	0	0	0
-120.463	15.7433	-0.883804	5.69575	0	0.5	0.5
-57.0349	63.6648	69.2367	8.29527	0	0	1
-29.3172	114.575	-27.7993	5.69575	1	1	0
-71.7901	67.2905	49.1684	8.29527	0	0	1
-90.2215	62.9268	-0.545227	5.79459	0	1	0	0	0
-15.3789	82.2106	71.4486	5.79459	0	1	0	0	0
-18.7174	107.874	10.6261	5.79459	0	1	0	0	0
-84.4726	36.6074	-60.202	5.79459	0	1	0	0	0
-105.036	28.5372	-15.907	5.79459	0	1	0	0	0
3.10144	106.775	-26.2593	5.79459	0	1	0	0	0
-89.1823	76.0509	31.9795	5.69575	0	0.5	0.5
-34.1731	101.509	-25.0664	5.79459	0	1	0	0	0
-89.0703	52.5142	37.5332	5.79459	0	1	0	0	0
-71.6023	93.3036	30.454	5.69575	0	0.5	0.5
-83.4493	69.5679	54.3936	5.69575	1	1	0
62.0414	99.034	-33.2119	5.69575	0	0.5	0.5
80.7543	74.6768	1.45384	8.29527	0	0	1
16.3807	103.461	33.5773	8.29527	0	0	1
70.2487	37.4614	54.0115	8	0	1	1	0	1
92.5823	25.994	-2.88271	8	0	1	1	0	1
37.2406	86.8201	56.3485	8.29527	0	0	1
55.3951	94.9911	-2.84363	5.79459	0	1	0	0	0
21.5219	107.702	6.08725	5.79459	0	1	0	0	0
33.0763	95.8064	66.9915	5.69575	0	0.5	0.5
9.4249	118.774	-23.7446	5.69575	1	1	0
-67.142	12.3806	86.2478	5.79459	0	1	0	0	0
-33.8522	38.1853	110.256	5.69575	1	1	0
-58.3724	42.7406	82.8607	5.79459	0	1	0	0	0
-28.5471	43.265	97.021	8.29527	0	0	1
1.89341	93.2794	58.2698	5.79459	0	1	0	0	0
-53.9759	71.4684	82.092	5.69575	0	0.5	0.5
-46.803	19.1148	110.472	5.69575	1	1	0
45.6099	86.5663	72.0133	5.69575	1	1	0
44.5496	26.8766	96.9174	5.79459	0	1	0	0	0
29.507	74.7752	91.0928	5.69575	0	0.5	0.5
3.63529	55.8516	94.6963	8.29527	0	0	1
35.4477	51.5051	90.5024	8.29527	0	0	1
70.0669	32.2038	93.88	5.69575	1	1	0
-12.7813	24.3074	106.517	8.29527	0	0	1
21.7438	30.8063	115.491	5.69575	0	0.5	0.5
-13.021	85.2488	85.5745	5.69575	0	0.5	0.5
98.7472	4.67433	-48.2405	5.79459	0	1	0	0	0
112.533	11.0912	-44.4208	5.69575	1	1	0
103.68	-0.330154	-63.3263	5.69575	1	1	0
97.6427	-25.1022	-43.9976	5.79459	0	1	0	0	0
97.3828	-40.3766	-60.3839	5.69575	0	0.5	0.5
86.309	53.1149	-42.7735	5.79459	0	1	0	0	0
84.7335	22.3553	-66.4867	5.79459	0	1	0	0	0
120.443	3.68329	-15.4853	5.69575	1	1	0
82.5386	-44.5192	21.4684	8	0.5	0.5	0.5	0	1
80.2794	-4.78363	75.0488	5.79459	0	1	0	0	0
116.798	-33.1086	-4.79327	5.69575	0	0.5	0.5
107.03	5.83411	24.7102	8.29527	0	0	1
86.6978	23.9255	63.3329	5.79459	0	1	0	0	0
109.648	-5.49773	-6.86708	8.29527	0	0	1
104.59	-33.7556	-4.54271	5.79459	0	1	0	0	0
100.955	-18.2247	39.6995	5.79459	0	1	0	0	0
90.5129	9.64037	80.4635	5.69575	0	0.5	0.5
95.5973	53.8177	52.1988	5.69575	1	1	0
87.4097	59.5638	30.1944	8.29527	0	0	1
93.5185	38.8254	42.9754	8.29527	0	0	1
101.569	39.7333	-14.317	5.79459	0	1	0	0	0
65.8408	51.036	71.8354	5.79459	0	1	0	0	0
112.878	22.058	39.1402	5.69575	1	1	0
