# Supplementary material for: Mechanistic model of radiotherapy-induced lung fibrosis using coupled 3D agent-based and Monte Carlo simulations
Source: Commun Med (Lond). 2024 Feb 9;4:16. doi: 10.1038/s43856-024-00442-w (PMC10858213; doi:10.1038/s43856-024-00442-w)
Supplement: Supplementary file 8 — Supplementary Software 1 [file 43856_2024_442_MOESM8_ESM.zip › code/HealthyStructure_phagFrac1.0_senescent1.0/exp_9/alv10.dat]

-44.5305	-46.4277	-103.065	5.69575	0	0.5	0.5
-63.1829	-76.5817	-47.3622	5.79459	0	1	0	0	0
-66.2158	-12.9154	-101.037	5.69575	0	0.5	0.5
-32.7841	-42.3058	-96.0995	8.29527	0	0	1
-117.984	-14.3172	-25.1946	5.69575	0	0.5	0.5
26.3405	-43.9082	-97.3563	8.29527	0	0	1
62.1668	-45.6951	-78.4044	5.79459	0	1	0	0	0
-40.4189	-97.4457	-31.1554	5.79459	0	1	0	0	0
46.3706	-104.737	-40.4958	5.69575	0	0.5	0.5
-40.4876	-74.605	-69.9632	5.79459	0	1	0	0	0
60.3636	-20.7396	-71.9804	8	0	1	1	0	1
-3.52391	-69.9476	-65.9575	8	0	1	1	0	1
62.2079	-24.3848	-87.3842	8.29527	0	0	1
-17.4619	-88.8275	-62.4881	8.29527	0	0	1
39.646	-88.9084	-51.2201	5.79459	0	1	0	0	0
-8.14062	-17.7672	-108.25	5.79459	0	1	0	0	0
67.5033	-71.552	-49.2304	5.79459	0	1	0	0	0
29.3636	-68.368	-81.016	5.79459	0	1	0	0	0
9.43009	-94.4209	-55.6396	5.79459	0	1	0	0	0
-3.49643	-92.3706	-78.8375	5.69575	0	0.5	0.5
-48.0259	-47.4514	-86.844	5.79459	0	1	0	0	0
-36.8197	84.5592	-79.082	5.69575	1	1	0
-23.3265	-13.3964	-92.3682	8	0	1	1	0	1
-45.6187	93.2915	-36.2717	8.29527	0	0	1
-55.9913	28.2555	-90.3693	5.79459	0	1	0	0	0
-94.5089	15.6057	-74.7291	5.69575	1	1	0
-13.3543	84.7718	-68.8143	8.29527	0	0	1
-74.7682	59.8	-9.44229	8	0.5	0.5	0.5	0	1
-70.7845	54.1832	-64.4495	8.29527	0	0	1
-26.6204	35.2597	-100.738	8.29527	0	0	1
-88.2476	-7.67479	-65.2186	8.29527	0	0	1
-28.1108	63.0006	-85.6779	5.79459	0	1	0	0	0
-48.0109	-5.46465	-98.8185	5.79459	0	1	0	0	0
-103.134	17.5311	-61.7737	5.69575	0	0.5	0.5
12.4766	13.4527	-120.097	5.69575	0	0.5	0.5
5.50053	24.6609	-118.834	5.69575	1	1	0
-52.9668	46.008	-65.8275	8	0.5	0.5	0.5	0	1
31.6288	93.7537	-70.4966	5.69575	1	1	0
56.2183	78.0733	-74.1887	5.69575	1	1	0
-45.6243	-37.2309	-76.0765	8	0.5	0.5	0.5	0	1
19.5037	80.1952	-89.1528	5.69575	1	1	0
77.13	31.1809	-88.5359	5.69575	1	1	0
-10.0783	3.43565	-121.022	5.69575	1	1	0
90.2497	-16.6883	-28.8439	8	0	1	1	0	1
49.1681	30.9028	-93.4212	8.29527	0	0	1
40.1991	101.953	-9.46365	5.79459	0	1	0	0	0
14.8915	1.45494	-108.978	5.79459	0	1	0	0	0
6.93565	64.6445	-88.7297	5.79459	0	1	0	0	0
70.1957	12.58	-83.7514	5.79459	0	1	0	0	0
47.2028	90.4572	-41.1022	5.79459	0	1	0	0	0
20.3256	37.481	-101.4	5.79459	0	1	0	0	0
68.5599	66.1879	-54.9427	5.79459	0	1	0	0	0
39.3563	69.8793	-75.2859	5.79459	0	1	0	0	0
73.4572	81.8299	-2.80982	5.79459	0	1	0	0	0
6.34807	77.1775	-93.6124	5.69575	0	0.5	0.5
-22.4835	115.296	-31.0035	5.69575	0	0.5	0.5
-4.12288	108.429	-18.0613	5.79459	0	1	0	0	0
6.464	100.186	-44.9546	5.79459	0	1	0	0	0
85.4794	-37.7421	-58.0414	5.79459	0	1	0	0	0
109.057	-22.532	-48.5672	5.69575	0	0.5	0.5
117.569	-14.1251	-27.1641	5.69575	1	1	0
99.5814	-27.509	-37.773	5.79459	0	1	0	0	0
91.7149	33.2245	-72.4358	5.69575	1	1	0
109.471	-8.13965	-52.056	5.69575	1	1	0
85.5044	31.7934	-61.461	8.29527	0	0	1
93.0374	58.4513	-5.24244	5.79459	0	1	0	0	0
96.6557	37.8857	-36.364	5.79459	0	1	0	0	0
-104.079	-59.4504	19.8409	5.69575	0	0.5	0.5
-27.1064	-91.9283	74.6616	5.69575	0	0.5	0.5
-97.4506	-54.9862	47.3265	5.69575	0	0.5	0.5
-100.921	-19.9544	38.9471	8.29527	0	0	1
-74.9527	-50.7649	62.4902	8.29527	0	0	1
-91.0789	-55.8422	26.1938	8.29527	0	0	1
-74.6222	-71.3414	37.9728	8.29527	0	0	1
-76.6671	-51.0494	-60.1341	5.79459	0	1	0	0	0
-16.264	-74.3223	79.4461	5.79459	0	1	0	0	0
-47.3586	-91.5125	38.5048	5.79459	0	1	0	0	0
-77.1812	-77.4413	-12.0796	5.79459	0	1	0	0	0
-43.3861	-85.8208	-2.66315	8	0	1	1	0	1
-66.5726	-30.8185	62.2397	8	0.5	0.5	0.5	0	1
-50.8528	-30.5799	92.6221	5.79459	0	1	0	0	0
-47.3548	-59.9286	79.162	8.29527	0	0	1
-51.7849	-97.0493	0.782498	8.29527	0	0	1
-98.3446	-48.0835	-10.7851	5.79459	0	1	0	0	0
-95.2469	-34.2127	-43.0989	5.79459	0	1	0	0	0
17.764	-76.1054	77.4106	5.79459	0	1	0	0	0
-35.2695	-96.3396	65.0743	5.69575	0	0.5	0.5
-91.351	-79.0612	12.8153	5.69575	0	0.5	0.5
67.627	-35.041	58.7724	8	0.5	0.5	0.5	0	1
21.9189	-91.1785	57.4981	8.29527	0	0	1
31.7429	-116.398	-14.2789	5.69575	1	1	0
-39.4359	-47.9434	73.4928	8	0	1	1	0	1
40.8407	-97.6617	29.9038	8.29527	0	0	1
33.8808	-104.519	5.27596	8.29527	0	0	1
-19.3788	-119.784	6.0187	5.69575	1	1	0
-8.66063	-120.537	12.4732	5.69575	1	1	0
82.03	-52.9918	50.6256	8.29527	0	0	1
53.7969	-94.2461	-17.9882	5.79459	0	1	0	0	0
-14.1306	-107.958	15.6704	5.79459	0	1	0	0	0
-19.0087	-96.4948	49.2689	5.79459	0	1	0	0	0
-5.69468	-108.128	-19.3896	5.79459	0	1	0	0	0
-36.802	-64.0365	96.4616	5.69575	1	1	0
-25.712	-34.7224	101.16	5.79459	0	1	0	0	0
2.31551	-7.1243	109.745	5.79459	0	1	0	0	0
-46.6127	-53.0441	98.8609	5.69575	0	0.5	0.5
-37.3175	-74.6992	88.2458	5.69575	0	0.5	0.5
66.7074	-50.6813	87.9853	5.69575	1	1	0
55.4505	-22.8104	92.2221	5.79459	0	1	0	0	0
-5.82799	-44.5492	100.406	8.29527	0	0	1
30.3382	-39.0811	98.2459	5.79459	0	1	0	0	0
50.4318	-65.4355	89.0774	5.69575	0	0.5	0.5
47.5009	-56.4699	96.5131	5.69575	1	1	0
-49.7053	36.4409	91.1122	5.79459	0	1	0	0	0
-63.2703	65.2426	61.9673	5.79459	0	1	0	0	0
-87.9274	21.8589	62.3776	8.29527	0	0	1
-87.2196	-12.4389	83.6536	5.69575	0	0.5	0.5
-107.163	-10.5118	22.4839	5.79459	0	1	0	0	0
-86.2276	58.4765	-35.2889	5.79459	0	1	0	0	0
-75.8885	93.6969	-14.9007	5.69575	0	0.5	0.5
-101.811	41.599	1.99826	8.29527	0	0	1
-79.7783	70.1624	28.5072	8.29527	0	0	1
-55.9509	93.5797	-14.5717	8.29527	0	0	1
-89.4767	50.4798	39.3149	8.29527	0	0	1
-75.8382	79.0261	-10.1672	8.29527	0	0	1
-81.6734	29.9897	-67.3058	5.79459	0	1	0	0	0
-43.2465	99.8778	15.9425	5.79459	0	1	0	0	0
-72.1332	-2.33286	83.0142	8.29527	0	0	1
-109.841	-3.69714	4.61157	8.29527	0	0	1
-98.7825	4.02725	-48.2264	5.79459	0	1	0	0	0
-90.0248	-5.54416	62.9666	5.79459	0	1	0	0	0
-22.0449	98.4526	43.8304	5.79459	0	1	0	0	0
-102.21	25.5932	31.5935	5.79459	0	1	0	0	0
-40.1204	71.1061	73.7175	5.79459	0	1	0	0	0
-105.54	17.9813	-25.2563	5.79459	0	1	0	0	0
-68.415	68.5915	73.314	5.69575	0	0.5	0.5
-110.192	26.0631	44.0266	5.69575	0	0.5	0.5
-94.3127	65.3473	39.9364	5.69575	0	0.5	0.5
-110.262	49.2216	13.3949	5.69575	0	0.5	0.5
-83.7938	62.3396	62.0667	5.69575	1	1	0
26.1967	70.5438	80.2263	8.29527	0	0	1
0.36657	94.2391	19.3479	8	0.5	0.5	0.5	0	1
60.2197	88.0307	26.9105	8.29527	0	0	1
12.1706	94.0502	55.7355	5.79459	0	1	0	0	0
38.6139	95.7062	38.0695	5.79459	0	1	0	0	0
74.2089	79.5444	54.0892	5.69575	0	0.5	0.5
42.7393	113.669	3.54773	5.69575	0	0.5	0.5
13.3479	107.618	18.4447	8.29527	0	0	1
-0.157776	119.673	20.9354	5.69575	0	0.5	0.5
-26.5058	66.3257	98.2764	5.69575	1	1	0
-14.8748	72.7452	81.1595	5.79459	0	1	0	0	0
-34.9805	7.21602	104.04	5.79459	0	1	0	0	0
-28.1165	-9.53871	117.807	5.69575	0	0.5	0.5
39.4292	35.756	96.2644	8.29527	0	0	1
76.6379	-6.547	94.0408	5.69575	1	1	0
29.5218	-2.00507	117.83	5.69575	1	1	0
-1.8856	32.9596	104.929	5.79459	0	1	0	0	0
19.9189	18.292	106.624	8.29527	0	0	1
9.95793	63.6841	89.1357	5.79459	0	1	0	0	0
66.6813	11.1054	86.7771	5.79459	0	1	0	0	0
80.0257	23.521	88.332	5.69575	0	0.5	0.5
-15.6855	5.58949	120.34	5.69575	0	0.5	0.5
29.917	67.7388	96.3137	5.69575	0	0.5	0.5
5.27396	60.946	104.965	5.69575	0	0.5	0.5
29.9918	79.2557	87.078	5.69575	1	1	0
103.974	-22.779	27.7576	8.29527	0	0	1
88.8182	-25.1326	59.8304	8.29527	0	0	1
97.3277	-51.231	1.64257	5.79459	0	1	0	0	0
61.9776	-50.9798	75.2319	5.79459	0	1	0	0	0
82.9366	-69.806	-18.6718	5.79459	0	1	0	0	0
77.1347	-73.6602	26.9149	5.79459	0	1	0	0	0
117.473	-0.832428	30.9708	5.69575	0	0.5	0.5
92.5508	4.22644	59.3	8.29527	0	0	1
106.901	-0.492126	-25.9236	8.29527	0	0	1
97.9592	27.0547	42.0957	8.29527	0	0	1
108.047	20.5838	-1.47471	8.29527	0	0	1
106.829	15.5916	21.0814	5.79459	0	1	0	0	0
120.734	-4.20178	-12.866	5.69575	1	1	0
81.298	60.1985	43.2063	5.79459	0	1	0	0	0
105.545	16.6718	57.8126	5.69575	0	0.5	0.5
90.1638	24.0933	77.7811	5.69575	0	0.5	0.5
121.089	-2.78008	9.47336	5.69575	0	0.5	0.5
14.1077	-107.086	20.821	5.79459	0	1	0	0	0
