# Supplementary material for: Mechanistic model of radiotherapy-induced lung fibrosis using coupled 3D agent-based and Monte Carlo simulations
Source: Commun Med (Lond). 2024 Feb 9;4:16. doi: 10.1038/s43856-024-00442-w (PMC10858213; doi:10.1038/s43856-024-00442-w)
Supplement: Supplementary file 8 — Supplementary Software 1 [file 43856_2024_442_MOESM8_ESM.zip › code/HealthyStructure_phagFrac1.0_senescent1.0/exp_9/conc_data.dat]

MCP-1
	0	0	0	0	0	0	0	0	0	0	0	0	0	0	0	0	0	0	0	0	0	0	0	0	0	0	0	0	0	0	0	0	0	0	0	0	0	0	0	0	0	0	0	0	0	0	0	0	0	0	0	0	0	0	0	0	0	0	0	0	0	0	0	0
TNFa
	2.78002e-15	1.28405e-14	1.23532e-14	2.6679e-15	1.27444e-14	8.79324e-14	8.42932e-14	1.22492e-14	1.12875e-14	7.52884e-14	7.74479e-14	1.16811e-14	2.45753e-15	1.11835e-14	1.1585e-14	2.55097e-15	1.28849e-14	8.86246e-14	8.39535e-14	1.21664e-14	8.81283e-14	1.17978e-12	1.12855e-12	8.34161e-14	7.49376e-14	9.80225e-13	9.89704e-13	7.81672e-14	1.11108e-14	7.44002e-14	7.76709e-14	1.1743e-14	1.28411e-14	8.72797e-14	7.3577e-14	1.08186e-14	8.72686e-14	1.15729e-12	9.73934e-13	7.36041e-14	7.18301e-14	9.11559e-13	1.1365e-12	8.69415e-14	1.07948e-14	7.18572e-14	8.69304e-14	1.28974e-14	2.76408e-15	1.26543e-14	1.0863e-14	2.37327e-15	1.26644e-14	8.63915e-14	7.38e-14	1.08805e-14	1.09353e-14	7.25494e-14	8.65907e-14	1.28146e-14	2.39273e-15	1.09528e-14	1.28247e-14	2.80113e-15
PDGF
	1.53622e-09	1.644e-09	1.65173e-09	1.54523e-09	1.64131e-09	1.86105e-09	1.87248e-09	1.64762e-09	1.64429e-09	1.86471e-09	1.84082e-09	1.63106e-09	1.53719e-09	1.64018e-09	1.62836e-09	1.52443e-09	1.63324e-09	1.85089e-09	1.86802e-09	1.64537e-09	1.85029e-09	2.60902e-09	2.67778e-09	1.86573e-09	1.86545e-09	2.66558e-09	2.53975e-09	1.83755e-09	1.64364e-09	1.86315e-09	1.83695e-09	1.62741e-09	1.61881e-09	1.81958e-09	1.82686e-09	1.62567e-09	1.82478e-09	2.49319e-09	2.51362e-09	1.83375e-09	1.84735e-09	2.57919e-09	2.61585e-09	1.85084e-09	1.63975e-09	1.85424e-09	1.85604e-09	1.63698e-09	1.51381e-09	1.61245e-09	1.61491e-09	1.51695e-09	1.61815e-09	1.81802e-09	1.82299e-09	1.62203e-09	1.63169e-09	1.84408e-09	1.85158e-09	1.63473e-09	1.53343e-09	1.63881e-09	1.64044e-09	1.53405e-09
MMP
	1.0315e-08	1.19469e-08	1.20731e-08	1.04435e-08	1.18898e-08	1.53091e-08	1.55179e-08	1.19953e-08	1.19021e-08	1.53097e-08	1.49454e-08	1.17038e-08	1.02862e-08	1.18243e-08	1.16466e-08	1.00971e-08	1.17864e-08	1.51789e-08	1.54646e-08	1.19686e-08	1.51462e-08	2.77406e-08	2.89933e-08	1.54116e-08	1.5338e-08	2.86349e-08	2.64891e-08	1.49169e-08	1.18848e-08	1.52849e-08	1.48842e-08	1.16509e-08	1.15749e-08	1.47222e-08	1.48044e-08	1.1646e-08	1.48037e-08	2.6021e-08	2.63027e-08	1.4906e-08	1.51504e-08	2.7471e-08	2.80813e-08	1.5203e-08	1.18611e-08	1.52521e-08	1.52845e-08	1.18411e-08	9.98699e-09	1.14704e-08	1.14854e-08	1.00112e-08	1.15575e-08	1.46974e-08	1.47431e-08	1.15931e-08	1.17577e-08	1.51219e-08	1.52313e-08	1.18144e-08	1.02559e-08	1.18654e-08	1.19015e-08	1.02918e-08
ECM
	0	0	0	0	0	0	0	0	0	0	0	0	0	0	0	0	0	0	0	0	0	0.00079811	0.000929485	0	0	0.000850112	0.000680464	0	0	0	0	0	0	0	0	0	0	0.000695666	0.000673764	0	0	0.00092637	0.00100409	0	0	0	0	0	0	0	0	0	0	0	0	0	0	0	0	0	0	0	0	0
TIMP
	4.84461e-11	7.65083e-11	7.91463e-11	5.02665e-11	7.59653e-11	1.60769e-10	1.67728e-10	7.83634e-11	7.71409e-11	1.64163e-10	1.51527e-10	7.30433e-11	4.87382e-11	7.63498e-11	7.24919e-11	4.62842e-11	7.51224e-11	1.59069e-10	1.67688e-10	7.84583e-11	1.58654e-10	6.4408e-10	7.02196e-10	1.66743e-10	1.65338e-10	6.89823e-10	5.86567e-10	1.51465e-10	7.73215e-11	1.64383e-10	1.51039e-10	7.26961e-11	7.27526e-11	1.49268e-10	1.51184e-10	7.35855e-11	1.50501e-10	5.7176e-10	5.81993e-10	1.52837e-10	1.59105e-10	6.2822e-10	6.61882e-10	1.61947e-10	7.67304e-11	1.60738e-10	1.63158e-10	7.68471e-11	4.65006e-11	7.20425e-11	7.21792e-11	4.64444e-11	7.2932e-11	1.49485e-10	1.50695e-10	7.32378e-11	7.58876e-11	1.59039e-10	1.63116e-10	7.69411e-11	4.88245e-11	7.69318e-11	7.7816e-11	4.92836e-11
TGFb-inactive
	6.20521e-13	7.77361e-13	7.83196e-13	6.26963e-13	7.67557e-13	1.12784e-12	1.14305e-12	7.78471e-13	7.51462e-13	1.09246e-12	1.10687e-12	7.62739e-13	5.99566e-13	7.46738e-13	7.52935e-13	6.07143e-13	7.68662e-13	1.12897e-12	1.14201e-12	7.77395e-13	1.11488e-12	2.59284e-12	2.66269e-12	1.13532e-12	1.08181e-12	2.44788e-12	2.51046e-12	1.10273e-12	7.39993e-13	1.07512e-12	1.08864e-12	7.50533e-13	7.55317e-13	1.09862e-12	1.10106e-12	7.59007e-13	1.089e-12	2.47861e-12	2.48039e-12	1.09579e-12	1.06664e-12	2.401e-12	2.44116e-12	1.08078e-12	7.32585e-13	1.06137e-12	1.07116e-12	7.40622e-13	6.02538e-13	7.49516e-13	7.50308e-13	6.04163e-13	7.43847e-13	1.08128e-12	1.08283e-12	7.46801e-13	7.3369e-13	1.0625e-12	1.07012e-12	7.39545e-13	5.8776e-13	7.30183e-13	7.33877e-13	5.92312e-13
TGFb-active
	1.45029e-15	1.09104e-14	1.23609e-14	1.64961e-15	1.09234e-14	1.21228e-13	1.38038e-13	1.22974e-14	1.26108e-14	1.41212e-13	1.08431e-13	9.83962e-15	1.67657e-15	1.25473e-14	9.85258e-15	1.3164e-15	1.06986e-14	1.1941e-13	1.37603e-13	1.22561e-14	1.19573e-13	2.31558e-12	2.69558e-12	1.37161e-13	1.41435e-13	2.7597e-12	2.05556e-12	1.07778e-13	1.2595e-14	1.40993e-13	1.07941e-13	9.78109e-15	8.86751e-15	9.57677e-14	9.81595e-14	9.15505e-15	9.64262e-14	1.81278e-12	1.84786e-12	9.93246e-14	1.1424e-13	2.19003e-12	2.43355e-12	1.25e-13	1.05307e-14	1.15405e-13	1.25659e-13	1.12948e-14	1.20194e-15	8.76278e-15	8.94318e-15	1.22937e-15	8.85171e-15	9.55487e-14	9.76696e-14	9.09653e-15	1.03059e-14	1.13587e-13	1.25224e-13	1.12535e-14	1.41852e-15	1.04592e-14	1.13424e-14	1.52647e-15
IL-13
	8.44886e-10	1.89327e-09	1.8943e-09	8.45403e-10	2.06785e-09	6.0179e-09	6.02141e-09	2.06876e-09	2.7635e-09	8.6828e-09	8.67779e-09	2.76191e-09	1.26504e-09	2.93796e-09	2.9365e-09	1.26421e-09	1.77837e-09	5.28453e-09	5.28859e-09	1.7796e-09	5.70839e-09	3.01494e-08	3.01801e-08	5.71226e-09	8.25903e-09	4.95585e-08	4.9514e-08	8.25365e-09	2.76347e-09	8.68271e-09	8.67751e-09	2.76181e-09	1.34416e-09	3.71255e-09	3.71219e-09	1.34414e-09	4.02161e-09	1.87455e-08	1.8745e-08	4.02143e-09	5.70857e-09	3.01501e-08	3.01643e-08	5.7102e-09	2.06774e-09	6.01781e-09	6.01927e-09	2.06816e-09	5.67649e-10	1.22945e-09	1.22924e-09	5.6759e-10	1.34412e-09	3.71246e-09	3.71192e-09	1.34404e-09	1.77826e-09	5.28443e-09	5.28644e-09	1.779e-09	8.44801e-10	1.89306e-09	1.89368e-09	8.45157e-10
FGF-2
	0	0	0	0	0	0	0	0	0	0	0	0	0	0	0	0	0	0	0	0	0	0	0	0	0	0	0	0	0	0	0	0	0	0	0	0	0	0	0	0	0	0	0	0	0	0	0	0	0	0	0	0	0	0	0	0	0	0	0	0	0	0	0	0
