# Supplementary material for: Mechanistic model of radiotherapy-induced lung fibrosis using coupled 3D agent-based and Monte Carlo simulations
Source: Commun Med (Lond). 2024 Feb 9;4:16. doi: 10.1038/s43856-024-00442-w (PMC10858213; doi:10.1038/s43856-024-00442-w)
Supplement: Supplementary file 8 — Supplementary Software 1 [file 43856_2024_442_MOESM8_ESM.zip › code/HealthyStructure_phagFrac1.0_senescent1.0/exp_9/alv11.dat]

-88.6597	-48.2171	-43.7526	8.29527	0	0	1
-34.5948	-67.5942	-79.5878	5.79459	0	1	0	0	0
-65.4537	-61.7725	-63.2454	5.79459	0	1	0	0	0
-68.5166	-77.7275	-36.9311	5.79459	0	1	0	0	0
-40.5127	-95.8593	-35.633	5.79459	0	1	0	0	0
-104.136	-31.5392	-16.1488	5.79459	0	1	0	0	0
-71.7003	-29.6269	-93.4947	5.69575	0	0.5	0.5
-92.5672	-60.083	-50.8161	5.69575	0	0.5	0.5
-69.2384	-32.3531	-79.1159	5.79459	0	1	0	0	0
-65.1632	-40.1756	-94.3378	5.69575	1	1	0
-106.487	-42.5844	-40.0883	5.69575	1	1	0
-39.1652	-20.8953	-113.09	5.69575	0	0.5	0.5
30.2759	-46.0202	-95.213	8.29527	0	0	1
25.0632	-78.3439	-73.0347	8.29527	0	0	1
60.2865	-64.0096	-66.0932	5.79459	0	1	0	0	0
-11.0065	-99.8606	-44.7965	5.79459	0	1	0	0	0
-2.9691	-52.3507	-96.6985	5.79459	0	1	0	0	0
-21.6451	-57.888	-73.7289	8	0	1	1	0	1
48.2354	-76.9495	-31.7427	8	0	1	1	0	1
58.8711	-19.8312	-104.407	5.69575	1	1	0
-16.9865	34.5708	-88.1578	8	0	1	1	0	1
-1.83716	-83.2366	-71.8908	8.29527	0	0	1
42.8668	-20.8514	-99.1345	5.79459	0	1	0	0	0
33.6854	-96.7269	-40.1149	5.79459	0	1	0	0	0
74.4093	-3.24545	-80.9488	5.79459	0	1	0	0	0
-33.2669	-30.4394	-100.333	5.79459	0	1	0	0	0
6.26239	-17.1197	-108.479	5.79459	0	1	0	0	0
64.1804	-50.7872	-89.7855	5.69575	0	0.5	0.5
85.6245	-55.0257	-41.7208	8.29527	0	0	1
96.7788	2.42477	-52.2301	5.79459	0	1	0	0	0
81.3369	-30.6626	-67.4101	5.79459	0	1	0	0	0
106.617	-14.0581	-23.1362	5.79459	0	1	0	0	0
69.1795	-27.2142	-96.091	5.69575	0	0.5	0.5
89.4687	-77.2412	-28.0901	5.69575	0	0.5	0.5
-62.5326	57.4029	-86.919	5.69575	0	0.5	0.5
-81.508	48.9363	-75.6414	5.69575	1	1	0
-82.0232	4.64398	-89.5016	5.69575	1	1	0
-106.735	6.85876	-25.7008	5.79459	0	1	0	0	0
-90.0202	52.1174	-35.7793	8.29527	0	0	1
-44.7109	35.3952	-94.0644	8.29527	0	0	1
-89.0838	50.3634	-65.4775	5.69575	0	0.5	0.5
-73.1788	19.5658	-79.7624	8.29527	0	0	1
-108.656	-8.29959	-53.7102	5.69575	1	1	0
-92.9782	-13.149	-57.2902	8.29527	0	0	1
-61.3456	49.8918	-76.4668	5.79459	0	1	0	0	0
-62.0459	-8.05792	-90.4731	5.79459	0	1	0	0	0
-79.7564	75.7	-2.88751	5.79459	0	1	0	0	0
-109.488	30.8882	-42.6398	5.69575	0	0.5	0.5
-85.8673	41.8682	-54.5348	5.79459	0	1	0	0	0
-94.6193	57.2261	-50.3211	5.69575	0	0.5	0.5
-64.6595	45.5609	-92.2132	5.69575	0	0.5	0.5
-77.3666	79.6846	-49.241	5.69575	1	1	0
59.562	88.9118	-57.5063	5.69575	1	1	0
67.2086	52.6532	-69.3587	8.29527	0	0	1
16.1788	56.8232	-92.7867	5.79459	0	1	0	0	0
-33.5738	-21.3852	-87.5838	8	0.5	0.5	0.5	0	1
-22.3272	100.7	-38.2181	8.29527	0	0	1
48.4315	56.9551	-60.5473	8	0.5	0.5	0.5	0	1
-36.6907	51.231	-72.6957	8	0	1	1	0	1
-5.4142	91.2505	-61.1885	8.29527	0	0	1
-20.1997	15.8967	-106.955	8.29527	0	0	1
-45.4541	98.0611	-20.4438	8.29527	0	0	1
-33.7394	73.4285	-74.6318	8.29527	0	0	1
50.1885	4.25421	-97.7907	8.29527	0	0	1
33.2643	45.923	-94.258	8.29527	0	0	1
-62.0438	82.7247	-37.5125	5.79459	0	1	0	0	0
-0.130836	76.0216	-79.5028	5.79459	0	1	0	0	0
38.7057	79.0305	-66.0003	5.79459	0	1	0	0	0
1.60915	28.6012	-106.204	5.79459	0	1	0	0	0
8.81155	109.376	-52.1447	5.69575	0	0.5	0.5
-18.7337	114.2	-36.9947	5.69575	0	0.5	0.5
7.89835	115.271	-37.5522	5.69575	0	0.5	0.5
73.04	25.3098	-93.7255	5.69575	0	0.5	0.5
87.8943	21.6704	-81.024	5.69575	1	1	0
89.3427	36.6351	-52.6854	5.79459	0	1	0	0	0
-89.0985	-33.1048	75.6666	5.69575	1	1	0
-84.9345	-69.8595	-2.40468	5.79459	0	1	0	0	0
-44.8959	-111.215	-19.377	5.69575	1	1	0
-101.996	-64.151	15.5372	5.69575	1	1	0
-113.807	-34.8254	-24.4015	5.69575	0	0.5	0.5
-68.9224	-93.6262	35.2668	5.69575	1	1	0
-64.8961	-88.5967	6.25445	8.29527	0	0	1
-98.3429	-47.8035	11.9787	8.29527	0	0	1
-86.0324	-47.9503	48.9816	5.79459	0	1	0	0	0
-56.3885	-69.0757	64.4119	5.79459	0	1	0	0	0
-102.582	-25.3902	30.5335	5.79459	0	1	0	0	0
-76.6336	-65.0665	68.2169	5.69575	0	0.5	0.5
-106.168	-58.4238	-8.65788	5.69575	1	1	0
25.9822	-83.3002	40.5152	8	0	1	1	0	1
-10.1813	-103.796	34.9677	5.79459	0	1	0	0	0
25.5811	-65.2883	84.7529	5.79459	0	1	0	0	0
50.7751	-74.0221	63.5815	8.29527	0	0	1
6.53705	-100.861	43.4085	8.29527	0	0	1
-26.4802	-105.214	18.1345	8.29527	0	0	1
-14.3045	-108.764	-8.11385	5.79459	0	1	0	0	0
54.9684	-91.272	27.3403	5.79459	0	1	0	0	0
27.1561	-89.7793	57.4613	5.79459	0	1	0	0	0
22.3214	-107.692	-2.02152	5.79459	0	1	0	0	0
-47.5555	-88.4445	44.9004	5.79459	0	1	0	0	0
-0.201012	-105.326	60.55	5.69575	0	0.5	0.5
28.9037	-96.0874	68.4996	5.69575	0	0.5	0.5
64.5643	-97.4143	33.201	5.69575	0	0.5	0.5
-37.79	-115.196	-7.85538	5.69575	0	0.5	0.5
-49.3536	-52.5636	83.074	8.29527	0	0	1
-14.9654	-58.695	91.8136	5.79459	0	1	0	0	0
-28.3169	-24.1322	103.513	8.29527	0	0	1
29.1327	-21.5559	115.959	5.69575	1	1	0
44.3185	-34.9105	94.4305	5.79459	0	1	0	0	0
14.0301	-63.1344	102.845	5.69575	0	0.5	0.5
-35.431	-31.94	111.742	5.69575	0	0.5	0.5
-16.8057	-66.9624	99.9747	5.69575	0	0.5	0.5
90.532	-9.37012	31.1715	8	0.5	0.5	0.5	0	1
52.0342	-95.1511	-18.4041	5.79459	0	1	0	0	0
106.303	-27.7682	5.34021	8.29527	0	0	1
67.5718	-85.6909	-13.8248	8.29527	0	0	1
100.911	-17.6776	40.0534	5.79459	0	1	0	0	0
95.4757	-52.5457	-14.9394	8.29527	0	0	1
77.6201	-77.6183	52.0616	5.69575	1	1	0
90.4198	-51.3965	35.8141	8.29527	0	0	1
73.1298	-44.57	69.033	5.79459	0	1	0	0	0
110.08	-49.5721	-13.6198	5.69575	0	0.5	0.5
80.2279	-25.9503	87.4641	5.69575	1	1	0
-48.8073	48.865	85.6157	8.29527	0	0	1
-86.7882	70.4044	47.6541	5.69575	0	0.5	0.5
-52.071	70.6261	84.0266	5.69575	1	1	0
-74.099	41.7524	69.7572	8.29527	0	0	1
-86.1341	27.0053	-33.2732	8	0.5	0.5	0.5	0	1
-24.0058	83.2392	-41.8382	8	0.5	0.5	0.5	0	1
-90.5235	60.255	16.578	8.29527	0	0	1
-100.318	43.7251	-11.1515	8.29527	0	0	1
-91.7413	42.0181	43.7952	5.79459	0	1	0	0	0
-108.461	10.714	14.883	5.79459	0	1	0	0	0
-97.366	8.3963	50.4875	5.79459	0	1	0	0	0
-76.357	-26.2043	74.7192	5.79459	0	1	0	0	0
-104.594	10.8587	60.8478	5.69575	0	0.5	0.5
-92.7803	78.3201	-4.22002	5.69575	0	0.5	0.5
46.0637	83.2848	14.0451	8	0	1	1	0	1
75.4078	71.1362	36.7872	8.29527	0	0	1
74.3922	78.0111	-21.9108	8.29527	0	0	1
-26.9982	66.3085	83.5121	8.29527	0	0	1
53.7243	63.2044	72.242	8.29527	0	0	1
-2.9832	52.2904	96.7306	5.79459	0	1	0	0	0
-38.7289	96.5304	35.8028	8.29527	0	0	1
59.2014	81.0705	-44.9753	5.79459	0	1	0	0	0
14.7654	81.5071	72.378	5.79459	0	1	0	0	0
64.8275	88.469	8.40448	5.79459	0	1	0	0	0
-51.592	102.163	40.7615	5.69575	0	0.5	0.5
-19.9519	117.063	25.6522	5.69575	0	0.5	0.5
21.5897	105.142	-24.063	8.29527	0	0	1
3.91824	106.767	26.1796	8.29527	0	0	1
-9.50246	92.5872	58.6286	5.79459	0	1	0	0	0
-32.6746	111.637	35.0617	5.69575	0	0.5	0.5
40.9272	95.7604	35.4245	8.29527	0	0	1
25.4279	106.876	5.56743	5.79459	0	1	0	0	0
-58.0194	89.9248	25.4417	5.79459	0	1	0	0	0
-19.4323	108.215	3.44154	5.79459	0	1	0	0	0
-33.3954	114.996	20.5071	5.69575	0	0.5	0.5
-39.6648	101.68	53.3638	5.69575	0	0.5	0.5
-43.2442	6.31622	113.358	5.69575	1	1	0
-37.3375	15.5215	102.298	8.29527	0	0	1
-72.6074	5.69978	82.4359	5.79459	0	1	0	0	0
17.3997	-24.3356	105.854	5.79459	0	1	0	0	0
38.0014	52.616	102.704	5.69575	1	1	0
5.04498	24.2835	107.167	5.79459	0	1	0	0	0
-7.23672	-8.84224	109.405	5.79459	0	1	0	0	0
33.0556	43.7906	95.3366	5.79459	0	1	0	0	0
54.7999	-8.0033	108.133	5.69575	0	0.5	0.5
-22.7248	0.0810089	119.346	5.69575	1	1	0
-27.187	30.4583	114.425	5.69575	0	0.5	0.5
119.938	12.6346	14.6807	5.69575	1	1	0
92.6571	26.2865	74.0513	5.69575	1	1	0
83.3386	-10.8254	70.9753	5.79459	0	1	0	0	0
91.6392	60.7452	-3.50506	5.79459	0	1	0	0	0
80.5753	90.3025	-10.6287	5.69575	1	1	0
93.7249	44.5058	36.5361	5.79459	0	1	0	0	0
58.1834	4.74361	93.2319	5.79459	0	1	0	0	0
103.072	33.9739	-17.9422	5.79459	0	1	0	0	0
92.5605	19.9378	55.9913	5.79459	0	1	0	0	0
109.263	9.72667	8.15578	5.79459	0	1	0	0	0
78.7374	91.6792	12.4605	5.69575	0	0.5	0.5
66.8558	36.1402	79.5248	5.79459	0	1	0	0	0
