# Supplementary material for: Mechanistic model of radiotherapy-induced lung fibrosis using coupled 3D agent-based and Monte Carlo simulations
Source: Commun Med (Lond). 2024 Feb 9;4:16. doi: 10.1038/s43856-024-00442-w (PMC10858213; doi:10.1038/s43856-024-00442-w)
Supplement: Supplementary file 8 — Supplementary Software 1 [file 43856_2024_442_MOESM8_ESM.zip › code/HealthyStructure_phagFrac1.0_senescent1.0/exp_9/alv13.dat]

45.6922	29.0028	-108.771	5.69575	1	1	0
12.8526	93.4995	-18.6586	8	0.5	0.5	0.5	0	1
-50.0826	-102.356	-42.1301	5.69575	0	0.5	0.5
9.58195	-113.84	-41.3349	5.69575	0	0.5	0.5
-27.0542	-102.542	-59.2715	5.69575	0	0.5	0.5
-62.156	-48.9084	-92.2268	5.69575	1	1	0
-62.3104	-44.7149	-78.852	8.29527	0	0	1
-71.623	-5.54491	-83.3031	8.29527	0	0	1
-93.2198	2.81218	-58.3281	5.79459	0	1	0	0	0
-81.9864	-17.118	-71.3107	5.79459	0	1	0	0	0
-44.4673	-74.5071	-85.0357	5.69575	0	0.5	0.5
-79.0677	-43.7138	-81.2238	5.69575	1	1	0
-13.6854	-68.3092	-85.1267	8.29527	0	0	1
31.0909	-93.4552	-48.9845	8.29527	0	0	1
-24.903	-31.9347	-102.274	5.79459	0	1	0	0	0
14.0956	23.2236	-106.593	5.79459	0	1	0	0	0
-41.6407	-75.0194	-68.8345	8.29527	0	0	1
-1.23591	-3.6481	-121.429	5.69575	0	0.5	0.5
-29.1798	-3.0984	-91.621	8	0	1	1	0	1
-11.7368	-44.4037	-112.474	5.69575	1	1	0
6.74288	-25.264	-118.648	5.69575	1	1	0
48.6113	-78.2486	-60.1174	8.29527	0	0	1
15.886	-70.541	-82.8952	5.79459	0	1	0	0	0
44.3055	-14.3189	-99.6594	8.29527	0	0	1
10.6826	-29.2629	-105.494	8.29527	0	0	1
-37.528	-90.7333	-49.5896	5.79459	0	1	0	0	0
64.3311	-55.2149	-70.0916	5.79459	0	1	0	0	0
-6.74049	-91.7686	-60.2752	5.79459	0	1	0	0	0
-39.5695	5.69514	-102.478	5.79459	0	1	0	0	0
29.6746	-43.6051	-96.5299	5.79459	0	1	0	0	0
61.2411	-22.8047	-88.4843	5.79459	0	1	0	0	0
89.6196	-56.8227	-28.9744	5.79459	0	1	0	0	0
70.2494	-74.6066	-65.2593	5.69575	0	0.5	0.5
71.6428	-86.4529	-46.4016	5.69575	1	1	0
80.2647	-9.32979	-90.7217	5.69575	1	1	0
75.7369	53.2302	-59.4176	5.79459	0	1	0	0	0
92.2686	-38.2863	-46.0508	5.79459	0	1	0	0	0
92.8472	12.4273	-57.6529	5.79459	0	1	0	0	0
87.6622	-17.5975	-64.0754	5.79459	0	1	0	0	0
103.009	10.5442	-63.5542	5.69575	0	0.5	0.5
-48.2753	37.0946	-105.135	5.69575	0	0.5	0.5
-97.6122	22.9984	-45.1989	8.29527	0	0	1
-57.335	70.9581	-80.2343	5.69575	0	0.5	0.5
-81.8044	48.5654	-55.2208	8.29527	0	0	1
-64.8402	68.6962	-56.3612	8.29527	0	0	1
-93.9109	44.1337	-63.1926	5.69575	0	0.5	0.5
20.8676	105.434	-56.6405	5.69575	0	0.5	0.5
61.442	31.735	-66.8824	8	0	1	1	0	1
20.6035	86.8265	-64.3168	8.29527	0	0	1
-14.0524	53.3521	-95.1635	5.79459	0	1	0	0	0
50.1185	23.337	-95.097	8.29527	0	0	1
-42.9994	77.3204	-83.2619	5.69575	1	1	0
-32.6185	65.3623	-82.2422	8.29527	0	0	1
-9.18518	64.6742	-70.6284	8	0	1	1	0	1
32.6401	96.4832	-41.5406	5.79459	0	1	0	0	0
-15.1524	25.3455	-105.952	5.79459	0	1	0	0	0
26.7416	65.6531	-84.1104	5.79459	0	1	0	0	0
-29.3549	83.4191	-83.3033	5.69575	0	0.5	0.5
93.0915	27.8876	-72.9114	5.69575	0	0.5	0.5
81.507	73.8437	-1.92857	5.79459	0	1	0	0	0
77.9297	22.3684	-74.3414	8.29527	0	0	1
67.125	76.5474	-41.6502	5.79459	0	1	0	0	0
93.3738	48.0271	-32.7831	5.79459	0	1	0	0	0
93.6825	48.9352	-59.9069	5.69575	0	0.5	0.5
73.7664	21.5416	-94.0977	5.69575	0	0.5	0.5
100.349	28.9556	-62.0609	5.69575	0	0.5	0.5
96.0958	59.9648	-43.9285	5.69575	0	0.5	0.5
41.6495	-114.022	4.95245	5.69575	0	0.5	0.5
56.6492	-105.367	21.1811	5.69575	1	1	0
65.395	-80.243	37.2096	5.79459	0	1	0	0	0
15.2188	-105.204	-28.295	5.79459	0	1	0	0	0
-6.12238	-109.689	-5.55713	5.79459	0	1	0	0	0
44.7968	-110.727	22.1966	5.69575	1	1	0
40.3071	-96.7408	33.415	5.79459	0	1	0	0	0
-38.1969	-102.694	9.74599	5.79459	0	1	0	0	0
-10.16	-105.834	28.2137	8.29527	0	0	1
32.6698	-104.838	6.42621	5.79459	0	1	0	0	0
-21.2531	-119.617	0.0585938	5.69575	1	1	0
-71.1675	22.4954	60.7007	8	0.5	0.5	0.5	0	1
-60.4594	-64.2471	65.7058	8.29527	0	0	1
-65.9538	-85.1286	22.4122	8.29527	0	0	1
-97.9408	-48.9557	-10.5327	5.79459	0	1	0	0	0
-107.669	-11.5909	-19.3167	5.79459	0	1	0	0	0
-88.0002	-13.2333	-36.5557	8	0.5	0.5	0.5	0	1
-118.331	-8.8577	26.0609	5.69575	1	1	0
-105.285	-24.927	19.8396	8.29527	0	0	1
-67.2973	-81.6604	-30.0442	8.29527	0	0	1
-90.8533	-47.1215	40.3144	8.29527	0	0	1
-93.5804	-48.3396	-31.7173	8.29527	0	0	1
-109.142	13.7045	-0.547195	5.79459	0	1	0	0	0
-88.5956	-60.8041	23.5306	5.79459	0	1	0	0	0
-40.1888	-98.7198	-27.1894	5.79459	0	1	0	0	0
-52.3164	-79.7966	54.7311	5.79459	0	1	0	0	0
-90.2749	-5.73581	62.5903	5.79459	0	1	0	0	0
-74.027	-81.1372	-6.06261	5.79459	0	1	0	0	0
-69.4792	-96.4791	25.0484	5.69575	0	0.5	0.5
-92.7966	-78.3437	-3.30952	5.69575	0	0.5	0.5
18.4469	11.7364	93.688	8	0	1	1	0	1
-17.9135	-85.4076	66.9675	5.79459	0	1	0	0	0
-66.9123	-60.3096	-33.7784	8	0	1	1	0	1
-54.8322	-58.0328	53.6688	8	0.5	0.5	0.5	0	1
8.50873	-85.893	68.1908	5.79459	0	1	0	0	0
-56.7768	-54.5896	92.5002	5.69575	1	1	0
-69.502	-62.8342	77.3429	5.69575	1	1	0
-32.8196	-69.0433	79.0929	8.29527	0	0	1
-58.316	-27.9998	88.9677	8.29527	0	0	1
-45.9058	1.86597	99.9459	5.79459	0	1	0	0	0
-57.0443	-66.7049	84.0019	5.69575	0	0.5	0.5
-36.1747	-68.691	93.454	5.69575	1	1	0
57.1497	47.9811	60.7213	8	0.5	0.5	0.5	0	1
45.7089	-14.8359	98.9493	5.79459	0	1	0	0	0
-5.4129	-19.4316	119.804	5.69575	1	1	0
36.2493	-73.2152	73.6581	8.29527	0	0	1
55.1198	17.7691	93.5204	8.29527	0	0	1
19.4405	-28.7996	104.368	8.29527	0	0	1
-3.99786	13.1598	109.137	5.79459	0	1	0	0	0
2.9731	-52.2136	96.7724	5.79459	0	1	0	0	0
-17.6376	-26.3339	105.335	5.79459	0	1	0	0	0
-27.8898	-63.972	99.4471	5.69575	0	0.5	0.5
26.6026	-74.7237	92.0248	5.69575	0	0.5	0.5
92.878	-69.284	36.5145	5.69575	1	1	0
99.2116	16.8329	44.4264	5.79459	0	1	0	0	0
80.0521	-75.1776	6.32401	8.29527	0	0	1
108.629	-13.546	10.7808	5.79459	0	1	0	0	0
103.807	-36.1052	4.5365	8.29527	0	0	1
56.4954	-93.8998	-9.54456	5.79459	0	1	0	0	0
104.393	29.9792	17.4149	5.79459	0	1	0	0	0
108.133	1.08383	-20.1508	5.79459	0	1	0	0	0
78.4416	-75.1797	-17.1734	5.79459	0	1	0	0	0
84.8169	-50.5064	48.524	5.79459	0	1	0	0	0
91.4286	-42.7953	67.5964	5.69575	1	1	0
93.5407	-59.4038	49.8194	5.69575	0	0.5	0.5
70.7249	-37.2855	75.5499	8.29527	0	0	1
78.0266	4.81232	77.3866	8.29527	0	0	1
91.958	-8.28711	59.7917	5.79459	0	1	0	0	0
71.2094	-33.261	92.6436	5.69575	0	0.5	0.5
95.8357	-13.1479	73.5021	5.69575	0	0.5	0.5
-70.0765	84.624	-5.29787	8.29527	0	0	1
-97.9137	47.9376	14.6572	5.79459	0	1	0	0	0
-81.3988	89.4831	11.2656	5.69575	0	0.5	0.5
-105.998	58.2393	11.5127	5.69575	1	1	0
-104.464	24.0349	57.18	5.69575	0	0.5	0.5
-105.528	21.9384	21.9678	8.29527	0	0	1
-78.3266	54.9046	10.2913	8	0	1	1	0	1
-60.7475	80.8312	43.3134	5.79459	0	1	0	0	0
-41.8343	101.631	-4.58626	5.79459	0	1	0	0	0
-81.9646	69.5267	23.4058	5.79459	0	1	0	0	0
-64.7047	59.9126	65.7555	5.79459	0	1	0	0	0
-86.0428	25.937	63.4353	5.79459	0	1	0	0	0
-88.3213	60.5269	-25.2069	5.79459	0	1	0	0	0
-77.1587	89.0073	-29.7343	5.69575	0	0.5	0.5
-93.8795	71.0894	-29.8885	5.69575	0	0.5	0.5
-46.5305	109.269	25.5948	5.69575	0	0.5	0.5
-56.2802	93.377	53.602	5.69575	0	0.5	0.5
-95.6462	73.2011	-15.915	5.69575	1	1	0
-30.7753	96.6908	42.4707	8.29527	0	0	1
46.6596	97.8897	-18.4521	8.29527	0	0	1
-17.9615	118.557	19.5428	5.69575	1	1	0
34.5929	101.837	23.0775	5.79459	0	1	0	0	0
20.7181	101.599	63.3109	5.69575	1	1	0
10.2883	109.415	-4.73433	8.29527	0	0	1
-39.9705	93.5847	-41.7643	5.79459	0	1	0	0	0
-11.7788	85.8116	67.8058	5.79459	0	1	0	0	0
-13.4038	108.412	12.918	5.79459	0	1	0	0	0
29.2217	91.3216	53.9116	5.79459	0	1	0	0	0
13.8914	72.0495	81.9485	5.79459	0	1	0	0	0
-9.36095	98.308	-48.4552	5.79459	0	1	0	0	0
-56.7897	30.0242	89.2943	5.79459	0	1	0	0	0
9.69531	78.2419	92.4368	5.69575	1	1	0
-9.89967	42.6027	100.931	8.29527	0	0	1
36.9838	-9.84657	88.2638	8	0.5	0.5	0.5	0	1
-37.2874	61.7432	83.0507	8.29527	0	0	1
-36.5645	11.7211	88.2107	8	0.5	0.5	0.5	0	1
34.9971	49.1638	91.9626	5.79459	0	1	0	0	0
68.5679	49.277	70.5026	5.79459	0	1	0	0	0
38.6295	57.5584	99.7791	5.69575	0	0.5	0.5
-23.4494	55.4414	105.529	5.69575	0	0.5	0.5
-22.5307	14.033	118.555	5.69575	1	1	0
19.614	70.3249	97.1061	5.69575	1	1	0
104.338	29.0015	-19.2989	8.29527	0	0	1
84.8735	63.0085	59.8845	5.69575	0	0.5	0.5
79.8812	61.2116	44.4091	8.29527	0	0	1
60.2988	79.9799	45.4673	8.29527	0	0	1
119.884	17.6254	8.77467	5.69575	0	0.5	0.5
-67.711	-83.0673	57.2271	5.69575	1	1	0
30.582	-89.6343	55.9502	5.79459	0	1	0	0	0
