# Supplementary material for: Mechanistic model of radiotherapy-induced lung fibrosis using coupled 3D agent-based and Monte Carlo simulations
Source: Commun Med (Lond). 2024 Feb 9;4:16. doi: 10.1038/s43856-024-00442-w (PMC10858213; doi:10.1038/s43856-024-00442-w)
Supplement: Supplementary file 8 — Supplementary Software 1 [file 43856_2024_442_MOESM8_ESM.zip › code/HealthyStructure_phagFrac1.0_senescent1.0/exp_9/alv12.dat]

-102.397	-29.5342	-27.2511	5.79459	0	1	0	0	0
-73.2304	-23.2093	-94.1283	5.69575	1	1	0
-89.3341	-18.036	-61.5965	8.29527	0	0	1
-63.3449	-15.5911	-88.5658	8.29527	0	0	1
-91.4749	-2.26479	-29.7113	8	0.5	0.5	0.5	0	1
-79.9115	-43.2206	-62.0171	5.79459	0	1	0	0	0
-63.3998	-64.787	-62.3146	5.79459	0	1	0	0	0
-55.4393	-86.4622	-64.8896	5.69575	0	0.5	0.5
-68.412	-2.70182	-67.5868	8	0.5	0.5	0.5	0	1
-15.0946	-55.0195	-107.261	5.69575	1	1	0
16.8129	-93.2935	-75.9839	5.69575	0	0.5	0.5
61.1288	-39.8231	-62.7126	8	0	1	1	0	1
-57.0343	-28.1054	-72.1987	8	0.5	0.5	0.5	0	1
7.02457	-66.8196	-87.0965	8.29527	0	0	1
-19.2413	-101.125	-38.7738	5.79459	0	1	0	0	0
43.6153	-67.9343	-74.7171	5.79459	0	1	0	0	0
-24.0396	-50.6718	-94.6281	5.79459	0	1	0	0	0
-34.0113	-88.8796	-55.1694	8.29527	0	0	1
-28.8651	-31.0044	-101.516	8.29527	0	0	1
11.802	-5.31718	-109.236	5.79459	0	1	0	0	0
-12.9927	-80.6036	-73.7173	5.79459	0	1	0	0	0
-31.6406	8.96626	-104.969	5.79459	0	1	0	0	0
21.879	-32.4284	-102.809	5.79459	0	1	0	0	0
-0.79248	-46.7596	-112.129	5.69575	0	0.5	0.5
0.708252	-20.8756	-119.681	5.69575	0	0.5	0.5
29.8546	-104.504	-54.291	5.69575	0	0.5	0.5
72.6137	-19.556	-80.2796	5.79459	0	1	0	0	0
55.0248	-49.9727	-81.0864	8.29527	0	0	1
103.094	9.85141	-37.0748	8.29527	0	0	1
89.8719	-2.5162	-63.3775	8.29527	0	0	1
102.987	-17.4592	-34.4785	8.29527	0	0	1
65.7569	16.479	-86.6284	5.79459	0	1	0	0	0
80.3256	-44.394	-79.6045	5.69575	1	1	0
-87.5832	-21.2826	63.0574	8.29527	0	0	1
-117.709	-29.8253	-3.86029	5.69575	0	0.5	0.5
-104.353	3.20776	34.6444	5.79459	0	1	0	0	0
-57.7659	-83.3013	66.9619	5.69575	0	0.5	0.5
-105.111	-60.9187	0.581848	5.69575	1	1	0
-115.925	-21.5944	29.2407	5.69575	1	1	0
-77.6588	-62.3335	46.7296	8.29527	0	0	1
-71.3614	-76.3116	-34.4105	8.29527	0	0	1
-93.3063	-57.8729	-6.69629	5.79459	0	1	0	0	0
-103.467	-35.3895	11.9194	5.79459	0	1	0	0	0
-111.139	-44.0594	21.6038	5.69575	0	0.5	0.5
-60.3362	7.70268	91.6527	5.79459	0	1	0	0	0
-90.8006	0.280905	62.09	5.79459	0	1	0	0	0
-31.6393	-8.5769	105.002	5.79459	0	1	0	0	0
-70.2417	-24.843	95.9626	5.69575	0	0.5	0.5
1.69891	-109.975	51.6084	5.69575	1	1	0
0.984726	-109.541	-9.99026	5.79459	0	1	0	0	0
8.26657	-113.608	42.2714	5.69575	0	0.5	0.5
-32.9693	-115.371	19.0408	5.69575	0	0.5	0.5
-3.89619	-118.595	26.0757	5.69575	1	1	0
-53.3673	-95.1777	13.8974	8.29527	0	0	1
53.3205	-55.0857	78.8828	5.79459	0	1	0	0	0
-73.5541	-79.0717	20.9157	5.79459	0	1	0	0	0
-47.2217	-101.797	46.5618	5.69575	1	1	0
6.85229	-86.9218	-40.6576	8	0	1	1	0	1
1.32838	-102.921	38.79	8.29527	0	0	1
-39.2326	-102.092	-11.7483	8.29527	0	0	1
2.7795	-108.979	14.6908	5.79459	0	1	0	0	0
-44.7993	-89.4888	45.653	5.79459	0	1	0	0	0
40.7856	-100.418	-18.7799	5.79459	0	1	0	0	0
44.5429	-83.3838	56.2412	5.79459	0	1	0	0	0
43.0746	-98.6384	22.6947	5.79459	0	1	0	0	0
14.4665	-97.9406	-47.9442	5.79459	0	1	0	0	0
49.235	-85.3193	-48.9544	5.79459	0	1	0	0	0
-14.8134	-88.121	64.1502	5.79459	0	1	0	0	0
10.5801	-98.3268	70.5677	5.69575	0	0.5	0.5
43.2738	-108.434	-33.6075	5.69575	0	0.5	0.5
95.5378	-54.2929	-4.98029	8.29527	0	0	1
30.5758	-86.7367	-28.2375	8	0.5	0.5	0.5	0	1
119.659	-1.37638	20.9676	5.69575	0	0.5	0.5
100.128	9.03597	44.6396	5.79459	0	1	0	0	0
97.8063	-43.0196	26.1388	8.29527	0	0	1
68.0042	-75.4416	66.6626	5.69575	1	1	0
73.4199	-79.6544	-19.0969	8.29527	0	0	1
69.4041	-84.9554	8.10269	5.79459	0	1	0	0	0
85.7253	-52.6746	-44.4586	5.79459	0	1	0	0	0
78.7174	-40.7102	65.1633	5.79459	0	1	0	0	0
78.4827	-67.5301	37.1502	5.79459	0	1	0	0	0
109.541	-9.52664	3.17166	5.79459	0	1	0	0	0
96.0258	-19.6077	49.9358	5.79459	0	1	0	0	0
105.369	-18.9252	57.449	5.69575	1	1	0
61.4542	-89.5084	54.5117	5.69575	1	1	0
-52.9648	-29.7441	91.7061	5.79459	0	1	0	0	0
-34.8022	-56.3271	87.8411	8.29527	0	0	1
-22.5157	-2.64855	119.356	5.69575	1	1	0
13.4484	-74.6928	79.6249	8.29527	0	0	1
37.6711	-41.5583	94.6245	8.29527	0	0	1
-60.1834	-61.2734	68.7279	5.79459	0	1	0	0	0
44.7477	18.0335	98.8557	5.79459	0	1	0	0	0
8.12866	9.54387	109.283	5.79459	0	1	0	0	0
60.857	-12.8252	90.73	5.79459	0	1	0	0	0
-0.974121	-48.6105	98.6715	5.79459	0	1	0	0	0
8.70638	-20.1666	107.785	5.79459	0	1	0	0	0
31.0449	-84.0061	82.0919	5.69575	0	0.5	0.5
91.1447	-20.2553	77.732	5.69575	1	1	0
-102.321	4.16513	-40.1599	5.79459	0	1	0	0	0
-94.8362	30.4449	-46.6819	8.29527	0	0	1
-66.8939	50.1194	-71.5071	5.79459	0	1	0	0	0
-65.7143	15.2113	-86.8922	8.29527	0	0	1
-59.7439	74.0698	-55.1754	8.29527	0	0	1
-67.0547	91.7053	-43.0548	5.69575	0	0.5	0.5
-55.4761	14.5072	-107.107	5.69575	0	0.5	0.5
45.5728	86.7298	-71.8399	5.69575	0	0.5	0.5
11.6654	49.1406	-110.494	5.69575	0	0.5	0.5
0.583069	62.3877	-90.5949	8.29527	0	0	1
77.9389	38.459	-41.255	8	0	1	1	0	1
-29.4563	86.2595	-61.5762	5.79459	0	1	0	0	0
39.5552	11.8136	-101.96	8.29527	0	0	1
7.32091	88.2193	-65.2975	8.29527	0	0	1
32.3423	80.6104	-84.9489	5.69575	1	1	0
56.8852	54.4439	-92.5194	5.69575	1	1	0
0.0353241	104.973	-32.8742	5.79459	0	1	0	0	0
23.9997	73.4449	-78.2908	5.79459	0	1	0	0	0
-2.76152	26.5654	-106.708	5.79459	0	1	0	0	0
32.787	68.4878	-94.8385	5.69575	0	0.5	0.5
-34.7876	53.1791	-89.7875	5.79459	0	1	0	0	0
-45.9186	76.6394	-82.3273	5.69575	0	0.5	0.5
77.1696	53.3081	-77.2299	5.69575	0	0.5	0.5
48.1051	73.0278	-66.7296	5.79459	0	1	0	0	0
64.1001	51.4551	-73.0968	8.29527	0	0	1
84.2606	44.5027	-54.9497	5.79459	0	1	0	0	0
-103.019	63.6404	-9.83997	5.69575	0	0.5	0.5
-41.1469	53.4859	68.5687	8	0	1	1	0	1
-57.0652	93.3647	-11.2511	8.29527	0	0	1
-87.5458	61.1188	-26.4516	5.79459	0	1	0	0	0
-82.6003	72.4322	5.54666	5.79459	0	1	0	0	0
-112.731	32.9022	31.13	5.69575	1	1	0
-108.157	8.10499	18.3423	8.29527	0	0	1
-85.6976	58.4655	36.5591	5.79459	0	1	0	0	0
-103.705	36.6726	-0.609436	5.79459	0	1	0	0	0
-92.9683	67.2114	40.0093	5.69575	0	0.5	0.5
-95.5309	70.7632	-25.04	5.69575	0	0.5	0.5
-86.7429	79.4074	-30.4963	5.69575	1	1	0
-59.8386	34.5173	99.939	5.69575	0	0.5	0.5
-84.3747	27.8622	64.8429	5.79459	0	1	0	0	0
-59.3042	48.2438	79.092	5.79459	0	1	0	0	0
56.7833	91.0974	56.893	5.69575	1	1	0
51.5729	92.898	-28.4639	8.29527	0	0	1
24.5275	107.227	0.911636	8.29527	0	0	1
61.3021	83.663	36.6408	8.29527	0	0	1
-45.2459	109.099	28.4667	5.69575	1	1	0
28.2007	24.3429	88.6996	8	0	1	1	0	1
34.7451	89.3444	-8.11333	8	0.5	0.5	0.5	0	1
-38.0927	103.207	51.548	5.69575	0	0.5	0.5
3.04086	57.3408	77.1898	8	0	1	1	0	1
68.5571	26.4667	62.0879	8	0.5	0.5	0.5	0	1
-4.84891	93.9043	57.083	8.29527	0	0	1
-46.0987	94.2838	32.9456	8.29527	0	0	1
-54.1098	79.7486	53.0311	5.79459	0	1	0	0	0
24.0255	102.457	32.0201	5.79459	0	1	0	0	0
-7.68042	109.682	3.2816	5.79459	0	1	0	0	0
44.844	108.616	-30.8452	5.69575	0	0.5	0.5
-39.1683	102.604	6.19383	5.79459	0	1	0	0	0
114.982	38.9196	-4.92973	5.69575	1	1	0
84.6277	86.841	-7.55905	5.69575	1	1	0
91.1742	61.537	0.684509	5.79459	0	1	0	0	0
73.8728	81.4843	1.73169	8.29527	0	0	1
78.596	19.3666	74.4823	5.79459	0	1	0	0	0
97.4189	39.8666	-31.9408	8.29527	0	0	1
102.422	36.4925	16.6745	5.79459	0	1	0	0	0
88.3859	41.4378	50.7035	5.79459	0	1	0	0	0
75.2181	69.8075	39.6125	5.79459	0	1	0	0	0
112.93	25.7745	-36.6389	5.69575	0	0.5	0.5
116.255	34.5184	7.29822	5.69575	0	0.5	0.5
72.3998	68.0395	69.9199	5.69575	0	0.5	0.5
-19.6939	116.106	-29.856	5.69575	1	1	0
33.2655	116.409	-10.1153	5.69575	0	0.5	0.5
-29.7407	76.5234	73.2084	8.29527	0	0	1
-7.83833	66.3519	87.3842	8.29527	0	0	1
62.4968	45.8303	78.0624	8.29527	0	0	1
21.8944	61.217	88.7305	8.29527	0	0	1
-31.6649	77.7447	87.8277	5.69575	1	1	0
13.5039	40.0389	101.56	5.79459	0	1	0	0	0
-26.7767	38.9661	99.321	5.79459	0	1	0	0	0
10.7083	75.7868	94.3482	5.69575	0	0.5	0.5
-48.0918	74.0215	83.4739	5.69575	0	0.5	0.5
43.26	85.9872	74.126	5.69575	1	1	0
84.2067	3.34443	87.5098	5.69575	0	0.5	0.5
86.5764	37.5474	76.5155	5.69575	0	0.5	0.5
