# Supplementary material for: Mechanistic model of radiotherapy-induced lung fibrosis using coupled 3D agent-based and Monte Carlo simulations
Source: Commun Med (Lond). 2024 Feb 9;4:16. doi: 10.1038/s43856-024-00442-w (PMC10858213; doi:10.1038/s43856-024-00442-w)
Supplement: Supplementary file 8 — Supplementary Software 1 [file 43856_2024_442_MOESM8_ESM.zip › code/HealthyStructure_phagFrac1.0_senescent1.0/exp_9/alv9.dat]

-29.714	-109.158	-44.288	5.69575	1	1	0
-40.2751	-111.144	-28.016	5.69575	1	1	0
-14.9382	-106.717	-22.0996	8.29527	0	0	1
-65.5706	-53.5244	-70.2541	8.29527	0	0	1
-46.6829	-32.1056	-94.2865	5.79459	0	1	0	0	0
-87.6554	-7.82557	-65.9935	5.79459	0	1	0	0	0
-63.244	-93.7013	-44.4989	5.69575	1	1	0
-33.1601	-75.6683	-89.0765	5.69575	0	0.5	0.5
-116.081	-4.04069	-35.6216	5.69575	0	0.5	0.5
-74.1864	-3.80871	-61.1325	8	0	1	1	0	1
-93.3244	-48.8407	-31.7041	8.29527	0	0	1
-17.7047	-5.66639	-108.419	5.79459	0	1	0	0	0
-104.006	-16.3936	-31.8432	8.29527	0	0	1
-28.1887	-86.749	-61.4818	8.29527	0	0	1
-16.6617	-76.1056	-93.2216	5.69575	0	0.5	0.5
-61.8909	-75.0915	-51.2912	5.79459	0	1	0	0	0
-110.611	-23.035	-44.6591	5.69575	0	0.5	0.5
-56.8826	-101.598	-34.6708	5.69575	1	1	0
82.5966	-75.5791	-47.1755	5.69575	0	0.5	0.5
-5.68953	-80.7243	-90.6155	5.69575	1	1	0
13.1229	-18.2648	-93.5396	8	0.5	0.5	0.5	0	1
29.9829	-12.9301	-105.042	8.29527	0	0	1
43.698	-61.7953	-79.8237	8.29527	0	0	1
7.06389	-73.9231	-96.1529	5.69575	0	0.5	0.5
66.6884	-9.50066	-101.105	5.69575	0	0.5	0.5
84.8479	-57.9962	-39.2081	5.79459	0	1	0	0	0
-2.95454	-63.118	-90.041	5.79459	0	1	0	0	0
14.1162	-104.945	-59.5581	5.69575	1	1	0
45.5727	-105.641	-39.0245	5.69575	0	0.5	0.5
64.9579	-70.319	-9.54901	8	0.5	0.5	0.5	0	1
-2.02515	-12.183	-95.4095	8	0	1	1	0	1
52.4006	-26.8756	-92.9079	5.79459	0	1	0	0	0
-3.76387	-39.379	-102.641	5.79459	0	1	0	0	0
67.7919	-58.588	-63.8099	5.79459	0	1	0	0	0
82.1522	-68.2914	-57.8553	5.69575	0	0.5	0.5
108.336	-20.9341	-50.842	5.69575	1	1	0
77.0703	-3.97836	-78.3858	5.79459	0	1	0	0	0
104.988	-9.37919	-60.4101	5.69575	0	0.5	0.5
93.368	-25.2593	-52.387	5.79459	0	1	0	0	0
-22.9753	81.111	70.6621	5.79459	0	1	0	0	0
-53.5534	30.7039	-91.0456	8.29527	0	0	1
-14.0943	53.4511	-95.1017	8.29527	0	0	1
-9.80045	18.5803	-93.884	8	0	1	1	0	1
-33.5677	98.522	-62.6625	5.69575	0	0.5	0.5
-39.7438	101.659	-53.3456	5.69575	0	0.5	0.5
-42.616	55.0822	-85.1459	8.29527	0	0	1
-51.8914	81.6843	-52.2969	8.29527	0	0	1
-79.2907	68.6864	-33.0775	8.29527	0	0	1
-60.8926	86.3218	-30.6698	5.79459	0	1	0	0	0
-12.8649	88.3599	-64.2419	5.79459	0	1	0	0	0
-61.6643	-4.38793	-90.9849	5.79459	0	1	0	0	0
-82.69	72.3458	5.33384	5.79459	0	1	0	0	0
-88.2639	76.2177	-34.1151	5.69575	0	0.5	0.5
-83.8997	33.1866	-62.9244	5.79459	0	1	0	0	0
-47.5758	25.0224	-108.951	5.69575	0	0.5	0.5
-33.9109	32.8791	-111.933	5.69575	0	0.5	0.5
-70.1595	76.6717	-62.9205	5.69575	0	0.5	0.5
28.9823	81.6369	-67.7897	8.29527	0	0	1
12.424	103.733	-62.0078	5.69575	1	1	0
76.0221	79.7535	-51.1852	5.69575	1	1	0
79.9926	3.56089	-53.329	8	0.5	0.5	0.5	0	1
18.7432	64.568	-87.0612	5.79459	0	1	0	0	0
86.428	21.4929	-64.562	8.29527	0	0	1
76.6656	46.2211	-63.9219	8.29527	0	0	1
95.4811	47.9403	-26.1742	8.29527	0	0	1
100.458	16.2529	-41.7621	5.79459	0	1	0	0	0
12.0055	23.7004	-106.743	5.79459	0	1	0	0	0
46.792	39.9899	-91.1664	5.79459	0	1	0	0	0
8.75504	41.0179	-114.021	5.69575	0	0.5	0.5
-83.9946	-13.3979	69.7524	8.29527	0	0	1
-85.1685	-69.4024	-5.44306	5.79459	0	1	0	0	0
-65.7751	-87.9625	6.01933	8.29527	0	0	1
-61.3467	-84.4469	34.7173	8.29527	0	0	1
-93.2728	48.226	32.7786	5.79459	0	1	0	0	0
-52.0203	-75.9233	60.2457	5.79459	0	1	0	0	0
-120.426	-7.98871	-13.9153	5.69575	1	1	0
-28.8039	46.3355	79.2391	8	0.5	0.5	0.5	0	1
-93.8661	-7.67261	19.6411	8	0.5	0.5	0.5	0	1
-11.5034	-101.94	39.6975	5.79459	0	1	0	0	0
-103.896	-34.8934	-9.38936	5.79459	0	1	0	0	0
-66.5222	1.12657	87.5987	5.79459	0	1	0	0	0
-71.7278	-54.1864	63.3952	5.79459	0	1	0	0	0
-38.9963	-99.4349	26.3057	5.79459	0	1	0	0	0
-101.203	12.4626	41.2618	5.79459	0	1	0	0	0
-18.8389	-82.259	70.5589	5.79459	0	1	0	0	0
-94.1369	-34.1004	45.5565	5.79459	0	1	0	0	0
-109.963	1.04403	-2.67154	5.79459	0	1	0	0	0
-31.2049	-55.5435	89.6726	5.79459	0	1	0	0	0
-118.399	-10.9498	-24.9368	5.69575	0	0.5	0.5
-103.162	-31.8309	21.0828	5.79459	0	1	0	0	0
4.45407	-34.4995	104.355	5.79459	0	1	0	0	0
-59.6545	-57.3681	88.939	5.69575	0	0.5	0.5
-25.2819	-23.042	104.546	8.29527	0	0	1
-55.0327	-25.6336	91.7296	5.79459	0	1	0	0	0
-32.07	-104.885	-8.40931	5.79459	0	1	0	0	0
9.9632	-106.245	-26.6951	5.79459	0	1	0	0	0
77.1083	-74.4986	57.1341	5.69575	1	1	0
35.7147	-76.3784	70.6519	8.29527	0	0	1
50.4839	-94.486	24.976	5.79459	0	1	0	0	0
-39.2485	-79.1634	-38.0551	8	0	1	1	0	1
85.6239	-79.5504	33.1686	5.69575	1	1	0
34.6035	-65.0698	61.8316	8	0	1	1	0	1
63.9149	-85.3465	-27.0344	8.29527	0	0	1
65.6997	-75.0719	46.3435	8.29527	0	0	1
25.3989	-107.005	2.17704	8.29527	0	0	1
78.2906	-34.2955	69.2417	8.29527	0	0	1
85.483	-67.5533	15.1396	5.79459	0	1	0	0	0
32.1705	-92.1793	-50.6759	5.79459	0	1	0	0	0
57.7956	-93.4323	-5.48431	5.79459	0	1	0	0	0
59.905	-62.5391	67.8252	5.79459	0	1	0	0	0
92.0201	-18.4081	57.3885	5.79459	0	1	0	0	0
34.755	-47.1795	93.0923	5.79459	0	1	0	0	0
19.6525	-99.8053	41.8652	5.79459	0	1	0	0	0
3.65581	-86.6194	-67.7031	5.79459	0	1	0	0	0
76.8537	-89.6264	28.6446	5.69575	0	0.5	0.5
62.5209	-100.542	27.246	5.69575	0	0.5	0.5
50.0287	-79.0562	77.5054	5.69575	0	0.5	0.5
107.418	-39.9313	40.3342	5.69575	0	0.5	0.5
100.452	-42.5259	14.1769	5.79459	0	1	0	0	0
103.949	-34.6047	-9.85216	8.29527	0	0	1
103.471	-3.54	37.1653	8.29527	0	0	1
109.935	0.336801	3.75321	5.79459	0	1	0	0	0
69.8121	-47.1695	87.5284	5.69575	1	1	0
3.4059	-65.27	88.4758	8.29527	0	0	1
-5.0208	-70.2048	99.0304	5.69575	1	1	0
-5.61722	-15.6357	120.349	5.69575	1	1	0
-0.68895	-60.1481	105.554	5.69575	0	0.5	0.5
42.2538	-17.603	112.537	5.69575	0	0.5	0.5
-73.9438	26.5519	76.9891	8.29527	0	0	1
-118.705	19.4744	-17.0225	5.69575	0	0.5	0.5
-34.9449	101.815	56.3248	5.69575	0	0.5	0.5
-103.88	33.5728	13.4846	8.29527	0	0	1
-78.9146	92.37	0.424523	5.69575	1	1	0
-49.2539	52.5886	-63.7493	8	0.5	0.5	0.5	0	1
-59.1719	69.6911	61.1705	8.29527	0	0	1
-55.5474	94.9446	0.00686047	5.79459	0	1	0	0	0
-101.585	33.5472	-25.5944	5.79459	0	1	0	0	0
-105.435	55.3063	24.1783	5.69575	0	0.5	0.5
-121.282	6.5656	2.73234	5.69575	0	0.5	0.5
-38.63	52.0257	102.766	5.69575	0	0.5	0.5
-59.1556	5.50309	105.973	5.69575	1	1	0
-60.7346	53.33	74.6138	5.79459	0	1	0	0	0
-45.3669	27.7905	96.2784	5.79459	0	1	0	0	0
-58.5609	30.089	102.104	5.69575	0	0.5	0.5
-29.8861	81.8785	84.6323	5.69575	1	1	0
41.582	84.3513	-20.28	8	0	1	1	0	1
47.8888	98.1348	13.2753	8.29527	0	0	1
81.6928	73.5809	3.48344	8.29527	0	0	1
1.32655	89.5632	63.8489	5.79459	0	1	0	0	0
-6.1524	109.795	-2.68084	5.79459	0	1	0	0	0
15.4348	105.62	58.0184	5.69575	0	0.5	0.5
67.4785	96.0765	31.2389	5.69575	0	0.5	0.5
20.9256	107.887	-4.66732	8.29527	0	0	1
65.7125	71.2026	73.2937	5.69575	1	1	0
73.3669	56.8895	78.3632	5.69575	1	1	0
1.11977	104.735	33.6062	8.29527	0	0	1
82.1078	63.6024	36.2359	8.29527	0	0	1
39.1963	98.5875	-29.0544	8.29527	0	0	1
39.3955	85.6931	56.61	8.29527	0	0	1
84.2826	22.3753	67.0507	5.79459	0	1	0	0	0
-35.6964	99.7654	29.5404	5.79459	0	1	0	0	0
52.1424	57.6008	77.8673	8.29527	0	0	1
92.2697	39.6754	44.8572	5.79459	0	1	0	0	0
26.1864	65.1585	84.6678	8.29527	0	0	1
-7.07309	59.2113	92.4338	5.79459	0	1	0	0	0
32.7696	102.191	24.1472	5.79459	0	1	0	0	0
-3.989	103.482	-37.0874	5.79459	0	1	0	0	0
76.8909	68.9216	64.0117	5.69575	0	0.5	0.5
24.5321	108.134	49.6496	5.69575	0	0.5	0.5
121.299	3.3843	-5.91262	5.69575	1	1	0
115.172	31.3189	-22.6782	5.69575	1	1	0
103.428	34.098	15.491	5.79459	0	1	0	0	0
103.701	33.3517	-15.2947	5.79459	0	1	0	0	0
19.2791	119.531	-10.1431	5.69575	1	1	0
34.0878	116.317	-8.25532	5.69575	1	1	0
54.8029	39.3939	101.018	5.69575	0	0.5	0.5
64.3319	18.0414	87.3837	5.79459	0	1	0	0	0
49.002	-15.1985	97.3027	5.79459	0	1	0	0	0
29.8797	15.5498	104.716	8.29527	0	0	1
26.1894	38.3687	99.7094	5.79459	0	1	0	0	0
-41.46	82.3442	60.0042	5.79459	0	1	0	0	0
-15.1813	27.0492	105.536	5.79459	0	1	0	0	0
7.68214	-5.07379	109.614	5.79459	0	1	0	0	0
