# Supplementary material for: Mechanistic model of radiotherapy-induced lung fibrosis using coupled 3D agent-based and Monte Carlo simulations
Source: Commun Med (Lond). 2024 Feb 9;4:16. doi: 10.1038/s43856-024-00442-w (PMC10858213; doi:10.1038/s43856-024-00442-w)
Supplement: Supplementary file 8 — Supplementary Software 1 [file 43856_2024_442_MOESM8_ESM.zip › code/HealthyStructure_phagFrac1.0_senescent1.0/exp_9/alv8.dat]

-44.5792	-104.736	-42.4768	5.69575	0	0.5	0.5
-62.3908	-97.1358	-37.8579	5.69575	1	1	0
62.98	-99.0715	-31.2773	5.69575	0	0.5	0.5
5.52395	-97.4626	-50.7004	5.79459	0	1	0	0	0
-72.1845	-67.0197	-48.967	8.29527	0	0	1
-69.8998	-45.129	-71.9541	5.79459	0	1	0	0	0
-96.0428	-22.1681	-48.8299	8.29527	0	0	1
-54.7826	8.80281	-108.08	5.69575	0	0.5	0.5
-42.0267	-54.4488	-100.145	5.69575	1	1	0
-26.5409	19.6635	-104.923	8.29527	0	0	1
-34.4471	-20.3112	-102.474	8.29527	0	0	1
-37.4374	-98.2555	-32.3099	8.29527	0	0	1
-68.0057	-6.45425	-100.466	5.69575	0	0.5	0.5
-64.0778	-18.4172	-101.562	5.69575	0	0.5	0.5
55.0618	-6.79807	-108.083	5.69575	1	1	0
45.9426	-69.6155	-71.7144	8.29527	0	0	1
-4.91109	-44.173	-113.066	5.69575	1	1	0
-35.1825	-60.4639	-84.89	5.79459	0	1	0	0	0
78.6484	-30.3689	-87.476	5.69575	1	1	0
53.0522	-52.1965	-96.0255	5.69575	0	0.5	0.5
67.4353	-72.6196	-70.2766	5.69575	0	0.5	0.5
25.2506	-91.4734	-75.8613	5.69575	1	1	0
-4.7506	-74.5728	-80.7238	8.29527	0	0	1
72.6468	-60.6003	-56.1252	8.29527	0	0	1
18.6561	-43.2825	-99.391	8.29527	0	0	1
79.2022	-28.9404	-70.6362	5.79459	0	1	0	0	0
-10.6246	-17.0924	-108.143	5.79459	0	1	0	0	0
39.7702	-91.6944	-45.9398	5.79459	0	1	0	0	0
15.5887	-28.6398	-105.056	5.79459	0	1	0	0	0
70.175	-62.4645	-77.0299	5.69575	0	0.5	0.5
17.1526	13.2732	-107.841	5.79459	0	1	0	0	0
-106.156	12.6012	-25.9245	8.29527	0	0	1
-33.2248	106.278	-48.5894	5.69575	1	1	0
-52.3482	73.8726	-62.47	5.79459	0	1	0	0	0
-88.4969	25.5794	-60.1165	5.79459	0	1	0	0	0
-85.6317	43.8275	-1.35487	8	0.5	0.5	0.5	0	1
-83.7267	53.3988	-47.3118	8.29527	0	0	1
-36.5107	37.6978	-96.6739	5.79459	0	1	0	0	0
-58.6897	46.8999	-80.3488	5.79459	0	1	0	0	0
-74.7831	4.13776	-80.5628	5.79459	0	1	0	0	0
-49.0374	89.7123	-65.6273	5.69575	0	0.5	0.5
-103.276	54.6739	-33.2375	5.69575	0	0.5	0.5
41.8133	86.2009	-54.0467	5.79459	0	1	0	0	0
75.1873	40.8405	-69.1221	5.79459	0	1	0	0	0
57.5109	54.2811	-92.2278	5.69575	0	0.5	0.5
51.7253	97.674	-50.4399	5.69575	1	1	0
-4.21607	88.9004	-82.6973	5.69575	1	1	0
84.2395	41.9019	-76.8705	5.69575	1	1	0
83.6057	28.8847	-37.8317	8	0.5	0.5	0.5	0	1
12.7421	82.3142	-71.8471	8.29527	0	0	1
47.3523	27.6351	-95.3628	5.79459	0	1	0	0	0
12.3071	45.7859	-99.2582	5.79459	0	1	0	0	0
-15.9971	70.6059	-82.8184	5.79459	0	1	0	0	0
51.8532	61.6502	-74.9032	5.79459	0	1	0	0	0
62.3177	-10.1677	-90.0729	5.79459	0	1	0	0	0
90.3622	51.4405	-35.8963	5.79459	0	1	0	0	0
98.0248	-42.0042	-26.9589	8.29527	0	0	1
85.3613	19.0009	-66.7264	8.29527	0	0	1
99.2261	-14.8947	-45.0813	5.79459	0	1	0	0	0
108.74	1.85213	-16.4995	5.79459	0	1	0	0	0
-53.4047	-98.7846	46.362	5.69575	0	0.5	0.5
-22.9028	-111.987	41.1612	5.69575	0	0.5	0.5
38.3768	-108.663	38.4641	5.69575	1	1	0
24.8652	-106.094	-15.0243	5.79459	0	1	0	0	0
-5.82407	-109.367	-10.2934	5.79459	0	1	0	0	0
8.26429	-113.922	41.398	5.69575	0	0.5	0.5
63.8929	-103.271	-3.56987	5.69575	0	0.5	0.5
-121.269	-1.23354	7.23192	5.69575	0	0.5	0.5
-75.3259	-55.5581	57.7868	8.29527	0	0	1
-65.5957	-64.0003	-29.2687	8	0.5	0.5	0.5	0	1
-23.0057	-106.628	14.1878	5.79459	0	1	0	0	0
-120.743	12.6865	4.48549	5.69575	1	1	0
-113.686	-8.84825	41.9178	5.69575	0	0.5	0.5
-87.2062	-66.252	52.5895	5.69575	0	0.5	0.5
-106.466	-57.3232	-11.7839	5.69575	1	1	0
-85.4132	-85.7346	10.6802	5.69575	1	1	0
-79.4953	-34.9427	67.5241	8.29527	0	0	1
-26.3931	-85.3491	64.179	8.29527	0	0	1
-94.5228	-0.544861	56.2595	8.29527	0	0	1
-58.6491	-86.1867	-35.0862	5.79459	0	1	0	0	0
-88.0134	-63.8043	-16.8076	5.79459	0	1	0	0	0
-71.4257	-77.7734	30.8167	5.79459	0	1	0	0	0
-39.255	-94.3759	40.6476	5.79459	0	1	0	0	0
-99.6653	-30.5575	35.1149	5.79459	0	1	0	0	0
-58.1504	-93.0724	7.48676	5.79459	0	1	0	0	0
-95.8658	-73.6017	-12.3531	5.69575	0	0.5	0.5
-83.288	-84.7733	25.2289	5.69575	0	0.5	0.5
-96.5753	-51.2958	11.9141	5.79459	0	1	0	0	0
-108.807	-6.258	14.8982	5.79459	0	1	0	0	0
-1.79299	-84.365	46.204	8	0.5	0.5	0.5	0	1
64.0264	-76.2386	46.7792	5.79459	0	1	0	0	0
13.1568	-102.439	37.854	5.79459	0	1	0	0	0
107.006	-15.0365	20.5836	5.79459	0	1	0	0	0
51.3165	-38.4782	71.6995	8	0	1	1	0	1
-8.08688	-95.3147	-10.2407	8	0	1	1	0	1
87.7909	-25.1371	61.326	5.79459	0	1	0	0	0
75.7116	-77.0306	20.8336	5.79459	0	1	0	0	0
47.958	-98.6253	8.54833	5.79459	0	1	0	0	0
71.783	-81.5219	-17.3605	5.79459	0	1	0	0	0
69.1865	-74.8802	66.0763	5.69575	0	0.5	0.5
99.1154	-47.6793	-1.67895	5.79459	0	1	0	0	0
-35.7337	-45.3367	106.9	5.69575	0	0.5	0.5
-58.2803	-12.3302	92.4736	8.29527	0	0	1
-46.9367	-20.9888	110.075	5.69575	0	0.5	0.5
-44.0864	-2.44987	100.749	5.79459	0	1	0	0	0
61.396	3.43236	104.787	5.69575	1	1	0
63.8025	30.7656	65.1014	8	0	1	1	0	1
-18.0264	-36.3928	102.228	8.29527	0	0	1
53.7365	-44.5054	85.0435	8.29527	0	0	1
17.815	11.1233	107.976	8.29527	0	0	1
40.1594	-64.8934	79.2217	8.29527	0	0	1
64.7767	-15.8425	87.4812	8.29527	0	0	1
54.3897	3.91335	95.5254	5.79459	0	1	0	0	0
19.9118	-87.753	63.2687	5.79459	0	1	0	0	0
-14.9651	-72.096	81.7203	5.79459	0	1	0	0	0
24.9963	-30.5831	102.664	5.79459	0	1	0	0	0
90.7909	-47.2471	40.3079	5.79459	0	1	0	0	0
2.8985	-49.244	98.319	5.79459	0	1	0	0	0
79.9676	28.4212	69.9815	5.79459	0	1	0	0	0
-16.3961	-6.45035	108.58	5.79459	0	1	0	0	0
47.0298	-6.43568	111.833	5.69575	0	0.5	0.5
63.6553	-24.7297	100.481	5.69575	1	1	0
-28.9098	104.128	20.5339	8.29527	0	0	1
-40.8684	76.5538	67.5965	8.29527	0	0	1
-90.6798	58.1332	22.3092	8.29527	0	0	1
-82.5183	53.1292	71.6081	5.69575	1	1	0
-58.3512	74.4874	-17.3851	8	0	1	1	0	1
-48.267	87.1349	46.6669	8.29527	0	0	1
-58.3234	92.4732	-12.1279	8.29527	0	0	1
-80.4235	74.6075	52.2231	5.69575	0	0.5	0.5
-46.5416	91.1247	-40.3754	5.79459	0	1	0	0	0
-98.9608	32.3238	35.5238	5.79459	0	1	0	0	0
-116.295	34.75	5.26775	5.69575	0	0.5	0.5
-80.0292	91.365	2.76682	5.69575	1	1	0
-67.8698	95.5535	31.991	5.69575	1	1	0
-80.9686	-22.838	46.669	8	0	1	1	0	1
-51.2308	66.2829	47.3019	8	0.5	0.5	0.5	0	1
-69.8743	42.6618	73.4684	8.29527	0	0	1
-60.2175	89.8847	19.8624	8.29527	0	0	1
-96.9998	46.8747	-22.2215	5.79459	0	1	0	0	0
-71.7789	68.6321	47.2871	5.79459	0	1	0	0	0
-49.514	109.939	14.8893	5.69575	0	0.5	0.5
-23.7652	104.28	57.6263	5.69575	0	0.5	0.5
-107.568	22.9063	2.11547	5.79459	0	1	0	0	0
53.9653	108.829	-1.97843	5.69575	0	0.5	0.5
62.9812	83.8631	-33.1714	5.79459	0	1	0	0	0
52.4938	88.9422	37.8529	8.29527	0	0	1
-5.15234	71.3852	83.532	8.29527	0	0	1
70.5746	83.9794	-8.16578	5.79459	0	1	0	0	0
54.022	86.6133	65.8761	5.69575	0	0.5	0.5
-17.2956	103.801	-32.0336	8.29527	0	0	1
28.8459	103.108	-25.2336	8.29527	0	0	1
33.9678	106.197	48.2521	5.69575	1	1	0
15.4339	102.201	37.6385	8.29527	0	0	1
2.49497	109.733	7.24144	5.79459	0	1	0	0	0
94.2923	41.6772	38.3664	5.79459	0	1	0	0	0
-0.468254	92.3207	59.8052	5.79459	0	1	0	0	0
65.3746	70.3183	53.6796	5.79459	0	1	0	0	0
3.03815	105.58	-30.7196	5.79459	0	1	0	0	0
59.7286	95.6075	45.3266	5.69575	0	0.5	0.5
74.3874	77.6918	23.0325	5.79459	0	1	0	0	0
-54.0232	57.0308	92.6762	5.69575	0	0.5	0.5
-26.8536	28.5551	102.779	8.29527	0	0	1
-50.6231	33.0687	91.8899	5.79459	0	1	0	0	0
-81.7835	14.9708	72.0232	5.79459	0	1	0	0	0
-13.1683	44.5062	112.275	5.69575	0	0.5	0.5
32.3251	23.052	87.6288	8	0	1	1	0	1
28.0124	-13.7476	91.0043	8	0.5	0.5	0.5	0	1
44.0818	35.409	107.535	5.69575	1	1	0
72.126	12.017	97.0223	5.69575	1	1	0
40.2694	48.2614	90.273	8.29527	0	0	1
47.2434	68.3147	72.1191	5.79459	0	1	0	0	0
-0.0345306	50.5996	97.6713	5.79459	0	1	0	0	0
37.7705	29.0672	99.1402	5.79459	0	1	0	0	0
114.658	-40.0108	-3.54505	5.69575	0	0.5	0.5
92.4113	-75.3453	-23.3053	5.69575	1	1	0
95.2774	2.76288	54.9051	8.29527	0	0	1
114.4	-8.68399	39.9632	5.69575	0	0.5	0.5
89.9605	63.1559	4.2948	8.29527	0	0	1
106.542	27.0072	4.40281	8.29527	0	0	1
96.8365	52.4903	51.2578	5.69575	0	0.5	0.5
105.625	37.0998	47.1899	5.69575	1	1	0
-98.4045	-37.0884	-32.2645	5.79459	0	1	0	0	0
