# Supplementary material for: Mechanistic model of radiotherapy-induced lung fibrosis using coupled 3D agent-based and Monte Carlo simulations
Source: Commun Med (Lond). 2024 Feb 9;4:16. doi: 10.1038/s43856-024-00442-w (PMC10858213; doi:10.1038/s43856-024-00442-w)
Supplement: Supplementary file 8 — Supplementary Software 1 [file 43856_2024_442_MOESM8_ESM.zip › code/HealthyStructure_phagFrac1.0_senescent1.0/exp_7/alv5.dat]

-92.7222	-36.2012	-46.8195	8.29527	0	0	1
-73.8686	-93.7907	-22.5087	5.69575	1	1	0
-57.986	-20.8814	-91.1131	8.29527	0	0	1
-53.145	-89.6664	-35.1469	8.29527	0	0	1
-66.3242	-71.7416	-50.5395	5.79459	0	1	0	0	0
-70.543	-50.9441	-67.2933	8.29527	0	0	1
-60.2362	-94.5005	-46.9257	5.69575	0	0.5	0.5
-46.5015	-41.5421	-104.268	5.69575	0	0.5	0.5
-84.5661	-42.448	-76.2014	5.69575	1	1	0
-74.6557	14.0463	-59.0313	8	0.5	0.5	0.5	0	1
-102.87	-35.3495	-16.3733	5.79459	0	1	0	0	0
-21.5754	-12.8142	-107.099	8.29527	0	0	1
-1.8084	-38.48	-103.034	8.29527	0	0	1
-8.49757	-102.521	-38.9529	8.29527	0	0	1
-38.3233	-85.9596	-76.8256	5.69575	1	1	0
-22.8888	-80.8849	-70.9488	5.79459	0	1	0	0	0
39.9129	-70.6002	-74.314	5.79459	0	1	0	0	0
-39.0602	-51.2672	-71.4245	8	0	1	1	0	1
17.1676	-58.7513	-91.3978	8.29527	0	0	1
58.0086	-43.5145	-82.7133	5.79459	0	1	0	0	0
-34.3095	-51.7557	-90.7976	5.79459	0	1	0	0	0
49.9205	-86.0765	-69.7046	5.69575	0	0.5	0.5
30.1278	-68.0253	-96.0457	5.69575	0	0.5	0.5
51.7264	-60.5859	-91.7258	5.69575	1	1	0
39.4216	-92.2897	-68.4725	5.69575	1	1	0
3.42805	-55.4883	-108.024	5.69575	0	0.5	0.5
46.2322	-24.71	-96.7057	8.29527	0	0	1
65.1125	-77.1684	-67.567	5.69575	1	1	0
23.6116	-91.1841	-56.8152	8.29527	0	0	1
-28.9577	-104.416	-18.9381	5.79459	0	1	0	0	0
48.0357	-88.9065	-43.4536	5.79459	0	1	0	0	0
-24.2828	-106.501	12.9568	5.79459	0	1	0	0	0
76.8561	-74.8317	-24.359	5.79459	0	1	0	0	0
81.1365	-51.0582	-53.9437	5.79459	0	1	0	0	0
86.8723	-28.8279	-79.8877	5.69575	0	0.5	0.5
100.216	-39.9565	-21.451	5.79459	0	1	0	0	0
110.71	-17.3322	-46.9349	5.69575	0	0.5	0.5
-106.397	24.0393	-14.2011	8.29527	0	0	1
-49.9333	21.9314	-95.5284	5.79459	0	1	0	0	0
-40.411	86.1956	-13.8832	8	0	1	1	0	1
-81.9556	0.370041	-73.37	8.29527	0	0	1
-97.4715	45.7988	-22.4002	5.79459	0	1	0	0	0
-67.1314	51.3083	-70.4333	5.79459	0	1	0	0	0
-96.7585	26.437	-45.1539	5.79459	0	1	0	0	0
-80.1819	19.4216	-72.7576	5.79459	0	1	0	0	0
-118.784	16.86	-19.1422	5.69575	0	0.5	0.5
-67.3554	71.1807	-49.9656	8.29527	0	0	1
-55.2405	12.9798	-107.424	5.69575	0	0.5	0.5
18.2307	72.9583	-95.4182	5.69575	1	1	0
-11.6632	35.547	-115.587	5.69575	1	1	0
57.5694	8.65712	-93.3318	5.79459	0	1	0	0	0
27.2233	88.7914	-78.3255	5.69575	1	1	0
66.6265	-29.0938	-63.0075	8	0.5	0.5	0.5	0	1
-13.3202	69.8665	-83.9121	8.29527	0	0	1
-23.7824	86.5042	-81.9226	5.69575	0	0.5	0.5
10.8893	21.848	-107.257	8.29527	0	0	1
69.9442	46.5637	-70.9904	8.29527	0	0	1
-14.6799	15.6567	-107.886	5.79459	0	1	0	0	0
-40.3304	77.7598	-66.5347	5.79459	0	1	0	0	0
85.024	60.0577	-35.5526	5.79459	0	1	0	0	0
7.54993	67.1284	-100.979	5.69575	1	1	0
33.55	37.975	-97.6335	8.29527	0	0	1
40.0317	80.3544	-63.5659	8.29527	0	0	1
80.5935	74.8325	-2.18732	5.79459	0	1	0	0	0
0.119232	84.7963	-70.0655	5.79459	0	1	0	0	0
-16.7714	45.6194	-98.6792	5.79459	0	1	0	0	0
-5.78395	93.7111	-77.1055	5.69575	0	0.5	0.5
-47.0172	110.751	-16.8344	5.69575	1	1	0
-38.9271	100.463	-56.1411	5.69575	1	1	0
-29.4667	99.1943	-37.3123	5.79459	0	1	0	0	0
-4.52232	102.862	-38.7171	8.29527	0	0	1
2.18426	117.405	-31.1656	5.69575	0	0.5	0.5
61.2353	87.7508	-25.4957	5.79459	0	1	0	0	0
-9.9653	100.284	-67.8504	5.69575	0	0.5	0.5
33.7005	95.3914	-43.1829	5.79459	0	1	0	0	0
110.731	43.8531	-23.9901	5.69575	1	1	0
86.869	-20.6928	-64.2307	8.29527	0	0	1
107.255	1.98584	-24.3358	8.29527	0	0	1
89.7673	35.2953	-52.8778	5.79459	0	1	0	0	0
87.9444	8.56483	-65.5166	8.29527	0	0	1
68.3516	83.6833	-55.5434	5.69575	0	0.5	0.5
86.3174	30.4168	-29.6581	8	0.5	0.5	0.5	0	1
116.455	8.59894	-33.5422	5.69575	1	1	0
-57.9957	-83.352	66.6997	5.69575	1	1	0
-100.252	-64.389	23.738	5.69575	1	1	0
-101.138	-25.1306	62.4464	5.69575	1	1	0
-100.584	-67.7279	-7.46915	5.69575	1	1	0
-92.187	-41.1819	67.5686	5.69575	0	0.5	0.5
-71.0589	-51.3694	66.4214	5.79459	0	1	0	0	0
-88.7266	-64.9051	3.86255	5.79459	0	1	0	0	0
-68.0209	-86.3661	-3.74673	5.79459	0	1	0	0	0
-77.9381	50.7567	-24.5945	8	0	1	1	0	1
-119.555	-21.5653	1.21135	5.69575	0	0.5	0.5
-96.2557	-40.2155	34.8933	5.79459	0	1	0	0	0
-73.9155	-69.7007	42.17	8.29527	0	0	1
-46.6596	-89.8535	43.0026	5.79459	0	1	0	0	0
-69.8899	-40.3833	90.7992	5.69575	0	0.5	0.5
51.6597	-101.133	43.1664	5.69575	0	0.5	0.5
3.10078	-76.7266	78.7617	8.29527	0	0	1
77.8065	-52.7658	-20.4303	8	0.5	0.5	0.5	0	1
53.21	-92.9355	25.1334	5.79459	0	1	0	0	0
-44.3653	38.1935	76.3426	8	0.5	0.5	0.5	0	1
18.8078	-108.376	0.963913	5.79459	0	1	0	0	0
0.560257	-74.955	95.6103	5.69575	0	0.5	0.5
53.282	-92.0545	58.7103	5.69575	0	0.5	0.5
84.3041	-69.8029	10.9717	5.79459	0	1	0	0	0
48.0458	-98.2711	-11.5922	5.79459	0	1	0	0	0
-18.3043	-92.8804	56.0195	5.79459	0	1	0	0	0
9.4856	-103.005	37.417	8.29527	0	0	1
37.3133	-86.2459	57.1784	5.79459	0	1	0	0	0
41.8573	-59.7769	82.3085	5.79459	0	1	0	0	0
51.8161	-27.621	93.017	5.79459	0	1	0	0	0
22.0108	-24.0784	105.051	5.79459	0	1	0	0	0
-8.39914	-42.5854	101.074	5.79459	0	1	0	0	0
-30.4574	-64.6712	83.6061	5.79459	0	1	0	0	0
102.535	-27.3423	28.9648	8.29527	0	0	1
66.6278	-69.3784	-1.68741	8	0	1	1	0	1
46.9117	-5.15434	83.8344	8	0	1	1	0	1
75.1364	-40.0831	69.6266	8.29527	0	0	1
72.8624	-69.9734	43.5265	8.29527	0	0	1
89.5351	-77.1261	28.1946	5.69575	0	0.5	0.5
73.4969	-83.6753	48.5529	5.69575	0	0.5	0.5
-120.961	8.45012	7.54501	5.69575	1	1	0
-74.7964	75.6732	27.9118	8.29527	0	0	1
-74.6105	31.7711	74.3227	5.79459	0	1	0	0	0
-95.2243	9.59009	54.2252	5.79459	0	1	0	0	0
-89.0064	64.6063	-1.97012	5.79459	0	1	0	0	0
-76.4044	5.5455	94.2949	5.69575	0	0.5	0.5
-105.307	-8.17058	30.7182	5.79459	0	1	0	0	0
-82.1784	-11.1124	72.2718	5.79459	0	1	0	0	0
-70.4684	63.2575	55.9704	5.79459	0	1	0	0	0
-93.048	14.1997	76.8137	5.69575	0	0.5	0.5
-54.2527	95.2256	9.42004	8.29527	0	0	1
-66.1728	86.3826	-16.1002	8.29527	0	0	1
-109.175	-7.24069	11.3265	8.29527	0	0	1
-57.7116	-29.322	88.9359	5.79459	0	1	0	0	0
-97.9351	42.0998	27.1351	5.79459	0	1	0	0	0
72.0729	39.836	72.9287	5.79459	0	1	0	0	0
-19.1844	88.0779	63.0416	8.29527	0	0	1
33.2047	42.0646	96.0626	8.29527	0	0	1
69.5282	69.1807	49.7982	5.79459	0	1	0	0	0
-46.6579	43.9704	89.3894	5.79459	0	1	0	0	0
39.8045	65.5731	78.8402	5.79459	0	1	0	0	0
-31.7596	92.6842	71.839	5.69575	0	0.5	0.5
-6.56873	67.4857	86.6176	5.79459	0	1	0	0	0
-7.30872	80.744	90.4808	5.69575	1	1	0
30.6927	44.6535	79.4953	8	0.5	0.5	0.5	0	1
12.1679	93.5289	18.9677	8	0	1	1	0	1
19.248	88.0816	63.0171	8.29527	0	0	1
76.7794	-1.36963	78.7594	5.79459	0	1	0	0	0
6.84375	29.7314	105.683	5.79459	0	1	0	0	0
-56.7516	100.265	38.5493	5.69575	1	1	0
-49.3207	110.322	12.5015	5.69575	0	0.5	0.5
-34.9365	99.946	29.8369	5.79459	0	1	0	0	0
-29.3716	113.932	30.2762	5.69575	0	0.5	0.5
4.9048	107.202	56.9532	5.69575	0	0.5	0.5
31.9744	117.113	4.80872	5.69575	1	1	0
-7.63928	108.256	17.9536	8.29527	0	0	1
-19.4973	117.832	22.26	5.69575	0	0.5	0.5
23.2681	100.93	37.038	5.79459	0	1	0	0	0
-38.4623	113.677	18.9214	5.69575	1	1	0
29.0629	105.352	12.4921	8.29527	0	0	1
16.1044	107.752	-15.1679	5.79459	0	1	0	0	0
58.0481	88.9584	28.5799	5.79459	0	1	0	0	0
-44.8089	77.17	64.3192	5.79459	0	1	0	0	0
51.367	109.956	5.57379	5.69575	0	0.5	0.5
-21.7124	31.7745	103.048	8.29527	0	0	1
-46.466	4.45499	99.6046	5.79459	0	1	0	0	0
-12.7624	52.71	108.714	5.69575	0	0.5	0.5
-23.7403	-12.7812	106.644	8.29527	0	0	1
41.1767	8.46877	101.65	5.79459	0	1	0	0	0
74.6161	92.2225	26.2182	5.69575	0	0.5	0.5
102.122	40.8789	0.242691	5.79459	0	1	0	0	0
80.1514	84.4995	34.5764	5.69575	1	1	0
92.122	9.44833	59.3655	8.29527	0	0	1
107.674	-22.3899	2.25493	5.79459	0	1	0	0	0
109.16	51.987	-11.8909	5.69575	0	0.5	0.5
106.808	15.8224	21.0145	8.29527	0	0	1
107.5	56.3859	4.92592	5.69575	0	0.5	0.5
77.3144	93.632	3.9276	5.69575	0	0.5	0.5
93.0773	45.9009	36.4653	5.79459	0	1	0	0	0
