# Supplementary material for: Mechanistic model of radiotherapy-induced lung fibrosis using coupled 3D agent-based and Monte Carlo simulations
Source: Commun Med (Lond). 2024 Feb 9;4:16. doi: 10.1038/s43856-024-00442-w (PMC10858213; doi:10.1038/s43856-024-00442-w)
Supplement: Supplementary file 8 — Supplementary Software 1 [file 43856_2024_442_MOESM8_ESM.zip › code/HealthyStructure_phagFrac1.0_senescent1.0/exp_7/alv4.dat]

-91.164	-77.1146	-22.4134	5.69575	0	0.5	0.5
-79.5143	-75.3125	-52.5872	5.69575	1	1	0
-55.5268	-82.3297	-47.3138	5.79459	0	1	0	0	0
-104.424	-12.1555	-32.366	5.79459	0	1	0	0	0
-53.1188	-55.559	-78.6867	5.79459	0	1	0	0	0
-30.557	-106.991	-48.7755	5.69575	0	0.5	0.5
-20.1001	-65.5557	-86.0142	5.79459	0	1	0	0	0
-77.88	-53.3549	-56.462	5.79459	0	1	0	0	0
-30.4948	-88.7611	-57.3719	8.29527	0	0	1
-119.069	-15.6791	-18.3518	5.69575	0	0.5	0.5
-16.3998	-108.296	-52.565	5.69575	1	1	0
64.7832	-41.8194	-78.4492	8.29527	0	0	1
54.8778	-68.4566	-39.4664	8	0	1	1	0	1
-5.07754	-110.097	-51.1165	5.69575	1	1	0
2.96738	-37.9631	-115.369	5.69575	0	0.5	0.5
27.6506	-88.8849	-58.6082	8.29527	0	0	1
93.4254	-58.0448	1.57622	5.79459	0	1	0	0	0
5.70131	-82.5975	-72.4234	5.79459	0	1	0	0	0
47.6291	-25.9356	-95.7017	5.79459	0	1	0	0	0
55.0287	-75.7157	-77.4524	5.69575	0	0.5	0.5
59.6163	-75.4915	-1.552	8	0.5	0.5	0.5	0	1
55.8345	-73.0986	-60.325	8.29527	0	0	1
1.04572	-49.5498	-98.2025	5.79459	0	1	0	0	0
-1.79937	-109.047	-14.3378	8.29527	0	0	1
-97.8639	67.2309	-25.7496	5.69575	1	1	0
-62.7251	88.5858	-17.836	8.29527	0	0	1
-105.344	39.1984	-46.1094	5.69575	1	1	0
-68.47	56.1497	-65.2616	8.29527	0	0	1
-97.8109	-4.72971	-71.9061	5.69575	0	0.5	0.5
-33.2276	18.377	-103.239	8.29527	0	0	1
-92.4062	50.5398	-31.7306	5.79459	0	1	0	0	0
-49.5177	49.8713	-84.6216	5.79459	0	1	0	0	0
-57.4591	60.106	-88.5756	5.69575	0	0.5	0.5
-74.0011	-17.6229	-79.4561	5.79459	0	1	0	0	0
-117.284	-10.9746	-29.7373	5.69575	0	0.5	0.5
-56.7312	77.0425	-74.8727	5.69575	0	0.5	0.5
-24.2038	57.2165	-90.7769	8.29527	0	0	1
-84.1645	68.1078	-19.4302	8.29527	0	0	1
-43.2451	-10.6757	-100.578	8.29527	0	0	1
-106	21.166	-20.394	8.29527	0	0	1
-61.4825	11.8985	-90.4336	5.79459	0	1	0	0	0
-86.5025	30.273	-60.8347	5.79459	0	1	0	0	0
-51.0406	97.4394	-0.645111	5.79459	0	1	0	0	0
-92.5308	-5.09384	-59.2635	5.79459	0	1	0	0	0
64.5856	94.1567	-41.5105	5.69575	0	0.5	0.5
10.5822	54.4549	-94.9878	5.79459	0	1	0	0	0
-48.0266	16.5118	-81.7086	8	0.5	0.5	0.5	0	1
0.434631	2.37848	-109.973	8.29527	0	0	1
57.8335	64.4962	-67.7903	8.29527	0	0	1
28.9186	106.125	0.374649	5.79459	0	1	0	0	0
82.0997	61.4693	-39.764	5.79459	0	1	0	0	0
84.025	8.14275	-87.3705	5.69575	1	1	0
7.32402	94.0952	-76.5007	5.69575	0	0.5	0.5
52.3704	77.863	21.2124	8	0	1	1	0	1
56.1377	51.3113	-94.7397	5.69575	0	0.5	0.5
69.4304	82.3844	-56.1438	5.69575	1	1	0
21.8657	58.2882	-73.3475	8	0.5	0.5	0.5	0	1
10.4369	-24.6987	-106.682	5.79459	0	1	0	0	0
26.7915	9.68523	-106.247	8.29527	0	0	1
47.6967	82.0723	-55.5802	5.79459	0	1	0	0	0
33.0978	62.3829	-98.8575	5.69575	0	0.5	0.5
46.0256	40.1609	-91.4809	5.79459	0	1	0	0	0
-29.105	101.679	-30.2363	8.29527	0	0	1
14.9654	99.3605	-44.7607	8.29527	0	0	1
37.6648	99.7162	-27.1671	8.29527	0	0	1
-4.76196	111.46	-48.1023	5.69575	0	0.5	0.5
0.438194	108.466	-18.3017	5.79459	0	1	0	0	0
-9.17126	85.4401	-68.6723	5.79459	0	1	0	0	0
-81.5403	-50.2433	54.0997	8.29527	0	0	1
-24.1129	-105.817	17.9276	8.29527	0	0	1
-25.2532	-98.8275	41.1754	8.29527	0	0	1
-71.1486	-83.3297	9.69716	8.29527	0	0	1
-40.8828	-89.9413	70.7097	5.69575	0	0.5	0.5
-117.929	-22.2098	18.958	5.69575	0	0.5	0.5
-67.0413	-76.66	66.2466	5.69575	1	1	0
-30.2305	-8.95473	90.8923	8	0.5	0.5	0.5	0	1
-92.2926	-59.1032	-9.42805	8.29527	0	0	1
-108.873	-13.895	7.31619	8.29527	0	0	1
-45.0671	-46.0127	89.1728	5.79459	0	1	0	0	0
-62.1464	-85.293	31.0309	5.79459	0	1	0	0	0
-100.421	-39.5023	-21.3358	5.79459	0	1	0	0	0
-64.5682	-57.7587	67.7855	5.79459	0	1	0	0	0
-8.25613	-84.2461	70.2455	5.79459	0	1	0	0	0
-58.475	-61.9985	44.6356	8	0	1	1	0	1
-50.6128	-95.9951	-17.9803	8.29527	0	0	1
-15.0624	-50.7445	96.4267	5.79459	0	1	0	0	0
-78.8774	-18.2327	74.4709	5.79459	0	1	0	0	0
-40.8927	-81.3644	61.7004	5.79459	0	1	0	0	0
-98.3528	-44.4121	21.3139	5.79459	0	1	0	0	0
-44.3344	-12.9733	99.8306	5.79459	0	1	0	0	0
43.7845	-99.7986	14.9389	8.29527	0	0	1
-0.327034	-78.3918	92.8145	5.69575	1	1	0
52.9552	-95.0408	-16.2168	5.79459	0	1	0	0	0
47.3132	-90.7022	40.4298	5.79459	0	1	0	0	0
97.3631	-31.5925	40.2814	5.79459	0	1	0	0	0
45.0796	-59.6682	80.6693	8.29527	0	0	1
80.6565	-51.9941	53.7693	8.29527	0	0	1
21.1652	-79.5096	73.0086	5.79459	0	1	0	0	0
73.3634	-72.1651	38.8647	5.79459	0	1	0	0	0
18.0546	-103.268	-33.3124	5.79459	0	1	0	0	0
28.5153	-44.227	96.5923	5.79459	0	1	0	0	0
6.21282	-121.207	5.4955	5.69575	0	0.5	0.5
77.0273	-79.1184	50.6631	5.69575	1	1	0
40.1274	-114.672	-0.228973	5.69575	1	1	0
57.9788	-68.9507	33.7613	8	0	1	1	0	1
63.9934	-69.7057	17.3619	8	0.5	0.5	0.5	0	1
14.0348	-103.23	35.3056	5.79459	0	1	0	0	0
31.443	-116.183	16.5162	5.69575	0	0.5	0.5
29.4354	-52.6935	105.441	5.69575	0	0.5	0.5
54.8833	-16.9142	107.071	5.69575	1	1	0
-109.276	-12.138	51.685	5.69575	0	0.5	0.5
-69.3774	97.6209	20.3788	5.69575	1	1	0
-31.8427	18.0353	88.9734	8	0.5	0.5	0.5	0	1
-42.9198	15.5193	100.085	5.79459	0	1	0	0	0
-25.5944	100.515	36.6279	5.79459	0	1	0	0	0
-102.662	37.8985	11.1471	5.79459	0	1	0	0	0
-82.328	50.7379	52.4196	8.29527	0	0	1
-117.407	25.2433	18.3902	5.69575	0	0.5	0.5
-61.317	41.8083	81.1929	5.79459	0	1	0	0	0
-16.4691	54.3741	94.1925	5.79459	0	1	0	0	0
-97.6039	17.7293	47.5304	5.79459	0	1	0	0	0
-101.739	-10.4539	40.4964	5.79459	0	1	0	0	0
-79.7244	13.4765	74.5815	5.79459	0	1	0	0	0
-41.2173	68.0106	75.998	5.79459	0	1	0	0	0
-56.9444	85.0767	40.2404	5.79459	0	1	0	0	0
-86.4382	66.5182	53.5118	5.69575	0	0.5	0.5
-82.6229	68.2074	24.924	5.79459	0	1	0	0	0
63.0587	11.9531	89.3349	8.29527	0	0	1
65.4583	37.5628	95.2058	5.69575	1	1	0
74.9439	80.4061	-4.27448	5.79459	0	1	0	0	0
102.152	31.727	25.6603	5.79459	0	1	0	0	0
73.2324	74.4884	34.4747	8.29527	0	0	1
54.8106	74.6403	59.3685	5.79459	0	1	0	0	0
17.5194	78.549	91.019	5.69575	0	0.5	0.5
53.4331	-17.2123	94.5932	8.29527	0	0	1
17.0334	101.239	39.5045	5.79459	0	1	0	0	0
-20.2613	84.3897	67.5859	8.29527	0	0	1
60.1432	47.9039	78.664	8.29527	0	0	1
16.4809	65.3652	86.9216	8.29527	0	0	1
21.8468	85.0776	66.2157	5.79459	0	1	0	0	0
56.5936	91.9543	21.0287	5.79459	0	1	0	0	0
87.4314	38.4716	54.5497	5.79459	0	1	0	0	0
-20.3234	108.03	4.06097	5.79459	0	1	0	0	0
5.13053	99.0544	70.1556	5.69575	0	0.5	0.5
-12.4106	98.8331	69.5535	5.69575	0	0.5	0.5
35.2138	116.266	1.81557	5.69575	0	0.5	0.5
-1.16476	116.861	33.1989	5.69575	1	1	0
-31.7007	9.61147	116.887	5.69575	0	0.5	0.5
-44.3367	37.15	106.837	5.69575	1	1	0
-27.6763	-3.70877	118.238	5.69575	1	1	0
-58.8789	33.778	100.758	5.69575	0	0.5	0.5
-67.4101	10.1629	100.561	5.69575	0	0.5	0.5
56.1475	30.6783	103.277	5.69575	0	0.5	0.5
-6.40128	16.6876	108.538	8.29527	0	0	1
25.2114	-5.89537	106.905	5.79459	0	1	0	0	0
22.3551	34.0756	102.172	5.79459	0	1	0	0	0
42.1445	31.7578	109.431	5.69575	1	1	0
-2.94907	-21.0409	107.929	5.79459	0	1	0	0	0
99.2322	-65.2149	-25.6883	5.69575	1	1	0
105.794	-48.4444	-34.952	5.69575	0	0.5	0.5
97.8913	-40.3358	-59.5837	5.69575	1	1	0
91.5353	-47.963	-37.6909	8.29527	0	0	1
77.6762	-70.9566	-32.1179	5.79459	0	1	0	0	0
115.816	-14.1461	-33.8594	5.69575	0	0.5	0.5
107.188	-55.8545	-12.2827	5.69575	0	0.5	0.5
99.5215	-15.4425	-44.238	8.29527	0	0	1
71.4125	8.43538	-83.2403	5.79459	0	1	0	0	0
91.691	13.6604	-78.5244	5.69575	0	0.5	0.5
91.9674	36.8543	-47.7888	8.29527	0	0	1
87.506	37.0055	-75.7178	5.69575	1	1	0
94.6506	11.708	-54.8104	8.29527	0	0	1
97.5475	49.6212	-11.0553	8.29527	0	0	1
106.625	-40.9466	41.4074	5.69575	0	0.5	0.5
85.2251	-31.6666	31.4524	8	0	1	1	0	1
98.0748	6.12756	71.4405	5.69575	1	1	0
98.1819	-5.90326	71.3162	5.69575	1	1	0
81.7483	-8.09457	50.0696	8	0	1	1	0	1
109.739	-6.8497	-3.21483	5.79459	0	1	0	0	0
91.6637	16.3154	78.0479	5.69575	1	1	0
118.727	25.4284	-4.15422	5.69575	0	0.5	0.5
103.527	0.135071	37.1785	8.29527	0	0	1
91.8234	-5.02324	60.3602	5.79459	0	1	0	0	0
