# Supplementary material for: Mechanistic model of radiotherapy-induced lung fibrosis using coupled 3D agent-based and Monte Carlo simulations
Source: Commun Med (Lond). 2024 Feb 9;4:16. doi: 10.1038/s43856-024-00442-w (PMC10858213; doi:10.1038/s43856-024-00442-w)
Supplement: Supplementary file 8 — Supplementary Software 1 [file 43856_2024_442_MOESM8_ESM.zip › code/HealthyStructure_phagFrac1.0_senescent1.0/exp_7/alv6.dat]

-102.397	-8.02855	-39.3744	5.79459	0	1	0	0	0
-100.83	-43.9684	0.035618	5.79459	0	1	0	0	0
-93.4902	19.7071	-54.5089	5.79459	0	1	0	0	0
-82.4172	-64.5343	-33.8043	5.79459	0	1	0	0	0
-108.964	-36.5767	-39.3559	5.69575	1	1	0
-96.2867	-68.5688	-28.0552	5.69575	0	0.5	0.5
-46.1396	-94.6251	-31.894	5.79459	0	1	0	0	0
-104.255	-54.7317	-29.921	5.69575	0	0.5	0.5
37.7579	-101.428	-55.1957	5.69575	0	0.5	0.5
14.0161	-16.1922	-119.587	5.69575	0	0.5	0.5
0.381744	-109.383	-52.8687	5.69575	1	1	0
30.3875	-105.374	-8.54084	5.79459	0	1	0	0	0
-59.0368	-50.1297	-78.1132	5.79459	0	1	0	0	0
5.74184	-30.7047	-105.472	5.79459	0	1	0	0	0
43.1133	-66.6422	-91.9781	5.69575	1	1	0
-18.082	-59.3463	-90.8353	5.79459	0	1	0	0	0
16.5967	-58.3861	-91.7367	5.79459	0	1	0	0	0
26.422	-14.8291	-105.745	8.29527	0	0	1
-2.04118	-91.0968	-61.6215	8.29527	0	0	1
44.1104	-7.07917	-112.978	5.69575	0	0.5	0.5
-85.855	-37.6666	-57.5339	5.79459	0	1	0	0	0
16.6055	-102.205	-37.1276	5.79459	0	1	0	0	0
-25.3179	-22.8305	-116.61	5.69575	0	0.5	0.5
-29.016	-83.47	-65.5045	5.79459	0	1	0	0	0
-62.187	-71.2613	-56.1658	5.79459	0	1	0	0	0
1.01273	3.20267	-109.949	5.79459	0	1	0	0	0
-55.3249	-73.8627	-27.1832	8	0	1	1	0	1
48.6195	-17.914	-109.887	5.69575	1	1	0
37.2455	-84.4861	27.0251	8	0	1	1	0	1
49.1261	-53.5457	-63.0473	8	0.5	0.5	0.5	0	1
30.3617	-72.4684	-76.9838	8.29527	0	0	1
49.6028	-33.6762	-92.2252	5.79459	0	1	0	0	0
-54.5046	-27.0764	-91.6303	8.29527	0	0	1
43.0668	-83.9012	-56.6201	8.29527	0	0	1
-28.7016	-19.5103	-104.381	5.79459	0	1	0	0	0
65.1817	-90.8978	-47.4219	5.69575	0	0.5	0.5
74.6861	-67.826	-67.6869	5.69575	1	1	0
88.0344	-78.8125	-28.2567	5.69575	1	1	0
58.6372	-88.5018	-28.7942	8.29527	0	0	1
82.7569	-60.7831	-39.4551	5.79459	0	1	0	0	0
81.3305	-7.81154	-73.6403	5.79459	0	1	0	0	0
89.2592	-32.7223	-55.336	8.29527	0	0	1
96.9207	-3.27328	-73.182	5.69575	1	1	0
68.5321	-49.5714	-70.328	5.79459	0	1	0	0	0
89.3289	-8.46348	-81.9165	5.69575	0	0.5	0.5
104.634	-34.9795	-50.8712	5.69575	0	0.5	0.5
-58.105	44.1144	-82.3269	8.29527	0	0	1
-87.9786	-32.406	-21.5662	8	0.5	0.5	0.5	0	1
43.7502	101.786	-49.8537	5.69575	1	1	0
-54.0469	-4.91198	-95.6807	8.29527	0	0	1
57.251	44.7535	-82.5799	8.29527	0	0	1
29.7333	35.1854	-99.8895	8.29527	0	0	1
-16.3946	85.7355	-66.9376	8.29527	0	0	1
-5.89099	1.49326	-96.0132	8	0	1	1	0	1
46.1096	72.8801	-68.2817	5.79459	0	1	0	0	0
-58.2594	22.1905	-90.6279	8.29527	0	0	1
11.924	59.8827	-74.3463	8	0	1	1	0	1
59.4303	6.1477	-92.3593	8.29527	0	0	1
2.52031	63.6347	-89.6898	5.79459	0	1	0	0	0
-28.3558	54.7104	-91.1192	5.79459	0	1	0	0	0
26.541	99.6021	-38.4043	5.79459	0	1	0	0	0
9.65112	37.3245	-115.211	5.69575	0	0.5	0.5
-55.5081	73.5943	-60.0228	5.79459	0	1	0	0	0
-5.86189	18.3663	-119.953	5.69575	1	1	0
-14.1271	19.0852	-107.406	8.29527	0	0	1
16.4581	85.1781	-67.6301	5.79459	0	1	0	0	0
-23.2213	101.052	-36.7315	5.79459	0	1	0	0	0
-66.8981	82.1737	-29.5319	5.79459	0	1	0	0	0
14.7109	21.657	-118.636	5.69575	0	0.5	0.5
32.8977	100.882	-59.1643	5.69575	0	0.5	0.5
-13.4704	73.144	-96.0646	5.69575	0	0.5	0.5
60.1418	88.5619	-57.4425	5.69575	0	0.5	0.5
91.8196	19.521	-57.3418	5.79459	0	1	0	0	0
111.331	19.4751	-44.5651	5.69575	0	0.5	0.5
75.9101	17.2492	-93.2739	5.69575	0	0.5	0.5
18.2618	89.0032	-31.6274	8	0.5	0.5	0.5	0	1
64.2477	22.4034	-100.649	5.69575	0	0.5	0.5
75.913	59.5073	-52.8783	8.29527	0	0	1
94.7336	48.6788	-27.4939	5.79459	0	1	0	0	0
65.2695	83.9811	-28.0547	5.79459	0	1	0	0	0
33.9261	111.043	-35.7519	5.69575	1	1	0
-54.5296	-81.8628	71.3086	5.69575	1	1	0
-118.234	-27.9362	0.539746	5.69575	1	1	0
-46.274	-38.8831	91.9066	5.79459	0	1	0	0	0
-111.358	-23.5388	42.4868	5.69575	0	0.5	0.5
-75.0971	-79.7552	9.97636	8.29527	0	0	1
-86.0448	-49.7609	69.8573	5.69575	0	0.5	0.5
-68.6957	-89.0012	46.0391	5.69575	0	0.5	0.5
-106.844	-19.0642	-17.916	8.29527	0	0	1
-48.1548	-85.1647	50.2801	8.29527	0	0	1
-77.2161	-78.1067	-6.08315	5.79459	0	1	0	0	0
-68.5606	-53.2777	67.5347	5.79459	0	1	0	0	0
-89.7673	-37.4768	51.3548	5.79459	0	1	0	0	0
-94.5285	-76.3067	-1.25051	5.69575	1	1	0
-116.214	-30.2375	18.4718	5.69575	0	0.5	0.5
-78.5374	-44.0299	33.8927	8	0	1	1	0	1
-71.6343	-12.5552	62.9791	8	0.5	0.5	0.5	0	1
-49.4179	-108.816	-21.837	5.69575	1	1	0
-106.301	-20.4932	19.4883	8.29527	0	0	1
-77.1759	-18.3521	92.0163	5.69575	0	0.5	0.5
7.36511	-116.762	32.7468	5.69575	1	1	0
-1.90268	-119.38	22.4661	5.69575	0	0.5	0.5
-27.4829	-118.206	5.65081	5.69575	1	1	0
-29.5179	-75.1266	74.7308	5.79459	0	1	0	0	0
38.4431	-88.1222	53.4472	5.79459	0	1	0	0	0
6.29468	-85.7148	68.6539	5.79459	0	1	0	0	0
-38.6939	-102.653	8.07024	8.29527	0	0	1
-1.23624	-109.817	6.2173	5.79459	0	1	0	0	0
-20.9254	-99.0377	43.0541	5.79459	0	1	0	0	0
24.2271	-103.18	29.4426	5.79459	0	1	0	0	0
1.86263	-43.4221	101.05	5.79459	0	1	0	0	0
-23.9995	-105.973	-17.1382	5.79459	0	1	0	0	0
-22.0279	-97.1327	69.5695	5.69575	0	0.5	0.5
62.1691	-90.2246	9.7222	8.29527	0	0	1
76.872	-78.6767	-0.822657	8.29527	0	0	1
102.284	4.73448	40.192	8.29527	0	0	1
70.9424	-67.8883	49.5818	5.79459	0	1	0	0	0
94.4952	-22.1298	51.7777	5.79459	0	1	0	0	0
101.707	-30.0829	-29.1668	8.29527	0	0	1
91.128	-54.4862	28.7565	8.29527	0	0	1
79.9164	-80.8302	42.8921	5.69575	0	0.5	0.5
108.743	-11.4535	11.9871	8.29527	0	0	1
46.8297	-58.5774	80.4715	5.79459	0	1	0	0	0
104.487	-34.3685	-1.08566	8.29527	0	0	1
106.886	18.1213	-18.6255	5.79459	0	1	0	0	0
113.737	-5.03214	42.4138	5.69575	0	0.5	0.5
70.4245	-33.9826	77.3665	5.79459	0	1	0	0	0
10.9313	-13.1348	94.6756	8	0.5	0.5	0.5	0	1
2.60469	-83.5058	88.2037	5.69575	1	1	0
-16.465	-65.8945	100.731	5.69575	0	0.5	0.5
5.58687	-66.4807	87.4591	8.29527	0	0	1
-102.097	63.9701	15.6171	5.69575	1	1	0
-93.1873	50.7051	29.0707	8.29527	0	0	1
-65.6944	102.09	-4.67464	5.69575	1	1	0
-110.672	34.7219	36.1376	5.69575	1	1	0
-95.3238	16.84	73.4145	5.69575	1	1	0
-105.01	25.5806	20.4585	5.79459	0	1	0	0	0
-61.813	76.1076	71.7403	5.69575	1	1	0
-73.0347	75.4723	32.7088	8.29527	0	0	1
-74.1231	-1.87252	81.2543	5.79459	0	1	0	0	0
-70.8919	83.9761	4.72732	5.79459	0	1	0	0	0
-72.7297	74.3585	62.7782	5.69575	0	0.5	0.5
-95.7047	-4.18708	54.0655	8.29527	0	0	1
-59.7239	52.0841	76.2909	8.29527	0	0	1
-46.214	30.2673	95.1218	5.79459	0	1	0	0	0
-104.743	29.7638	-15.5911	5.79459	0	1	0	0	0
-88.9827	57.8232	-28.9578	5.79459	0	1	0	0	0
-79.3997	41.5951	63.7615	5.79459	0	1	0	0	0
-62.8406	46.9625	92.7657	5.69575	0	0.5	0.5
-50.5666	12.4303	109.765	5.69575	1	1	0
-37.3232	-8.40038	103.133	5.79459	0	1	0	0	0
37.0768	80.3224	37.8034	8	0.5	0.5	0.5	0	1
40.5195	102.029	6.94897	5.79459	0	1	0	0	0
-30.8295	101.321	29.7239	5.79459	0	1	0	0	0
-17.7959	66.5869	85.7297	5.79459	0	1	0	0	0
44.694	74.738	67.2063	5.79459	0	1	0	0	0
-16.3433	89.4848	61.8496	8.29527	0	0	1
10.8336	104.545	32.4491	8.29527	0	0	1
-34.5316	102.565	-19.6965	8.29527	0	0	1
30.4391	94.5091	47.3444	5.79459	0	1	0	0	0
5.51706	109.815	-3.18619	5.79459	0	1	0	0	0
112.469	24.4373	38.9046	5.69575	1	1	0
47.3471	82.0993	16.5356	8	0	1	1	0	1
60.8745	44.9308	79.8469	8.29527	0	0	1
105.92	28.204	9.24137	8.29527	0	0	1
66.1628	-1.32264	87.8677	5.79459	0	1	0	0	0
72.8254	95.9446	-15.8431	5.69575	0	0.5	0.5
111.327	47.8107	8.96433	5.69575	0	0.5	0.5
90.062	57.3819	26.3848	5.79459	0	1	0	0	0
94.2563	9.54974	76.0765	5.69575	0	0.5	0.5
83.102	9.89445	71.3809	8.29527	0	0	1
78.3625	77.1706	-2.00499	5.79459	0	1	0	0	0
65.2552	81.3729	34.9315	5.79459	0	1	0	0	0
115.6	12.5222	35.2099	5.69575	0	0.5	0.5
-11.1621	120.479	10.9605	5.69575	0	0.5	0.5
-3.34375	119.62	20.9743	5.69575	0	0.5	0.5
24.7272	2.98191	107.143	8.29527	0	0	1
48.8734	15.5451	97.3126	8.29527	0	0	1
-15.1554	26.6776	105.634	5.79459	0	1	0	0	0
-18.4769	67.2547	99.4747	5.69575	0	0.5	0.5
18.1392	46.2253	98.1539	8.29527	0	0	1
19.5827	-21.8512	106.016	5.79459	0	1	0	0	0
-90.4071	-24.1772	-57.81	5.79459	0	1	0	0	0
