# Supplementary material for: Mechanistic model of radiotherapy-induced lung fibrosis using coupled 3D agent-based and Monte Carlo simulations
Source: Commun Med (Lond). 2024 Feb 9;4:16. doi: 10.1038/s43856-024-00442-w (PMC10858213; doi:10.1038/s43856-024-00442-w)
Supplement: Supplementary file 8 — Supplementary Software 1 [file 43856_2024_442_MOESM8_ESM.zip › code/HealthyStructure_phagFrac1.0_senescent1.0/exp_7/alv7.dat]

39.0193	-98.2764	-30.3192	8.29527	0	0	1
12.4767	-107.44	-20.0231	8.29527	0	0	1
-72.2156	-75.8296	-33.6864	8.29527	0	0	1
-46.8654	-92.4708	-36.7803	8.29527	0	0	1
-90.1394	-61.5462	-13.6732	8.29527	0	0	1
-81.8016	-41.7696	-60.5294	8.29527	0	0	1
-56.5644	-41.5839	-84.6832	5.79459	0	1	0	0	0
-100.996	14.7475	-41.0155	8.29527	0	0	1
-48.5256	-34.9102	-105.766	5.69575	0	0.5	0.5
-88.5969	-7.38882	-64.7765	5.79459	0	1	0	0	0
-51.4588	-45.8077	-100.068	5.69575	0	0.5	0.5
-52.9637	-42.2333	-68.313	8	0.5	0.5	0.5	0	1
-83.9919	-57.1178	-42.2246	8.29527	0	0	1
-50.5202	0.532486	-97.7109	5.79459	0	1	0	0	0
-104.711	-15.2751	-59.6845	5.69575	0	0.5	0.5
-88.2476	-23.3216	-80.1771	5.69575	0	0.5	0.5
41.9503	-5.0771	-113.908	5.69575	0	0.5	0.5
-35.2957	-40.8993	-108.818	5.69575	1	1	0
32.8591	-42.6839	-108.896	5.69575	1	1	0
49.4497	-44.3751	-69.5777	8	0.5	0.5	0.5	0	1
38.6896	-52.1911	-88.7649	5.79459	0	1	0	0	0
-3.99564	-101.013	-43.3643	5.79459	0	1	0	0	0
61.3915	-89.2472	-19.1545	5.79459	0	1	0	0	0
-28.2195	-17.4274	-104.881	5.79459	0	1	0	0	0
63.3541	-89.7178	6.08144	5.79459	0	1	0	0	0
-16.9026	-93.1416	-76.1502	5.69575	0	0.5	0.5
17.5679	-71.0524	-82.1117	8.29527	0	0	1
58.6166	-25.7544	-89.4472	5.79459	0	1	0	0	0
-20.7744	-107.105	-14.0312	5.79459	0	1	0	0	0
-18.7768	-54.8816	-93.4636	5.79459	0	1	0	0	0
34.0444	-86.6559	-58.5811	5.79459	0	1	0	0	0
38.2258	-9.59477	-102.695	5.79459	0	1	0	0	0
25.9889	-77.3379	-90.0299	5.69575	0	0.5	0.5
-25.7906	-80.7281	-70.1271	5.79459	0	1	0	0	0
-5.2691	0.681763	-109.872	5.79459	0	1	0	0	0
115.097	-4.74026	-38.6012	5.69575	0	0.5	0.5
106.553	-11.0694	-24.9768	5.79459	0	1	0	0	0
107.02	-25.2312	-3.16507	5.79459	0	1	0	0	0
70.5449	-54.9007	-82.2754	5.69575	0	0.5	0.5
107.029	-24.8424	-51.8415	5.69575	1	1	0
53.5916	-78.5321	-14.6878	8	0.5	0.5	0.5	0	1
88.4078	-52.4102	-39.2075	8.29527	0	0	1
76.4739	1.74643	-79.0486	5.79459	0	1	0	0	0
68.0356	-65.2679	-56.6679	5.79459	0	1	0	0	0
98.762	1.69556	-48.4066	5.79459	0	1	0	0	0
85.345	-33.1882	-60.9489	5.79459	0	1	0	0	0
88.2361	12.2463	-82.6095	5.69575	0	0.5	0.5
-82.7082	45.4384	-76.5306	5.69575	1	1	0
-78.8272	39.1799	-65.9587	8.29527	0	0	1
-13.3822	50.3343	-80.8885	8	0	1	1	0	1
-65.5931	94.7482	-38.4738	5.69575	0	0.5	0.5
-87.3652	53.5966	-39.9341	5.79459	0	1	0	0	0
-90.0314	9.40448	-81.0297	5.69575	1	1	0
-69.0545	19.5364	-83.3655	5.79459	0	1	0	0	0
-11.9468	107.383	-20.6412	8.29527	0	0	1
-19.2223	40.3653	-85.181	8	0	1	1	0	1
0.499245	33.7653	-116.704	5.69575	1	1	0
9.68637	33.8698	-104.206	8.29527	0	0	1
55.8314	62.5002	-71.2502	8.29527	0	0	1
8.52888	101.461	-41.6294	5.79459	0	1	0	0	0
73.8741	71.1841	-39.692	5.79459	0	1	0	0	0
29.493	111.633	-37.7894	5.69575	0	0.5	0.5
-18.5602	66.8397	-99.739	5.69575	0	0.5	0.5
-50.7277	49.9396	-83.8614	5.79459	0	1	0	0	0
56.8274	43.0507	-83.7692	5.79459	0	1	0	0	0
-64.4184	84.6068	-28.1417	5.79459	0	1	0	0	0
-28.502	95.3341	-69.7061	5.69575	0	0.5	0.5
-20.9322	49.317	-96.0761	8.29527	0	0	1
42.5042	11.6253	-113.217	5.69575	1	1	0
-38.9816	96.1903	-36.4398	8.29527	0	0	1
46.5902	82.7318	-55.541	8.29527	0	0	1
-34.0716	77.0651	-70.7114	8.29527	0	0	1
27.4793	19.9038	-104.636	5.79459	0	1	0	0	0
2.9433	81.3958	-73.9328	5.79459	0	1	0	0	0
93.3566	69.8883	-34.0599	5.69575	1	1	0
99.1773	37.5017	-29.283	5.79459	0	1	0	0	0
74.6659	75.3211	-59.259	5.69575	1	1	0
94.0992	4.49927	19.5086	8	0	1	1	0	1
46.8855	96.9677	-22.3387	5.79459	0	1	0	0	0
88.547	64.9044	-6.84475	5.79459	0	1	0	0	0
82.1077	30.502	-66.5429	8.29527	0	0	1
-53.4767	-109.077	1.53371	5.69575	0	0.5	0.5
-51.8073	-107.72	21.732	5.69575	0	0.5	0.5
0.29982	-104.369	34.7419	5.79459	0	1	0	0	0
31.0094	-99.9172	33.985	8.29527	0	0	1
-5.61586	-119.776	-19.5444	5.69575	0	0.5	0.5
-121.265	-3.28076	-6.63203	5.69575	0	0.5	0.5
-73.0677	-56.0654	79.2318	5.69575	0	0.5	0.5
-65.7735	-74.074	47.8214	8.29527	0	0	1
-24.2325	-89.6358	58.9763	5.79459	0	1	0	0	0
-33.5228	-101.244	26.9405	5.79459	0	1	0	0	0
-100.335	-39.8728	-21.0467	8.29527	0	0	1
-85.6005	-61.348	31.7645	5.79459	0	1	0	0	0
-65.6769	-86.3326	18.2544	5.79459	0	1	0	0	0
-47.3318	-60.4594	78.7678	5.79459	0	1	0	0	0
-84.1088	-20.2957	67.9249	5.79459	0	1	0	0	0
-109.618	7.36772	-5.44748	5.79459	0	1	0	0	0
-119.943	-16.7601	-9.62756	5.69575	1	1	0
-79.8275	-87.685	26.4354	5.69575	0	0.5	0.5
-65.4257	-93.7941	41.0127	5.69575	0	0.5	0.5
-64.3517	-88.2408	-13.1308	8.29527	0	0	1
-64.9142	-37.756	80.3781	8.29527	0	0	1
-59.2313	8.03201	92.3425	5.79459	0	1	0	0	0
-101.382	8.22816	41.8795	8.29527	0	0	1
-101.723	-27.702	31.3845	8.29527	0	0	1
-82.7416	-65.0034	60.7312	5.69575	0	0.5	0.5
-13.3837	-71.5888	82.4374	5.79459	0	1	0	0	0
16.997	-70.1174	83.034	5.79459	0	1	0	0	0
55.7693	-58.5941	74.542	5.79459	0	1	0	0	0
73.2024	-75.2732	32.7927	8.29527	0	0	1
40.9825	-83.9407	58.0895	5.79459	0	1	0	0	0
-57.2785	-52.6902	93.2889	5.69575	0	0.5	0.5
-27.6282	-19.1192	104.743	5.79459	0	1	0	0	0
-32.9168	-74.8899	89.8214	5.69575	1	1	0
55.0265	-61.4536	89.1935	5.69575	1	1	0
38.8039	-15.0374	101.824	8.29527	0	0	1
-3.34267	-40.7222	102.13	8.29527	0	0	1
-60.2139	-74.6715	7.34336	8	0.5	0.5	0.5	0	1
-30.1893	13.6402	116.886	5.69575	0	0.5	0.5
43.9709	-66.1602	91.9203	5.69575	0	0.5	0.5
48.8308	-32.1588	93.1738	5.79459	0	1	0	0	0
-11.0469	-30.8137	116.995	5.69575	1	1	0
-34.6976	-30.4169	112.387	5.69575	0	0.5	0.5
-25.5361	-52.0458	106.766	5.69575	1	1	0
-35.1717	-42.2494	108.341	5.69575	0	0.5	0.5
101.475	6.59549	41.9449	5.79459	0	1	0	0	0
83.6604	-44.8242	55.6034	5.79459	0	1	0	0	0
91.3877	-11.1667	60.1962	8.29527	0	0	1
89.5919	-63.6013	5.30597	5.79459	0	1	0	0	0
110.208	-14.2331	49.1083	5.69575	0	0.5	0.5
97.2516	-72.5853	-5.7789	5.69575	0	0.5	0.5
88.487	-19.6283	32.2529	8	0	1	1	0	1
107.549	17.8027	14.7074	5.79459	0	1	0	0	0
101.945	-32.9582	24.9178	5.79459	0	1	0	0	0
-93.5622	40.9005	65.8383	5.69575	1	1	0
-81.6225	36.0869	82.4342	5.69575	1	1	0
-73.1329	38.4666	-49.2684	8	0.5	0.5	0.5	0	1
-50.7297	97.2313	8.519	8.29527	0	0	1
-88.0773	38.5169	53.4642	8.29527	0	0	1
-88.6751	13.0841	63.7615	8.29527	0	0	1
-83.2114	70.3984	14.8297	5.79459	0	1	0	0	0
-103.121	31.8276	21.2839	8.29527	0	0	1
-98.4384	48.1847	-9.38688	5.79459	0	1	0	0	0
-58.0058	65.0454	67.115	5.79459	0	1	0	0	0
31.7327	101.653	58.4781	5.69575	1	1	0
66.4138	99.9956	18.708	5.69575	1	1	0
21.1114	72.809	79.7067	5.79459	0	1	0	0	0
66.2615	87.7891	-1.57604	8.29527	0	0	1
17.7715	96.5972	49.5294	8.29527	0	0	1
40.5181	97.5888	30.5692	5.79459	0	1	0	0	0
-20.4993	82.9648	69.2577	5.79459	0	1	0	0	0
18.5406	113.929	37.8993	5.69575	0	0.5	0.5
-51.2138	88.7902	39.918	5.79459	0	1	0	0	0
-5.93589	109.307	52.6945	5.69575	0	0.5	0.5
-26.9649	88.9991	-24.6481	8	0.5	0.5	0.5	0	1
41.8201	110.51	28.264	5.69575	1	1	0
-19.8408	106.018	21.5982	8.29527	0	0	1
16.4789	108.743	1.83095	5.79459	0	1	0	0	0
50.7409	78.6741	57.7559	5.79459	0	1	0	0	0
-48.9418	53.8119	97.3082	5.69575	0	0.5	0.5
-40.2894	32.9949	96.8922	5.79459	0	1	0	0	0
-9.48739	69.9769	98.8591	5.69575	1	1	0
60.6961	34.134	99.5528	5.69575	1	1	0
-6.52052	22.7401	107.426	8.29527	0	0	1
34.4221	45.7821	93.9101	5.79459	0	1	0	0	0
-13.2546	56.1414	93.659	5.79459	0	1	0	0	0
37.4342	16.1804	87.1341	8	0	1	1	0	1
30.5428	37.2144	111.545	5.69575	1	1	0
-20.0836	59.9808	103.728	5.69575	1	1	0
26.7174	14.1546	105.763	5.79459	0	1	0	0	0
36.72	63.0763	97.1232	5.69575	0	0.5	0.5
78.7627	91.38	-14.354	5.69575	1	1	0
75.2494	64.1838	48.1453	8.29527	0	0	1
101.493	59.5789	30.1572	5.69575	0	0.5	0.5
64.988	25.1427	85.1141	5.79459	0	1	0	0	0
98.3806	45.1103	19.6551	5.79459	0	1	0	0	0
85.5677	30.616	61.9743	5.79459	0	1	0	0	0
93.2283	70.2694	33.6241	5.69575	0	0.5	0.5
75.6981	51.9157	28.8103	8	0	1	1	0	1
112.021	42.1629	-20.8207	5.69575	0	0.5	0.5
