# Supplementary material for: Mechanistic model of radiotherapy-induced lung fibrosis using coupled 3D agent-based and Monte Carlo simulations
Source: Commun Med (Lond). 2024 Feb 9;4:16. doi: 10.1038/s43856-024-00442-w (PMC10858213; doi:10.1038/s43856-024-00442-w)
Supplement: Supplementary file 8 — Supplementary Software 1 [file 43856_2024_442_MOESM8_ESM.zip › code/HealthyStructure_phagFrac1.0_senescent1.0/exp_7/alv3.dat]

-73.9713	-61.2779	-74.3854	5.69575	0	0.5	0.5
-108.233	-26.2161	-48.5622	5.69575	0	0.5	0.5
-75.924	-10.6685	-94.2425	5.69575	1	1	0
-107.536	-11.5151	-55.3467	5.69575	1	1	0
-82.3779	-66.5241	-29.8065	5.79459	0	1	0	0	0
-118.578	-19.6429	-17.7026	5.69575	1	1	0
-64.3327	-47.5621	-75.4922	8.29527	0	0	1
-14.3023	-54.5469	-94.4458	5.79459	0	1	0	0	0
-26.9418	1.89561	-106.633	8.29527	0	0	1
-82.6706	-71.4352	12.7506	5.79459	0	1	0	0	0
-50.3927	-94.063	-26.6968	5.79459	0	1	0	0	0
-22.8401	-58.7487	-103.86	5.69575	0	0.5	0.5
-73.1342	-59.1876	20.0922	8	0	1	1	0	1
-27.7565	-81.3767	-85.8332	5.69575	1	1	0
-37.5886	-73.2613	-89.3297	5.69575	0	0.5	0.5
-79.5891	-50.126	-76.8968	5.69575	0	0.5	0.5
-50.1006	-63.4544	-52.1436	8	0.5	0.5	0.5	0	1
-51.9196	-81.3039	-52.8587	8.29527	0	0	1
-103.662	-17.5094	-32.3656	5.79459	0	1	0	0	0
-52.5043	-23.0252	-93.8783	8.29527	0	0	1
-93.7661	-34.4226	-46.076	8.29527	0	0	1
-30.143	35.7035	-99.5824	5.79459	0	1	0	0	0
-2.2392	-5.69007	-109.83	5.79459	0	1	0	0	0
-40.3129	-53.1531	-87.4621	5.79459	0	1	0	0	0
52.6236	-103.188	-36.6449	5.69575	0	0.5	0.5
22.5306	-70.1705	-81.6607	8.29527	0	0	1
69.8192	-76.1689	-63.9021	5.69575	0	0.5	0.5
74.3388	-10.262	-80.4265	5.79459	0	1	0	0	0
37.5047	-8.36506	-103.07	5.79459	0	1	0	0	0
46.846	-58.1407	-95.8385	5.69575	1	1	0
68.3617	-56.1991	-83.2361	5.69575	0	0.5	0.5
58.5779	-75.9123	-53.9069	5.79459	0	1	0	0	0
-22.2634	-88.8316	-60.9368	5.79459	0	1	0	0	0
71.5994	-80.3345	-22.8013	5.79459	0	1	0	0	0
12.8079	-42.579	-100.613	5.79459	0	1	0	0	0
7.86809	-100.08	-44.9669	5.79459	0	1	0	0	0
80.7459	-56.7723	-70.8289	5.69575	1	1	0
42.1967	-71.2448	-48.9807	8	0	1	1	0	1
38.1669	-81.3165	-63.4895	8.29527	0	0	1
88.2637	-48.0361	-44.7443	8.29527	0	0	1
74.926	-43.9861	-67.4644	5.79459	0	1	0	0	0
98.1904	-49.3361	-4.95956	5.79459	0	1	0	0	0
49.2006	-39.868	-89.9435	5.79459	0	1	0	0	0
77.9536	-82.9752	-42.4059	5.69575	0	0.5	0.5
102.9	-9.19404	-37.7732	5.79459	0	1	0	0	0
107.868	-15.9291	-14.5175	8.29527	0	0	1
104.183	-6.10488	-62.1979	5.69575	1	1	0
113.227	-4.20601	-43.8435	5.69575	1	1	0
-60.3127	-92.7707	50.1586	5.69575	1	1	0
-103.548	-37.0508	-2.22501	8.29527	0	0	1
-71.5777	0.272263	98.1694	5.69575	0	0.5	0.5
-8.7493	-95.3732	9.10445	8	0	1	1	0	1
-70.597	-70.5507	46.2457	5.79459	0	1	0	0	0
-109.36	2.26005	11.6285	8.29527	0	0	1
-11.5638	-109.157	-7.13713	8.29527	0	0	1
-68.7456	-42.5502	74.589	8.29527	0	0	1
-72.3811	-14.319	81.578	8.29527	0	0	1
-81.5001	-18.3146	88.2357	5.69575	0	0.5	0.5
-97.3101	-3.89036	72.6327	5.69575	0	0.5	0.5
-86.9236	-42.4514	73.4987	5.69575	0	0.5	0.5
-20.0395	54.8811	76.4327	8	0.5	0.5	0.5	0	1
-46.9459	-63.5551	92.2949	5.69575	0	0.5	0.5
21.9423	-80.5206	47.8586	8	0	1	1	0	1
-50.1055	-97.9246	-0.459473	8.29527	0	0	1
-91.522	-22.9928	56.5248	8.29527	0	0	1
-39.0126	-99.5202	25.9568	8.29527	0	0	1
-18.227	-67.0467	99.6615	5.69575	0	0.5	0.5
84.0327	-36.5771	79.753	5.69575	1	1	0
96.6103	-33.1887	40.8039	8.29527	0	0	1
63.3765	-70.8076	55.4049	8.29527	0	0	1
0.427185	-104.508	34.321	8.29527	0	0	1
-27.2253	-77.9169	72.7168	5.79459	0	1	0	0	0
27.2352	-60.1787	87.9589	8.29527	0	0	1
97.691	13.6631	48.6805	5.79459	0	1	0	0	0
69.3667	-69.5663	71.4751	5.69575	0	0.5	0.5
103.419	-33.6407	16.519	5.79459	0	1	0	0	0
82.9564	-32.3081	64.6098	5.79459	0	1	0	0	0
-2.09961	-93.5556	57.8182	5.79459	0	1	0	0	0
63.0476	-34.821	83.1414	5.79459	0	1	0	0	0
16.8286	-78.1595	75.5506	5.79459	0	1	0	0	0
55.3094	-91.5325	57.6417	5.69575	1	1	0
86.1586	-80.9871	27.8872	5.69575	1	1	0
10.0534	-83.5171	87.6569	5.69575	0	0.5	0.5
41.9906	-99.294	21.8423	8.29527	0	0	1
-2.6826	-39.5564	87.656	8	0.5	0.5	0.5	0	1
53.5623	-6.64734	95.8483	5.79459	0	1	0	0	0
15.6872	-108.365	-10.531	5.79459	0	1	0	0	0
52.8048	-87.2888	41.1378	5.79459	0	1	0	0	0
27.0847	-81.7793	85.6649	5.69575	0	0.5	0.5
79.9975	-74.1094	14.4288	5.79459	0	1	0	0	0
45.3318	-99.4464	-12.4674	5.79459	0	1	0	0	0
119.378	-22.4411	-2.27597	5.69575	0	0.5	0.5
23.292	-28.2615	103.724	5.79459	0	1	0	0	0
-42.6819	-56.4129	84.2286	5.79459	0	1	0	0	0
-5.7196	-27.2255	106.424	8.29527	0	0	1
-71.2248	92.0123	-34.9361	5.69575	0	0.5	0.5
-38.2113	67.4211	-78.066	8.29527	0	0	1
-104.931	22.8921	-56.7924	5.69575	1	1	0
-31.9944	24.4814	-114.616	5.69575	1	1	0
-72.6718	29.5062	-55.7106	8	0.5	0.5	0.5	0	1
-55.4818	88.005	-35.7341	8.29527	0	0	1
-93.2255	10.3588	-57.4604	5.79459	0	1	0	0	0
-65.6006	8.48957	-87.889	5.79459	0	1	0	0	0
-72.2967	73.1829	-38.9545	5.79459	0	1	0	0	0
-15.4944	91.2159	-59.4983	8.29527	0	0	1
-57.2728	61.405	-71.0581	5.79459	0	1	0	0	0
-93.5923	43.1054	-38.502	8.29527	0	0	1
-71.7977	37.1092	-74.619	5.79459	0	1	0	0	0
-79.0996	90.5984	-17.1783	5.69575	0	0.5	0.5
83.143	60.1593	-39.5992	8.29527	0	0	1
50.0397	92.2338	-32.9993	8.29527	0	0	1
74.4955	71.9835	-63.472	5.69575	1	1	0
-4.47141	82.3179	-49.5909	8	0	1	1	0	1
71.0816	26.1551	-94.9906	5.69575	0	0.5	0.5
52.3506	53.3845	-80.6816	8.29527	0	0	1
79.2817	29.3698	-70.3692	5.79459	0	1	0	0	0
6.04915	50.8646	-97.3458	5.79459	0	1	0	0	0
14.8045	81.8453	-71.9874	5.79459	0	1	0	0	0
26.8408	20.9431	-104.599	5.79459	0	1	0	0	0
57.5399	6.92391	-106.776	5.69575	0	0.5	0.5
90.9386	59.443	-17.2254	5.79459	0	1	0	0	0
46.6208	81.324	-57.5578	8.29527	0	0	1
48.9408	35.4124	-91.928	5.79459	0	1	0	0	0
12.8368	66.8326	-100.641	5.69575	0	0.5	0.5
111.25	29.7344	-38.7207	5.69575	0	0.5	0.5
114.241	17.1362	-37.6205	5.69575	1	1	0
110.006	45.9094	-23.4717	5.69575	1	1	0
97.8429	13.5471	-48.407	8.29527	0	0	1
108.079	20.3092	2.56625	5.79459	0	1	0	0	0
14.5317	118.693	-21.4632	5.69575	0	0.5	0.5
-36.4349	91.7827	70.7696	5.69575	0	0.5	0.5
-15.5392	98.4949	69.406	5.69575	1	1	0
-36.9557	102.499	15.1082	8.29527	0	0	1
-92.148	-14.3574	23.6238	8	0	1	1	0	1
-84.6158	58.532	38.9123	5.79459	0	1	0	0	0
-104.696	31.2126	-12.8249	5.79459	0	1	0	0	0
-23.0549	105.097	-22.8695	5.79459	0	1	0	0	0
-97.8471	12.0119	48.8023	5.79459	0	1	0	0	0
-18.5316	72.9417	80.2253	5.79459	0	1	0	0	0
-62.7605	84.4909	31.975	5.79459	0	1	0	0	0
-47.6138	-8.82011	83.1301	8	0.5	0.5	0.5	0	1
-60.5025	104.172	15.7318	5.69575	0	0.5	0.5
-76.0714	78.3475	13.2218	8.29527	0	0	1
-43.9439	75.2197	67.1635	8.29527	0	0	1
-61.726	3.01319	90.9955	5.79459	0	1	0	0	0
-60.1792	39.4589	97.8844	5.69575	1	1	0
-11.3322	49.6144	97.5192	8.29527	0	0	1
-50.8791	110.257	3.8159	5.69575	1	1	0
18.884	90.34	59.8505	5.79459	0	1	0	0	0
-24.312	96.5326	46.8016	5.79459	0	1	0	0	0
6.06548	107.771	-21.1842	5.79459	0	1	0	0	0
-74.6843	50.3045	63.18	8.29527	0	0	1
18.423	55.5605	93.1295	5.79459	0	1	0	0	0
-46.0031	96.5211	57.6826	5.69575	0	0.5	0.5
-50.9768	27.45	93.53	5.79459	0	1	0	0	0
-109.465	-9.53663	-5.14705	5.79459	0	1	0	0	0
-99.6345	45.0226	12.0805	5.79459	0	1	0	0	0
-20.1624	23.5135	105.545	8.29527	0	0	1
-32.5509	-19.0768	103.327	5.79459	0	1	0	0	0
72.2656	13.0068	81.9055	8.29527	0	0	1
75.1783	10.9952	59.0153	8	0.5	0.5	0.5	0	1
60.6053	40.2747	82.4921	5.79459	0	1	0	0	0
81.4605	50.639	53.8505	5.79459	0	1	0	0	0
5.08583	104.128	35.0929	8.29527	0	0	1
42.7106	68.5074	74.7164	5.79459	0	1	0	0	0
64.7117	82.6796	32.8097	5.79459	0	1	0	0	0
36.0297	100.421	26.787	5.79459	0	1	0	0	0
26.8421	76.4184	90.5518	5.69575	0	0.5	0.5
40.096	88.8802	72.4743	5.69575	1	1	0
79.4365	74.3415	16.2227	5.79459	0	1	0	0	0
36.6617	103.543	-5.89807	5.79459	0	1	0	0	0
119.454	19.4066	10.6641	5.69575	0	0.5	0.5
121.467	1.72381	-1.64244	5.69575	1	1	0
98.6199	20.2784	67.9913	5.69575	0	0.5	0.5
96.1756	49.5429	19.8937	8.29527	0	0	1
28.5075	114.712	28.0791	5.69575	0	0.5	0.5
1.24106	121.285	-6.95345	5.69575	0	0.5	0.5
-8.34996	21.3869	119.304	5.69575	0	0.5	0.5
32.6364	3.05687	116.985	5.69575	1	1	0
18.2565	65.9558	100.384	5.69575	0	0.5	0.5
23.7661	17.2535	106.007	5.79459	0	1	0	0	0
44.7221	32.6226	108.146	5.69575	1	1	0
-30.0292	-35.1562	-112.349	5.69575	1	1	0
