# Supplementary material for: Mechanistic model of radiotherapy-induced lung fibrosis using coupled 3D agent-based and Monte Carlo simulations
Source: Commun Med (Lond). 2024 Feb 9;4:16. doi: 10.1038/s43856-024-00442-w (PMC10858213; doi:10.1038/s43856-024-00442-w)
Supplement: Supplementary file 8 — Supplementary Software 1 [file 43856_2024_442_MOESM8_ESM.zip › code/HealthyStructure_phagFrac1.0_senescent1.0/exp_7/alv2.dat]

-67.3307	-99.1842	-19.7224	5.69575	0	0.5	0.5
-15.4123	-98.4431	-46.5984	5.79459	0	1	0	0	0
4.37744	-118.951	-24.3185	5.69575	0	0.5	0.5
50.9063	-98.183	-50.2846	5.69575	1	1	0
15.5565	-99.3976	-68.103	5.69575	0	0.5	0.5
-85.8441	5.36923	-85.8013	5.69575	0	0.5	0.5
-114.901	-1.4017	-39.4433	5.69575	0	0.5	0.5
-16.5308	-85.2021	-67.5821	8.29527	0	0	1
-73.4185	-66.8598	-47.3232	8.29527	0	0	1
-66.7771	-83.1599	-58.1821	5.69575	1	1	0
-34.4512	-53.9895	-103.238	5.69575	0	0.5	0.5
-91.1532	-19.0892	24.1205	8	0	1	1	0	1
-100.83	-30.2597	-31.9077	5.79459	0	1	0	0	0
-51.2473	-36.4406	-90.2541	8.29527	0	0	1
-23.6862	-46.9741	-109.509	5.69575	0	0.5	0.5
-80.2383	-22.875	-71.6837	8.29527	0	0	1
-47.2222	-98.7229	-11.1288	8.29527	0	0	1
-57.6034	-58.3792	-73.3056	5.79459	0	1	0	0	0
-52.68	-90.2023	-34.4726	8.29527	0	0	1
-64.1772	12.6044	-88.4444	5.79459	0	1	0	0	0
-31.4984	-24.1518	-102.589	8.29527	0	0	1
-87.65	-64.2164	-17.1387	5.79459	0	1	0	0	0
31.6782	-60.3263	-67.9169	8	0	1	1	0	1
67.835	-33.0495	-80.0384	5.79459	0	1	0	0	0
17.1742	6.12097	-108.478	5.79459	0	1	0	0	0
88.5896	-14.6523	-63.5389	8.29527	0	0	1
97.5702	-28.6613	-41.9355	5.79459	0	1	0	0	0
38.2785	-20.406	-101.086	5.79459	0	1	0	0	0
74.8748	-70.8021	-38.4814	5.79459	0	1	0	0	0
77.7745	19.0226	-75.4272	5.79459	0	1	0	0	0
-12.8716	5.38998	-120.686	5.69575	0	0.5	0.5
16.9981	-72.7641	-80.7245	5.79459	0	1	0	0	0
33.3764	-87.1837	-58.1809	5.79459	0	1	0	0	0
76.3101	-54.2124	-77.4448	5.69575	1	1	0
53.0699	-89.4962	-35.6934	8.29527	0	0	1
27.445	-56.9122	-90.0432	8.29527	0	0	1
82.9885	-71.3019	-11.3556	5.79459	0	1	0	0	0
70.8294	-58.31	-60.6889	8.29527	0	0	1
-14.674	-47.6717	-98.0412	5.79459	0	1	0	0	0
14.4142	-72.148	-96.6788	5.69575	0	0.5	0.5
-12.749	-5.47017	-109.122	5.79459	0	1	0	0	0
-77.3363	46.0903	-81.5763	5.69575	0	0.5	0.5
-89.1618	20.9501	-79.8196	5.69575	1	1	0
-70.4215	-4.97073	-65.3582	8	0.5	0.5	0.5	0	1
-33.6485	102.413	-21.8925	8.29527	0	0	1
-76.8806	41.3331	-66.9399	5.79459	0	1	0	0	0
-94.2505	21.3736	-52.5359	5.79459	0	1	0	0	0
-103.863	27.8679	-23.1479	5.79459	0	1	0	0	0
-87.0443	63.1674	-23.0903	5.79459	0	1	0	0	0
-56.301	102.49	-32.9515	5.69575	0	0.5	0.5
-70.3318	67.8332	-50.5182	8.29527	0	0	1
-9.82309	40.2245	-114.219	5.69575	0	0.5	0.5
68.6135	96.8273	-26.011	5.69575	1	1	0
22.2201	48.633	-96.1294	8.29527	0	0	1
39.284	92.34	-45.0566	8.29527	0	0	1
17.2906	59.3387	-104.598	5.69575	0	0.5	0.5
84.545	56.1197	-42.4584	5.79459	0	1	0	0	0
23.5156	106.334	-15.4926	5.79459	0	1	0	0	0
27.0373	40.4803	-111.311	5.69575	0	0.5	0.5
-6.40124	109.26	-11.0107	5.79459	0	1	0	0	0
-15.1213	64.0526	-88.1398	5.79459	0	1	0	0	0
50.9869	23.6753	-107.702	5.69575	0	0.5	0.5
-44.0674	56.9256	-63.8202	8	0	1	1	0	1
35.7767	29.6529	-112.253	5.69575	0	0.5	0.5
66.322	45.6606	-74.9433	8.29527	0	0	1
60.7544	7.07486	-91.4268	8.29527	0	0	1
45.2972	83.7261	-13.9134	8	0	1	1	0	1
22.3315	91.859	17.8532	8	0.5	0.5	0.5	0	1
21.3571	81.5725	-70.6386	8.29527	0	0	1
-4.54915	33.8582	-104.558	5.79459	0	1	0	0	0
63.3507	79.4698	-42.0862	5.79459	0	1	0	0	0
-19.052	91.5778	-57.8837	5.79459	0	1	0	0	0
-44.7213	50.3786	-86.9597	5.79459	0	1	0	0	0
-49.0973	-107.24	29.1355	5.69575	1	1	0
-21.7237	-103.924	59.0578	5.69575	0	0.5	0.5
-35.9489	-112.579	28.1706	5.69575	1	1	0
-69.0276	-80.4871	29.2746	5.79459	0	1	0	0	0
-46.9292	-99.0008	9.82242	5.79459	0	1	0	0	0
37.3638	-101.068	22.1163	8.29527	0	0	1
-5.17987	-108.274	-18.7032	5.79459	0	1	0	0	0
-20.612	-105.276	24.3324	5.79459	0	1	0	0	0
36.057	-115.945	-4.07085	5.69575	0	0.5	0.5
14.7489	-105.798	26.2544	5.79459	0	0	0	86057
8.30429	-108.924	12.9101	5.79459	0	1	0	0	0
64.5699	-102.912	0.45694	5.69575	0	0.5	0.5
-18.2333	-119.802	8.64935	5.69575	0	0.5	0.5
26.608	-103.49	-26.1109	5.79459	0	1	0	0	0
-91.9825	-73.1554	30.7799	5.69575	1	1	0
-50.2609	-51.9154	82.9354	8.29527	0	0	1
-109.863	-1.64204	-5.29413	8.29527	0	0	1
-95.4878	-41.3309	35.6909	5.79459	0	1	0	0	0
-115.46	-26.402	27.0481	5.69575	1	1	0
-77.5811	14.3259	76.6547	8.29527	0	0	1
-74.9432	-9.07425	-59.6386	8	0	1	1	0	1
-96.1797	-0.740692	1.97121	8	0.5	0.5	0.5	0	1
-110.686	-49.2536	-9.08496	5.69575	0	0.5	0.5
-28.0164	-69.207	80.7804	8.29527	0	0	1
-105.847	-13.1808	26.895	8.29527	0	0	1
-94.9182	-54.35	11.6884	5.79459	0	1	0	0	0
-62.8539	-56.0996	87.5408	5.69575	0	0.5	0.5
-79.1026	-15.5418	74.8414	8.29527	0	0	1
-90.7766	-25.9724	56.4363	5.79459	0	1	0	0	0
-83.7307	46.5765	54.0352	5.79459	0	1	0	0	0
58.2874	-52.5952	92.7159	5.69575	1	1	0
88.2192	7.6037	65.2652	8.29527	0	0	1
-23.9704	-43.6169	98.0968	5.79459	0	1	0	0	0
26.0303	-89.181	58.8997	8.29527	0	0	1
8.31402	-52.5028	96.3033	8.29527	0	0	1
51.5841	-97.0186	5.13084	8.29527	0	0	1
83.7502	-64.4	30.6357	5.79459	0	1	0	0	0
-9.48492	-97.0833	50.8417	5.79459	0	1	0	0	0
43.26	-8.26279	100.798	5.79459	0	1	0	0	0
-0.135201	-78.0507	77.5118	5.79459	0	1	0	0	0
45.0605	-24.8521	81.2859	8	0.5	0.5	0.5	0	1
48.8062	-77.5171	29.403	8	0	1	1	0	1
35.2266	-78.0502	86.1809	5.69575	1	1	0
65.4197	-29.54	83.3526	8.29527	0	0	1
-53.3662	-78.4317	55.6824	5.79459	0	1	0	0	0
80.8307	-50.9279	54.5269	8.29527	0	0	1
30.7972	-36.1709	99.2129	5.79459	0	1	0	0	0
53.0443	-61.7496	73.9818	5.79459	0	1	0	0	0
59.5605	-78.8596	48.3084	5.79459	0	1	0	0	0
-46.6225	-22.4493	109.919	5.69575	1	1	0
-59.0012	-19.7354	104.352	5.69575	0	0.5	0.5
-53.8389	25.2032	92.5457	5.79459	0	1	0	0	0
29.8257	-27.0028	114.634	5.69575	1	1	0
7.56513	-0.850922	109.735	8.29527	0	0	1
-21.7344	26.3568	104.561	5.79459	0	1	0	0	0
13.0132	-43.6471	112.63	5.69575	1	1	0
8.47654	-30.5661	117.276	5.69575	0	0.5	0.5
-11.7441	-15.0499	108.331	8.29527	0	0	1
68.3077	-19.7282	98.5128	5.69575	0	0.5	0.5
-87.2764	-31.4299	-25.5017	8	0.5	0.5	0.5	0	1
-52.2523	77.0451	58.5982	5.79459	0	1	0	0	0
-57.8075	90.1169	25.2435	5.79459	0	1	0	0	0
-104.193	40.4967	47.5791	5.69575	0	0.5	0.5
-88.6122	61.4433	21.7393	5.79459	0	1	0	0	0
-81.0296	36.3358	82.9084	5.69575	0	0.5	0.5
-68.0161	86.2349	-6.11087	5.79459	0	1	0	0	0
35.8619	115.925	-5.93895	5.69575	1	1	0
53.4731	47.6135	83.5079	8.29527	0	0	1
-14.5123	108.071	53.5724	5.69575	0	0.5	0.5
3.61857	102.399	65.2787	5.69575	1	1	0
80.7245	27.7972	86.4368	5.69575	1	1	0
49.1272	98.3765	2.92952	5.79459	0	1	0	0	0
66.9599	101.32	3.25888	5.69575	0	0.5	0.5
70.325	61.1711	58.4166	8.29527	0	0	1
35.539	83.2444	62.5088	8.29527	0	0	1
-6.51917	87.7816	65.9689	8.29527	0	0	1
-22.1186	104.28	27.1366	5.79459	0	1	0	0	0
32.5707	24.0199	102.285	5.79459	0	1	0	0	0
10.5029	72.6482	81.9264	5.79459	0	1	0	0	0
87.0761	45.2781	49.6754	5.79459	0	1	0	0	0
23.5434	103.561	28.6417	5.79459	0	1	0	0	0
81.2575	15.7229	88.9379	5.69575	0	0.5	0.5
22.6575	116.315	26.7933	5.69575	1	1	0
20.2536	112.514	41.1135	5.69575	0	0.5	0.5
68.9665	25.4731	81.8189	5.79459	0	1	0	0	0
-59.696	27.9282	102.069	5.69575	0	0.5	0.5
-29.4722	59.4392	101.776	5.69575	1	1	0
0.295135	44.5149	100.59	8.29527	0	0	1
-37.8412	63.3904	81.5457	5.79459	0	1	0	0	0
108.259	10.5184	-16.4144	5.79459	0	1	0	0	0
111.43	-36.8136	-31.4314	5.69575	0	0.5	0.5
97.6668	27.4028	-42.5475	5.79459	0	1	0	0	0
106.313	-19.4612	-20.4657	8.29527	0	0	1
100.47	65.7303	-18.5778	5.69575	0	0.5	0.5
110.009	-51.4341	3.5267	5.69575	0	0.5	0.5
120.345	-16.6276	-0.703827	5.69575	0	0.5	0.5
96.4281	-72.9905	11.5718	5.69575	1	1	0
106.36	-17.8348	21.6685	5.79459	0	1	0	0	0
103.697	-63.1422	4.83691	5.69575	1	1	0
90.1668	9.65373	80.85	5.69575	1	1	0
69.3456	-39.8793	53.4407	8	0.5	0.5	0.5	0	1
94.6937	-55.5891	6.47835	8.29527	0	0	1
95.2654	-17.5712	52.113	8.29527	0	0	1
106.145	28.3852	5.25137	5.79459	0	1	0	0	0
116.189	25.8571	24.3215	5.69575	1	1	0
87.9833	63.8341	16.8295	5.79459	0	1	0	0	0
97.2424	71.3405	14.6777	5.69575	1	1	0
76.7886	78.5576	-5.67485	5.79459	0	1	0	0	0
101.338	27.9284	32.4117	5.79459	0	1	0	0	0
-99.8521	20.4629	41.362	5.79459	0	1	0	0	0
