# Supplementary material for: Mechanistic model of radiotherapy-induced lung fibrosis using coupled 3D agent-based and Monte Carlo simulations
Source: Commun Med (Lond). 2024 Feb 9;4:16. doi: 10.1038/s43856-024-00442-w (PMC10858213; doi:10.1038/s43856-024-00442-w)
Supplement: Supplementary file 8 — Supplementary Software 1 [file 43856_2024_442_MOESM8_ESM.zip › code/HealthyStructure_phagFrac1.0_senescent1.0/exp_7/alv0.dat]

-59.9378	-104.2	-17.5994	5.69575	0	0.5	0.5
-77.8207	-68.472	-63.3674	5.69575	0	0.5	0.5
-82.608	-40.2571	-79.4681	5.69575	1	1	0
-115.633	-15.6703	-33.8146	5.69575	0	0.5	0.5
-57.7038	-78.797	-50.6094	8.29527	0	0	1
-106.349	-21.4742	-18.113	5.79459	0	1	0	0	0
-116.416	-24.6956	-24.4608	5.69575	0	0.5	0.5
-75.0553	-15.1912	-78.9679	5.79459	0	1	0	0	0
-56.2953	-103.299	-30.3326	5.69575	0	0.5	0.5
-67.6728	-40.7422	-76.5537	5.79459	0	1	0	0	0
-94.1774	-54.3851	-16.5194	8.29527	0	0	1
-99.1503	-18.1289	-44.0518	5.79459	0	1	0	0	0
43.9569	-39.8971	-92.6068	8.29527	0	0	1
8.86591	-98.6061	-47.9399	8.29527	0	0	1
70.1899	-0.113961	-84.6949	5.79459	0	1	0	0	0
70.8536	-49.0542	-68.3626	5.79459	0	1	0	0	0
44.3268	-73.4195	-68.8819	5.79459	0	1	0	0	0
-3.86754	-90.3444	-62.6333	5.79459	0	1	0	0	0
-45.7946	-32.7943	-107.644	5.69575	0	0.5	0.5
51.6915	-88.1947	-40.6151	8.29527	0	0	1
-45.7516	-60.3122	-79.8074	8.29527	0	0	1
11.7654	-39.8492	-101.851	5.79459	0	1	0	0	0
7.11783	-67.7823	-86.3417	5.79459	0	1	0	0	0
-24.6525	-74.3653	-92.8622	5.69575	0	0.5	0.5
-7.49361	-58.699	-75.8535	8	0.5	0.5	0.5	0	1
-36.9847	-102.584	-53.5589	5.69575	1	1	0
-31.7446	-9.53065	-116.882	5.69575	0	0.5	0.5
-38.1422	-72.9186	-89.3752	5.69575	1	1	0
-21.7157	-69.1142	-82.7673	5.79459	0	1	0	0	0
91.3257	-77.2061	-21.4323	5.69575	0	0.5	0.5
83.2931	-86.7802	-17.0632	5.69575	1	1	0
59.4407	-54.8675	-90.6436	5.69575	0	0.5	0.5
65.1616	-14.6967	-101.478	5.69575	0	0.5	0.5
64.5021	-90.7421	-48.6374	5.69575	1	1	0
89.1358	-46.8516	-44.2606	5.79459	0	1	0	0	0
105.55	-12.0252	-28.5401	5.79459	0	1	0	0	0
94.3332	-9.37271	-55.7978	5.79459	0	1	0	0	0
98.6346	-48.154	-52.0881	5.69575	1	1	0
-96.7415	-42.5651	59.9099	5.69575	1	1	0
-74.3995	-40.3338	70.2702	8.29527	0	0	1
-69.2879	-73.1136	44.1993	8.29527	0	0	1
-105.823	24.4004	-17.4962	5.79459	0	1	0	0	0
-100.624	-29.8886	32.8845	8.29527	0	0	1
-69.866	-3.63131	84.8856	5.79459	0	1	0	0	0
-84.574	22.283	66.7137	5.79459	0	1	0	0	0
-65.1821	-91.6011	46.0481	5.69575	1	1	0
-118.262	-27.773	-1.63911	5.69575	0	0.5	0.5
-79.2041	-74.6912	-15.7459	5.79459	0	1	0	0	0
-109.691	-0.533094	8.21637	5.79459	0	1	0	0	0
-102.849	23.6381	31.0379	5.79459	0	1	0	0	0
-91.4622	-14.0956	59.464	5.79459	0	1	0	0	0
-96.3952	-49.3668	19.2583	5.79459	0	1	0	0	0
-68.8484	-13.2373	99.2198	5.69575	0	0.5	0.5
27.2785	-118.115	8.19724	5.69575	1	1	0
-12.9971	-39.5668	101.811	5.79459	0	1	0	0	0
-40.1456	-33.0813	96.9224	5.79459	0	1	0	0	0
-0.464233	-107.392	23.8043	8.29527	0	0	1
44.8524	-92.3529	39.4869	8.29527	0	0	1
79.2178	-73.612	-20.1365	5.79459	0	1	0	0	0
28.0865	-89.861	56.8871	5.79459	0	1	0	0	0
-24.349	-98.7658	-41.8622	5.79459	0	1	0	0	0
-24.2686	-106.495	-13.0333	5.79459	0	1	0	0	0
0.987335	-86.1518	68.3879	5.79459	0	1	0	0	0
14.5257	-57.7987	92.4571	5.79459	0	1	0	0	0
-19.1671	-96.8063	48.5919	5.79459	0	1	0	0	0
-42.4719	-74.2957	43.9518	8	0	1	1	0	1
-41.8921	-93.1858	40.7609	8.29527	0	0	1
24.5157	-106.52	12.3137	8.29527	0	0	1
34.5586	-61.768	84.2046	8.29527	0	0	1
-38.1852	-102.501	11.6396	5.79459	0	1	0	0	0
-22.2597	-74.7867	77.5336	8.29527	0	0	1
-56.8349	-90.75	-25.184	5.79459	0	1	0	0	0
37.7415	-102.027	-16.3112	5.79459	0	1	0	0	0
26.1118	-26.4496	103.531	5.79459	0	1	0	0	0
71.9367	-82.1413	13.3386	5.79459	0	1	0	0	0
-76.0518	-77.0917	19.3132	5.79459	0	1	0	0	0
89.1298	-81.3368	14.1458	5.69575	0	0.5	0.5
119.081	-20.7315	12.2375	5.69575	1	1	0
81.9963	-60.7751	41.0244	8.29527	0	0	1
30.5546	-45.9018	78.8347	8	0	1	1	0	1
100.283	-68.5536	1.88069	5.69575	1	1	0
97.9668	-40.2076	29.7633	5.79459	0	1	0	0	0
94.7495	-10.3714	54.9086	5.79459	0	1	0	0	0
50.4245	-72.4716	38.2193	8	0.5	0.5	0.5	0	1
96.873	-52.1114	-0.119736	8.29527	0	0	1
109.381	-10.6638	4.68828	8.29527	0	0	1
87.1527	-15.6268	37.6257	8	0	1	1	0	1
71.5006	-48.7841	67.8806	8.29527	0	0	1
10.019	-5.73619	120.943	5.69575	0	0.5	0.5
-17.7782	33.3704	103.297	5.79459	0	1	0	0	0
43.9054	25.3964	97.6081	5.79459	0	1	0	0	0
-41.7262	-48.8439	103.117	5.69575	0	0.5	0.5
-19.4624	-5.4028	119.8	5.69575	1	1	0
-3.14122	-64.77	102.737	5.69575	0	0.5	0.5
-0.620087	-13.7113	120.727	5.69575	0	0.5	0.5
42.3438	0.0919161	101.523	8.29527	0	0	1
1.53804	-10.5298	109.478	8.29527	0	0	1
-63.0855	87.0444	-56.5985	5.69575	0	0.5	0.5
-89.0127	27.8066	-58.3398	8.29527	0	0	1
-78.3566	46.3855	-31.0501	8	0.5	0.5	0.5	0	1
-49.8792	76.6084	29.9783	8	0.5	0.5	0.5	0	1
-61.6145	36.9353	-83.3036	8.29527	0	0	1
-80.6375	67.2205	-32.8484	8.29527	0	0	1
-61.2955	90.0707	-15.1698	8.29527	0	0	1
-93.0899	58.5337	-2.84187	5.79459	0	1	0	0	0
-116.575	13.7815	-31.3073	5.69575	0	0.5	0.5
-73.2758	29.4775	-92.3116	5.69575	1	1	0
-73.0843	-9.29526	-61.8689	8	0.5	0.5	0.5	0	1
-60.0832	82.7328	-40.5621	8.29527	0	0	1
-88.8661	0.518095	-64.8271	8.29527	0	0	1
-60.0443	68.0517	-62.1582	5.79459	0	1	0	0	0
-83.2066	75.2494	-46.6262	5.69575	0	0.5	0.5
-31.9633	105.254	0.128555	5.79459	0	1	0	0	0
47.866	58.5926	-95.0561	5.69575	1	1	0
-13.8805	78.161	-76.1459	8.29527	0	0	1
33.0389	23.7874	-102.189	8.29527	0	0	1
49.7793	90.555	-63.8878	5.69575	0	0.5	0.5
-36.1258	20.9442	-114.088	5.69575	0	0.5	0.5
-12.5105	51.3447	-109.394	5.69575	1	1	0
-82.2591	44.0728	23.3775	8	0	1	1	0	1
-40.0481	-1.64677	-102.437	5.79459	0	1	0	0	0
-48.9338	65.9139	-50.1636	8	0	1	1	0	1
64.0268	38.1398	-80.9069	5.79459	0	1	0	0	0
-2.36993	95.0248	-55.3595	8.29527	0	0	1
62.1306	88.5554	-19.9433	5.79459	0	1	0	0	0
11.6175	79.4159	-75.2206	5.79459	0	1	0	0	0
-42.0344	28.5286	-97.5665	5.79459	0	1	0	0	0
55.9028	72.9287	-79.4745	5.69575	0	0.5	0.5
-31.1117	-26.3334	-102.17	5.79459	0	1	0	0	0
-16.6305	68.4905	-98.9565	5.69575	1	1	0
64.0173	5.76979	-71.5818	8	0	1	1	0	1
-22.0093	46.6789	-97.1427	8.29527	0	0	1
77.6433	59.2506	-50.6052	5.79459	0	1	0	0	0
46.7199	85.143	-51.6525	5.79459	0	1	0	0	0
60.8801	90.4856	14.3519	5.79459	0	1	0	0	0
42.2108	-9.09294	-101.171	5.79459	0	1	0	0	0
5.95557	-5.86812	-109.682	5.79459	0	1	0	0	0
-34.1485	4.6076	-116.501	5.69575	0	0.5	0.5
37.9295	64.5733	-80.5707	5.79459	0	1	0	0	0
22.7775	103.916	-27.9748	5.79459	0	1	0	0	0
8.42166	34.5032	-104.109	5.79459	0	1	0	0	0
113.847	26.8234	-32.8517	5.69575	0	0.5	0.5
80.9429	87.5095	-23.4571	5.69575	0	0.5	0.5
85.364	18.0664	-84.5369	5.69575	1	1	0
93.1147	50.6152	-29.4578	8.29527	0	0	1
98.8437	22.705	-42.5959	5.79459	0	1	0	0	0
106.321	22.7846	16.6367	5.79459	0	1	0	0	0
25.075	116.574	-23.2745	5.69575	0	0.5	0.5
-68.535	62.8983	58.7091	8.29527	0	0	1
-48.7901	1.39239	98.5751	8.29527	0	0	1
-107.439	53.3588	19.2238	5.69575	0	0.5	0.5
-88.6511	42.3325	49.4868	8.29527	0	0	1
-75.493	77.3013	20.623	5.79459	0	1	0	0	0
-59.4234	31.704	86.9697	8.29527	0	0	1
22.5406	107.485	-6.23505	8.29527	0	0	1
56.2819	46.2685	82.411	5.79459	0	1	0	0	0
-42.057	93.7705	39.2145	5.79459	0	1	0	0	0
-43.3951	42.4897	74.6121	8	0.5	0.5	0.5	0	1
3.39096	105.681	59.833	5.69575	0	0.5	0.5
30.0163	95.3429	45.9212	5.79459	0	1	0	0	0
-11.0845	87.7815	83.2553	5.69575	0	0.5	0.5
-45.103	106.079	38.3862	5.69575	1	1	0
5.11858	105.273	31.4877	8.29527	0	0	1
39.5722	72.944	72.2026	5.79459	0	1	0	0	0
5.67844	85.095	69.4737	8.29527	0	0	1
-25.3334	83.9607	66.399	5.79459	0	1	0	0	0
24.4246	95.1768	71.4473	5.69575	0	0.5	0.5
117.061	3.35461	32.3324	5.69575	0	0.5	0.5
103.256	43.1003	47.3336	5.69575	1	1	0
67.6916	62.6652	79.0621	5.69575	1	1	0
96.8262	51.7411	6.83885	8.29527	0	0	1
92.4504	74.7934	24.8729	5.69575	1	1	0
106.72	57.415	-8.61519	5.69575	1	1	0
105.054	60.8808	4.44258	5.69575	1	1	0
64.9891	92.1114	45.297	5.69575	1	1	0
82.2375	65.1526	33.048	8.29527	0	0	1
84.2547	9.42443	70.088	5.79459	0	1	0	0	0
81.7312	44.8624	58.3728	5.79459	0	1	0	0	0
115.603	37.3577	-0.368256	5.69575	0	0.5	0.5
11.7745	49.9887	97.2753	5.79459	0	1	0	0	0
-47.7553	4.07192	111.645	5.69575	0	0.5	0.5
59.7197	-105.392	-9.2688	5.69575	1	1	0
