# Supplementary material for: Mechanistic model of radiotherapy-induced lung fibrosis using coupled 3D agent-based and Monte Carlo simulations
Source: Commun Med (Lond). 2024 Feb 9;4:16. doi: 10.1038/s43856-024-00442-w (PMC10858213; doi:10.1038/s43856-024-00442-w)
Supplement: Supplementary file 8 — Supplementary Software 1 [file 43856_2024_442_MOESM8_ESM.zip › code/HealthyStructure_phagFrac1.0_senescent1.0/exp_7/alv1.dat]

-51.2551	-97.8913	-50.4986	5.69575	0	0.5	0.5
-27.577	-116.008	-23.2722	5.69575	0	0.5	0.5
-14.6629	-104.464	-31.1811	8.29527	0	0	1
-28.3259	-117.775	-9.30843	5.69575	1	1	0
26.2538	-112.582	-37.3624	5.69575	1	1	0
-105.469	-7.94185	-30.218	8.29527	0	0	1
18.05	-85.8597	-39.4688	8	0.5	0.5	0.5	0	1
-24.9258	-66.4995	-84.0031	5.79459	0	1	0	0	0
-78.5712	-72.3562	-26.2896	8.29527	0	0	1
-71.3772	-3.48666	-83.625	5.79459	0	1	0	0	0
-63.1375	-88.861	-14.7439	5.79459	0	1	0	0	0
-86.159	-8.62149	-85.2185	5.69575	0	0.5	0.5
-101.121	-43.1127	-3.96777	5.79459	0	1	0	0	0
-92.8577	7.60239	-58.4777	5.79459	0	1	0	0	0
-65.0076	-52.9853	-87.9004	5.69575	0	0.5	0.5
-101.746	-30.6304	-28.4536	5.79459	0	1	0	0	0
-77.6054	-88.5444	-29.9531	5.69575	0	0.5	0.5
-111.984	-40.3235	-24.3606	5.69575	0	0.5	0.5
-77.6391	-59.1751	-50.6999	8.29527	0	0	1
-16.2123	-39.7797	-101.266	5.79459	0	1	0	0	0
-69.0697	-37.4113	-77.005	5.79459	0	1	0	0	0
-45.2028	-19.622	-98.3447	5.79459	0	1	0	0	0
-37.5829	-100.24	-25.2891	5.79459	0	1	0	0	0
40.1013	-33.751	-109.602	5.69575	1	1	0
49.4978	-84.6343	-71.7419	5.69575	1	1	0
39.696	-92.2305	-44.9194	8.29527	0	0	1
-30.7471	-90.3015	-75.2339	5.69575	0	0.5	0.5
60.3317	-37.7945	-64.7081	8	0	1	1	0	1
45.6509	-33.9584	-94.1425	5.79459	0	1	0	0	0
-19.8961	-87.4123	-63.7436	5.79459	0	1	0	0	0
14.3807	-89.7188	-61.9979	8.29527	0	0	1
-18.2091	-88.8058	-80.8817	5.69575	0	0.5	0.5
40.7841	-9.02823	-114.084	5.69575	1	1	0
48.962	-49.5056	-99.5582	5.69575	0	0.5	0.5
1.85261	-90.3101	33.1078	8	0	1	1	0	1
5.34339	-18.311	-108.334	8.29527	0	0	1
23.6162	-57.5849	-90.6987	5.79459	0	1	0	0	0
118.413	-10.8923	-24.8922	5.69575	1	1	0
72.3586	-3.61577	-97.5248	5.69575	1	1	0
74.401	-81.9196	-50.1429	5.69575	1	1	0
82.3	-47.951	-55.022	5.79459	0	1	0	0	0
77.3538	-27.2617	-73.3021	5.79459	0	1	0	0	0
84.2415	-43.2984	-16.8553	8	0.5	0.5	0.5	0	1
80.8025	-9.77419	-90.1962	5.69575	0	0.5	0.5
80.9185	-71.6125	-20.5875	8.29527	0	0	1
71.1734	-95.3002	-24.7411	5.69575	0	0.5	0.5
-111.643	42.0708	-22.9321	5.69575	1	1	0
-42.9858	32.5053	-95.8938	5.79459	0	1	0	0	0
-87.3368	59.7744	-29.9884	8.29527	0	0	1
-65.6343	80.9615	-35.1763	5.79459	0	1	0	0	0
-54.892	58.7011	-75.1057	5.79459	0	1	0	0	0
-80.8448	35.6243	-65.5365	5.79459	0	1	0	0	0
-67.3244	39.4144	-56.2975	8	0	1	1	0	1
9.50613	116.96	-31.4772	5.69575	0	0.5	0.5
24.4294	86.3166	-81.9302	5.69575	0	0.5	0.5
38.4459	102.202	-13.2923	8.29527	0	0	1
-44.9848	88.6378	-47.1139	8.29527	0	0	1
-0.61348	92.3197	-59.8055	8.29527	0	0	1
-42.2379	82.9182	-78.1052	5.69575	0	0.5	0.5
-11.5904	61.0079	-104.42	5.69575	1	1	0
17.0861	24.5918	-105.846	8.29527	0	0	1
-1.83437	70.5986	-98.8641	5.69575	0	0.5	0.5
35.046	65.2287	-81.3449	5.79459	0	1	0	0	0
56.672	6.48351	-94.0545	5.79459	0	1	0	0	0
-14.6389	100.541	-42.1577	5.79459	0	1	0	0	0
-43.521	57.033	-64.0988	8	0.5	0.5	0.5	0	1
-4.96159	68.5228	-85.9042	8.29527	0	0	1
12.8509	105.408	-28.6911	5.79459	0	1	0	0	0
-19.2856	12.4006	-107.584	5.79459	0	1	0	0	0
14.9464	48.7279	-97.4792	5.79459	0	1	0	0	0
49.8509	80.6166	-55.8199	5.79459	0	1	0	0	0
-39.5758	29.9181	-110.899	5.69575	0	0.5	0.5
64.8041	41.3462	-94.0788	5.69575	0	0.5	0.5
78.8164	69.2246	-33.1047	8.29527	0	0	1
94.5413	73.9376	-18.8437	5.69575	0	0.5	0.5
87.5136	2.30055	-66.6039	5.79459	0	1	0	0	0
80.9329	41.4284	-61.9157	8.29527	0	0	1
65.6838	52.7822	-70.7083	5.79459	0	1	0	0	0
-53.5008	-106.986	21.2436	5.69575	0	0.5	0.5
-44.2253	-103.584	45.5457	5.69575	0	0.5	0.5
-5.45959	-121.343	-2.44876	5.69575	0	0.5	0.5
35.1339	-98.3186	62.1206	5.69575	0	0.5	0.5
-27.3958	-117.948	9.88142	5.69575	0	0.5	0.5
4.39587	-118.587	26.0335	5.69575	0	0.5	0.5
13.4814	-108.951	-6.92958	5.79459	0	1	0	0	0
-46.7471	-82.6879	75.7439	5.69575	0	0.5	0.5
-90.0452	-43.8896	45.4486	8.29527	0	0	1
-109.668	8.42632	-1.3844	8.29527	0	0	1
-105.394	-17.4456	57.8596	5.69575	1	1	0
-83.6761	-12.4366	70.311	5.79459	0	1	0	0	0
-73.2981	-29.8435	54.7013	8	0	1	1	0	1
-71.9761	21.0585	80.4735	5.79459	0	1	0	0	0
-54.9865	-93.8559	16.3626	5.79459	0	1	0	0	0
-86.7537	-66.8654	10.1399	8.29527	0	0	1
-80.3994	-2.31641	91.0521	5.69575	1	1	0
-42.8176	-62.2944	95.1103	5.69575	0	0.5	0.5
-49.9377	-67.1968	71.3503	8.29527	0	0	1
-66.6263	-32.17	81.4005	8.29527	0	0	1
-100.573	3.69743	44.4	8.29527	0	0	1
-62.8366	-79.5346	42.7296	5.79459	0	1	0	0	0
64.8744	-87.6926	14.1892	8.29527	0	0	1
67.0193	-76.7479	-41.4436	5.79459	0	1	0	0	0
77.6617	-52.4283	21.804	8	0.5	0.5	0.5	0	1
39.3128	-47.0211	91.3429	8.29527	0	0	1
45.9789	-99.7399	-6.15587	5.79459	0	1	0	0	0
49.8486	-89.2024	40.7191	8.29527	0	0	1
60.6464	-22.0775	89.0735	8.29527	0	0	1
-6.01233	-77.359	77.9707	5.79459	0	1	0	0	0
-33.8601	-97.145	64.6238	5.69575	1	1	0
-47.5465	-83.6328	0.600494	8	0	1	1	0	1
64.4863	-86.1452	56.3952	5.69575	1	1	0
66.2178	-61.7645	62.4528	8.29527	0	0	1
-53.2996	-42.5137	67.8765	8	0.5	0.5	0.5	0	1
51.4482	-71.0469	66.3734	5.79459	0	1	0	0	0
18.963	-85.7535	66.2324	5.79459	0	1	0	0	0
-26.6538	-61.4764	87.2366	8.29527	0	0	1
-24.9985	-96.6694	46.1531	5.79459	0	1	0	0	0
22.9542	-101.341	36.0983	5.79459	0	1	0	0	0
-16.9957	-107.198	17.8785	5.79459	0	1	0	0	0
-52.893	-38.1857	102.489	5.69575	1	1	0
-0.621887	-14.3001	120.645	5.69575	1	1	0
-17.7939	-38.7774	113.752	5.69575	1	1	0
16.0597	-51.2681	95.9879	5.79459	0	1	0	0	0
-56.3258	-1.29779	94.4761	5.79459	0	1	0	0	0
-23.1375	12.9975	106.751	8.29527	0	0	1
19.2593	-14.5655	107.317	8.29527	0	0	1
-6.79053	-12.2823	109.1	5.79459	0	1	0	0	0
49.6089	-36.3788	104.764	5.69575	0	0.5	0.5
-31.2667	-30.4956	100.957	5.79459	0	1	0	0	0
117.848	-26.4175	13.186	5.69575	1	1	0
71.9114	11.6311	82.4225	8.29527	0	0	1
120.55	-14.885	2.44258	5.69575	0	0.5	0.5
103.841	-29.7256	-20.8212	5.79459	0	1	0	0	0
71.0694	-28.683	94.277	5.69575	0	0.5	0.5
100.692	-20.5854	39.209	5.79459	0	1	0	0	0
115.627	3.85405	37.1049	5.69575	0	0.5	0.5
92.6058	-50.7972	60.031	5.69575	0	0.5	0.5
102.92	-36.9234	12.0049	5.79459	0	1	0	0	0
-72.9845	87.9647	41.1749	5.69575	1	1	0
-55.5813	97.8179	45.8506	5.69575	1	1	0
-89.6321	43.4988	46.6255	8.29527	0	0	1
-104.766	33.5243	-0.412735	5.79459	0	1	0	0	0
-79.4421	69.1698	31.6936	5.79459	0	1	0	0	0
9.52647	94.0606	-17.8146	8	0.5	0.5	0.5	0	1
-89.779	25.4955	58.2212	5.79459	0	1	0	0	0
-89.3847	64.0993	-1.28725	5.79459	0	1	0	0	0
48.8422	77.0554	80.2297	5.69575	1	1	0
-18.9348	108.339	-2.05835	8.29527	0	0	1
30.6307	95.2243	68.953	5.69575	0	0.5	0.5
38.0016	-14.8193	87.1306	8	0	1	1	0	1
-41.1243	101.111	13.6154	5.79459	0	1	0	0	0
-27.6006	49.4048	94.3259	8.29527	0	0	1
-59.208	70.8737	59.7607	5.79459	0	1	0	0	0
36.6169	100.413	26.0089	5.79459	0	1	0	0	0
-33.8259	75.6829	72.3043	5.79459	0	1	0	0	0
13.6783	108.907	7.22238	5.79459	0	1	0	0	0
68.9673	54.2265	66.3509	5.79459	0	1	0	0	0
-27.6823	94.602	48.8279	5.79459	0	1	0	0	0
-65.2429	88.5161	2.87592	5.79459	0	1	0	0	0
2.3109	73.655	81.6677	5.79459	0	1	0	0	0
3.44538	100.102	45.4713	8.29527	0	0	1
51.8384	89.1885	38.1862	8.29527	0	0	1
72.9667	81.7194	9.88924	5.79459	0	1	0	0	0
30.411	82.8871	65.6083	5.79459	0	1	0	0	0
38.1814	55.6761	86.8467	5.79459	0	1	0	0	0
52.7753	14.7661	95.3768	5.79459	0	1	0	0	0
11.4297	58.0041	106.148	5.69575	0	0.5	0.5
6.00761	50.4131	97.5787	8.29527	0	0	1
11.459	22.2886	107.107	5.79459	0	1	0	0	0
11.3603	46.8716	111.509	5.69575	0	0.5	0.5
27.202	51.6546	106.545	5.69575	1	1	0
71.1293	28.5329	94.2677	5.69575	1	1	0
103.44	37.4179	0.196518	5.79459	0	1	0	0	0
77.2745	63.3652	69.0948	5.69575	1	1	0
80.6974	69.0949	58.9388	5.69575	0	0.5	0.5
104.227	11.1243	33.3549	8.29527	0	0	1
79.3413	38.2591	65.8878	8.29527	0	0	1
96.2073	39.9832	35.2915	5.79459	0	1	0	0	0
107.389	22.4242	-8.05191	8.29527	0	0	1
84.5598	70.258	-3.66882	8.29527	0	0	1
108.97	-10.7654	-10.4726	5.79459	0	0	0	86480
78.5138	37.0871	84.9708	5.69575	0	0.5	0.5
