# Supplementary material for: Mechanistic model of radiotherapy-induced lung fibrosis using coupled 3D agent-based and Monte Carlo simulations
Source: Commun Med (Lond). 2024 Feb 9;4:16. doi: 10.1038/s43856-024-00442-w (PMC10858213; doi:10.1038/s43856-024-00442-w)
Supplement: Supplementary file 8 — Supplementary Software 1 [file 43856_2024_442_MOESM8_ESM.zip › code/HealthyStructure_phagFrac1.0_senescent1.0/exp_7/alv16.dat]

-94.6349	-16.6323	-74.3472	5.69575	0	0.5	0.5
-38.6052	-68.4258	-76.9906	5.79459	0	1	0	0	0
-64.0894	-61.9989	-64.4125	8.29527	0	0	1
-89.8566	-61.4247	-53.9694	5.69575	0	0.5	0.5
-102.768	-43.1848	-48.3076	5.69575	0	0.5	0.5
-52.1642	-18.4155	-95.0777	5.79459	0	1	0	0	0
-6.96722	-57.136	-93.7387	5.79459	0	1	0	0	0
-93.2718	-40.147	-66.697	5.69575	0	0.5	0.5
-53.625	-10.3358	-79.2023	8	0.5	0.5	0.5	0	1
-42.2795	-90.4742	-46.118	8.29527	0	0	1
-72.2709	-32.7297	-76.195	5.79459	0	1	0	0	0
-75.4562	-72.1619	-34.6269	5.79459	0	1	0	0	0
-19.6636	-21.7664	-106.017	5.79459	0	1	0	0	0
28.3765	-54.5504	-91.2087	5.79459	0	1	0	0	0
-49.5523	-52.7324	-63.3983	8	0	1	1	0	1
10.851	-94.828	-54.68	8.29527	0	0	1
59.1579	-63.6122	-67.4808	5.79459	0	1	0	0	0
19.7645	-21.7563	-106	5.79459	0	1	0	0	0
64.4234	-65.6056	-79.4083	5.69575	1	1	0
50.2515	-28.3605	-93.6508	8.29527	0	0	1
-12.6373	-88.5083	-64.0826	5.79459	0	1	0	0	0
35.6457	-85.4585	-59.3822	5.79459	0	1	0	0	0
77.0396	-30.649	-72.2879	5.79459	0	1	0	0	0
-77.031	17.0582	-92.3858	5.69575	0	0.5	0.5
-82.0207	60.259	-66.3427	5.69575	1	1	0
-94.7104	-12.1739	-54.6054	8.29527	0	0	1
-36.1564	71.8651	-91.0386	5.69575	1	1	0
-52.5956	57.8468	-77.3786	8.29527	0	0	1
-40.7112	33.2798	-96.6181	8.29527	0	0	1
-34.9973	79.7613	-67.1813	5.79459	0	1	0	0	0
-92.4262	67.2819	-41.115	5.69575	0	0.5	0.5
-100.193	-6.23219	-68.4276	5.69575	0	0.5	0.5
-60.0148	1.2442	-92.1774	8.29527	0	0	1
-21.2987	22.7504	-117.428	5.69575	0	0.5	0.5
-81.9015	36.8147	-63.536	5.79459	0	1	0	0	0
-88.3492	24.8906	-79.5913	5.69575	1	1	0
49.2934	15.0702	-97.1754	8.29527	0	0	1
80.059	12.2105	-74.4409	5.79459	0	1	0	0	0
39.5753	89.207	-50.7535	5.79459	0	1	0	0	0
44.2522	69.9406	-72.4572	5.79459	0	1	0	0	0
74.5417	59.0368	-55.3009	5.79459	0	1	0	0	0
27.8023	33.7651	-113.344	5.69575	0	0.5	0.5
68.365	13.8026	-99.4767	5.69575	1	1	0
56.0052	42.0457	-84.8267	5.79459	0	1	0	0	0
-0.736351	52.6446	-96.5816	5.79459	0	1	0	0	0
-12.9861	42.5859	-113.039	5.69575	1	1	0
16.2531	11.8949	-108.14	8.29527	0	0	1
-14.1865	20.3658	-107.161	5.79459	0	1	0	0	0
0.0359268	81.5426	-73.8296	5.79459	0	1	0	0	0
10.4031	105.292	-59.7103	5.69575	0	0.5	0.5
-91.1562	-79.6956	9.95334	5.69575	1	1	0
-47.5825	-94.7128	29.4177	5.79459	0	1	0	0	0
-72.9421	-77.6876	27.2707	5.79459	0	1	0	0	0
-95.8453	-68.9918	28.5257	5.69575	1	1	0
-63.4123	-89.1314	-11.5965	8.29527	0	0	1
-65.302	-63.0449	31.8821	8	0.5	0.5	0.5	0	1
-27.8657	-84.4061	64.8067	8.29527	0	0	1
-101.593	-39.3313	15.2278	8.29527	0	0	1
-61.5997	-82.2408	64.833	5.69575	0	0.5	0.5
-116.715	-21.5858	-25.914	5.69575	0	0.5	0.5
-97.9337	-36.7523	-34.0158	5.79459	0	1	0	0	0
-107.506	-23.2884	-0.0998535	5.79459	0	1	0	0	0
-54.1088	-74.6668	59.9653	5.79459	0	1	0	0	0
-46.1119	-99.5352	52.2144	5.69575	0	0.5	0.5
-78.0498	-89.5176	25.5947	5.69575	0	0.5	0.5
-108.7	-41.5531	-34.9144	5.69575	1	1	0
-76.1652	-31.4963	49.6218	8	0.5	0.5	0.5	0	1
-18.726	-108.136	-7.47708	5.79459	0	1	0	0	0
-87.703	-44.1958	49.5471	5.79459	0	1	0	0	0
-86.0891	-68.4052	-3.06609	5.79459	0	1	0	0	0
-23.0833	-117.028	23.0563	5.69575	0	0.5	0.5
-87.1282	-49.9679	68.3505	5.69575	1	1	0
-1.52287	-120.624	14.4039	5.69575	1	1	0
39.6569	-102.571	2.48981	8.29527	0	0	1
-15.9232	-104.639	29.9531	8.29527	0	0	1
28.1977	-103.385	-24.8301	5.79459	0	1	0	0	0
68.668	-85.7897	4.88332	5.79459	0	1	0	0	0
-21.5217	-70.9711	61.2766	8	0.5	0.5	0.5	0	1
78.5909	-92.5788	3.69521	5.69575	0	0.5	0.5
9.70024	-95.0775	54.4625	5.79459	0	1	0	0	0
16.2545	-106.082	24.1311	5.79459	0	1	0	0	0
36.3314	-115.923	-1.69043	5.69575	0	0.5	0.5
32.5429	-107.509	46.2881	5.69575	0	0.5	0.5
73.7665	-40.7338	70.7054	8.29527	0	0	1
70.7426	-66.8402	51.2627	5.79459	0	1	0	0	0
55.554	-85.7553	40.7404	8.29527	0	0	1
66.1051	-81.0876	-33.9841	5.79459	0	1	0	0	0
86.5283	-84.5489	11.1462	5.69575	0	0.5	0.5
-58.2976	-49.7093	94.2879	5.69575	0	0.5	0.5
-43.2321	-45.7343	90.2185	8.29527	0	0	1
-28.9651	-70.7052	94.4547	5.69575	0	0.5	0.5
-33.3013	-57.5461	101.683	5.69575	1	1	0
-69.0596	-35.4241	77.9481	8.29527	0	0	1
-18.8455	-38.9092	101.148	5.79459	0	1	0	0	0
71.7504	-17.3452	81.5513	8.29527	0	0	1
-61.992	-15.977	71.8144	8	0	1	1	0	1
25.7045	-74.058	77.1652	8.29527	0	0	1
47.807	-44.5683	88.4769	5.79459	0	1	0	0	0
83.3176	-12.8669	87.4873	5.69575	1	1	0
15.953	-21.8185	106.628	5.79459	0	1	0	0	0
11.0736	-56.303	93.8474	5.79459	0	1	0	0	0
20.7058	-86.7568	82.4938	5.69575	0	0.5	0.5
8.05243	-32.5826	116.762	5.69575	0	0.5	0.5
-82.2425	88.2222	14.5916	5.69575	1	1	0
-80.3651	70.5549	-25.7576	8.29527	0	0	1
-67.8835	78.0223	37.4747	5.79459	0	1	0	0	0
-69.8892	-20.1482	62.9691	8	0	1	1	0	1
-93.4187	49.4151	30.5139	8.29527	0	0	1
-52.9459	-1.26889	80.3156	8	0.5	0.5	0.5	0	1
-107.031	21.9023	12.8316	5.79459	0	1	0	0	0
-98.4904	-4.26517	48.8001	5.79459	0	1	0	0	0
-102.42	39.5481	-6.78397	8.29527	0	0	1
-99.965	21.0098	-40.8117	5.79459	0	1	0	0	0
-118.52	10.5408	24.5324	5.69575	0	0.5	0.5
-101.182	29.8129	60.2922	5.69575	0	0.5	0.5
-46.8155	53.6788	64.6713	8	0	1	1	0	1
-71.2356	97.9775	-9.26357	5.69575	1	1	0
-89.1163	82.2127	-7.67796	5.69575	1	1	0
-35.6262	100.693	26.2993	5.79459	0	1	0	0	0
-74.8347	80.5979	1.93648	5.79459	0	1	0	0	0
-89.5614	23.0537	59.5549	8.29527	0	0	1
-109.615	2.43961	-8.86911	5.79459	0	1	0	0	0
-50.7667	88.8279	-40.4022	5.79459	0	1	0	0	0
-115.83	28.5521	22.9787	5.69575	1	1	0
78.7093	55.0668	53.5957	5.79459	0	1	0	0	0
88.5433	2.00677	65.2385	8.29527	0	0	1
47.9515	94.8412	28.3866	5.79459	0	1	0	0	0
79.2799	88.5407	25.2021	5.69575	0	0.5	0.5
23.7417	90.8417	20.9666	8	0	1	1	0	1
84.9366	43.6539	11.6441	8	0.5	0.5	0.5	0	1
61.3621	84.5572	-34.4206	8.29527	0	0	1
20.259	93.5759	54.1583	8.29527	0	0	1
-63.2692	103.711	0.648697	5.69575	0	0.5	0.5
-42.5767	101.196	-6.82066	5.79459	0	1	0	0	0
32.8155	104.964	2.37123	5.79459	0	1	0	0	0
-6.18749	105.058	-32.0078	8.29527	0	0	1
-8.37367	109.534	5.67496	8.29527	0	0	1
28.1042	101.289	-32.4147	8.29527	0	0	1
-16.1539	120.071	-9.05678	5.69575	0	0.5	0.5
-74.4506	35.0298	89.3864	5.69575	1	1	0
-68.5024	17.3751	84.2943	8.29527	0	0	1
-51.5353	69.5309	67.8938	5.79459	0	1	0	0	0
-55.1082	-6.70526	94.9638	5.79459	0	1	0	0	0
-28.8512	82.8814	66.3195	5.79459	0	1	0	0	0
-22.5881	-6.94791	107.431	8.29527	0	0	1
-28.0502	22.753	103.901	5.79459	0	1	0	0	0
-60.9588	45.6598	79.3675	5.79459	0	1	0	0	0
52.6193	53.8345	95.357	5.69575	0	0.5	0.5
-0.425613	60.2368	92.0399	5.79459	0	1	0	0	0
-9.08525	37.4793	103.018	8.29527	0	0	1
37.5234	74.3687	71.842	5.79459	0	1	0	0	0
36.8115	50.5894	90.4745	8.29527	0	0	1
34.7246	1.57649	104.363	5.79459	0	1	0	0	0
67.8868	49.5984	87.7132	5.69575	0	0.5	0.5
87.0332	39.1271	75.1949	5.69575	1	1	0
5.72752	41.6786	113.974	5.69575	0	0.5	0.5
-2.63741	94.9077	75.7989	5.69575	1	1	0
62.6012	39.69	81.272	8.29527	0	0	1
70.3844	74.5894	39.7802	5.79459	0	1	0	0	0
-2.46944	93.8798	57.2755	5.79459	0	1	0	0	0
85.5667	50.2937	70.063	5.69575	0	0.5	0.5
63.3276	59.9542	84.5877	5.69575	0	0.5	0.5
94.2084	36.6568	-43.3712	5.79459	0	1	0	0	0
92.2475	1.99191	-79.0338	5.69575	0	0.5	0.5
100.061	-38.6682	-24.3424	5.79459	0	1	0	0	0
93.1578	-73.8759	-25.0139	5.69575	1	1	0
87.1553	-61.9103	-25.8951	8.29527	0	0	1
90.0946	-66.1909	47.5566	5.69575	1	1	0
102.188	-38.1176	14.3093	5.79459	0	1	0	0	0
101.95	-65.8394	-5.58844	5.69575	1	1	0
93.6101	-45.6306	35.4259	5.79459	0	1	0	0	0
118.013	-28.841	1.01654	5.69575	0	0.5	0.5
108.367	18.6474	2.99278	8.29527	0	0	1
109.007	-13.8545	-5.05487	8.29527	0	0	1
104.594	10.7427	32.3233	5.79459	0	1	0	0	0
98.9895	-15.7546	-45.3086	5.79459	0	1	0	0	0
105.967	17.6775	-23.6305	8.29527	0	0	1
93.7226	-20.8739	5.98561	8	0	1	1	0	1
86.2268	68.2535	-2.52872	5.79459	0	1	0	0	0
95.0396	31.6068	45.4805	8.29527	0	0	1
88.5277	73.935	38.1624	5.69575	0	0.5	0.5
89.4061	27.0971	77.6675	5.69575	1	1	0
