# Supplementary material for: Mechanistic model of radiotherapy-induced lung fibrosis using coupled 3D agent-based and Monte Carlo simulations
Source: Commun Med (Lond). 2024 Feb 9;4:16. doi: 10.1038/s43856-024-00442-w (PMC10858213; doi:10.1038/s43856-024-00442-w)
Supplement: Supplementary file 8 — Supplementary Software 1 [file 43856_2024_442_MOESM8_ESM.zip › code/HealthyStructure_phagFrac1.0_senescent1.0/exp_7/alv17.dat]

89.431	-64.0364	1.19948	5.79459	0	1	0	0	0
-74.661	-22.8114	-77.4944	5.79459	0	1	0	0	0
-85.3782	2.30592	-44.2801	8	0.5	0.5	0.5	0	1
-72.1646	-55.0457	-62.147	5.79459	0	1	0	0	0
-83.7232	-15.3823	-86.6817	5.69575	1	1	0
-40.0481	71.1552	-50.8771	8	0.5	0.5	0.5	0	1
-60.082	-20.7481	-103.537	5.69575	0	0.5	0.5
4.48754	-89.3948	-63.9408	8.29527	0	0	1
64.9917	-76.2436	-45.4202	5.79459	0	1	0	0	0
-9.24892	-108.848	-12.9038	5.79459	0	1	0	0	0
27.9331	-98.8591	-39.3272	5.79459	0	1	0	0	0
6.51469	-105.737	-59.4748	5.69575	1	1	0
-13.137	-22.3883	-106.893	5.79459	0	1	0	0	0
-23.1395	-84.1232	-66.9914	5.79459	0	1	0	0	0
-32.8438	-54.4766	-89.7418	5.79459	0	1	0	0	0
53.826	-50.3636	-81.6473	5.79459	0	1	0	0	0
-7.72671	-18.3066	-119.854	5.69575	0	0.5	0.5
3.61958	-53.1732	-96.2263	5.79459	0	1	0	0	0
29.2403	-73.5919	-76.3494	5.79459	0	1	0	0	0
-46.0452	-84.914	-52.6256	5.79459	0	1	0	0	0
-50.5215	-22.8959	-94.9897	5.79459	0	1	0	0	0
107.227	-33.2407	-46.4459	5.69575	1	1	0
86.984	-48.1951	-47.0214	5.79459	0	1	0	0	0
69.5888	-49.4686	-86.43	5.69575	0	0.5	0.5
-85.4897	36.7374	-58.6675	5.79459	0	1	0	0	0
-59.4165	53.4414	-75.589	8.29527	0	0	1
-79.2787	10.7453	-75.4945	8.29527	0	0	1
-103.633	11.566	-35.0208	8.29527	0	0	1
-47.21	76.6329	-63.2352	5.79459	0	1	0	0	0
-73.1135	41.4259	-46.8379	8	0	1	1	0	1
-98.0689	-14.6405	-47.625	8.29527	0	0	1
-61.3518	70.9398	-77.2231	5.69575	0	0.5	0.5
25.5718	56.4232	-90.8983	5.79459	0	1	0	0	0
88.1991	-19.9771	-62.6245	5.79459	0	1	0	0	0
71.1691	31.9502	-77.5509	5.79459	0	1	0	0	0
-27.706	44.2283	-96.8285	5.79459	0	1	0	0	0
-10.5639	35.4211	-115.731	5.69575	0	0.5	0.5
0.093132	13.1321	-109.213	5.79459	0	1	0	0	0
47.5092	79.7853	-78.3396	5.69575	1	1	0
-23.7257	28.1773	-115.771	5.69575	1	1	0
-6.33779	80.6702	-74.5128	5.79459	0	1	0	0	0
25.0254	-25.1323	-104.125	5.79459	0	1	0	0	0
-12.2035	94.3502	-75.558	5.69575	0	0.5	0.5
20.035	78.8223	-90.2527	5.69575	1	1	0
-19.5539	42.0332	-112.298	5.69575	0	0.5	0.5
63.7797	96.331	-37.5817	5.69575	1	1	0
-31.4312	43.4931	-109	5.69575	1	1	0
56.3501	-20.6487	-92.1862	8.29527	0	0	1
5.96864	57.5406	-93.5599	8.29527	0	0	1
71.2653	7.12976	-83.4837	8.29527	0	0	1
-32.3788	14.1608	-104.169	8.29527	0	0	1
29.4677	7.99896	-105.677	8.29527	0	0	1
20.3564	98.9354	-43.5591	8.29527	0	0	1
68.9285	4.89291	-99.9241	5.69575	1	1	0
81.7663	55.4571	-48.3609	5.79459	0	1	0	0	0
71.5786	53.1341	-82.542	5.69575	0	0.5	0.5
80.6435	10.7946	-90.2394	5.69575	0	0.5	0.5
100.214	0.769913	-45.3487	8.29527	0	0	1
94.7567	26.182	-49.3526	5.79459	0	1	0	0	0
78.6487	70.1718	-60.4169	5.69575	0	0.5	0.5
53.5536	59.4604	-75.475	5.79459	0	1	0	0	0
-91.5396	-53.9341	28.489	5.79459	0	1	0	0	0
-49.1304	-92.3972	-33.8965	8.29527	0	0	1
-48.9616	-4.61061	82.686	8	0	1	1	0	1
-107.102	-53.3752	20.9791	5.69575	0	0.5	0.5
-84.9841	-28.406	63.8028	8.29527	0	0	1
-46.6167	-111.236	-14.6043	5.69575	0	0.5	0.5
-77.567	-63.6295	68.5167	5.69575	0	0.5	0.5
-70.0385	-78.4097	32.35	5.79459	0	1	0	0	0
-104.188	-51.4794	35.4211	5.69575	0	0.5	0.5
-117.127	-28.1897	-15.6971	5.69575	1	1	0
-117.009	-13.1562	-29.9301	5.69575	0	0.5	0.5
-98.4402	-44.6526	-20.3879	8.29527	0	0	1
-95.5452	-73.3396	15.8846	5.69575	1	1	0
-92.2296	-59.9074	2.18948	5.79459	0	1	0	0	0
-75.7194	-76.6604	-22.1304	5.79459	0	1	0	0	0
-115.03	-26.3673	-28.8591	5.69575	0	0.5	0.5
-36.9518	-81.7997	63.5875	8.29527	0	0	1
-3.51321	-101.09	43.2267	8.29527	0	0	1
0.4021	-86.9738	67.3454	8.29527	0	0	1
37.9278	-95.4687	39.3345	5.79459	0	1	0	0	0
-41.4035	-109.733	31.6911	5.69575	0	0.5	0.5
58.7619	-87.0076	61.1279	5.69575	0	0.5	0.5
53.667	-93.6314	-21.2842	8.29527	0	0	1
-30.7446	-97.2413	41.2177	8.29527	0	0	1
23.2545	-107.51	-0.85437	5.79459	0	1	0	0	0
-36.452	-103.573	6.63052	5.79459	0	1	0	0	0
-77.2385	-16.7833	92.2629	5.69575	1	1	0
-91.8408	-5.26799	60.3118	5.79459	0	1	0	0	0
-21.954	-63.996	86.7325	5.79459	0	1	0	0	0
53.9912	-38.1124	69.9134	8	0.5	0.5	0.5	0	1
-5.173	-14.5145	108.915	8.29527	0	0	1
18.7358	-66.7205	85.4245	8.29527	0	0	1
37.2497	-30.1979	98.9977	8.29527	0	0	1
43.8478	-49.8731	101.735	5.69575	0	0.5	0.5
36.2563	-77.8209	85.961	5.69575	0	0.5	0.5
79.0596	-58.4409	49.338	8.29527	0	0	1
108.162	-8.80522	17.9828	8.29527	0	0	1
115.51	-32.3598	19.238	5.69575	1	1	0
89.7294	-30.7271	55.7161	8.29527	0	0	1
78.9839	-86.3162	-32.7255	5.69575	1	1	0
77.0888	-75.7018	20.6532	8.29527	0	0	1
71.6361	-30.6412	77.6491	5.79459	0	1	0	0	0
108.635	-16.4058	-5.41597	5.79459	0	1	0	0	0
60.958	-91.0227	9.94946	5.79459	0	1	0	0	0
101.716	-41.8781	0.0757294	5.79459	0	1	0	0	0
95.0029	-29.9188	69.5693	5.69575	0	0.5	0.5
86.8261	-36.9592	76.5191	5.69575	1	1	0
-75.8217	93.8454	-14.2838	5.69575	1	1	0
-78.2882	66.1564	39.9286	8.29527	0	0	1
-104.048	7.53415	34.8972	5.79459	0	1	0	0	0
-91.6101	7.02229	28.5197	8	0.5	0.5	0.5	0	1
-61.9055	87.3784	25.1463	8.29527	0	0	1
-108.207	19.7687	0.67392	8.29527	0	0	1
-53.0176	69.6594	66.61	5.79459	0	1	0	0	0
-97.9592	41.5875	27.8234	5.79459	0	1	0	0	0
-106.697	51.1378	27.5868	5.69575	0	0.5	0.5
-77.1749	77.4538	-12.0398	8.29527	0	0	1
-107.035	-20.5415	14.885	5.79459	0	1	0	0	0
-38.8283	101.543	16.7773	8.29527	0	0	1
-61.3878	86.7551	-28.3741	5.79459	0	1	0	0	0
-96.6952	46.3456	-24.5381	5.79459	0	1	0	0	0
-75.1307	95.1587	7.75352	5.69575	0	0.5	0.5
-74.6852	91.4043	28.7867	5.69575	1	1	0
30.4508	82.3295	66.2859	8.29527	0	0	1
-8.80598	99.4185	46.2429	5.79459	0	1	0	0	0
65.3358	44.8232	54.5673	8	0	1	1	0	1
-34.4436	93.5714	46.4547	8.29527	0	0	1
13.9621	83.9197	-44.9191	8	0	1	1	0	1
53.2721	93.72	-21.8777	5.79459	0	1	0	0	0
15.4073	94.0125	54.9934	5.79459	0	1	0	0	0
64.0698	39.2172	-60.1046	8	0.5	0.5	0.5	0	1
57.7349	81.3388	46.3755	5.79459	0	1	0	0	0
46.0194	85.5161	-51.6644	5.79459	0	1	0	0	0
38.3831	90.9239	70.8672	5.69575	0	0.5	0.5
13.6479	98.9652	69.1342	5.69575	0	0.5	0.5
84.056	68.8752	-17.0527	5.79459	0	1	0	0	0
-34.1764	101.739	-24.0844	5.79459	0	1	0	0	0
-52.2665	104.88	-32.0684	5.69575	0	0.5	0.5
-38.5797	112.794	-23.4583	5.69575	1	1	0
20.3749	119.179	-11.8818	5.69575	1	1	0
29.1763	100.097	62.3642	5.69575	0	0.5	0.5
-25.9922	113.715	33.9575	5.69575	0	0.5	0.5
16.0332	106.744	21.1819	8.29527	0	0	1
-17.9085	96.4293	-49.8063	5.79459	0	1	0	0	0
9.67937	108.692	-13.8714	5.79459	0	1	0	0	0
26.5215	115.512	-26.7103	5.69575	0	0.5	0.5
47.3876	105.528	-37.1235	5.69575	1	1	0
41.3004	101.625	8.16052	5.79459	0	1	0	0	0
-67.7564	18.2449	84.7171	8.29527	0	0	1
-64.0242	-38.9452	80.5243	5.79459	0	1	0	0	0
-46.8733	20.2812	97.4247	5.79459	0	1	0	0	0
-33.1048	-7.39699	104.639	5.79459	0	1	0	0	0
-52.4698	74.9687	79.9143	5.69575	0	0.5	0.5
-77.1295	41.0629	66.8198	5.79459	0	1	0	0	0
-35.3671	-40.7562	95.8546	5.79459	0	1	0	0	0
36.9268	37.8328	96.4629	8.29527	0	0	1
-0.0105057	5.58911	121.362	5.69575	1	1	0
25.0581	3.55562	107.049	5.79459	0	1	0	0	0
70.2995	22.25	81.6266	5.79459	0	1	0	0	0
-30.088	64.1179	84.1642	8.29527	0	0	1
-26.8259	89.4195	77.7458	5.69575	0	0.5	0.5
51.3775	54.8834	80.3004	5.79459	0	1	0	0	0
-50.4886	33.0703	74.9185	8	0	1	1	0	1
-11.2652	27.0971	106.013	8.29527	0	0	1
37.8501	43.8492	76.8121	8	0	1	1	0	1
-55.8564	19.4387	75.8752	8	0.5	0.5	0.5	0	1
0.907494	51.3581	97.2704	5.79459	0	1	0	0	0
23.8292	17.152	117.889	5.69575	0	0.5	0.5
56.8443	-12.9492	93.2794	5.79459	0	1	0	0	0
102.505	34.0214	-20.8416	8.29527	0	0	1
101.797	30.7988	28.0842	5.79459	0	1	0	0	0
93.107	5.74629	58.293	5.79459	0	1	0	0	0
69.3039	83.095	19.804	5.79459	0	1	0	0	0
100.591	61.3522	29.6182	5.69575	1	1	0
104.557	56.1494	-25.9785	5.69575	0	0.5	0.5
110.36	-5.60518	50.4886	5.69575	1	1	0
81.6564	49.7332	54.3952	5.79459	0	1	0	0	0
113.013	35.4031	-27.1566	5.69575	0	0.5	0.5
108.969	53.2108	7.3602	5.69575	0	0.5	0.5
89.021	62.5624	16.1617	8.29527	0	0	1
107.698	45.0884	-33.5881	5.69575	0	0.5	0.5
98.2953	-10.2937	70.6539	5.69575	1	1	0
