# Supplementary material for: Mechanistic model of radiotherapy-induced lung fibrosis using coupled 3D agent-based and Monte Carlo simulations
Source: Commun Med (Lond). 2024 Feb 9;4:16. doi: 10.1038/s43856-024-00442-w (PMC10858213; doi:10.1038/s43856-024-00442-w)
Supplement: Supplementary file 8 — Supplementary Software 1 [file 43856_2024_442_MOESM8_ESM.zip › code/HealthyStructure_phagFrac1.0_senescent1.0/exp_7/alv15.dat]

-104.955	-39.8993	-46.3937	5.69575	0	0.5	0.5
-57.744	-16.7246	-105.574	5.69575	1	1	0
-112.586	-16.4787	-42.5752	5.69575	1	1	0
-79.3932	-12.4539	-75.1107	8.29527	0	0	1
-78.7876	-42.3939	-63.9942	5.79459	0	1	0	0	0
-26.1562	-66.4758	-83.647	5.79459	0	1	0	0	0
-105.635	-11.8337	-28.3041	5.79459	0	1	0	0	0
-58.5954	-42.2417	-97.6838	5.69575	1	1	0
-32.4701	-28.4425	-101.177	8.29527	0	0	1
-60.6953	-2.75327	-91.6979	8.29527	0	0	1
-73.7616	-79.5261	-18.2982	5.79459	0	1	0	0	0
-98.5851	-46.507	-14.7675	5.79459	0	1	0	0	0
-73.0091	-65.7553	-49.454	8.29527	0	0	1
-47.7405	-49.242	-86.0004	5.79459	0	1	0	0	0
-78.4353	-68.1773	-62.9317	5.69575	0	0.5	0.5
-42.4529	-92.7197	-41.241	5.79459	0	1	0	0	0
18.968	-62.1602	-88.7487	5.79459	0	1	0	0	0
55.5241	-56.8305	-76.0748	5.79459	0	1	0	0	0
42.9172	-21.548	-98.9636	5.79459	0	1	0	0	0
45.3608	-76.9284	-64.2216	8.29527	0	0	1
81.8037	-80.8904	-39.0492	5.69575	0	0.5	0.5
-26.6476	0.989412	-106.719	5.79459	0	1	0	0	0
65.49	-84.6292	-57.5227	5.69575	0	0.5	0.5
3.38924	-34.4587	-116.452	5.69575	0	0.5	0.5
78.668	-24.0377	-73.0311	8.29527	0	0	1
81.1633	-55.7572	-49.0271	5.79459	0	1	0	0	0
16.3576	-27.6109	-105.214	8.29527	0	0	1
-7.91994	-79.5268	-75.5828	8.29527	0	0	1
-5.50548	-106.174	-28.2277	5.79459	0	1	0	0	0
14.3942	-98.4842	-46.8366	5.79459	0	1	0	0	0
97.9018	-15.458	-47.7103	5.79459	0	1	0	0	0
105.67	-23.8058	-55.0191	5.69575	0	0.5	0.5
-90.6324	-71.305	38.2265	5.69575	1	1	0
-105.112	-25.3077	20.2704	8.29527	0	0	1
-63.3391	-73.1378	52.3357	5.79459	0	1	0	0	0
-55.8912	-93.9149	12.497	5.79459	0	1	0	0	0
-73.8329	-29.2044	54.3257	8	0.5	0.5	0.5	0	1
-90.2129	-44.0466	44.9615	8.29527	0	0	1
-80.2278	-73.5222	16.0619	5.79459	0	1	0	0	0
-119.816	0.748819	-20.0884	5.69575	0	0.5	0.5
-42.1939	11.9824	85.6223	8	0.5	0.5	0.5	0	1
-57.617	-106.611	-8.61786	5.69575	0	0.5	0.5
-29.0869	-104.737	54.2589	5.69575	1	1	0
-14.6895	-74.9985	94.4423	5.69575	0	0.5	0.5
-57.748	-27.0471	103.41	5.69575	0	0.5	0.5
-52.303	-56.9268	78.2544	5.79459	0	1	0	0	0
-38.6544	-28.6415	98.9217	8.29527	0	0	1
-70.7123	-43.9943	88.4543	5.69575	0	0.5	0.5
36.2486	-115.441	-10.8857	5.69575	0	0.5	0.5
28.0477	-105.7	11.8635	8.29527	0	0	1
75.8994	-46.8564	64.372	8.29527	0	0	1
98.3507	-3.85594	49.1149	5.79459	0	1	0	0	0
74.8268	-71.0244	38.164	5.79459	0	1	0	0	0
47.0954	-97.0031	-21.7354	5.79459	0	1	0	0	0
87.843	34.1384	-19.3304	8	0.5	0.5	0.5	0	1
53.9612	-95.0599	12.2959	8.29527	0	0	1
-25.9158	-88.3132	60.2424	5.79459	0	1	0	0	0
83.719	-70.8183	-8.71278	8.29527	0	0	1
95.045	-36.3198	41.8009	5.79459	0	1	0	0	0
74.3509	49.1941	36.1576	8	0	1	1	0	1
93.7763	-71.7209	-28.6717	5.69575	1	1	0
-19.6504	-108.204	2.41669	5.79459	0	1	0	0	0
25.3092	-97.0372	45.2021	5.79459	0	1	0	0	0
-14.8176	-104.39	31.3558	5.79459	0	1	0	0	0
91.7904	-60.6114	-0.905029	5.79459	0	1	0	0	0
86.0722	-81.1789	-27.5963	5.69575	0	0.5	0.5
73.0867	-96.935	4.67526	5.69575	1	1	0
53.0575	-108.4	14.0004	5.69575	1	1	0
101.487	-40.2912	-13.302	5.79459	0	1	0	0	0
106.091	-24.2495	16.022	5.79459	0	1	0	0	0
103.246	-3.06857	63.9588	5.69575	1	1	0
119.647	-11.7928	17.4798	5.69575	0	0.5	0.5
119.192	-18.1307	-14.9857	5.69575	1	1	0
109.027	-4.76315	-13.802	5.79459	0	1	0	0	0
100.993	-64.493	-20.0234	5.69575	1	1	0
116.339	-22.5519	-26.7684	5.69575	1	1	0
7.25195	-26.1546	106.599	8.29527	0	0	1
56.6356	-42.9462	83.9526	5.79459	0	1	0	0	0
27.3755	-55.6223	90.8666	8.29527	0	0	1
23.4137	-18.4567	117.775	5.69575	0	0.5	0.5
-3.75784	-53.3261	96.1364	5.79459	0	1	0	0	0
10.613	-82.0247	72.5211	5.79459	0	1	0	0	0
48.2877	-20.8143	96.6181	5.79459	0	1	0	0	0
-82.8149	31.7952	-65.0442	8.29527	0	0	1
-99.9191	15.4595	-67.3579	5.69575	0	0.5	0.5
-55.6969	85.2747	-41.5464	5.79459	0	1	0	0	0
-67.0198	89.2885	-47.9147	5.69575	0	0.5	0.5
-32.9047	59.6715	-100.581	5.69575	1	1	0
-25.2601	68.3288	-82.4203	8.29527	0	0	1
-56.7071	40.7434	-84.9958	5.79459	0	1	0	0	0
-102.711	22.4162	-32.3711	5.79459	0	1	0	0	0
-80.6221	56.6293	-48.9204	5.79459	0	1	0	0	0
70.457	27.3657	-79.9183	8.29527	0	0	1
4.20554	15.0057	-108.891	8.29527	0	0	1
30.399	22.8672	-103.213	5.79459	0	1	0	0	0
51.9983	95.1878	-18.3158	5.79459	0	1	0	0	0
62.6336	-0.530701	-90.4254	5.79459	0	1	0	0	0
1.22112	101.906	-41.3966	8.29527	0	0	1
30.6872	97.9456	-39.5594	8.29527	0	0	1
3.96243	84.1849	-70.6909	5.79459	0	1	0	0	0
-30.6808	87.5364	-59.1275	5.79459	0	1	0	0	0
-18.1325	42.0147	-100.03	5.79459	0	1	0	0	0
14.4408	97.7186	-70.728	5.69575	0	0.5	0.5
28.1987	61.4302	-86.7823	8.29527	0	0	1
33.0758	21.0318	-87.8586	8	0.5	0.5	0.5	0	1
53.5625	46.8288	-83.8935	8.29527	0	0	1
52.2559	80.8755	-53.1834	5.79459	0	1	0	0	0
90.7102	22.3121	-58.0847	5.79459	0	1	0	0	0
16.9777	111.999	-43.9067	5.69575	0	0.5	0.5
-88.8694	78.4283	26.6669	5.69575	0	0.5	0.5
-97.8827	24.8751	43.5914	8.29527	0	0	1
-91.9091	57.3087	19.1945	5.79459	0	1	0	0	0
-54.301	44.7594	-65.6009	8	0	1	1	0	1
-41.8342	83.4773	58.1501	8.29527	0	0	1
-107.079	24.9576	3.33713	8.29527	0	0	1
-113.312	42.0332	12.3879	5.69575	0	0.5	0.5
-85.4595	81.0118	-29.8944	5.69575	0	0.5	0.5
-68.4856	86.0755	-0.856018	8.29527	0	0	1
-92.3504	62.248	48.5438	5.69575	1	1	0
-89.034	62.1502	-17.6154	5.79459	0	1	0	0	0
-66.5391	84.5897	22.7404	5.79459	0	1	0	0	0
-116.968	5.84549	-32.3141	5.69575	1	1	0
-84.0697	72.5946	49.2162	5.69575	0	0.5	0.5
-13.6732	82.9158	70.9831	8.29527	0	0	1
-35.7409	99.1191	31.5911	8.29527	0	0	1
-50.9532	64.0901	50.5145	8	0	1	1	0	1
-88.9187	46.9395	68.203	5.69575	0	0.5	0.5
-23.6771	116.39	-25.5472	5.69575	0	0.5	0.5
-25.7915	116.579	22.4531	5.69575	1	1	0
-16.0381	119.917	-11.1196	5.69575	0	0.5	0.5
-80.0477	20.3967	89.0856	5.69575	0	0.5	0.5
-80.8923	41.3715	61.9955	5.79459	0	1	0	0	0
-91.4243	-15.0743	59.2821	5.79459	0	1	0	0	0
-51.1825	5.53018	97.2121	8.29527	0	0	1
-63.903	71.6392	74.459	5.69575	0	0.5	0.5
-89.1711	14.4718	81.2341	5.69575	0	0.5	0.5
-56.8118	54.9055	76.5363	5.79459	0	1	0	0	0
-78.5685	2.07889	76.9589	5.79459	0	1	0	0	0
9.25478	102.063	39.968	8.29527	0	0	1
67.7088	66.9174	55.1142	8.29527	0	0	1
7.37117	109.593	5.9135	5.79459	0	1	0	0	0
39.6852	79.838	64.4295	5.79459	0	1	0	0	0
70.3819	38.5767	53.0445	8	0	1	1	0	1
94.3289	37.1752	42.6622	8.29527	0	0	1
5.5159	95.2546	12.3135	8	0	1	1	0	1
-14.7378	81.2388	49.3822	8	0.5	0.5	0.5	0	1
42.434	96.3611	31.8416	5.79459	0	1	0	0	0
3.81494	91.0875	61.5508	5.79459	0	1	0	0	0
77.0715	66.2141	-42.1389	5.79459	0	1	0	0	0
86.7953	67.4973	-3.26872	5.79459	0	1	0	0	0
-8.63127	73.8694	61.0204	8	0.5	0.5	0.5	0	1
82.4761	51.4569	51.477	8.29527	0	0	1
58.0139	93.0366	8.8645	5.79459	0	1	0	0	0
-18.0022	107.858	-11.9017	5.79459	0	1	0	0	0
112.247	46.2857	4.25847	5.69575	1	1	0
111.409	44.9035	18.213	5.69575	1	1	0
103.196	35.243	14.4327	5.79459	0	1	0	0	0
109.466	29.2977	43.8024	5.69575	0	0.5	0.5
118.408	18.2521	20.1555	5.69575	1	1	0
120.337	7.59604	-14.8712	5.69575	1	1	0
106.409	21.4001	-17.863	5.79459	0	1	0	0	0
95.5195	47.1563	-27.428	5.79459	0	1	0	0	0
40.8293	112.888	18.6802	5.69575	1	1	0
50.5233	110.115	8.97891	5.69575	1	1	0
36.6119	114.924	-14.5615	5.69575	0	0.5	0.5
15.9918	117.509	26.3795	5.69575	1	1	0
3.8819	120.398	-15.7847	5.69575	0	0.5	0.5
83.688	22.0928	67.8839	8.29527	0	0	1
40.836	49.0815	103.36	5.69575	1	1	0
5.00107	18.6709	108.288	8.29527	0	0	1
11.254	61.9181	90.2192	5.79459	0	1	0	0	0
66.3089	14.6838	86.5305	8.29527	0	0	1
-32.9099	18.0831	103.392	5.79459	0	1	0	0	0
44.8459	47.2488	88.6363	5.79459	0	1	0	0	0
60.741	72.4136	76.3329	5.69575	0	0.5	0.5
35.4722	90.712	72.6135	5.69575	0	0.5	0.5
61.8261	52.5091	90.4446	5.69575	0	0.5	0.5
27.0576	7.58919	106.35	8.29527	0	0	1
22.8817	61.7272	70.1545	8	0	1	1	0	1
-15.2484	44.4296	99.466	5.79459	0	1	0	0	0
49.5459	20.7948	108.962	5.69575	0	0.5	0.5
