# Supplementary material for: Mechanistic model of radiotherapy-induced lung fibrosis using coupled 3D agent-based and Monte Carlo simulations
Source: Commun Med (Lond). 2024 Feb 9;4:16. doi: 10.1038/s43856-024-00442-w (PMC10858213; doi:10.1038/s43856-024-00442-w)
Supplement: Supplementary file 8 — Supplementary Software 1 [file 43856_2024_442_MOESM8_ESM.zip › code/HealthyStructure_phagFrac1.0_senescent1.0/exp_7/alv14.dat]

-37.6766	-98.3753	-60.5201	5.69575	0	0.5	0.5
23.5571	-95.4925	-49.257	8.29527	0	0	1
-17.0395	-109.297	-50.2363	5.69575	0	0.5	0.5
1.4873	-103.986	-62.8056	5.69575	0	0.5	0.5
-100.941	-48.5594	-47.0395	5.69575	0	0.5	0.5
-80.9471	-80.0484	-42.4237	5.69575	1	1	0
-22.9174	-64.4375	-86.1545	8.29527	0	0	1
-56.7829	-72.1921	-60.5311	5.79459	0	1	0	0	0
-87.6511	-1.35973	-66.4488	5.79459	0	1	0	0	0
-52.0362	25.646	-76.7463	8	0	1	1	0	1
-89.7047	-71.6944	-39.6602	5.69575	0	0.5	0.5
-107.219	-3.89491	-56.9988	5.69575	0	0.5	0.5
-54.8412	-64.6793	-86.9996	5.69575	0	0.5	0.5
-30.7035	-9.02316	-105.242	8.29527	0	0	1
-4.24984	-93.5213	-22.1535	8	0	1	1	0	1
-76.4311	-40.4631	-42.1487	8	0.5	0.5	0.5	0	1
-63.962	-35.7516	-82.0407	5.79459	0	1	0	0	0
-63.5111	-52.2397	-89.4274	5.69575	0	0.5	0.5
-30.8241	-42.1599	-96.8112	5.79459	0	1	0	0	0
63.9919	10.2642	-88.8801	5.79459	0	1	0	0	0
80.9772	40.54	-32.4759	8	0.5	0.5	0.5	0	1
79.4457	30.8526	-44.632	8	0	1	1	0	1
74.8449	-70.1633	-39.6906	5.79459	0	1	0	0	0
49.3263	-65.757	-73.0953	8.29527	0	0	1
1.53203	-70.7623	-84.2042	5.79459	0	1	0	0	0
61.992	-41.2421	-80.9707	5.79459	0	1	0	0	0
62.441	-52.1646	-90.22	5.69575	0	0.5	0.5
22.6788	-2.24275	-107.613	5.79459	0	1	0	0	0
40.2514	-27.346	-98.651	5.79459	0	1	0	0	0
42.348	-83.3316	-57.987	5.79459	0	1	0	0	0
-38.9646	43.3884	-93.2695	8.29527	0	0	1
-76.3762	43.9235	-65.859	5.79459	0	1	0	0	0
-32.9387	98.519	-62.9996	5.69575	0	0.5	0.5
-62.3814	18.9462	-88.598	5.79459	0	1	0	0	0
-68.7094	64.3695	-76.7821	5.69575	0	0.5	0.5
-52.7842	71.0443	-65.3114	8.29527	0	0	1
-60.9239	76.1945	-72.4286	5.69575	1	1	0
61.9364	77.9233	-46.817	8.29527	0	0	1
13.5103	78.2238	-76.148	8.29527	0	0	1
39.228	72.9144	-72.42	5.79459	0	1	0	0	0
-3.54762	94.5045	-56.181	5.79459	0	1	0	0	0
-22.6402	75.0952	-77.1241	5.79459	0	1	0	0	0
3.87153	48.6301	-98.5907	5.79459	0	1	0	0	0
24.878	111.394	-41.6223	5.69575	0	0.5	0.5
13.8212	44.281	-84.2831	8	0	1	1	0	1
14.2578	43.1132	-112.685	5.69575	0	0.5	0.5
8.77311	61.7777	-104.242	5.69575	1	1	0
2.64001	20.7404	-107.995	8.29527	0	0	1
-1.58037	-22.7738	-107.605	5.79459	0	1	0	0	0
72.9514	48.8156	-66.2958	5.79459	0	1	0	0	0
46.5547	35.8943	-92.9745	5.79459	0	1	0	0	0
-44.2279	-100.607	-4.69647	8.29527	0	0	1
-21.3517	-107.904	-0.142792	8.29527	0	0	1
-5.45673	-107.299	-23.6302	5.79459	0	1	0	0	0
36.8975	-115.48	7.92253	5.69575	1	1	0
-28.1182	-94.3579	-49.0505	5.79459	0	1	0	0	0
-4.12041	-102.196	40.4855	8.29527	0	0	1
-18.8364	-120.001	2.73026	5.69575	0	0.5	0.5
35.9382	-102.343	-18.2827	5.79459	0	1	0	0	0
21.0007	-106.469	17.9805	5.79459	0	1	0	0	0
-116.541	-30.5348	-15.675	5.69575	0	0.5	0.5
-106.261	-58.8173	-3.00018	5.69575	1	1	0
-112.488	-34.7349	-30.0016	5.69575	1	1	0
-117.742	12.0557	27.41	5.69575	1	1	0
-105.789	-0.826294	30.1332	8.29527	0	0	1
-82.9325	-55.8784	-45.8237	8.29527	0	0	1
-48.2209	-42.88	89.0845	5.79459	0	1	0	0	0
-101.364	-35.995	-23.013	5.79459	0	1	0	0	0
-90.7816	-50.6105	62.9061	5.69575	1	1	0
-85.6831	-27.9085	63.0834	8.29527	0	0	1
-107.984	-20.7222	-3.15671	8.29527	0	0	1
-76.017	-79.2285	-6.65216	8.29527	0	0	1
-94.2601	-72.4473	25.0266	5.69575	1	1	0
-68.179	-79.351	61.7652	5.69575	0	0.5	0.5
-15.4685	-92.3339	57.7509	5.79459	0	1	0	0	0
-49.1713	-22.6486	79.528	8	0.5	0.5	0.5	0	1
-47.8953	-86.521	48.168	8.29527	0	0	1
-67.4184	-51.8791	69.7376	8.29527	0	0	1
-66.9101	-85.8731	15.7617	8.29527	0	0	1
-26.4392	-75.1868	75.815	8.29527	0	0	1
-96.994	-47.4258	21.0466	8.29527	0	0	1
-93.942	-27.8167	-50.0114	5.79459	0	1	0	0	0
-114.622	7.47336	39.576	5.69575	0	0.5	0.5
-100.343	-29.548	34.0313	5.79459	0	1	0	0	0
77.4709	-43.5025	64.8521	5.79459	0	1	0	0	0
77.1586	-68.6636	37.84	5.79459	0	1	0	0	0
56.7941	-83.0165	44.5273	5.79459	0	1	0	0	0
74.3361	-21.684	78.1277	8.29527	0	0	1
33.3236	-85.2108	61.0627	5.79459	0	1	0	0	0
13.843	-69.0797	84.477	5.79459	0	1	0	0	0
66.5496	-87.0073	-10.0348	8.29527	0	0	1
71.3256	-96.1759	-20.5781	5.69575	0	0.5	0.5
62.01	-89.9671	12.6757	5.79459	0	1	0	0	0
-50.1361	-10.0359	110.207	5.69575	1	1	0
-23.0748	-22.2236	105.231	5.79459	0	1	0	0	0
-20.046	-51.4986	95.1107	8.29527	0	0	1
-58.1026	2.15175	93.3788	5.79459	0	1	0	0	0
-26.9937	8.63708	106.286	5.79459	0	1	0	0	0
-78.3122	-40.2357	83.7149	5.69575	0	0.5	0.5
-59.4619	-4.92201	105.829	5.69575	1	1	0
-76.8159	0.857132	78.731	8.29527	0	0	1
40.4314	-49.3425	89.6137	5.79459	0	1	0	0	0
7.82873	-47.339	111.614	5.69575	0	0.5	0.5
44.9839	-22.4526	97.8383	5.79459	0	1	0	0	0
-16.0494	-26.7718	117.412	5.69575	0	0.5	0.5
-89.2507	51.2143	-38.8769	5.79459	0	1	0	0	0
-85.649	68.6876	6.80188	5.79459	0	1	0	0	0
-69.8024	64.2698	15.8902	8	0	1	1	0	1
-61.8615	84.2169	34.3609	5.79459	0	1	0	0	0
-55.6358	66.6798	-41.3997	8	0.5	0.5	0.5	0	1
-60.9767	88.1101	57.2569	5.69575	0	0.5	0.5
-98.405	31.0368	38.1207	8.29527	0	0	1
-85.0001	85.714	-13.7113	5.69575	1	1	0
-103.582	35.2461	52.8044	5.69575	0	0.5	0.5
-60.9472	91.4955	-3.74185	8.29527	0	0	1
-68.729	78.2188	-35.4704	5.79459	0	1	0	0	0
-103.891	23.7022	-27.2936	5.79459	0	1	0	0	0
-32.6818	97.7097	38.5318	8.29527	0	0	1
-52.3493	71.0219	65.692	8.29527	0	0	1
-103.071	38.0419	5.39497	5.79459	0	1	0	0	0
-80.0227	56.1339	50.4514	8.29527	0	0	1
84.6673	70.0584	4.82471	8.29527	0	0	1
-10.3441	109.009	10.485	8.29527	0	0	1
88.9596	42.7617	48.5555	5.79459	0	1	0	0	0
54.5464	77.7157	55.5424	8.29527	0	0	1
16.8616	107.321	-17.2579	8.29527	0	0	1
42.5129	42.4481	-75.1418	8	0.5	0.5	0.5	0	1
42.5137	93.3321	39.7707	5.79459	0	1	0	0	0
53.2333	94.7736	54.2594	5.69575	0	0.5	0.5
69.4513	97.4633	20.9121	5.69575	1	1	0
58.8245	92.6005	8.05191	5.79459	0	1	0	0	0
71.3984	96.8179	-16.9844	5.69575	0	0.5	0.5
-27.02	69.0634	61.2833	8	0.5	0.5	0.5	0	1
23.6525	77.5599	74.3305	8.29527	0	0	1
-22.8137	103.661	-28.8764	5.79459	0	1	0	0	0
63.5226	55.7369	70.415	8.29527	0	0	1
42.3784	99.8143	-18.4711	5.79459	0	1	0	0	0
13.4087	103.074	36.0002	5.79459	0	1	0	0	0
85.0516	53.0803	68.6193	5.69575	0	0.5	0.5
-10.6758	95.1214	54.2028	5.79459	0	1	0	0	0
19.711	107.464	53.1313	5.69575	0	0.5	0.5
-90.2827	19.4569	78.9327	5.69575	1	1	0
-66.6987	42.393	76.5122	5.79459	0	1	0	0	0
-27.8077	30.1384	114.36	5.69575	1	1	0
-36.988	40.2963	95.4363	5.79459	0	1	0	0	0
18.4611	74.27	94.356	5.69575	0	0.5	0.5
87.2304	37.7006	75.6929	5.69575	0	0.5	0.5
-11.5951	63.955	88.743	5.79459	0	1	0	0	0
25.5872	48.5894	95.312	5.79459	0	1	0	0	0
70.7869	19.8054	81.8349	5.79459	0	1	0	0	0
14.5778	-9.17482	108.643	5.79459	0	1	0	0	0
-12.7334	20.2216	119.117	5.69575	0	0.5	0.5
48.0505	44.0421	102.525	5.69575	1	1	0
-14.4053	32.567	116.154	5.69575	1	1	0
-0.00234985	20.7164	108.028	8.29527	0	0	1
16.8741	34.9992	115.11	5.69575	1	1	0
41.1796	20.2813	99.9645	5.79459	0	1	0	0	0
-1.52493	28.1679	118.181	5.69575	1	1	0
115.204	-15.9933	-35.1006	5.69575	1	1	0
85.2811	-4.86519	-69.3071	5.79459	0	1	0	0	0
107.928	-21.8295	-51.3325	5.69575	0	0.5	0.5
94.3033	-27.1735	-49.6838	5.79459	0	1	0	0	0
94.3042	19.7165	-74.0127	5.69575	0	0.5	0.5
101.17	48.1748	-46.9434	5.69575	0	0.5	0.5
87.9391	-52.9492	39.5361	8.29527	0	0	1
94.7269	-50.4324	-24.1535	5.79459	0	1	0	0	0
104.445	-7.93704	33.5889	8.29527	0	0	1
109.961	1.25505	-2.63301	8.29527	0	0	1
104.036	4.58762	-35.4327	8.29527	0	0	1
88.8159	-76.4944	31.9415	5.69575	1	1	0
106.354	-0.741867	58.7298	5.69575	0	0.5	0.5
72.1215	25.6857	58.2599	8	0	1	1	0	1
94.307	0.553223	56.6136	5.79459	0	1	0	0	0
120.413	1.14723	-16.1059	5.69575	1	1	0
102.924	64.4558	3.45303	5.69575	0	0.5	0.5
98.6058	48.7445	-0.934601	5.79459	0	1	0	0	0
86.7031	55.2564	-39.1062	5.79459	0	1	0	0	0
104.878	23.7981	23.1133	5.79459	0	1	0	0	0
104.093	58.576	-22.2102	5.69575	1	1	0
110.832	47.6363	-14.3874	5.69575	0	0.5	0.5
103.636	19.2606	60.4021	5.69575	1	1	0
102.651	27.7931	-28.1127	5.79459	0	1	0	0	0
18.2044	105.948	23.3144	5.79459	0	1	0	0	0
