# Supplementary material for: Mechanistic model of radiotherapy-induced lung fibrosis using coupled 3D agent-based and Monte Carlo simulations
Source: Commun Med (Lond). 2024 Feb 9;4:16. doi: 10.1038/s43856-024-00442-w (PMC10858213; doi:10.1038/s43856-024-00442-w)
Supplement: Supplementary file 8 — Supplementary Software 1 [file 43856_2024_442_MOESM8_ESM.zip › code/HealthyStructure_phagFrac1.0_senescent1.0/exp_7/alv10.dat]

55.8318	-69.8271	-35.5311	8	0.5	0.5	0.5	0	1
-76.8945	-68.3788	-38.879	8.29527	0	0	1
-56.5345	-100.467	-38.3425	5.69575	0	0.5	0.5
-63.6584	-91.779	-47.7924	5.69575	0	0.5	0.5
-83.7453	-26.9379	-66.0384	8.29527	0	0	1
-82.1266	-48.5856	-54.7236	5.79459	0	1	0	0	0
-52.8498	-64.6112	-71.6401	5.79459	0	1	0	0	0
-51.6746	-96.3244	-53.0211	5.69575	0	0.5	0.5
-57.9464	-5.82581	-93.3181	5.79459	0	1	0	0	0
50.351	-57.5591	-94.4015	5.69575	0	0.5	0.5
24.1542	-19.5124	-105.526	8.29527	0	0	1
57.4313	-39.8009	-84.9561	5.79459	0	1	0	0	0
-14.2382	-9.5239	-108.658	8.29527	0	0	1
1.59113	-68.2964	-86.2152	8.29527	0	0	1
-13.0745	-87.1591	-83.6197	5.69575	0	0.5	0.5
19.2418	-81.6201	-71.1893	5.79459	0	1	0	0	0
-26.6757	-80.5273	-70.0269	5.79459	0	1	0	0	0
43.6537	-22.6288	-98.3986	5.79459	0	1	0	0	0
54.4219	-77.5376	-55.9123	5.79459	0	1	0	0	0
63.0785	-62.0399	-83.259	5.69575	0	0.5	0.5
78.6931	-54.4515	-54.2441	5.79459	0	1	0	0	0
-52.0665	85.3666	-45.8434	8.29527	0	0	1
-48.7643	52.1808	-83.6613	5.79459	0	1	0	0	0
-78.1617	39.0412	-66.8334	5.79459	0	1	0	0	0
-101.235	-7.9976	-42.2796	8.29527	0	0	1
-70.3682	64.3516	-54.8378	5.79459	0	1	0	0	0
-91.9404	37.9992	-69.7332	5.69575	0	0.5	0.5
-66.8384	1.59491	-69.1778	8	0.5	0.5	0.5	0	1
-70.7077	41.36	-89.72	5.69575	0	0.5	0.5
-105.186	11.2656	-59.7409	5.69575	1	1	0
-63.6073	65.0187	-80.5393	5.69575	1	1	0
-94.5625	27.5784	-48.9628	8.29527	0	0	1
-40.4898	24.079	-99.4021	5.79459	0	1	0	0	0
50.7209	95.4988	-55.3855	5.69575	1	1	0
35.3018	82.4368	-63.7021	8.29527	0	0	1
77.2092	52.4993	-58.1598	8.29527	0	0	1
39.383	99.5804	-25.1444	5.79459	0	1	0	0	0
70.9498	83.2746	-11.4658	5.79459	0	1	0	0	0
53.2812	11.9655	-108.526	5.69575	1	1	0
42.987	-10.2613	-113.167	5.69575	1	1	0
-11.9712	71.4458	-82.778	5.79459	0	1	0	0	0
38.353	21.5712	-100.815	5.79459	0	1	0	0	0
15.6345	53.3284	-94.9297	5.79459	0	1	0	0	0
-2.27267	19.6904	-108.199	5.79459	0	1	0	0	0
52.9082	50.7281	-82.0206	5.79459	0	1	0	0	0
70.2613	10.4321	-83.9912	5.79459	0	1	0	0	0
74.9103	61.9157	-72.9026	5.69575	0	0.5	0.5
-44.0901	35.1086	-77.9675	8	0	1	1	0	1
-19.2374	75.6935	56.1749	8	0.5	0.5	0.5	0	1
53.2027	85.8102	-43.6577	8.29527	0	0	1
57.829	24.7538	-103.937	5.69575	0	0.5	0.5
30.7862	-10.7544	-117.029	5.69575	0	0.5	0.5
47.2908	107.47	-31.2117	5.69575	1	1	0
9.64531	101.138	-42.1681	5.79459	0	1	0	0	0
-15.3139	99.3143	-44.7454	8.29527	0	0	1
85.7762	-25.5502	-63.9502	8.29527	0	0	1
101.332	-15.4102	-39.9284	5.79459	0	1	0	0	0
98.9396	28.9868	-38.3501	8.29527	0	0	1
89.8303	59.0768	-23.2478	8.29527	0	0	1
-48.467	-95.6977	57.0334	5.69575	0	0.5	0.5
-63.658	-103.173	7.9366	5.69575	1	1	0
-67.1465	-101.161	-4.2163	5.69575	1	1	0
-34.0222	-116.563	-3.94012	5.69575	1	1	0
-77.5604	-77.3663	9.94219	8.29527	0	0	1
-90.9458	-27.4539	-15.1834	8	0	1	1	0	1
-112.285	-45.978	-6.18066	5.69575	0	0.5	0.5
-47.5129	-73.0185	67.1627	8.29527	0	0	1
-114.841	-35.3848	17.8613	5.69575	1	1	0
-55.5561	-88.4862	34.4049	5.79459	0	1	0	0	0
-104.171	-27.0747	-22.7101	5.79459	0	1	0	0	0
-90.4457	-61.8454	-9.73242	5.79459	0	1	0	0	0
-94.6639	-69.3235	31.5101	5.69575	1	1	0
-44.8881	-112.893	0.296437	5.69575	0	0.5	0.5
-69.4681	-11.403	65.5715	8	0	1	1	0	1
-55.023	-108.032	-7.8372	5.69575	0	0.5	0.5
-115.841	-35.8496	-7.45806	5.69575	0	0.5	0.5
-29.036	-96.9318	67.2387	5.69575	1	1	0
-54.3926	1.00755	79.3467	8	0	1	1	0	1
-64.2987	-56.1376	69.3848	5.79459	0	1	0	0	0
-82.685	-62.0898	37.5239	5.79459	0	1	0	0	0
-40.8405	-98.603	-26.6365	5.79459	0	1	0	0	0
-101.408	-36.0107	22.7991	5.79459	0	1	0	0	0
-52.052	-109.309	10.1081	5.69575	0	0.5	0.5
84.6199	-42.737	75.9798	5.69575	0	0.5	0.5
-52.6628	-74.6339	-30.1975	8	0.5	0.5	0.5	0	1
85.5066	-67.2945	16.1268	8.29527	0	0	1
66.7275	-66.3493	56.9668	5.79459	0	1	0	0	0
42.3881	-81.763	79.2349	5.69575	0	0.5	0.5
54.4079	-70.489	82.6498	5.69575	1	1	0
-6.48164	-106.389	-27.1904	8.29527	0	0	1
41.8332	-97.0091	-30.6467	8.29527	0	0	1
81.8687	-45.9354	21.0461	8	0.5	0.5	0.5	0	1
2.57755	-109.97	-0.105993	8.29527	0	0	1
80.6775	-74.1537	-9.61134	8.29527	0	0	1
31.7971	-104.484	13.1199	8.29527	0	0	1
-17.8925	-102.105	36.8023	8.29527	0	0	1
20.7447	-85.5355	65.9799	8.29527	0	0	1
56.1806	-89.3538	30.9782	5.79459	0	1	0	0	0
6.08366	-99.3874	-46.7454	5.79459	0	1	0	0	0
32.7255	-116.297	-12.8023	5.69575	0	0.5	0.5
-37.3302	-33.2416	-97.987	5.79459	0	1	0	0	0
-40.1311	-26.5501	98.9171	8.29527	0	0	1
-63.9665	-36.5786	96.5929	5.69575	0	0.5	0.5
4.53731	-42.1068	101.521	8.29527	0	0	1
37.0758	-57.2767	100.522	5.69575	0	0.5	0.5
52.1891	-24.5208	93.6751	8.29527	0	0	1
40.1412	-69.3042	75.4018	5.79459	0	1	0	0	0
27.0106	-34.2501	100.982	5.79459	0	1	0	0	0
9.25224	-6.25113	109.432	5.79459	0	1	0	0	0
-23.2229	-67.4549	83.7289	5.79459	0	1	0	0	0
-5.49697	-88.2718	65.4054	5.79459	0	1	0	0	0
-106.927	19.8858	16.4664	8.29527	0	0	1
-97.4406	47.8798	-17.6879	5.79459	0	1	0	0	0
-80.3691	73.726	14.3326	5.79459	0	1	0	0	0
-119.293	-7.63239	21.7106	5.69575	1	1	0
-98.6599	45.1231	18.1693	5.79459	0	1	0	0	0
-84.1511	22.5997	67.1405	5.79459	0	1	0	0	0
-55.0543	81.9936	48.4362	8.29527	0	0	1
-109.317	-5.63434	10.8562	8.29527	0	0	1
-26.9742	-84.5628	37.1079	8	0	1	1	0	1
-93.7308	74.7957	-19.4948	5.69575	0	0.5	0.5
-82.655	51.3274	51.3191	5.79459	0	1	0	0	0
-84.9973	47.2843	72.7981	5.69575	1	1	0
-100.821	8.20335	43.2182	5.79459	0	1	0	0	0
-88.9925	-24.1363	59.9815	5.79459	0	1	0	0	0
-113.75	35.7672	-23.2712	5.69575	1	1	0
-94.183	75.1398	15.5982	5.69575	0	0.5	0.5
-68.4806	84.536	-16.2503	5.79459	0	1	0	0	0
78.9132	18.4643	74.376	8.29527	0	0	1
30.2971	79.7603	44.4508	8	0	1	1	0	1
66.5088	51.5777	70.8259	5.79459	0	1	0	0	0
90.8698	37.0009	49.7353	5.79459	0	1	0	0	0
55.56	78.041	54.0619	8.29527	0	0	1
42.5072	64.4571	57.3925	8	0.5	0.5	0.5	0	1
36.9079	96.0172	64.6405	5.69575	0	0.5	0.5
61.3754	86.4482	29.3219	5.79459	0	1	0	0	0
39.8451	101.788	12.3094	5.79459	0	1	0	0	0
33.5818	81.1653	66.2152	5.79459	0	1	0	0	0
78.621	-27.6958	71.7752	5.79459	0	1	0	0	0
24.3477	95.4766	71.0725	5.69575	0	0.5	0.5
-17.7483	108.298	7.52126	5.79459	0	1	0	0	0
-38.6273	101.083	19.7523	8.29527	0	0	1
-37.1254	101.36	-21.1604	5.79459	0	1	0	0	0
1.73566	103.061	64.3069	5.69575	1	1	0
3.05571	103.71	36.5359	8.29527	0	0	1
28.018	118.205	-1.5512	5.69575	1	1	0
11.6145	109.372	1.69731	5.79459	0	1	0	0	0
58.3651	106.359	-6.41544	5.69575	1	1	0
-4.27145	111.909	47.0997	5.69575	1	1	0
-54.3096	30.4581	90.6795	8.29527	0	0	1
-68.0194	4.17088	100.578	5.69575	1	1	0
-41.8077	14.7517	100.67	5.79459	0	1	0	0	0
-67.9524	-15.9908	85.0104	5.79459	0	1	0	0	0
-54.5417	57.8613	91.8541	5.69575	0	0.5	0.5
-25.949	86.7849	62.4153	5.79459	0	1	0	0	0
-51.0745	61.7412	75.3619	5.79459	0	1	0	0	0
-36.6868	10.5448	115.338	5.69575	0	0.5	0.5
-21.3851	67.868	98.4731	5.69575	0	0.5	0.5
49.124	38.9044	90.4062	5.79459	0	1	0	0	0
49.7338	-4.68614	110.745	5.69575	0	0.5	0.5
6.65714	26.011	106.673	8.29527	0	0	1
45.2052	26.2336	109.673	5.69575	0	0.5	0.5
-22.4419	-3.47081	107.63	5.79459	0	1	0	0	0
47.8	71.069	86.1641	5.69575	1	1	0
-21.5214	53.4806	93.6831	8.29527	0	0	1
18.1759	51.9084	95.2636	5.79459	0	1	0	0	0
3.33838	80.1607	75.2537	5.79459	0	1	0	0	0
55.6284	3.42461	94.8354	5.79459	0	1	0	0	0
96.2571	-50.3556	-17.2883	5.79459	0	1	0	0	0
91.3657	-38.5564	47.5995	8.29527	0	0	1
117.067	-31.6332	7.42107	5.69575	0	0.5	0.5
118.558	-5.52559	25.9503	5.69575	0	0.5	0.5
109.993	-0.307251	-0.723226	8.29527	0	0	1
119.526	-8.56078	-20.0025	5.69575	0	0.5	0.5
116.442	2.87991	34.5399	5.69575	0	0.5	0.5
107.424	21.9418	-8.86319	5.79459	0	1	0	0	0
114.976	-15.9647	35.8544	5.69575	1	1	0
121.456	-2.9908	-1.73595	5.69575	0	0.5	0.5
100.626	37.6399	23.6167	5.79459	0	1	0	0	0
90.5348	61.0559	13.2525	8.29527	0	0	1
105.284	-29.5325	11.9422	5.79459	0	1	0	0	0
100.681	-7.10684	43.7349	5.79459	0	1	0	0	0
