# Supplementary material for: Mechanistic model of radiotherapy-induced lung fibrosis using coupled 3D agent-based and Monte Carlo simulations
Source: Commun Med (Lond). 2024 Feb 9;4:16. doi: 10.1038/s43856-024-00442-w (PMC10858213; doi:10.1038/s43856-024-00442-w)
Supplement: Supplementary file 8 — Supplementary Software 1 [file 43856_2024_442_MOESM8_ESM.zip › code/HealthyStructure_phagFrac1.0_senescent1.0/exp_7/conc_data.dat]

MCP-1
	0	0	0	0	0	0	0	0	0	0	0	0	0	0	0	0	0	0	0	0	0	0	0	0	0	0	0	0	0	0	0	0	0	0	0	0	0	0	0	0	0	0	0	0	0	0	0	0	0	0	0	0	0	0	0	0	0	0	0	0	0	0	0	0
TNFa
	2.48014e-15	1.14867e-14	1.25293e-14	2.72182e-15	1.14487e-14	7.77067e-14	8.62806e-14	1.26495e-14	1.19338e-14	8.06218e-14	8.66178e-14	1.26785e-14	2.64315e-15	1.2054e-14	1.26406e-14	2.74525e-15	1.12642e-14	7.67815e-14	8.56593e-14	1.25397e-14	7.66429e-14	1.00735e-12	1.14866e-12	8.62594e-14	8.15505e-14	1.05972e-12	1.14905e-12	8.61704e-14	1.22639e-14	8.21506e-14	8.60318e-14	1.25508e-14	1.00631e-14	6.63717e-14	7.70126e-14	1.15331e-14	6.79216e-14	8.49666e-13	1.01053e-12	7.74904e-14	1.01629e-13	1.38526e-12	9.25875e-13	7.2639e-14	1.48404e-14	1.02106e-13	7.4189e-14	1.10914e-14	2.23913e-15	1.00735e-14	1.13106e-14	2.50437e-15	1.03931e-14	6.79005e-14	7.64266e-14	1.14054e-14	1.46558e-14	1.01181e-13	7.35677e-14	1.09816e-14	3.20152e-15	1.47506e-14	1.13013e-14	2.4459e-15
PDGF
	1.52595e-09	1.63298e-09	1.64232e-09	1.53921e-09	1.62435e-09	1.83982e-09	1.8549e-09	1.64106e-09	1.61576e-09	1.81827e-09	1.83286e-09	1.62897e-09	1.51436e-09	1.6145e-09	1.62033e-09	1.522e-09	1.63224e-09	1.84953e-09	1.86145e-09	1.6446e-09	1.84103e-09	2.58876e-09	2.61562e-09	1.85871e-09	1.82604e-09	2.5036e-09	2.55009e-09	1.83803e-09	1.62171e-09	1.82329e-09	1.82953e-09	1.62452e-09	1.63922e-09	1.85461e-09	1.85704e-09	1.63962e-09	1.85583e-09	2.59739e-09	2.6095e-09	1.85249e-09	1.86497e-09	2.65723e-09	2.57178e-09	1.83863e-09	1.64228e-09	1.86043e-09	1.83984e-09	1.6267e-09	1.53747e-09	1.64149e-09	1.63887e-09	1.53268e-09	1.64516e-09	1.85964e-09	1.85371e-09	1.63517e-09	1.65017e-09	1.87014e-09	1.8464e-09	1.63024e-09	1.54287e-09	1.64646e-09	1.63391e-09	1.52676e-09
MMP
	1.0185e-08	1.17875e-08	1.19361e-08	1.0367e-08	1.16556e-08	1.49985e-08	1.52967e-08	1.19174e-08	1.15239e-08	1.46909e-08	1.49442e-08	1.17414e-08	9.98907e-09	1.15052e-08	1.16095e-08	1.01223e-08	1.17563e-08	1.51247e-08	1.53653e-08	1.19511e-08	1.49949e-08	2.74093e-08	2.81133e-08	1.53338e-08	1.47955e-08	2.6075e-08	2.69169e-08	1.5008e-08	1.16014e-08	1.47639e-08	1.48781e-08	1.16595e-08	1.18348e-08	1.52028e-08	1.52055e-08	1.18371e-08	1.52386e-08	2.76677e-08	2.7748e-08	1.5143e-08	1.54097e-08	2.8716e-08	2.70904e-08	1.49542e-08	1.19151e-08	1.53473e-08	1.499e-08	1.16601e-08	1.0279e-08	1.18499e-08	1.18059e-08	1.0227e-08	1.19123e-08	1.52758e-08	1.51394e-08	1.17552e-08	1.20158e-08	1.54735e-08	1.50587e-08	1.16939e-08	1.03913e-08	1.1965e-08	1.17562e-08	1.01284e-08
ECM
	0	0	0	0	0	0	0	0	0	0	0	0	0	0	0	0	0	0	0	0	0	0.000835399	0.000869779	0	0	0.000746487	0.000833347	0	0	0	0	0	0	0	0	0	0	0.000717661	0.00079735	0	0	0.000987974	0.000737342	0	0	0	0	0	0	0	0	0	0	0	0	0	0	0	0	0	0	0	0	0
TIMP
	4.75108e-11	7.50443e-11	7.75503e-11	4.93937e-11	7.38741e-11	1.56649e-10	1.63284e-10	7.76245e-11	7.20525e-11	1.4865e-10	1.55153e-10	7.50831e-11	4.62704e-11	7.21254e-11	7.39123e-11	4.76888e-11	7.47006e-11	1.58177e-10	1.63849e-10	7.76905e-11	1.56337e-10	6.36542e-10	6.56306e-10	1.63732e-10	1.50185e-10	5.74545e-10	6.13323e-10	1.55975e-10	7.30646e-11	1.50065e-10	1.54134e-10	7.44e-11	7.59332e-11	1.59501e-10	1.60147e-10	7.57574e-11	1.60451e-10	6.34638e-10	6.46094e-10	1.59443e-10	1.66443e-10	6.88041e-10	6.18999e-10	1.54599e-10	7.81517e-11	1.65745e-10	1.55555e-10	7.41692e-11	4.84897e-11	7.60736e-11	7.54137e-11	4.78906e-11	7.69338e-11	1.60898e-10	1.5913e-10	7.50754e-11	7.89658e-11	1.67253e-10	1.56123e-10	7.42368e-11	5.01904e-11	7.86324e-11	7.51015e-11	4.76089e-11
TGFb-inactive
	6.14401e-13	7.67294e-13	7.69021e-13	6.15628e-13	7.64099e-13	1.11826e-12	1.12139e-12	7.64862e-13	7.57581e-13	1.09952e-12	1.09342e-12	7.53229e-13	6.07066e-13	7.53422e-13	7.50034e-13	6.02923e-13	7.62786e-13	1.11678e-12	1.12211e-12	7.65699e-13	1.11286e-12	2.57758e-12	2.59711e-12	1.1169e-12	1.10145e-12	2.50041e-12	2.46556e-12	1.09164e-12	7.55898e-13	1.09624e-12	1.08772e-12	7.49248e-13	7.53036e-13	1.09213e-12	1.09823e-12	7.56291e-13	1.09334e-12	2.4673e-12	2.49437e-12	1.09793e-12	1.10671e-12	2.54826e-12	2.50176e-12	1.0948e-12	7.59124e-13	1.10641e-12	1.09601e-12	7.51619e-13	6.03535e-13	7.49714e-13	7.51784e-13	6.05174e-13	7.51353e-13	1.08886e-12	1.09254e-12	7.52311e-13	7.57812e-13	1.10493e-12	1.09673e-12	7.52455e-13	6.09544e-13	7.58339e-13	7.54095e-13	6.04597e-13
TGFb-active
	1.41229e-15	1.06793e-14	1.12272e-14	1.53352e-15	1.0565e-14	1.18723e-13	1.22479e-13	1.12327e-14	9.54418e-15	1.0471e-13	1.17118e-13	1.0628e-14	1.29073e-15	9.54967e-15	1.05137e-14	1.42502e-15	1.06163e-14	1.19053e-13	1.22476e-13	1.12273e-14	1.18292e-13	2.30347e-12	2.3368e-12	1.22438e-13	1.05355e-13	2.00196e-12	2.26843e-12	1.17401e-13	9.63673e-15	1.05317e-13	1.16641e-13	1.05417e-14	1.02419e-14	1.11398e-13	1.16409e-13	1.05703e-14	1.12045e-13	2.12416e-12	2.23597e-12	1.16362e-13	1.32791e-13	2.587e-12	2.18694e-12	1.12898e-13	1.192e-14	1.32744e-13	1.13546e-13	1.0134e-14	1.39993e-15	1.02419e-14	1.05073e-14	1.41286e-15	1.03344e-14	1.12004e-13	1.15932e-13	1.0484e-14	1.19713e-14	1.33074e-13	1.13543e-13	1.01286e-14	1.60905e-15	1.1948e-14	1.02211e-14	1.3492e-15
IL-13
	8.44689e-10	1.89276e-09	1.89355e-09	8.45151e-10	2.06711e-09	6.01577e-09	6.01915e-09	2.06831e-09	2.76167e-09	8.67729e-09	8.68093e-09	2.76306e-09	1.26422e-09	2.93643e-09	2.9374e-09	1.26473e-09	1.77818e-09	5.28358e-09	5.2865e-09	1.77915e-09	5.70698e-09	3.01427e-08	3.01635e-08	5.71067e-09	8.25362e-09	4.95141e-08	4.95346e-08	8.25693e-09	2.76192e-09	8.67778e-09	8.68033e-09	2.76272e-09	1.34507e-09	3.71593e-09	3.71593e-09	1.34519e-09	4.0249e-09	1.87714e-08	1.87692e-08	4.02412e-09	5.71206e-09	3.01749e-08	3.01359e-08	5.70586e-09	2.06854e-09	6.02025e-09	6.01482e-09	2.06667e-09	5.68187e-10	1.23068e-09	1.23062e-09	5.68135e-10	1.34532e-09	3.71642e-09	3.71532e-09	1.34486e-09	1.77962e-09	5.28806e-09	5.28218e-09	1.77751e-09	8.45268e-10	1.89386e-09	1.89216e-09	8.44353e-10
FGF-2
	0	0	0	0	0	0	0	0	0	0	0	0	0	0	0	0	0	0	0	0	0	0	0	0	0	0	0	0	0	0	0	0	0	0	0	0	0	0	0	0	0	0	0	0	0	0	0	0	0	0	0	0	0	0	0	0	0	0	0	0	0	0	0	0
