# Supplementary material for: Mechanistic model of radiotherapy-induced lung fibrosis using coupled 3D agent-based and Monte Carlo simulations
Source: Commun Med (Lond). 2024 Feb 9;4:16. doi: 10.1038/s43856-024-00442-w (PMC10858213; doi:10.1038/s43856-024-00442-w)
Supplement: Supplementary file 8 — Supplementary Software 1 [file 43856_2024_442_MOESM8_ESM.zip › code/HealthyStructure_phagFrac1.0_senescent1.0/exp_7/alv11.dat]

-75.7525	-83.327	-45.5861	5.69575	0	0.5	0.5
-73.9655	-89.9766	-34.5434	5.69575	1	1	0
-79.8564	-68.7373	-31.5934	5.79459	0	1	0	0	0
-69.4786	-57.0458	-63.3916	5.79459	0	1	0	0	0
-84.2674	-54.8367	-68.2044	5.69575	1	1	0
-102.649	-37.3422	-53.1891	5.69575	1	1	0
-95.9108	-24.6763	-47.8759	8.29527	0	0	1
-100.647	-37.196	-24.2201	5.79459	0	1	0	0	0
-8.99559	-118.026	-27.3648	5.69575	0	0.5	0.5
-34.7222	-96.6736	-39.352	8.29527	0	0	1
32.3522	-68.0879	-80.1085	8.29527	0	0	1
-22.4987	-77.3424	-74.9131	5.79459	0	1	0	0	0
60.3125	-87.722	-27.6995	8.29527	0	0	1
-42.5657	-25.0783	-98.2814	8.29527	0	0	1
14.8694	-90.9407	-79.1744	5.69575	0	0.5	0.5
77.3263	-27.1166	-73.3849	5.79459	0	1	0	0	0
35.9723	-87.4903	-56.1377	5.79459	0	1	0	0	0
-9.26861	-101.29	-41.8869	5.79459	0	1	0	0	0
-25.3163	-99.6831	-64.6704	5.69575	1	1	0
10.0316	-71.5841	-82.9161	8.29527	0	0	1
-40.8941	-54.7026	-86.2282	8.29527	0	0	1
60.5656	-52.5265	-75.3178	8.29527	0	0	1
-3.81366	-35.3037	-104.111	5.79459	0	1	0	0	0
114.735	-18.2598	-35.5298	5.69575	1	1	0
100.79	-13.0941	-42.0716	5.79459	0	1	0	0	0
84.2646	-56.9637	-41.8881	8.29527	0	0	1
-43.8185	67.9014	-90.7153	5.69575	1	1	0
-71.6871	28.308	-78.4832	8.29527	0	0	1
-83.8436	-4.11777	-71.0866	5.79459	0	1	0	0	0
-73.0712	52.7193	-63.0974	8.29527	0	0	1
-50.3049	58.4421	-57.5273	8	0	1	1	0	1
-83.8218	40.539	-78.041	5.69575	0	0.5	0.5
-52.2581	58.6131	-92.7013	5.69575	0	0.5	0.5
-94.4417	44.0566	-62.4474	5.69575	0	0.5	0.5
-112.158	-0.00224304	-46.6966	5.69575	0	0.5	0.5
-77.9557	71.0043	-60.3424	5.69575	1	1	0
-85.5229	23.3481	-37.3598	8	0	1	1	0	1
-55.7391	87.8392	-35.7412	5.79459	0	1	0	0	0
-42.1215	8.18782	-101.285	5.79459	0	1	0	0	0
-90.1518	59.5255	-20.7213	5.79459	0	1	0	0	0
-53.2093	72.7442	-63.0645	5.79459	0	1	0	0	0
-97.6427	25.4376	-43.8188	5.79459	0	1	0	0	0
6.94804	-1.75375	-121.291	5.69575	0	0.5	0.5
-6.76794	64.7475	-88.6677	8.29527	0	0	1
4.13863	37.5427	-103.312	8.29527	0	0	1
-5.07412	22.5649	-93.3839	8	0.5	0.5	0.5	0	1
-26.0101	73.6612	-77.4435	5.79459	0	1	0	0	0
-32.3736	25.6368	-86.8918	8	0.5	0.5	0.5	0	1
40.1678	74.3316	-70.437	8.29527	0	0	1
5.21047	2.62334	-109.841	8.29527	0	0	1
51.4144	40.1461	-88.5712	8.29527	0	0	1
39.8812	39.5614	-107.723	5.69575	1	1	0
24.7853	54.4668	-75.3295	8	0.5	0.5	0.5	0	1
29.4489	13.6748	-105.099	5.79459	0	1	0	0	0
-6.25896	94.1907	-56.4706	5.79459	0	1	0	0	0
52.9228	83.0727	-48.9705	5.79459	0	1	0	0	0
51.4948	-1.95013	-97.1828	8.29527	0	0	1
-0.108391	32.4751	-117.07	5.69575	0	0.5	0.5
11.4952	118.331	-25.0094	5.69575	0	0.5	0.5
102.259	-5.95512	-65.326	5.69575	1	1	0
100.603	62.254	-27.6284	5.69575	1	1	0
91.3998	6.97243	-60.8068	8.29527	0	0	1
74.1808	54.5441	-60.1843	8.29527	0	0	1
-48.5953	-70.9897	85.7838	5.69575	1	1	0
-51.0999	-73.9473	63.4082	8.29527	0	0	1
-103.568	-26.6742	57.6452	5.69575	0	0.5	0.5
-59.7057	-92.3746	-1.4675	8.29527	0	0	1
-91.5431	-21.1821	77.0136	5.69575	0	0.5	0.5
-83.9131	-70.5798	8.78004	5.79459	0	1	0	0	0
-52.9535	-108.731	11.5533	5.69575	1	1	0
-33.5765	-99.6673	32.2343	8.29527	0	0	1
46.373	-84.099	53.6346	8.29527	0	0	1
29.2161	-102.465	27.3389	8.29527	0	0	1
19.4909	-59.1577	73.3209	8	0	1	1	0	1
66.4338	-87.4769	-5.85956	5.79459	0	1	0	0	0
53.9416	-96.293	50.7805	5.69575	1	1	0
17.2741	-108.635	-0.132364	5.79459	0	1	0	0	0
-4.92654	-98.7495	48.2107	5.79459	0	1	0	0	0
-37.1904	-102.682	-13.1663	5.79459	0	1	0	0	0
24.4575	-103.171	-29.2831	5.79459	0	1	0	0	0
29.6936	-116.436	-17.9098	5.69575	0	0.5	0.5
-20.1945	-106.735	17.3164	5.79459	0	1	0	0	0
-18.8202	-69.3855	83.2554	8.29527	0	0	1
71.1441	-78.3816	29.9138	5.79459	0	1	0	0	0
49.5135	-108.129	-24.827	5.69575	1	1	0
-66.1	-19.6286	100.031	5.69575	1	1	0
-50.6792	-26.9859	107.067	5.69575	0	0.5	0.5
-61.7657	-56.1178	88.2923	5.69575	0	0.5	0.5
-53.1475	-14.4979	95.21	8.29527	0	0	1
36.6559	-48.4123	91.7202	5.79459	0	1	0	0	0
-49.5219	-51.2687	83.7808	5.79459	0	1	0	0	0
-26.3218	-19.4622	105.021	5.79459	0	1	0	0	0
4.54205	-71.3087	83.6327	5.79459	0	1	0	0	0
31.0854	-79.7872	69.0485	5.79459	0	1	0	0	0
-40.3788	-57.9644	98.8412	5.69575	0	0.5	0.5
-1.31564	-40.1327	102.409	5.79459	0	1	0	0	0
92.7156	-78.0894	-8.10938	5.69575	1	1	0
88.875	-49.0201	42.406	5.79459	0	1	0	0	0
116.544	-33.6153	6.88455	5.69575	0	0.5	0.5
66.4685	-58.2494	83.3598	5.69575	0	0.5	0.5
105.405	-42.3581	43.0743	5.69575	0	0.5	0.5
117.707	-25.2014	-16.4281	5.69575	0	0.5	0.5
107.553	-19.1866	12.8179	8.29527	0	0	1
80.7894	-74.4375	5.58192	8.29527	0	0	1
102.786	-37.6329	-10.9031	5.79459	0	1	0	0	0
89.6206	-81.5031	9.41593	5.69575	0	0.5	0.5
-64.8767	68.2827	76.7342	5.69575	1	1	0
-107.845	-21.6659	-0.36316	5.79459	0	1	0	0	0
-94.1507	16.2516	-11.2517	8	0	1	1	0	1
-59.3897	91.6505	13.1545	8.29527	0	0	1
-119.211	5.20821	-22.8393	5.69575	0	0.5	0.5
-82.5495	59.7949	41.3539	8.29527	0	0	1
-104.099	-0.403473	35.5407	5.79459	0	1	0	0	0
-97.5554	-44.2698	24.9624	5.79459	0	1	0	0	0
-107.502	18.0172	-14.829	5.79459	0	1	0	0	0
-94.0095	76.7049	-6.2036	5.69575	0	0.5	0.5
-80.5187	6.47737	74.6645	8.29527	0	0	1
-120.4	16.2379	0.0947546	5.69575	1	1	0
-77.8458	75.6031	18.0057	5.79459	0	1	0	0	0
-53.59	76.1212	78.0613	5.69575	0	0.5	0.5
-104.464	30.804	15.4388	5.79459	0	1	0	0	0
-91.7267	34.361	50.0552	5.79459	0	1	0	0	0
-46.5604	82.5556	-16.498	8	0.5	0.5	0.5	0	1
51.1738	64.5711	72.8822	8.29527	0	0	1
-35.398	91.725	49.3305	5.79459	0	1	0	0	0
45.2462	92.9586	37.5697	5.79459	0	1	0	0	0
23.7378	86.884	-33.8107	8	0	1	1	0	1
84.3592	57.9771	40.2764	5.79459	0	1	0	0	0
-61.9469	102.202	-21.8461	5.69575	0	0.5	0.5
-9.67153	103.121	37.0455	8.29527	0	0	1
-4.78122	109.872	2.31645	5.79459	0	1	0	0	0
45.0026	98.1292	-21.105	5.79459	0	1	0	0	0
-37.6259	108.936	38.433	5.69575	1	1	0
51.7272	109.793	-5.44068	5.69575	1	1	0
9.50116	105.102	-31.0365	5.79459	0	1	0	0	0
-15.139	107.569	54.4018	5.69575	0	0.5	0.5
-12.6308	116.685	31.3921	5.69575	1	1	0
31.6012	104.776	11.1087	5.79459	0	1	0	0	0
-34.3912	103.351	-15.3585	5.79459	0	1	0	0	0
65.2497	102.365	-4.88224	5.69575	0	0.5	0.5
-26.0014	111.344	41.0646	5.69575	0	0.5	0.5
-68.5601	42.338	90.924	5.69575	0	0.5	0.5
-60.3894	66.6181	63.3759	5.79459	0	1	0	0	0
-71.1359	20.7775	96.2698	5.69575	0	0.5	0.5
-92.0844	-27.5995	53.4592	5.79459	0	1	0	0	0
-62.4263	32.6528	84.478	5.79459	0	1	0	0	0
84.7164	18.6341	67.6454	5.79459	0	1	0	0	0
14.8954	19.4259	107.242	8.29527	0	0	1
59.5565	-21.9788	89.833	8.29527	0	0	1
42.7277	-9.79633	100.888	8.29527	0	0	1
4.39767	80.9939	74.3011	5.79459	0	1	0	0	0
-40.0687	14.5868	101.399	5.79459	0	1	0	0	0
28.8922	62.7796	99.9193	5.69575	0	0.5	0.5
68.2012	-46.5677	72.6639	5.79459	0	1	0	0	0
13.9472	55.4264	93.9861	5.79459	0	1	0	0	0
-29.1735	-9.59824	117.544	5.69575	0	0.5	0.5
-49.2316	61.5283	55.1887	8	0.5	0.5	0.5	0	1
38.8417	8.01982	114.834	5.69575	1	1	0
-20.6749	-18.6199	92.0922	8	0.5	0.5	0.5	0	1
58.9019	14.4516	91.7699	8.29527	0	0	1
-38.7428	60.9672	82.9578	5.79459	0	1	0	0	0
-16.2602	52.2619	95.4165	8.29527	0	0	1
43.0268	43.2369	91.5383	8.29527	0	0	1
30.2127	87.7953	58.9846	5.79459	0	1	0	0	0
6.58546	-7.68542	109.533	5.79459	0	1	0	0	0
-73.4086	-45.8162	67.9121	5.79459	0	1	0	0	0
86.0288	25.4247	81.93	5.69575	1	1	0
77.5231	72.9441	-27.7367	5.79459	0	1	0	0	0
94.7303	55.902	1.06041	5.79459	0	1	0	0	0
70.6601	83.6351	10.598	5.79459	0	1	0	0	0
98.7462	15.1075	46.0425	8.29527	0	0	1
96.6748	-18.0588	49.2733	5.79459	0	1	0	0	0
114.857	30.3003	-25.4888	5.69575	1	1	0
108.626	15.656	-7.42956	5.79459	0	1	0	0	0
107.013	17.0174	18.9396	5.79459	0	1	0	0	0
99.1739	32.5902	-34.6759	5.79459	0	1	0	0	0
112.68	34.3621	29.7048	5.69575	0	0.5	0.5
102.354	35.3417	55.0874	5.69575	0	0.5	0.5
95.4082	11.6788	4.04457	8	0	1	1	0	1
83.8335	85.5518	20.3157	5.69575	0	0.5	0.5
108.047	18.5562	52.3923	5.69575	0	0.5	0.5
