# Supplementary material for: Mechanistic model of radiotherapy-induced lung fibrosis using coupled 3D agent-based and Monte Carlo simulations
Source: Commun Med (Lond). 2024 Feb 9;4:16. doi: 10.1038/s43856-024-00442-w (PMC10858213; doi:10.1038/s43856-024-00442-w)
Supplement: Supplementary file 8 — Supplementary Software 1 [file 43856_2024_442_MOESM8_ESM.zip › code/HealthyStructure_phagFrac1.0_senescent1.0/exp_7/alv13.dat]

21.5941	-36.8665	-113.73	5.69575	1	1	0
-106.393	7.64998	-26.8715	5.79459	0	1	0	0	0
-59.9205	-11.5043	-91.5269	5.79459	0	1	0	0	0
-89.0766	-14.6454	-62.856	5.79459	0	1	0	0	0
-44.0978	-71.1165	-71.3991	8.29527	0	0	1
-88.0998	-53.2317	-64.5347	5.69575	0	0.5	0.5
-52.5173	-85.2083	-68.8576	5.69575	0	0.5	0.5
-48.8013	-44.9484	-101.774	5.69575	1	1	0
-68.1301	-50.9828	-69.7068	8.29527	0	0	1
-83.739	-51.2854	-49.574	5.79459	0	1	0	0	0
-66.5485	-32.3289	-96.3641	5.69575	1	1	0
-27.7164	-40.5802	-111.108	5.69575	0	0.5	0.5
52.5744	-97.3403	-50.2065	5.69575	0	0.5	0.5
38.752	-33.1189	-97.4754	8.29527	0	0	1
-36.3494	-95.8231	-39.9583	8.29527	0	0	1
-15.8333	-25.4044	-105.846	5.79459	0	1	0	0	0
50.0058	-68.7088	-69.8465	5.79459	0	1	0	0	0
19.4341	-85.6277	-66.2587	5.79459	0	1	0	0	0
71.2603	-31.5499	-56.4097	8	0.5	0.5	0.5	0	1
-33.6595	-48.2422	-92.9502	5.79459	0	1	0	0	0
4.25407	-59.5462	-92.3913	5.79459	0	1	0	0	0
87.6226	-8.32486	-38.84	8	0	1	1	0	1
-19.5676	2.35298	-108.22	8.29527	0	0	1
0.828941	65.3118	-70.6317	8	0	1	1	0	1
-5.19418	-97.591	-50.4877	8.29527	0	0	1
17.6873	-21.3781	-106.443	5.79459	0	1	0	0	0
70.1466	-44.4625	-72.1286	5.79459	0	1	0	0	0
40.5588	-25.2453	-111.702	5.69575	1	1	0
82.8668	-4.01543	-72.2286	5.79459	0	1	0	0	0
86.5701	-20.8678	-82.6442	5.69575	0	0.5	0.5
75.6507	-6.26474	-94.8558	5.69575	1	1	0
94.3753	-28.6904	-48.6843	5.79459	0	1	0	0	0
89.0464	-60.4286	-56.3828	5.69575	1	1	0
76.0486	-76.294	-56.1761	5.69575	0	0.5	0.5
-59.8059	88.0947	-58.5019	5.69575	1	1	0
-95.8105	34.6169	-41.4971	8.29527	0	0	1
-79.7943	13.7583	-74.4552	8.29527	0	0	1
-76.2699	57.5981	-54.455	8.29527	0	0	1
-97.4361	31.2771	-65.4817	5.69575	0	0.5	0.5
-44.4663	43.1354	-90.896	5.79459	0	1	0	0	0
-58.3366	54.4832	-91.5878	5.69575	0	0.5	0.5
-68.8578	44.9454	-73.0651	8.29527	0	0	1
52.3568	73.8372	-81.0354	5.69575	1	1	0
56.3309	9.74005	-93.9785	5.79459	0	1	0	0	0
22.105	32.4938	-102.74	8.29527	0	0	1
4.96103	68.3168	-86.073	8.29527	0	0	1
-28.4034	71.6198	-78.5102	8.29527	0	0	1
15.8984	54.3536	-77.7715	8	0.5	0.5	0.5	0	1
-55.7527	87.0764	-37.5413	5.79459	0	1	0	0	0
-6.39059	24.7345	-106.992	5.79459	0	1	0	0	0
46.6585	52.2281	-99.2729	5.69575	1	1	0
-32.4379	32.0757	-112.6	5.69575	0	0.5	0.5
31.1544	25.0023	-114.736	5.69575	0	0.5	0.5
-53.5611	-20.1953	-77.323	8	0	1	1	0	1
-23.2092	97.3522	-45.6496	8.29527	0	0	1
69.3846	38.4212	-76.2207	5.79459	0	1	0	0	0
5.05283	88.7804	-64.7496	5.79459	0	1	0	0	0
58.0823	69.9254	-61.9427	5.79459	0	1	0	0	0
34.671	58.1577	-86.6925	5.79459	0	1	0	0	0
33.2338	94.0052	-46.4599	5.79459	0	1	0	0	0
26.6662	109.465	-45.4566	5.69575	0	0.5	0.5
85.164	45.6812	-52.5388	8.29527	0	0	1
75.1777	73.4863	-60.8932	5.69575	0	0.5	0.5
82.9035	75.138	-47.3412	5.69575	1	1	0
-53.6692	-108.982	1.57558	5.69575	0	0.5	0.5
2.27345	-121.289	-6.62033	5.69575	0	0.5	0.5
-10.0397	-120.053	15.6943	5.69575	1	1	0
-32.2418	-105.167	-0.633408	5.79459	0	1	0	0	0
46.4532	-111.26	-14.9366	5.69575	1	1	0
-3.10316	-107.255	-24.2239	5.79459	0	1	0	0	0
14.2038	-108.946	5.38211	5.79459	0	1	0	0	0
-33.0972	-99.6555	32.762	8.29527	0	0	1
43.4713	-96.2052	-30.9	8.29527	0	0	1
-102.698	-52.2816	38.4734	5.69575	1	1	0
-105.767	-16.0329	25.6201	8.29527	0	0	1
-83.6616	-71.4003	1.65164	8.29527	0	0	1
-67.391	-84.3524	21.0505	5.79459	0	1	0	0	0
-101.053	-30.0562	-31.3844	5.79459	0	1	0	0	0
-93.0726	-52.1252	26.8388	8.29527	0	0	1
-120.847	-8.4653	9.17441	5.69575	0	0.5	0.5
-66.937	-85.5316	54.4398	5.69575	1	1	0
-64.5957	-64.5509	61.3236	5.79459	0	1	0	0	0
-108.465	-54.1389	8.00999	5.69575	0	0.5	0.5
-78.7033	-71.4772	-28.2278	5.79459	0	1	0	0	0
-38.6883	-4.94737	87.9425	8	0.5	0.5	0.5	0	1
-108.419	-18.5822	-0.282181	5.79459	0	1	0	0	0
-74.9281	-34.9816	72.5378	5.79459	0	1	0	0	0
-95.1293	-27.1234	48.1118	5.79459	0	1	0	0	0
87.0528	-7.09288	-40.3364	8	0	1	1	0	1
50.1401	-65.0659	-50.0787	8	0	1	1	0	1
-6.9652	-82.0567	72.9259	8.29527	0	0	1
41.812	-100.474	16.0213	5.79459	0	1	0	0	0
28.5352	-83.9492	65.102	8.29527	0	0	1
67.9111	-83.2739	-23.5275	5.79459	0	1	0	0	0
-43.846	-85.9821	52.7693	5.79459	0	1	0	0	0
-5.53796	-98.6996	48.2465	5.79459	0	1	0	0	0
-70.7905	-53.6666	82.8764	5.69575	1	1	0
-60.7014	12.1897	104.531	5.69575	0	0.5	0.5
-86.7841	-39.3116	75.3885	5.69575	0	0.5	0.5
-75.1213	-24.5425	92.2733	5.69575	0	0.5	0.5
-69.9796	-41.7402	90.1139	5.69575	1	1	0
-43.2115	-9.1084	100.751	5.79459	0	1	0	0	0
4.89182	-19.8211	119.763	5.69575	0	0.5	0.5
31.3568	-2.73608	117.342	5.69575	1	1	0
39.6415	-51.2856	88.8726	5.79459	0	1	0	0	0
1.7002	-48.7483	98.5937	5.79459	0	1	0	0	0
-28.7565	-56.8287	103.458	5.69575	1	1	0
65.7226	-0.246307	88.207	5.79459	0	1	0	0	0
-38.1301	-56.5517	86.2961	5.79459	0	1	0	0	0
46.6514	-27.7211	108.697	5.69575	0	0.5	0.5
-17.9078	-19.2799	106.806	5.79459	0	1	0	0	0
-39.4792	-60.8342	97.4765	5.69575	0	0.5	0.5
-19.3089	-2.21907	119.926	5.69575	1	1	0
57.5586	-62.9149	69.489	5.79459	0	1	0	0	0
57.0378	-28.5222	89.628	8.29527	0	0	1
42.8958	14.2567	100.283	8.29527	0	0	1
24.0058	-20.6706	105.34	8.29527	0	0	1
104.973	-16.5257	28.4185	5.79459	0	1	0	0	0
101.446	-42.4467	-2.64809	5.79459	0	1	0	0	0
75.9623	-78.4655	13.1488	8.29527	0	0	1
119.964	-1.05882	19.1662	5.69575	0	0.5	0.5
88.3823	-57.9399	-30.521	5.79459	0	1	0	0	0
84.0975	-51.0054	71.316	5.69575	0	0.5	0.5
91.6939	-74.4203	-28.5263	5.69575	0	0.5	0.5
90.8721	-52.7895	32.4891	8.29527	0	0	1
109.239	-42.162	-32.3886	5.69575	1	1	0
65.254	-77.7967	42.3034	5.79459	0	1	0	0	0
120.251	-12.5356	11.9398	5.69575	0	0.5	0.5
73.131	-64.4603	72.5026	5.69575	1	1	0
-58.6901	89.643	24.8918	5.79459	0	1	0	0	0
-75.5469	17.1399	78.0954	5.79459	0	1	0	0	0
-96.9704	47.423	21.1614	8.29527	0	0	1
-74.8391	76.678	-24.8915	8.29527	0	0	1
-69.0218	65.5847	55.0875	8.29527	0	0	1
-77.1053	75.2867	22.0607	8.29527	0	0	1
-105.713	30.4065	-0.419281	5.79459	0	1	0	0	0
-93.006	25.0958	53.1044	8.29527	0	0	1
-39.343	99.905	23.8979	8.29527	0	0	1
-59.6182	49.8203	77.8692	5.79459	0	1	0	0	0
-46.6469	82.3836	56.0091	5.79459	0	1	0	0	0
-111.841	12.9355	45.6529	5.69575	0	0.5	0.5
52.2213	88.2283	65.1813	5.69575	1	1	0
62.1214	89.299	-16.3297	8.29527	0	0	1
-25.2558	107.061	-0.286362	8.29527	0	0	1
23.44	85.1384	65.5898	8.29527	0	0	1
22.925	106.467	15.4687	5.79459	0	1	0	0	0
42.7208	54.0612	-67.1401	8	0.5	0.5	0.5	0	1
-4.62218	86.5787	41.6902	8	0	1	1	0	1
13.8343	108.084	-15.0497	5.79459	0	1	0	0	0
86.9477	67.1603	5.43944	5.79459	0	1	0	0	0
36.2044	95.0574	41.8727	5.79459	0	1	0	0	0
51.3264	97.0825	6.37183	5.79459	0	1	0	0	0
56.9384	53.2707	77.5903	5.79459	0	1	0	0	0
-4.29034	96.3343	52.932	5.79459	0	1	0	0	0
-14.2376	105.848	-26.335	5.79459	0	1	0	0	0
64.8335	102.493	-7.17975	5.69575	0	0.5	0.5
-65.2086	40.1124	94.3331	5.69575	1	1	0
-36.9389	53.5013	88.7307	5.79459	0	1	0	0	0
-64.708	-6.85637	88.6897	5.79459	0	1	0	0	0
12.0616	31.7992	104.608	8.29527	0	0	1
29.7725	52.1344	92.1716	5.79459	0	1	0	0	0
-7.07521	68.1693	86.0343	8.29527	0	0	1
9.90823	16.623	119.939	5.69575	0	0.5	0.5
-28.1415	38.7267	99.0369	8.29527	0	0	1
-17.3344	49.8351	109.434	5.69575	1	1	0
16.1916	28.1506	117.076	5.69575	0	0.5	0.5
52.5404	51.8019	96.5193	5.69575	0	0.5	0.5
-10.0161	76.9898	93.4642	5.69575	0	0.5	0.5
86.9315	67.3865	51.593	5.69575	0	0.5	0.5
106.736	23.097	-13.1931	5.79459	0	1	0	0	0
109.794	-6.43144	-1.98286	5.79459	0	1	0	0	0
100.479	8.02441	-44.0404	5.79459	0	1	0	0	0
81.0855	27.7537	68.9556	5.79459	0	1	0	0	0
63.3552	53.256	49.045	8	0.5	0.5	0.5	0	1
109.099	40.8023	34.5301	5.69575	1	1	0
78.2338	67.2785	38.1194	8.29527	0	0	1
101.852	26.4277	32.06	8.29527	0	0	1
35.6838	89.3386	0.870987	8	0.5	0.5	0.5	0	1
93.2181	-3.30679	58.3048	5.79459	0	1	0	0	0
95.7963	51.3244	-16.9966	5.79459	0	1	0	0	0
60.6054	80.371	44.3564	5.79459	0	1	0	0	0
86.386	80.9684	27.2301	5.69575	0	0.5	0.5
85.978	15.0587	84.504	5.69575	0	0.5	0.5
