# Supplementary material for: Mechanistic model of radiotherapy-induced lung fibrosis using coupled 3D agent-based and Monte Carlo simulations
Source: Commun Med (Lond). 2024 Feb 9;4:16. doi: 10.1038/s43856-024-00442-w (PMC10858213; doi:10.1038/s43856-024-00442-w)
Supplement: Supplementary file 8 — Supplementary Software 1 [file 43856_2024_442_MOESM8_ESM.zip › code/HealthyStructure_phagFrac1.0_senescent1.0/exp_7/alv12.dat]

-6.72432	-59.9485	-91.9835	5.79459	0	1	0	0	0
-74.3297	-72.6725	-62.8785	5.69575	1	1	0
-76.9746	-54.502	-76.579	5.69575	1	1	0
-52.3473	-15.8031	-108.489	5.69575	1	1	0
-87.021	-26.5681	-61.8212	8.29527	0	0	1
-80.7081	-9.27412	-74.1633	5.79459	0	1	0	0	0
-105.168	-3.6194	-60.7164	5.69575	0	0.5	0.5
3.49924	-114.259	-41.1409	5.69575	1	1	0
-33.6364	-58.1662	-101.218	5.69575	0	0.5	0.5
16.969	-42.8008	-99.9007	8.29527	0	0	1
28.2522	-90.7066	-55.4449	5.79459	0	1	0	0	0
56.2821	-69.1298	-36.1784	8	0.5	0.5	0.5	0	1
55.0067	-56.1351	-92.6446	5.69575	1	1	0
-32.645	-69.1497	-79.0735	8.29527	0	0	1
15.9481	-2.63689	-108.806	8.29527	0	0	1
-39.9223	-16.9581	-101.087	5.79459	0	1	0	0	0
40.3135	-80.3868	-81.6865	5.69575	0	0.5	0.5
52.2228	-40.3423	-102.005	5.69575	0	0.5	0.5
2.56389	-87.4189	-66.714	5.79459	0	1	0	0	0
-23.4086	-79.7569	-88.6046	5.69575	1	1	0
-0.507904	-94.1366	-76.803	5.69575	1	1	0
-0.147064	-26.3347	-118.602	5.69575	1	1	0
-62.572	-47.0057	-77.2995	5.79459	0	1	0	0	0
-28.8106	-91.4577	-53.9021	5.79459	0	1	0	0	0
47.1657	-67.292	-73.126	5.79459	0	1	0	0	0
41.2774	-34.6701	-95.8866	5.79459	0	1	0	0	0
-25.2755	-43.7234	-97.7211	5.79459	0	1	0	0	0
46.6048	-94.811	-59.9898	5.69575	0	0.5	0.5
113.818	-12.5518	-40.5923	5.69575	1	1	0
67.9258	-25.526	-82.6711	5.79459	0	1	0	0	0
75.9525	-57.9548	-54.5203	5.79459	0	1	0	0	0
56.668	-88.0916	-33.5916	5.79459	0	1	0	0	0
46.3268	-81.0564	-23.2213	8	0	1	1	0	1
71.4144	-55.6029	-81.0445	5.69575	0	0.5	0.5
-82.212	-32.6939	65.3629	5.79459	0	1	0	0	0
-74.243	-14.495	-59.442	8	0	1	1	0	1
-79.6626	-51.1475	17.1191	8	0.5	0.5	0.5	0	1
-111.178	-27.8189	40.3226	5.69575	0	0.5	0.5
-98.6667	-30.4513	37.9116	5.79459	0	1	0	0	0
-106.765	-25.6398	6.62361	5.79459	0	1	0	0	0
-83.6091	4.93591	71.3103	5.79459	0	1	0	0	0
-104.437	-14.9642	-31.1297	5.79459	0	1	0	0	0
-63.5907	-87.6494	19.3338	8.29527	0	0	1
-88.0979	-62.796	19.9023	5.79459	0	1	0	0	0
-76.6348	-74.2737	-26.6557	5.79459	0	1	0	0	0
-93.2836	-54.4325	-20.8633	5.79459	0	1	0	0	0
-96.3892	-69.1166	-26.3045	5.69575	1	1	0
-85.7755	-14.9166	84.7346	5.69575	1	1	0
-29.5367	-115.867	-21.5019	5.69575	0	0.5	0.5
22.3672	-119.409	-1.02707	5.69575	0	0.5	0.5
-21.8902	-117.128	23.7032	5.69575	0	0.5	0.5
-24.2069	-100.315	38.0922	8.29527	0	0	1
44.4779	-94.9313	33.3131	5.79459	0	1	0	0	0
-22.3094	-107.69	2.25462	5.79459	0	1	0	0	0
42.5029	-101.218	-6.96188	5.79459	0	1	0	0	0
-66.7851	-52.6197	45.0155	8	0	1	1	0	1
13.3329	-107.889	-16.8017	8.29527	0	0	1
-30.0712	-101.213	-30.8493	8.29527	0	0	1
57.8313	-74.593	56.4928	8.29527	0	0	1
17.0422	-103.296	33.7574	8.29527	0	0	1
-6.70717	-93.5036	57.5508	5.79459	0	1	0	0	0
-56.4178	-91.7019	-22.5343	8.29527	0	0	1
-14.1256	-66.0947	86.7856	5.79459	0	1	0	0	0
31.795	-76.0156	72.8746	5.79459	0	1	0	0	0
64.3919	-46.8698	75.8742	5.79459	0	1	0	0	0
84.4891	-55.2861	67.5643	5.69575	0	0.5	0.5
103.285	-34.4776	15.6015	5.79459	0	1	0	0	0
119.704	-14.187	-15.1518	5.69575	0	0.5	0.5
75.6349	-78.449	15.006	5.79459	0	1	0	0	0
78.7655	-73.3703	-22.6451	8.29527	0	0	1
77.6978	-86.0827	36.2321	5.69575	0	0.5	0.5
101.887	-64.3248	-15.5353	5.69575	1	1	0
104.737	-44.4962	42.5465	5.69575	0	0.5	0.5
99.4902	-30.7817	-35.4144	5.79459	0	1	0	0	0
86.1038	-52.9549	43.381	5.79459	0	1	0	0	0
81.6877	-86.5901	24.2721	5.69575	1	1	0
64.2412	-98.4624	-30.6325	5.69575	0	0.5	0.5
86.083	-27.9708	62.5087	8.29527	0	0	1
49.0172	-56.0014	-60.9643	8	0.5	0.5	0.5	0	1
97.6949	-49.2966	-11.2044	5.79459	0	1	0	0	0
75.8426	-90.9455	-27.1423	5.69575	1	1	0
52.496	-39.1403	88.3867	8.29527	0	0	1
-44.0283	-65.1877	76.89	8.29527	0	0	1
17.0188	-65.7009	86.5665	8.29527	0	0	1
-47.6933	-11.9677	98.3978	5.79459	0	1	0	0	0
37.5649	-22.1226	113.399	5.69575	0	0.5	0.5
6.05698	-27.5946	118.16	5.69575	1	1	0
-11.8074	-29.0395	105.439	5.79459	0	1	0	0	0
-10.2007	-50.0578	81.5208	8	0	1	1	0	1
-58.4476	-42.3376	83.0145	8.29527	0	0	1
-62.9611	-73.5462	52.2192	5.79459	0	1	0	0	0
68.7156	-3.87952	100.119	5.69575	0	0.5	0.5
-81.669	18.3909	-71.3578	5.79459	0	1	0	0	0
-34.2405	9.20136	-104.129	5.79459	0	1	0	0	0
48.0315	76.3992	-81.3391	5.69575	1	1	0
-12.6548	69.527	-84.2962	8.29527	0	0	1
17.0765	52.7065	-95.0285	5.79459	0	1	0	0	0
-55.981	35.189	-87.9083	5.79459	0	1	0	0	0
29.9168	72.8135	-92.5369	5.69575	1	1	0
-24.7485	49.0326	-95.3064	5.79459	0	1	0	0	0
6.28009	20.8537	-107.822	5.79459	0	1	0	0	0
-8.07469	89.4827	-63.4637	5.79459	0	1	0	0	0
41.7432	85.2388	15.7271	8	0	1	1	0	1
12.6695	63.793	-70.8902	8	0.5	0.5	0.5	0	1
1.87369	44.8013	-112.913	5.69575	0	0.5	0.5
-54.343	69.8915	-65.2841	5.79459	0	1	0	0	0
29.9239	109.326	-43.7333	5.69575	0	0.5	0.5
46.4867	92.6675	-63.3388	5.69575	0	0.5	0.5
-1.72247	27.2406	-118.384	5.69575	1	1	0
105.132	7.63746	-60.406	5.69575	1	1	0
92.8595	59.7309	-50.6877	5.69575	0	0.5	0.5
64.9522	79.8934	-64.4901	5.69575	0	0.5	0.5
69.8113	37.2211	-76.4262	8.29527	0	0	1
37.3834	83.1736	-61.5181	5.79459	0	1	0	0	0
66.049	6.70958	-87.707	5.79459	0	1	0	0	0
68.7078	16.5245	-98.8235	5.69575	0	0.5	0.5
89.0796	37.2258	-52.7169	8.29527	0	0	1
91.101	-15.0697	-59.7789	5.79459	0	1	0	0	0
61.3002	68.9738	-59.8682	5.79459	0	1	0	0	0
44.5521	32.46	-95.1917	5.79459	0	1	0	0	0
-109.984	1.64246	-0.874191	8.29527	0	0	1
-72.6232	70.5649	42.9705	5.79459	0	1	0	0	0
-101.966	30.6411	-27.6425	5.79459	0	1	0	0	0
-95.5571	52.9998	-12.6441	8.29527	0	0	1
-44.0558	84.2984	-14.4345	8	0	1	1	0	1
-98.8964	38.9219	28.3653	8.29527	0	0	1
-101.867	13.4766	39.263	5.79459	0	1	0	0	0
-76.6357	39.6368	68.2338	5.79459	0	1	0	0	0
-69.0697	79.7542	-31.1228	8.29527	0	0	1
-68.1225	86.3614	-1.01582	8.29527	0	0	1
-83.2542	50.4686	-51.2022	5.79459	0	1	0	0	0
-54.9621	36.8991	87.85	8.29527	0	0	1
-15.0182	99.1895	-45.1209	8.29527	0	0	1
-15.727	108.579	7.94025	8.29527	0	0	1
39.2575	94.918	39.3541	8.29527	0	0	1
28.8324	84.3246	64.483	8.29527	0	0	1
-50.4079	79.6792	56.6593	5.79459	0	1	0	0	0
-50.357	95.3409	21.7779	5.79459	0	1	0	0	0
58.9224	76.4766	52.7208	8.29527	0	0	1
-3.00859	99.6106	46.5691	8.29527	0	0	1
-66.6956	52.1114	45.7338	8	0.5	0.5	0.5	0	1
-29.3246	105.324	-12.1213	5.79459	0	1	0	0	0
-11.6193	104.172	61.4247	5.69575	1	1	0
-59.7981	35.7519	66.3435	8	0.5	0.5	0.5	0	1
37.8398	106.928	43.5529	5.69575	1	1	0
27.2519	105.536	-14.8141	5.79459	0	1	0	0	0
-15.1654	84.1006	69.2611	8.29527	0	0	1
37.7558	103.167	5.56659	8.29527	0	0	1
29.2243	63.4869	84.9432	5.79459	0	1	0	0	0
22.3619	98.8588	-42.738	5.79459	0	1	0	0	0
82.9508	56.9098	44.5021	8.29527	0	0	1
86.4543	66.9533	-11.9318	8.29527	0	0	1
87.2204	47.7986	69.7696	5.69575	0	0.5	0.5
59.0598	-1.40422	92.7858	5.79459	0	1	0	0	0
72.6983	76.0263	-32.1707	8.29527	0	0	1
81.234	69.544	57.6597	5.69575	0	0.5	0.5
93.2505	39.3046	43.1219	5.79459	0	1	0	0	0
79.1989	77.891	49.1987	5.69575	0	0.5	0.5
73.0005	86.9654	43.2189	5.69575	0	0.5	0.5
65.0303	74.5083	70.5654	5.69575	0	0.5	0.5
94.5067	76.076	-6.53841	5.69575	0	0.5	0.5
105.016	1.26898	32.7105	8.29527	0	0	1
98.178	49.0153	-7.65407	5.79459	0	1	0	0	0
109.451	-1.35647	-10.8913	5.79459	0	1	0	0	0
95.8602	7.98534	53.3577	8.29527	0	0	1
102.012	21.4324	-35.1304	5.79459	0	1	0	0	0
104.778	31.6702	10.8905	5.79459	0	1	0	0	0
-20.5027	119.23	-11.1307	5.69575	1	1	0
-36.445	115.723	6.31245	5.69575	1	1	0
23.3995	114.568	32.9623	5.69575	1	1	0
-24.0899	119.075	1.12793	5.69575	0	0.5	0.5
-9.93404	119.099	-21.8313	5.69575	0	0.5	0.5
-41.5786	63.4907	94.8686	5.69575	0	0.5	0.5
38.9855	47.5154	104.796	5.69575	0	0.5	0.5
-9.7274	52.0918	96.3941	5.79459	0	1	0	0	0
44.7881	38.1453	92.9402	8.29527	0	0	1
-31.4619	18.3704	103.792	5.79459	0	1	0	0	0
13.1604	31.8422	116.501	5.69575	0	0.5	0.5
5.86263	2.46622	109.816	8.29527	0	0	1
4.93466	25.7748	106.825	5.79459	0	1	0	0	0
-44.9934	12.1703	112.194	5.69575	0	0.5	0.5
49.9731	43.2858	101.945	5.69575	0	0.5	0.5
67.733	31.1111	80.8971	5.79459	0	1	0	0	0
