# Supplementary material for: Mechanistic model of radiotherapy-induced lung fibrosis using coupled 3D agent-based and Monte Carlo simulations
Source: Commun Med (Lond). 2024 Feb 9;4:16. doi: 10.1038/s43856-024-00442-w (PMC10858213; doi:10.1038/s43856-024-00442-w)
Supplement: Supplementary file 8 — Supplementary Software 1 [file 43856_2024_442_MOESM8_ESM.zip › code/HealthyStructure_phagFrac1.0_senescent1.0/exp_7/alv9.dat]

-32.152	-114.064	-26.7468	5.69575	1	1	0
-97.8542	-45.9152	-55.464	5.69575	1	1	0
-25.9589	-86.3593	-62.9937	8.29527	0	0	1
-99.9776	-18.9916	-66.3591	5.69575	1	1	0
-87.6497	-48.4532	-68.7783	5.69575	1	1	0
-72.4586	-67.1656	-48.3584	5.79459	0	1	0	0	0
-20.1499	-47.4052	-81.254	8	0	1	1	0	1
-72.373	-56.7393	-79.3895	5.69575	0	0.5	0.5
-77.6058	-41.551	-65.9562	5.79459	0	1	0	0	0
-77.0719	-0.2081	-78.4861	5.79459	0	1	0	0	0
-20.4058	-103.39	-31.5295	8.29527	0	0	1
-43.3161	-53.8367	-85.5881	5.79459	0	1	0	0	0
-14.4473	-32.8718	-103.975	5.79459	0	1	0	0	0
-53.7963	-19.2393	-93.999	5.79459	0	1	0	0	0
-38.9117	-25.2983	-112.275	5.69575	0	0.5	0.5
37.2736	-47.0356	-105.633	5.69575	0	0.5	0.5
3.58728	3.19321	-109.895	8.29527	0	0	1
17.9187	-82.5395	-70.4709	5.79459	0	1	0	0	0
55.0247	-61.6213	-89.0938	5.69575	1	1	0
56.5321	-18.9543	-92.4384	5.79459	0	1	0	0	0
86.572	-37.8457	-56.3293	8.29527	0	0	1
28.2334	-26.9253	-102.849	8.29527	0	0	1
-3.54962	-75.1251	-95.4124	5.69575	0	0.5	0.5
79.3707	-33.4348	-85.6872	5.69575	0	0.5	0.5
28.0954	-64.152	-99.2727	5.69575	0	0.5	0.5
47.4696	21.8214	-80.7835	8	0.5	0.5	0.5	0	1
9.4306	-102.72	-38.206	8.29527	0	0	1
53.8	-55.6307	-78.1665	8.29527	0	0	1
8.69022	-58.9018	-92.4936	5.79459	0	1	0	0	0
57.1742	-79.8666	-49.5222	5.79459	0	1	0	0	0
107.418	-12.2979	-20.2318	5.79459	0	1	0	0	0
98.6368	-39.0222	-29.1213	5.79459	0	1	0	0	0
85.5495	-3.24428	-69.0707	5.79459	0	1	0	0	0
-18.6063	49.2786	-109.478	5.69575	0	0.5	0.5
-51.7985	97.4893	-50.722	5.69575	1	1	0
-38.1053	7.1446	-115.141	5.69575	1	1	0
-23.8618	83.1462	-67.9509	8.29527	0	0	1
-18.4179	18.2733	-118.672	5.69575	1	1	0
-38.8888	101.383	-54.4895	5.69575	1	1	0
11.8739	19.7019	-93.4148	8	0.5	0.5	0.5	0	1
-78.986	3.07378	-92.2576	5.69575	1	1	0
-89.9555	51.1641	-37.2861	8.29527	0	0	1
-94.6547	-12.472	-54.636	5.79459	0	1	0	0	0
-83.8341	43.7762	-56.1737	8.29527	0	0	1
-12.3914	76.7501	-93.3584	5.69575	0	0.5	0.5
-29.8553	6.57464	-105.664	5.79459	0	1	0	0	0
-1.91562	78.8767	-76.6472	5.79459	0	1	0	0	0
-3.71085	36.625	-103.657	5.79459	0	1	0	0	0
-53.9738	31.4921	-90.5267	5.79459	0	1	0	0	0
-36.8629	57.7332	-86.0698	5.79459	0	1	0	0	0
-75.7592	15.4602	-93.7094	5.69575	0	0.5	0.5
-28.7765	111.285	-39.3368	5.69575	0	0.5	0.5
-31.7083	114.393	-25.8576	5.69575	0	0.5	0.5
45.8937	75.8295	-65.1433	5.79459	0	1	0	0	0
91.0554	36.2881	-49.9209	5.79459	0	1	0	0	0
45.6903	45.2026	-89.2699	5.79459	0	1	0	0	0
29.0683	91.2594	-74.744	5.69575	0	0.5	0.5
-15.4897	82.3566	-47.254	8	0	1	1	0	1
42.3304	42.8507	-105.508	5.69575	0	0.5	0.5
27.1857	54.4445	-105.151	5.69575	1	1	0
23.7413	59.3598	-71.8858	8	0	1	1	0	1
22.6902	65.4373	-85.4625	8.29527	0	0	1
63.274	23.1493	-68.6731	8	0.5	0.5	0.5	0	1
57.0969	16.8137	-92.5054	5.79459	0	1	0	0	0
75.6331	57.4205	-55.5204	5.79459	0	1	0	0	0
114.813	13.2154	-37.4622	5.69575	1	1	0
101.778	14.603	-39.0872	5.79459	0	1	0	0	0
-69.6345	41.8292	90.3397	5.69575	1	1	0
-24.6228	-118.454	11.0624	5.69575	0	0.5	0.5
-110.819	-19.5564	45.7883	5.69575	1	1	0
-69.1766	-41.951	-52.0602	8	0.5	0.5	0.5	0	1
-15.261	-103.905	32.7242	8.29527	0	0	1
-64.6197	-78.2406	42.4582	8.29527	0	0	1
-62.9462	-90.1568	3.08773	8.29527	0	0	1
-99.433	-69.4439	7.10908	5.69575	0	0.5	0.5
-82.9712	-34.5415	63.4245	5.79459	0	1	0	0	0
-104.856	-19.234	27.1149	5.79459	0	1	0	0	0
-85.821	-54.7997	41.6141	5.79459	0	1	0	0	0
-50.7314	-94.5398	-24.2602	5.79459	0	1	0	0	0
-81.9372	-72.5769	10.9037	5.79459	0	1	0	0	0
-52.3962	-84.4678	69.8552	5.69575	0	0.5	0.5
-121.463	-0.0863482	-2.58431	5.69575	1	1	0
-105.57	-30.4815	5.07723	8.29527	0	0	1
-95.4112	-54.094	-8.3987	8.29527	0	0	1
-32.8937	-89.2397	55.2656	5.79459	0	1	0	0	0
-49.5222	-57.792	79.4207	5.79459	0	1	0	0	0
-87.4828	-84.2958	-0.942513	5.69575	0	0.5	0.5
-50.5018	-106.911	27.9209	5.69575	0	0.5	0.5
-31.0713	-33.0579	100.209	8.29527	0	0	1
19.6858	-33.911	102.774	5.79459	0	1	0	0	0
-11.4477	-59.2367	91.978	8.29527	0	0	1
85.3394	-39.4131	76.9656	5.69575	0	0.5	0.5
64.8633	-102.279	-9.57402	5.69575	1	1	0
92.2921	-56.6345	-19.3572	8.29527	0	0	1
69.5421	-85.0517	-5.48691	8.29527	0	0	1
70.0257	-51.4575	67.4427	8.29527	0	0	1
17.9918	-108.014	10.4513	5.79459	0	1	0	0	0
-10.7038	-109.372	-4.82707	5.79459	0	1	0	0	0
46.2457	-97.313	22.17	8.29527	0	0	1
34.2672	-92.4924	48.692	5.79459	0	1	0	0	0
93.1933	10.2362	21.5831	8	0.5	0.5	0.5	0	1
88.8723	-30.0728	57.4225	8.29527	0	0	1
13.3405	-66.1607	86.8608	5.79459	0	1	0	0	0
87.2039	-84.4776	-4.34881	5.69575	1	1	0
66.6298	-79.1851	37.2851	8.29527	0	0	1
27.1465	-68.9959	61.3035	8	0	1	1	0	1
10.5683	-85.4929	68.4053	5.79459	0	1	0	0	0
48.9834	-63.1506	75.582	5.79459	0	1	0	0	0
99.4302	-40.9628	23.1447	5.79459	0	1	0	0	0
39.8947	-98.7714	-27.4339	5.79459	0	1	0	0	0
107.464	-56.2485	-6.89138	5.69575	1	1	0
105.807	-5.38403	29.594	5.79459	0	1	0	0	0
110.463	-48.3905	-14.7077	5.69575	0	0.5	0.5
120.326	-12.9503	10.6644	5.69575	1	1	0
119.394	-10.2411	-20.026	5.69575	0	0.5	0.5
116.513	-23.5242	-25.1226	5.69575	0	0.5	0.5
34.1969	-5.73422	104.392	8.29527	0	0	1
49.9029	-35.5606	74.1662	8	0	1	1	0	1
66.2074	-11.6195	87.0722	5.79459	0	1	0	0	0
65.408	-33.6077	96.7069	5.69575	0	0.5	0.5
-15.0336	107.751	-16.2379	8.29527	0	0	1
-36.923	54.2714	88.2695	5.79459	0	1	0	0	0
-77.5678	74.2283	23.9458	5.79459	0	1	0	0	0
-77.7353	77.3632	-8.49459	8.29527	0	0	1
-116.177	29.7218	-19.4823	5.69575	0	0.5	0.5
-57.9094	70.585	61.3535	8.29527	0	0	1
-98.7481	12.415	46.8473	5.79459	0	1	0	0	0
-51.741	84.2949	-48.137	5.79459	0	1	0	0	0
-70.098	98.2088	-14.1844	5.69575	0	0.5	0.5
-109.45	10.8011	2.01942	5.79459	0	1	0	0	0
-105.518	0.624263	-31.0733	5.79459	0	1	0	0	0
-82.3698	50.9513	73.3423	5.69575	0	0.5	0.5
-14.9103	86.181	66.7122	8.29527	0	0	1
-83.1366	85.6964	-22.4574	5.69575	1	1	0
-95.0709	54.5942	-9.00027	8.29527	0	0	1
-81.0834	50.1501	54.8676	5.79459	0	1	0	0	0
-53.9339	95.0499	-12.5033	5.79459	0	1	0	0	0
-35.338	100.073	28.9257	8.29527	0	0	1
-102.028	34.5672	22.2738	8.29527	0	0	1
-37.4625	89.4288	51.9524	5.79459	0	1	0	0	0
-57.1346	105.417	-19.5734	5.69575	0	0.5	0.5
-107.36	42.1934	38.124	5.69575	0	0.5	0.5
-116.704	32.9271	-7.47631	5.69575	0	0.5	0.5
-24.4878	113.216	36.6379	5.69575	1	1	0
-83.6235	0.407973	71.4629	5.79459	0	1	0	0	0
-64.5183	21.3765	86.4895	8.29527	0	0	1
-43.3479	52.0876	100.834	5.69575	0	0.5	0.5
-34.6888	9.91532	103.915	8.29527	0	0	1
-58.364	-1.8765	93.2208	8.29527	0	0	1
-10.1864	-11.0525	108.968	5.79459	0	1	0	0	0
26.1538	87.5143	61.2963	8.29527	0	0	1
73.6603	78.6946	-21.9391	8.29527	0	0	1
80.3767	33.7631	67.0794	5.79459	0	1	0	0	0
55.136	92.2713	-23.3671	5.79459	0	1	0	0	0
71.5224	62.9308	54.9933	5.79459	0	1	0	0	0
8.03653	98.6416	-48.013	5.79459	0	1	0	0	0
14.521	73.6554	80.3991	5.79459	0	1	0	0	0
93.7645	15.9968	14.4189	8	0.5	0.5	0.5	0	1
56.402	93.2737	14.7931	5.79459	0	1	0	0	0
98.2579	31.107	38.4412	8.29527	0	0	1
84.2331	87.3377	-6.06754	5.69575	1	1	0
26.0206	104.002	-24.6276	5.79459	0	1	0	0	0
96.0915	53.4211	3.55179	5.79459	0	1	0	0	0
53.515	45.3843	84.7142	5.79459	0	1	0	0	0
29.0932	101.77	29.9407	8.29527	0	0	1
13.6421	108.908	7.27363	5.79459	0	1	0	0	0
72.5475	77.997	27.4468	8.29527	0	0	1
-13.0587	106.906	22.3712	5.79459	0	1	0	0	0
119.416	12.5343	-18.5097	5.69575	0	0.5	0.5
112.887	41.5763	-16.9677	5.69575	1	1	0
108.913	15.4247	-0.379084	5.79459	0	1	0	0	0
88.7827	1.08817	64.9342	5.79459	0	1	0	0	0
45.9164	110.64	20.2596	5.69575	0	0.5	0.5
24.8308	34.9842	113.664	5.69575	1	1	0
35.2539	-17.2825	87.8291	8	0	1	1	0	1
-10.1955	82.9435	88.1835	5.69575	0	0.5	0.5
-7.79723	40.4498	101.995	5.79459	0	1	0	0	0
21.6464	44.8049	98.1017	8.29527	0	0	1
28.8863	18.5725	104.502	5.79459	0	1	0	0	0
52.6045	46.5689	99.1156	5.69575	0	0.5	0.5
47.9804	59.3874	94.5035	5.69575	1	1	0
25.8124	65.4947	99.0155	5.69575	0	0.5	0.5
-88.6014	32.474	18.7015	8	0.5	0.5	0.5	0	1
