# Supplementary material for: Mechanistic model of radiotherapy-induced lung fibrosis using coupled 3D agent-based and Monte Carlo simulations
Source: Commun Med (Lond). 2024 Feb 9;4:16. doi: 10.1038/s43856-024-00442-w (PMC10858213; doi:10.1038/s43856-024-00442-w)
Supplement: Supplementary file 8 — Supplementary Software 1 [file 43856_2024_442_MOESM8_ESM.zip › code/HealthyStructure_phagFrac1.0_senescent1.0/exp_7/alv8.dat]

-51.1192	-100.23	-45.8337	5.69575	0	0.5	0.5
-39.4003	-107.848	-39.7196	5.69575	0	0.5	0.5
30.9449	-109.812	-41.7571	5.69575	1	1	0
-10.9915	-106.115	-58.1257	5.69575	1	1	0
15.2602	-105.684	-26.4175	8.29527	0	0	1
-11.6765	-108.559	-13.3651	5.79459	0	1	0	0	0
20.2548	-113.625	-37.9448	5.69575	0	0.5	0.5
-73.7747	-9.00174	-96.105	5.69575	0	0.5	0.5
-33.5879	-98.6901	-35.0844	5.79459	0	1	0	0	0
-98.7752	-18.9888	-44.5297	5.79459	0	1	0	0	0
-79.3926	-46.2674	-60.466	8.29527	0	0	1
-110.487	-7.99518	-49.8866	5.69575	0	0.5	0.5
-60.0477	-35.0622	-99.6301	5.69575	1	1	0
-48.8549	-36.6394	-91.4885	8.29527	0	0	1
-62.3478	-76.5899	-48.4431	5.79459	0	1	0	0	0
-47.7424	-35.2438	-106.015	5.69575	0	0.5	0.5
-118.142	2.23251	-28.2362	5.69575	0	0.5	0.5
37.8453	-18.3963	-113.97	5.69575	1	1	0
41.4377	29.5926	-97.5049	5.79459	0	1	0	0	0
-32.0484	6.74213	-105.012	5.79459	0	1	0	0	0
56.8861	-76.5637	-54.7902	8.29527	0	0	1
31.4206	-7.71164	-105.135	5.79459	0	1	0	0	0
22.5891	-58.9439	-90.0853	8.29527	0	0	1
10.1127	45.6916	-99.549	5.79459	0	1	0	0	0
-58.6468	-55.7535	-74.5124	5.79459	0	1	0	0	0
-24.1804	-58.3751	-90.0425	5.79459	0	1	0	0	0
21.7456	-51.9633	-107.642	5.69575	0	0.5	0.5
6.23619	4.07097	-109.744	5.79459	0	1	0	0	0
-3.05141	-91.082	-80.3409	5.69575	0	0.5	0.5
-17.1766	-25.1395	-105.702	8.29527	0	0	1
54.9195	-56.9283	-76.4396	8.29527	0	0	1
62.8325	-5.30721	-90.1327	8.29527	0	0	1
81.849	-32.2971	-66.0124	5.79459	0	1	0	0	0
83.872	1.27182	-71.1609	5.79459	0	1	0	0	0
-16.3924	-76.399	-77.4241	8.29527	0	0	1
9.00906	-83.5391	-70.9933	8.29527	0	0	1
74.6165	-64.0225	-49.3304	5.79459	0	1	0	0	0
27.1498	-38.1341	-99.5424	5.79459	0	1	0	0	0
-89.8212	72.9564	-37.0056	5.69575	0	0.5	0.5
-25.9506	97.6742	-43.4318	5.79459	0	1	0	0	0
-30.6537	19.8629	-89.0016	8	0	1	1	0	1
-41.8762	43.355	-92.0148	8.29527	0	0	1
-16.1243	26.3964	-105.562	8.29527	0	0	1
-29.0672	33.377	-113.14	5.69575	0	0.5	0.5
-24.4637	99.7335	-64.9203	5.69575	0	0.5	0.5
-59.8658	61.673	-68.6479	8.29527	0	0	1
-86.7638	29.1317	-61.0196	5.79459	0	1	0	0	0
-59.6229	77.8663	-49.8191	5.79459	0	1	0	0	0
-100.033	63.1573	-27.6627	5.69575	1	1	0
-76.7486	4.52019	-78.6716	5.79459	0	1	0	0	0
80.7166	57.8873	-47.2643	8.29527	0	0	1
79.2535	31.6007	-69.4282	8.29527	0	0	1
-20.6603	77.4005	-75.3811	5.79459	0	1	0	0	0
47.2189	60.6854	-78.6617	5.79459	0	1	0	0	0
12.1509	94.7054	-54.619	8.29527	0	0	1
16.4529	112.506	-42.797	5.69575	0	0.5	0.5
49.0256	85.3293	-49.1468	5.79459	0	1	0	0	0
-19.527	107.097	-53.9341	5.69575	1	1	0
11.6966	74.1252	-80.4279	5.79459	0	1	0	0	0
80.1103	83.1136	-37.8731	5.69575	0	0.5	0.5
-9.78133	116.426	-33.3051	5.69575	0	0.5	0.5
102.451	-13.4481	-37.7225	8.29527	0	0	1
95.7905	-46.5254	-27.5601	5.79459	0	1	0	0	0
109.178	-5.96822	12.022	5.79459	0	1	0	0	0
97.6584	24.9371	-44.0566	5.79459	0	1	0	0	0
65.7675	-86.2155	-18.4806	5.79459	0	1	0	0	0
91.3204	68.5654	-41.4632	5.69575	0	0.5	0.5
-52.1363	-108.548	-16.0975	5.69575	1	1	0
-37.7029	-102.606	12.2362	5.79459	0	1	0	0	0
15.0033	-112.592	43.1015	5.69575	1	1	0
18.5571	-107.605	13.295	5.79459	0	1	0	0	0
13.2055	-120.44	8.9304	5.69575	1	1	0
0.566071	-108.722	54.2145	5.69575	0	0.5	0.5
-90.8176	-48.9017	64.1927	5.69575	0	0.5	0.5
-52.6136	-98.5153	47.8169	5.69575	1	1	0
-25.7769	-78.6021	72.507	8.29527	0	0	1
-23.4975	-78.3493	50.6432	8	0	1	1	0	1
-81.7345	-40.6662	80.1599	5.69575	0	0.5	0.5
-87.3096	-22.6906	81.3761	5.69575	0	0.5	0.5
-88.17	-26.0588	60.3903	8.29527	0	0	1
-70.3172	-59.6714	59.9568	5.79459	0	1	0	0	0
-83.7208	-71.3383	1.29471	8.29527	0	0	1
-99.1984	-32.358	34.8113	5.79459	0	1	0	0	0
-96.2085	-51.7355	12.9366	5.79459	0	1	0	0	0
-107.728	-39.3114	40.1263	5.69575	0	0.5	0.5
-100.863	-52.0001	43.3876	5.69575	0	0.5	0.5
-76.9186	-88.8424	30.8297	5.69575	1	1	0
-44.4388	-55.1685	65.093	8	0	1	1	0	1
-66.7563	-11.4118	68.3289	8	0.5	0.5	0.5	0	1
-64.9138	-20.5959	86.3802	5.79459	0	1	0	0	0
-49.9168	-79.5954	57.2091	5.79459	0	1	0	0	0
-65.5108	-86.7276	-16.9311	5.79459	0	1	0	0	0
-100.403	-39.9582	-20.5553	5.79459	0	1	0	0	0
-68.4773	-65.799	75.7711	5.69575	0	0.5	0.5
76.2027	-91.0608	25.7096	5.69575	1	1	0
84.5298	21.8124	40.4277	8	0.5	0.5	0.5	0	1
55.5777	-17.1473	76.6305	8	0.5	0.5	0.5	0	1
64.8515	-58.847	39.8342	8	0	1	1	0	1
49.5575	-80.1593	56.7322	5.79459	0	1	0	0	0
-18.4822	-93.8673	74.8815	5.69575	0	0.5	0.5
25.885	-97.8578	43.056	5.79459	0	1	0	0	0
88.3794	-0.31514	38.0061	8	0	1	1	0	1
3.34818	-85.7389	68.8305	5.79459	0	1	0	0	0
-15.3465	-103.544	33.8096	5.79459	0	1	0	0	0
43.1178	-58.181	82.7999	5.79459	0	1	0	0	0
-73.1928	-27.7094	92.9272	5.69575	1	1	0
-45.752	-20.4956	110.664	5.69575	1	1	0
-71.0018	-43.1331	88.6464	5.69575	1	1	0
-39.0466	-58.6743	98.9575	5.69575	1	1	0
-36.7085	-29.3923	112.02	5.69575	0	0.5	0.5
-66.6239	6.22122	101.402	5.69575	0	0.5	0.5
17.9513	-7.26924	108.282	8.29527	0	0	1
10.9717	10.0957	108.985	5.79459	0	1	0	0	0
78.3547	-5.43036	92.6874	5.69575	0	0.5	0.5
32.7615	-1.08556	116.984	5.69575	1	1	0
33.5101	-38.3949	97.4828	8.29527	0	0	1
-13.4137	-47.3145	98.3941	8.29527	0	0	1
-40.3348	-33.1433	96.8227	5.79459	0	1	0	0	0
61.9333	-16.9066	89.3278	5.79459	0	1	0	0	0
-112.247	44.2496	14.2309	5.69575	1	1	0
-62.8673	86.0099	27.3862	8.29527	0	0	1
-72.5596	80.8919	-17.0765	8.29527	0	0	1
-18.9787	99.1709	43.6455	5.79459	0	1	0	0	0
-43.3331	71.3466	71.6373	8.29527	0	0	1
-102.022	16.8359	-37.5234	5.79459	0	1	0	0	0
-85.0004	43.761	10.7417	8	0.5	0.5	0.5	0	1
-81.4433	72.8283	12.768	8.29527	0	0	1
-119.98	17.8774	-6.82253	5.69575	0	0.5	0.5
-108.786	-3.80417	15.8502	5.79459	0	1	0	0	0
-82.279	49.4973	53.6674	5.79459	0	1	0	0	0
-106.257	54.2043	23.0714	5.69575	0	0.5	0.5
-98.6497	12.427	47.051	5.79459	0	1	0	0	0
-82.1422	-26.4579	42.522	8	0.5	0.5	0.5	0	1
-37.5922	87.4308	55.1605	8.29527	0	0	1
-116.001	27.656	23.2105	5.69575	1	1	0
-77.0848	24.8917	74.42	8.29527	0	0	1
-108.223	17.9381	-8.05459	5.79459	0	1	0	0	0
-89.7155	56.3907	-29.5047	5.79459	0	1	0	0	0
-37.2856	101.805	-18.5895	8.29527	0	0	1
-97.7925	45.5289	21.5152	5.79459	0	1	0	0	0
29.7992	117.768	-1.60369	5.69575	0	0.5	0.5
52.1083	99.8579	45.5306	5.69575	1	1	0
65.5142	64.7986	60.0752	8.29527	0	0	1
65.3109	32.0291	82.5144	5.79459	0	1	0	0	0
43.0039	76.5005	66.32	5.79459	0	1	0	0	0
-3.53166	107.966	20.7581	8.29527	0	0	1
10.9399	89.0258	63.6767	5.79459	0	1	0	0	0
83.2791	30.8367	82.9071	5.69575	1	1	0
45.0547	96.7428	26.6626	5.79459	0	1	0	0	0
79.2186	73.3403	-21.1094	5.79459	0	1	0	0	0
17.3201	105.999	23.7546	5.79459	0	1	0	0	0
52.5465	77.8039	-20.9975	8	0	1	1	0	1
84.2864	54.8922	68.1363	5.69575	0	0.5	0.5
63.1486	37.67	-62.0379	8	0.5	0.5	0.5	0	1
65.9567	87.0192	13.3182	8.29527	0	0	1
-6.41409	121.236	-4.55114	5.69575	0	0.5	0.5
42.3336	100.155	-16.6396	5.79459	0	1	0	0	0
12.431	106.757	-23.416	5.79459	0	1	0	0	0
-35.487	26.7083	113.081	5.69575	1	1	0
-16.3678	20.2605	106.872	8.29527	0	0	1
-32.181	58.5497	101.476	5.69575	0	0.5	0.5
-62.8904	19.6564	102.07	5.69575	0	0.5	0.5
-46.1712	46.4623	102.319	5.69575	1	1	0
-31.5673	45.9151	94.8423	8.29527	0	0	1
-56.1777	37.2586	86.9244	8.29527	0	0	1
27.782	54.6479	104.889	5.69575	1	1	0
46.9824	17.4674	97.916	5.79459	0	1	0	0	0
-1.85667	42.1235	101.598	5.79459	0	1	0	0	0
21.4557	59.7588	89.825	5.79459	0	1	0	0	0
102.836	-35.9766	15.1794	8.29527	0	0	1
97.4814	-18.4172	47.5204	8.29527	0	0	1
59.3216	-92.1807	9.14735	5.79459	0	1	0	0	0
116.487	-26.6154	21.963	5.69575	0	0.5	0.5
107.731	14.0252	-17.2446	8.29527	0	0	1
85.1445	-51.6461	46.7236	8.29527	0	0	1
92.2073	-59.9808	-0.323125	5.79459	0	1	0	0	0
84.8343	-0.0468903	70.0224	5.79459	0	1	0	0	0
94.0533	38.9022	41.7204	8.29527	0	0	1
93.2059	58.1259	5.83458	5.79459	0	1	0	0	0
105.174	31.6252	6.18635	5.79459	0	1	0	0	0
96.7274	72.8266	-10.0001	5.69575	0	0.5	0.5
83.2187	58.6086	41.7094	5.79459	0	1	0	0	0
74.2235	-71.2703	38.878	5.79459	0	1	0	0	0
-44.8961	-111.658	16.6636	5.69575	1	1	0
